# Supplementary material for: Exposure to elevated glucocorticoid during development primes altered transcriptional responses to acute stress in adulthood
Source: iScience. 2024 May 31;27(7):110160. doi: 10.1016/j.isci.2024.110160 (PMC11233911; doi:10.1016/j.isci.2024.110160)
Supplement: Data S1. Volcano plots for all pairwise comparisons (|FC|>1.5 and FDR<0.05), related to Figure 3B [file mmc2.zip]

Archive with 2 entries (2 files):
- Data S1. Volcano plots for all pairwise comparisons (related to Figure 3B).pdf
- __MACOSX/._Data S1. Volcano plots for all pairwise comparisons (related to Figure 3B).pdf
