# Supplementary material for: Exposure to elevated glucocorticoid during development primes altered transcriptional responses to acute stress in adulthood
Source: iScience. 2024 May 31;27(7):110160. doi: 10.1016/j.isci.2024.110160 (PMC11233911; doi:10.1016/j.isci.2024.110160)
Supplement: Data S2. Tables S1–S11 [file mmc3.zip]

Archive with 22 entries (22 files):
- Table S1.List of DEGs.csv
- __MACOSX/._Table S1.List of DEGs.csv
- Table S2. Results of GO enrichment test for DEGs.xlsx
- __MACOSX/._Table S2. Results of GO enrichment test for DEGs.xlsx
- Table S3. Results of GSEA to cell-type makers for DEGs_6 dpf.csv
- __MACOSX/._Table S3. Results of GSEA to cell-type makers for DEGs_6 dpf.csv
- Table S4. List of Adult LD-DEGs.csv
- __MACOSX/._Table S4. List of Adult LD-DEGs.csv
- Table S5. Results of GO enrichment test for GC-primed DEGs.xlsx
- __MACOSX/._Table S5. Results of GO enrichment test for GC-primed DEGs.xlsx
- Table S6. List of disease-associated GC-primed DEGs.csv
- __MACOSX/._Table S6. List of disease-associated GC-primed DEGs.csv
- Table S7. List of overlapping genes with human GC-primed genes.csv
- __MACOSX/._Table S7. List of overlapping genes with human GC-primed genes.csv
- Table S8. List of DMCs on mutual GC-primed genes associated regions.xlsx
- __MACOSX/._Table S8. List of DMCs on mutual GC-primed genes associated regions.xlsx
- Table S9. List of epigenetic modifiers in LD-DEGs.csv
- __MACOSX/._Table S9. List of epigenetic modifiers in LD-DEGs.csv
- Table S10. List of significant alternative_splicing_variants_rev.csv
- __MACOSX/._Table S10. List of significant alternative_splicing_variants_rev.csv
- Table S11. List of primers information for real-time qPCRs.csv
- __MACOSX/._Table S11. List of primers information for real-time qPCRs.csv
