# Supplementary material for: Exposure to elevated glucocorticoid during development primes altered transcriptional responses to acute stress in adulthood
Source: iScience. 2024 May 31;27(7):110160. doi: 10.1016/j.isci.2024.110160 (PMC11233911; doi:10.1016/j.isci.2024.110160)
Supplement: Data S2. Tables S1–S11 [file mmc3.zip › Table S1.List of DEGs.csv]

	logFC	logCPM	F	PValue	FDR	id	ensembl_gene_id	zfin_id_symbol	description	mean.cpm.sub	mean.cpm.cont	t.test	source
ENSDARG00000087178|scpp9	10.1954008566186	0.81435519917325	30.7981273009136	0.00000460734585287035	0.0000632241512409302	ENSDARG00000087178|scpp9	ENSDARG00000087178	scpp9	secretory calcium-binding phosphoprotein 9 [Source:ZFIN;Acc:ZDB-GENE-090424-3]	5.17702669076081	0	0.163123465865938	d6.sn
ENSDARG00000078622|scpp5	7.17889197927178	3.51280465904922	51.4144972282192	0.0000000288702519047726	0.000000911846232530967	ENSDARG00000078622|scpp5	ENSDARG00000078622	scpp5	secretory calcium-binding phosphoprotein 5 [Source:ZFIN;Acc:ZDB-GENE-090313-256]	19.4917669966136	0.133205862140369	0.0304555713019137	d6.sn
ENSDARG00000093044|si:ch211-161h7.5	5.5018338930855	4.25088779741885	236.758270907832	0.000000000000000000513779752277339	0.000000000000000753140672161841	ENSDARG00000093044|si:ch211-161h7.5	ENSDARG00000093044	si:ch211-161h7.5		142.977713123448	3.15438706898135	0.00345365490775717	d6.sn
ENSDARG00000044976|krt93	4.11078380123508	3.44120440643229	23.5381111904336	0.0000166980161999634	0.000183796185381223	ENSDARG00000044976|krt93	ENSDARG00000044976	krt93	keratin 93 [Source:ZFIN;Acc:ZDB-GENE-060421-4592]	13.2682682391336	0.767143958883397	0.15103809471285	d6.sn
ENSDARG00000005913|tgm1l3	4.03228036173214	4.56262325600567	32.5461812801606	0.00000100575453573482	0.0000178514266599086	ENSDARG00000005913|tgm1l3	ENSDARG00000005913	tgm1l3		27.4916325039655	1.67812174006975	0.122269228565005	d6.sn
ENSDARG00000071216|si:ch211-133n4.9	3.89975715963956	0.315130982010913	7.71602987611723	0.00989728942589584	0.0346941134468032	ENSDARG00000071216|si:ch211-133n4.9	ENSDARG00000071216	si:ch211-133n4.9		5.30834551359006	0.354574254860772	0.0871670252159258	d6.sn
ENSDARG00000009430|tmem30c	3.85373027930594	1.60412139042283	9.48278806569052	0.00375687899423174	0.0159247192611422	ENSDARG00000009430|tmem30c	ENSDARG00000009430	tmem30c	transmembrane protein 30C [Source:ZFIN;Acc:ZDB-GENE-040426-1127]	18.5487453246085	1.30176225819455	0.00508023813287197	d6.sn
ENSDARG00000095939|si:ch73-226l13.2	3.734204059903	1.22866398382142	22.4965379728487	0.0000237278904077903	0.000243533372719166	ENSDARG00000095939|si:ch73-226l13.2	ENSDARG00000095939	si:ch73-226l13.2	si:ch73-226l13.2 [Source:ZFIN;Acc:ZDB-GENE-110411-18]	8.98479535788072	0.670116081858258	0.00123154286307666	d6.sn
ENSDARG00000105416|adgrg4a	3.72375044745742	2.67750578986813	21.3816187179937	0.0000348026178208273	0.000337726338043231	ENSDARG00000105416|adgrg4a	ENSDARG00000105416	adgrg4a		33.850334605312	2.55896522082054	0.0105645140658639	d6.sn
ENSDARG00000041083|anpepa	3.63834242311275	3.05051444740045	35.2946308157599	0.000000458247095423423	0.00000926157146630308	ENSDARG00000041083|anpepa	ENSDARG00000041083	anpepa	alanyl (membrane) aminopeptidase-like b [Source:ZFIN;Acc:ZDB-GENE-030131-4781]	38.9683003536837	3.13221327959816	0.00633212332375162	d6.sn
ENSDARG00000104213|si:dkey-283b1.6	3.58143352081737	1.12184471340215	23.0965917827101	0.0000193653031929332	0.000205880271146713	ENSDARG00000104213|si:dkey-283b1.6	ENSDARG00000104213	si:dkey-283b1.6		6.30919915218347	0.521985890818117	0.00234341746197819	d6.sn
ENSDARG00000087197|ros1	3.57355835667613	3.41134621347262	45.9253350679762	0.0000000281869829305249	0.000000892528099909377	ENSDARG00000087197|ros1	ENSDARG00000087197	ros1		36.2418011385828	3.04561992888073	0.00902015641878849	d6.sn
ENSDARG00000034503|per2	3.49158899484027	7.87901211328796	1042.30356739787	0.00000000000000000000000000000013210866350762	0.00000000000000000000000000164607394730495	ENSDARG00000034503|per2	ENSDARG00000034503	per2	period circadian clock 2 [Source:ZFIN;Acc:ZDB-GENE-011220-2]	358.531146890213	31.8680142733404	0.0000841568305635505	d6.sn
ENSDARG00000068290|si:dkey-286h2.3	3.48864924335327	0.876489205469953	41.543457950418	0.0000000850787927612659	0.00000233755624653886	ENSDARG00000068290|si:dkey-286h2.3	ENSDARG00000068290	si:dkey-286h2.3	si:dkey-286h2.3 [Source:ZFIN;Acc:ZDB-GENE-161014-2]	8.13320436749819	0.72421529856216	0.0290328074179343	d6.sn
ENSDARG00000009844|dusp23a	3.40451283042792	4.38298686098958	41.0387874462529	0.0000000969927902739115	0.00000258232941626696	ENSDARG00000009844|dusp23a	ENSDARG00000009844	dusp23a	dual specificity phosphatase 23a [Source:ZFIN;Acc:ZDB-GENE-030131-2554]	17.3647121213017	1.63912956391476	0.0585736344474161	d6.sn
ENSDARG00000114142|si:dkeyp-4f2.1	3.39863428386256	1.40198928646937	33.3754867975392	0.000000790880068391439	0.0000144386309921719	ENSDARG00000114142|si:dkeyp-4f2.1	ENSDARG00000114142	si:dkeyp-4f2.1		13.0707735743423	1.24301122469433	0.147010969609168	d6.sn
ENSDARG00000023526|ggt1a	3.36150298142607	0.988717002380781	18.7403573258392	0.0000987312312941384	0.000807212035383835	ENSDARG00000023526|ggt1a	ENSDARG00000023526	ggt1a	gamma-glutamyltransferase 1a [Source:ZFIN;Acc:ZDB-GENE-040426-1388]	8.46642756097309	0.813006469868919	0.00273375730443758	d6.sn
ENSDARG00000018846|dgat2	3.31645940818279	2.6978924383701	25.5822973573881	0.00000852479868325745	0.000105045792944944	ENSDARG00000018846|dgat2	ENSDARG00000018846	dgat2	diacylglycerol O-acyltransferase 2 [Source:ZFIN;Acc:ZDB-GENE-050913-15]	41.9988823996695	4.22030282692584	0.03825547336988	d6.sn
ENSDARG00000102888|gpr39	3.1962948521871	3.12126685600861	41.1947142220276	0.0000000931355498916707	0.00000249563215408649	ENSDARG00000102888|gpr39	ENSDARG00000102888	gpr39	G protein-coupled receptor 39 [Source:ZFIN;Acc:ZDB-GENE-040426-1395]	52.4142252553663	5.71187586388646	0.00620953895755089	d6.sn
ENSDARG00000098791|cdhr5b	3.19130281686542	1.32351138592411	18.6933760910919	0.0000904451523101941	0.000748304513801473	ENSDARG00000098791|cdhr5b	ENSDARG00000098791	cdhr5b		5.08697445892285	0.555418579119803	0.0396185558244103	d6.sn
ENSDARG00000053554|wdr76	3.17683382418707	3.42015963723724	278.896889212765	0.0000000000000000000254128660999562	0.0000000000000000575716930191736	ENSDARG00000053554|wdr76	ENSDARG00000053554	wdr76	WD repeat domain 76 [Source:ZFIN;Acc:ZDB-GENE-030131-4513]	37.2258585083161	4.11058892067179	0.000319276632689844	d6.sn
ENSDARG00000011400|tnnc1a	3.14785577634213	1.52505788804357	26.3405198937844	0.0000165451567855491	0.000182435976591099	ENSDARG00000011400|tnnc1a	ENSDARG00000011400	tnnc1a	troponin C type 1a (slow) [Source:ZFIN;Acc:ZDB-GENE-030523-1]	11.1977789121053	1.26188011857139	0.0170817304447449	d6.sn
ENSDARG00000056781|zanl	3.1058852156183	6.2323684210273	14.7960223077178	0.000525420760451251	0.00321598412035224	ENSDARG00000056781|zanl	ENSDARG00000056781	zanl	zonadhesin, like [Source:ZFIN;Acc:ZDB-GENE-060131-2]	358.605181118926	41.6616103608146	0.0246347822951976	d6.sn
ENSDARG00000103342|wu:fa56d06	3.10323161898879	6.09715506625588	14.4086487631437	0.000585491521486384	0.00349974783291933	ENSDARG00000103342|wu:fa56d06	ENSDARG00000103342	wu:fa56d06	wu:fa56d06 [Source:NCBI gene (formerly Entrezgene);Acc:795664]	421.636241808953	49.0736913313397	0.00169222321260054	d6.sn
ENSDARG00000090903|creb3l3b	3.08140749267688	1.40661296858739	36.5313970232443	0.000000324786064105284	0.00000694735512232076	ENSDARG00000090903|creb3l3b	ENSDARG00000090903	creb3l3b		12.1487887076822	1.43592714259092	0.0246539182509351	d6.sn
ENSDARG00000043997|cyp2x8	3.07525483048397	1.97576921549755	12.2509650227613	0.00144744169289101	0.00733554662350977	ENSDARG00000043997|cyp2x8	ENSDARG00000043997	cyp2x8	cytochrome P450, family 2, subfamily X, polypeptide 8 [Source:ZFIN;Acc:ZDB-GENE-040704-28]	20.564954821105	2.4419749371516	0.0125800050304271	d6.sn
ENSDARG00000016536|npas2	3.06838956834632	3.23551108641176	103.846454876275	0.000000000000533425397296534	0.000000000106343687205037	ENSDARG00000016536|npas2	ENSDARG00000016536	npas2	neuronal PAS domain protein 2 [Source:ZFIN;Acc:ZDB-GENE-030408-3]	7.52508540424433	0.899195833596003	0.00308983296141019	d6.sn
ENSDARG00000051939|pcxb	3.04000717152121	2.26962306973194	58.7628014956291	0.00000000149368615933861	0.0000000750456836506416	ENSDARG00000051939|pcxb	ENSDARG00000051939	pcxb	pyruvate carboxylase b [Source:ZFIN;Acc:ZDB-GENE-000831-1]	27.342834208948	3.32287250220373	0.0208023628822623	d6.sn
ENSDARG00000078567|lonrf1l	3.02568122107047	7.49982559993156	934.339652131976	0.00000000000000000000000000000123764379566473	0.000000000000000000000000010280694462655	ENSDARG00000078567|lonrf1l	ENSDARG00000078567	lonrf1l	LON peptidase N-terminal domain and ring finger 1, like [Source:NCBI gene (formerly Entrezgene);Acc:100317496]	316.79555370619	38.8945247069328	0.0000748154475409559	d6.sn
ENSDARG00000116139|cdx1b	2.9859222395317	1.76637282340105	29.0653498276473	0.00000284686826360912	0.0000423293300293194	ENSDARG00000116139|cdx1b	ENSDARG00000116139	cdx1b	caudal type homeobox 1 b [Source:ZFIN;Acc:ZDB-GENE-070615-29]	19.6899044111732	2.48658715417058	0.0146692708394972	d6.sn
ENSDARG00000079782|myh7l	2.97277371206373	3.79989309836858	25.9678128193809	0.00000752812561169394	0.0000950359119774129	ENSDARG00000079782|myh7l	ENSDARG00000079782	myh7l	myosin heavy chain 7-like [Source:ZFIN;Acc:ZDB-GENE-061027-393]	64.5292747657561	8.22979785628072	0.0770938011305647	d6.sn
ENSDARG00000074561|slc47a3	2.95683250104161	0.723064785794471	18.762427231124	0.0000882016258693816	0.000733394900455452	ENSDARG00000074561|slc47a3	ENSDARG00000074561	slc47a3		6.14567429500916	0.788917970414821	0.00560407588233635	d6.sn
ENSDARG00000058327|neu3.3	2.9564183551708	3.20742898722496	39.1704450353434	0.000000158715464084502	0.00000385496039472299	ENSDARG00000058327|neu3.3	ENSDARG00000058327	neu3.3	sialidase 3 (membrane sialidase), tandem duplicate 3 [Source:ZFIN;Acc:ZDB-GENE-061103-511]	30.9796975268057	3.98716733425499	0.000848784993471773	d6.sn
ENSDARG00000063481|si:ch211-214j24.15	2.95228897351654	1.35959301230437	55.4608515771371	0.00000000306054816702294	0.000000137918373096224	ENSDARG00000063481|si:ch211-214j24.15	ENSDARG00000063481	si:ch211-214j24.15		7.94869922999987	1.02638582704274	0.00721869377522241	d6.sn
ENSDARG00000090618|malrd1	2.94667054866902	3.02759679366846	27.1603566181465	0.00000514883253366388	0.0000692065300641337	ENSDARG00000090618|malrd1	ENSDARG00000090618	malrd1	MAM and LDL receptor class A domain containing 1 [Source:ZFIN;Acc:ZDB-GENE-140106-257]	33.9180728800715	4.40171212587477	0.0185120924995318	d6.sn
ENSDARG00000100465|clrn3	2.94081039230762	1.89206520229794	13.7131088112254	0.000606821734640461	0.00360562652056278	ENSDARG00000100465|clrn3	ENSDARG00000100465	clrn3	clarin 3 [Source:HGNC Symbol;Acc:HGNC:20795]	13.5162383043047	1.75639133765762	0.00274223932533365	d6.sn
ENSDARG00000022767|apobb.1	2.93738298297675	8.16195887491289	21.0942403916884	0.0000384602261030834	0.000368484749899592	ENSDARG00000022767|apobb.1	ENSDARG00000022767	apobb.1	apolipoprotein Bb, tandem duplicate 1 [Source:ZFIN;Acc:ZDB-GENE-030131-9732]	1566.78834309643	204.550274785034	0.0161708691047318	d6.sn
ENSDARG00000019096|myl7	2.92244044691089	3.70022427607844	25.6717794265351	0.00000828173590741	0.000102779312157698	ENSDARG00000019096|myl7	ENSDARG00000019096	myl7	myosin, light chain 7, regulatory [Source:ZFIN;Acc:ZDB-GENE-991019-3]	52.5422021325183	6.93519641784183	0.00832504809278883	d6.sn
ENSDARG00000058445|zgc:136472	2.91186917696174	2.19309747713516	16.1877464301151	0.000230165179691228	0.00163027016188102	ENSDARG00000058445|zgc:136472	ENSDARG00000058445	zgc:136472	zgc:136472 [Source:ZFIN;Acc:ZDB-GENE-060421-2552]	17.9688881826008	2.38527531645399	0.00145529997204665	d6.sn
ENSDARG00000016483|baiap2l2a	2.90989066360343	1.86623440404755	50.2714815047835	0.00000000995185175434608	0.000000376260717851423	ENSDARG00000016483|baiap2l2a	ENSDARG00000016483	baiap2l2a		11.2279448002042	1.49069420357931	0.0205338964383183	d6.sn
ENSDARG00000071462|lama3	2.90077701559012	3.34172404945706	171.312993302099	0.000000000000000156307697518201	0.000000000000114564347710399	ENSDARG00000071462|lama3	ENSDARG00000071462	lama3		28.8126428643402	3.85485585784844	0.00748316179076409	d6.sn
ENSDARG00000068515|chs1	2.89913807925905	3.24617072672543	16.2791599033451	0.000266334211217688	0.00183800845847266	ENSDARG00000068515|chs1	ENSDARG00000068515	chs1	chitin synthase 1 [Source:NCBI gene (formerly Entrezgene);Acc:322468]	47.9056596801778	6.42254433031589	0.0247658863353075	d6.sn
ENSDARG00000019498|cry5	2.89852595324598	5.2054357828469	665.823198153731	0.00000000000000000000000000118147170788083	0.00000000000000000000000588845499207807	ENSDARG00000019498|cry5	ENSDARG00000019498	cry5	cryptochrome circadian regulator 5 [Source:ZFIN;Acc:ZDB-GENE-010426-8]	115.986244197247	15.5477935105987	0.000225361258861979	d6.sn
ENSDARG00000068883|tspan13a	2.88421328730933	1.93944411608102	38.3926065252566	0.000000195511502452331	0.00000458770870161214	ENSDARG00000068883|tspan13a	ENSDARG00000068883	tspan13a	tetraspanin 13a [Source:ZFIN;Acc:ZDB-GENE-040718-19]	20.7671741920729	2.81246105762385	0.00794983930688535	d6.sn
ENSDARG00000001993|myhb	2.87836426643567	5.13463697953123	37.791137940383	0.000000230048390149494	0.00000524612850778256	ENSDARG00000001993|myhb	ENSDARG00000001993	myhb		101.472075501533	13.802312970603	0.0340527856472075	d6.sn
ENSDARG00000002405|si:ch211-225b11.1	2.87205086314483	5.47628934738059	796.808800036117	0.0000000000000000000000000000315679863194852	0.000000000000000000000000196668554770393	ENSDARG00000002405|si:ch211-225b11.1	ENSDARG00000002405	si:ch211-225b11.1	si:ch211-225b11.1 [Source:ZFIN;Acc:ZDB-GENE-060531-39]	59.803323001762	8.16362564222199	0.0014185310062267	d6.sn
ENSDARG00000008553|zgc:136872	2.86888559860569	2.53082290893358	35.1541799485818	0.000000476689206667384	0.00000956448875213463	ENSDARG00000008553|zgc:136872	ENSDARG00000008553	zgc:136872	zgc:136872 [Source:ZFIN;Acc:ZDB-GENE-060421-5204]	24.6510874863132	3.37054131432614	0.0140370319370261	d6.sn
ENSDARG00000003909|ftr01	2.862872415767	0.420702012383491	10.001347290027	0.00288000763712732	0.0129059144609266	ENSDARG00000003909|ftr01	ENSDARG00000003909	ftr01		6.60662518568665	0.904476303261376	0.0208575240653842	d6.sn
ENSDARG00000013522|pck1	2.85996992618908	6.19795077051813	59.631459668332	0.00000000124173984461037	0.0000000654210505870832	ENSDARG00000013522|pck1	ENSDARG00000013522	pck1	phosphoenolpyruvate carboxykinase 1 (soluble) [Source:ZFIN;Acc:ZDB-GENE-030909-11]	102.023512230661	14.0525149997208	0.0279945646524994	d6.sn
ENSDARG00000058462|zgc:158846	2.85857442529766	6.23618468499354	23.8675539526741	0.0000173586103992388	0.0001893942955994	ENSDARG00000058462|zgc:158846	ENSDARG00000058462	zgc:158846	zgc:158846 [Source:ZFIN;Acc:ZDB-GENE-070209-50]	395.371367482359	54.5133269890401	0.000849238264689801	d6.sn
ENSDARG00000040427|acot19	2.85021367842247	1.57053944758038	25.0126729724858	0.0000102583601416234	0.000122549537262347	ENSDARG00000040427|acot19	ENSDARG00000040427	acot19	acyl-CoA thioesterase 19 [Source:ZFIN;Acc:ZDB-GENE-041114-124]	11.2384520916346	1.55701429067914	0.00686255961518059	d6.sn
ENSDARG00000079560|ptprh	2.8457857988756	0.0747609635633258	9.60413851797389	0.00343134047370672	0.0148607932924524	ENSDARG00000079560|ptprh	ENSDARG00000079560	ptprh		5.82606543254736	0.805195498767726	0.0260662003511741	d6.sn
ENSDARG00000098805|vwa11	2.81628293532257	2.32153783524724	9.31977161492907	0.00389417467720548	0.0163937265090282	ENSDARG00000098805|vwa11	ENSDARG00000098805	vwa11		30.1599093544408	4.28691760055839	0.0307222310883088	d6.sn
ENSDARG00000013871|slc5a1	2.79311269243513	4.66616131246233	20.9852628303962	0.0000452078165319717	0.000420679159065248	ENSDARG00000013871|slc5a1	ENSDARG00000013871	slc5a1	solute carrier family 5 member 1 [Source:ZFIN;Acc:ZDB-GENE-040426-1524]	109.863703627794	15.8514932934456	0.0180016336447745	d6.sn
ENSDARG00000077201|myo7bb	2.78536015185705	2.0374706497479	23.4533525044597	0.0000171784257955389	0.000188022270160234	ENSDARG00000077201|myo7bb	ENSDARG00000077201	myo7bb		13.6385211468199	1.97641362979273	0.0245964067396377	d6.sn
ENSDARG00000039064|st3gal7	2.78059682014981	2.09017750949145	27.2698176813644	0.00000497414547098956	0.0000674038635873082	ENSDARG00000039064|st3gal7	ENSDARG00000039064	st3gal7	ST3 beta-galactoside alpha-2,3-sialyltransferase 7 [Source:ZFIN;Acc:ZDB-GENE-060322-2]	21.182620894488	3.08157458767211	0.00485641700792408	d6.sn
ENSDARG00000079393|tmprss15	2.76527705197072	4.71362905571224	56.0328219106605	0.0000000026981708087399	0.000000123883091064838	ENSDARG00000079393|tmprss15	ENSDARG00000079393	tmprss15		23.8349981288002	3.51133470525156	0.0010083931512758	d6.sn
ENSDARG00000075931|acsl5	2.7603795738171	4.65751656521186	18.6634714228647	0.0000914353156964111	0.000754992732655588	ENSDARG00000075931|acsl5	ENSDARG00000075931	acsl5	acyl-CoA synthetase long chain family member 5 [Source:ZFIN;Acc:ZDB-GENE-040912-169]	131.458353337256	19.408550302525	0.0106759522747706	d6.sn
ENSDARG00000020866|apoa4b.2	2.75531940020783	5.86804879936683	13.903451741451	0.000601036985158189	0.0035746638830888	ENSDARG00000020866|apoa4b.2	ENSDARG00000020866	apoa4b.2	apolipoprotein A-IV b, tandem duplicate 2 [Source:ZFIN;Acc:ZDB-GENE-030131-3143]	248.304090772016	36.7831690951504	0.00382587770523446	d6.sn
ENSDARG00000038296|tmem86b	2.74471366172858	2.90820350454846	14.4836139881945	0.000479199938585961	0.00298840402141195	ENSDARG00000038296|tmem86b	ENSDARG00000038296	tmem86b	transmembrane protein 86B [Source:ZFIN;Acc:ZDB-GENE-060825-132]	36.3778104740175	5.43048263026347	0.00649076111468652	d6.sn
ENSDARG00000076294|klb	2.71578444985456	0.420510867170748	9.80077698437054	0.0032698243857385	0.0143106830286826	ENSDARG00000076294|klb	ENSDARG00000076294	klb		7.59563763524128	1.15489363609612	0.0169504914701845	d6.sn
ENSDARG00000011581|si:dkey-23k10.5	2.69657608711695	2.01850900161846	59.2888748067639	0.00000000133532742381728	0.000000069038090044661	ENSDARG00000011581|si:dkey-23k10.5	ENSDARG00000011581	si:dkey-23k10.5		15.8939330425167	2.45148037688688	0.00346008668530862	d6.sn
ENSDARG00000016918|ace2	2.69279796753952	6.39499166828149	10.9223726442837	0.00226316644632258	0.0106036046537088	ENSDARG00000016918|ace2	ENSDARG00000016918	ace2	angiotensin I converting enzyme 2 [Source:ZFIN;Acc:ZDB-GENE-041114-6]	375.691501348694	58.1197772534301	0.00716553783441529	d6.sn
ENSDARG00000104613|znf1179	2.68572989801778	4.90861361886631	7.56519678826725	0.00869572204868314	0.0311212686274858	ENSDARG00000104613|znf1179	ENSDARG00000104613	znf1179		27.1811641685552	4.22644766633279	0.204880835386838	d6.sn
ENSDARG00000100955|stk24a	2.68472388967649	0.947397626826406	10.5170818186518	0.00292346636503848	0.0130469355981113	ENSDARG00000100955|stk24a	ENSDARG00000100955	stk24a	serine/threonine kinase 24a (STE20 homolog, yeast) [Source:ZFIN;Acc:ZDB-GENE-070424-52]	9.08891227785823	1.41039028696915	0.0175338931939566	d6.sn
ENSDARG00000059956|ptk6b	2.68231154747829	2.13079112428627	28.3078150060053	0.00000359593361286675	0.0000514412546685645	ENSDARG00000059956|ptk6b	ENSDARG00000059956	ptk6b	PTK6 protein tyrosine kinase 6b [Source:ZFIN;Acc:ZDB-GENE-060929-1150]	20.2615134085166	3.15445732243573	0.004142792003364	d6.sn
ENSDARG00000052960|nppa	2.68033529169517	1.95729659862376	52.9335395722397	0.00000000539043627550234	0.000000221808244216121	ENSDARG00000052960|nppa	ENSDARG00000052960	nppa	natriuretic peptide A [Source:ZFIN;Acc:ZDB-GENE-030131-95]	16.3348170155459	2.54557685491182	0.0000533754307679692	d6.sn
ENSDARG00000005221|desmb	2.67866877550999	1.68555091559403	31.1149908850078	0.00000153297324793753	0.0000252489711425005	ENSDARG00000005221|desmb	ENSDARG00000005221	desmb	desmin b [Source:ZFIN;Acc:ZDB-GENE-061027-102]	9.77112557253322	1.52739817315746	0.000634173781957109	d6.sn
ENSDARG00000040466|vil1	2.6750478512315	5.73486941521386	25.4062678762293	0.00000902505611417278	0.000110031506049504	ENSDARG00000040466|vil1	ENSDARG00000040466	vil1	villin 1 [Source:ZFIN;Acc:ZDB-GENE-040426-799]	267.793574320129	41.9340660307966	0.0177276448296895	d6.sn
ENSDARG00000002764|miox	2.66878034980573	1.00639281526958	9.6868507439027	0.00439470132240192	0.018015455988527	ENSDARG00000002764|miox	ENSDARG00000002764	miox	myo-inositol oxygenase [Source:ZFIN;Acc:ZDB-GENE-050913-113]	17.2003268759778	2.70490127321319	0.135446487074795	d6.sn
ENSDARG00000032976|cmlc1	2.66847021087535	3.27260220972382	35.6443297978531	0.000000415504612725395	0.00000852211929968465	ENSDARG00000032976|cmlc1	ENSDARG00000032976	cmlc1	cardiac myosin light chain-1 [Source:ZFIN;Acc:ZDB-GENE-030522-1]	40.7675619152509	6.41759575925052	0.00709878345362329	d6.sn
ENSDARG00000029795|prxl2b	2.66165625810035	3.8536293902549	156.253011928489	0.00000000000000074786433825466	0.000000000000396527219346939	ENSDARG00000029795|prxl2b	ENSDARG00000029795	prxl2b	peroxiredoxin like 2B [Source:NCBI gene (formerly Entrezgene);Acc:406605]	46.0350476911046	7.26825766102393	0.00188631835941142	d6.sn
ENSDARG00000042982|cyp2p8	2.65747891483209	2.90313331295549	56.3001463310972	0.0000000025444964080211	0.000000118079796066826	ENSDARG00000042982|cyp2p8	ENSDARG00000042982	cyp2p8	cytochrome P450, family 2, subfamily P, polypeptide 8 [Source:ZFIN;Acc:ZDB-GENE-061030-1]	31.5581549275361	5.00007097904514	0.0142708889739047	d6.sn
ENSDARG00000079647|muc13b	2.65086425676956	3.26829856234152	22.3997358106086	0.0000327114938644177	0.000320176915593593	ENSDARG00000079647|muc13b	ENSDARG00000079647	muc13b	mucin 13b, cell surface associated [Source:ZFIN;Acc:ZDB-GENE-080220-61]	43.0258521319878	6.85220862920669	0.0164679761310935	d6.sn
ENSDARG00000019228|mogat2	2.6451699452781	2.76256142530679	25.7917310801046	0.00000796725737604957	0.0000993216877494523	ENSDARG00000019228|mogat2	ENSDARG00000019228	mogat2	monoacylglycerol O-acyltransferase 2 [Source:ZFIN;Acc:ZDB-GENE-041010-186]	29.6799906407574	4.74818700879555	0.0132243183596968	d6.sn
ENSDARG00000099185|chia.2	2.64426115549986	7.88333897015388	15.536674771667	0.000295623278142758	0.00201282297576982	ENSDARG00000099185|chia.2	ENSDARG00000099185	chia.2	chitinase, acidic.2 [Source:ZFIN;Acc:ZDB-GENE-040426-2014]	1360.0015324236	217.546903789582	0.00499844219407911	d6.sn
ENSDARG00000104593|cyp2k18	2.63093670838638	2.35082389989973	51.9549699941403	0.0000000067392107401081	0.00000026870581062959	ENSDARG00000104593|cyp2k18	ENSDARG00000104593	cyp2k18	cytochrome P450, family 2, subfamily K, polypeptide 18 [Source:ZFIN;Acc:ZDB-GENE-040426-1584]	19.7002377355664	3.18109057383832	0.00791200205847302	d6.sn
ENSDARG00000070775|cyp2x9	2.62874164219107	2.34929695189308	9.8235564665337	0.00378011683912729	0.0160068838795331	ENSDARG00000070775|cyp2x9	ENSDARG00000070775	cyp2x9	cytochrome P450, family 2, subfamily X, polypeptide 9 [Source:ZFIN;Acc:ZDB-GENE-061027-109]	26.2808151024799	4.25108791728461	0.00603300521286883	d6.sn
ENSDARG00000002779|pdx1	2.62255200304651	1.17253522596339	16.5878326044907	0.000197669960078938	0.00143404233047078	ENSDARG00000002779|pdx1	ENSDARG00000002779	pdx1	pancreatic and duodenal homeobox 1 [Source:ZFIN;Acc:ZDB-GENE-990415-122]	11.2857321591946	1.8292764027383	0.00182541362354468	d6.sn
ENSDARG00000044685|nr0b2a	2.61391458694238	2.30645176854554	33.9104408093442	0.000000678289824741514	0.0000127281494221073	ENSDARG00000044685|nr0b2a	ENSDARG00000044685	nr0b2a	nuclear receptor subfamily 0, group B, member 2a [Source:ZFIN;Acc:ZDB-GENE-080403-1]	19.158651813189	3.12680817106552	0.00880942898717531	d6.sn
ENSDARG00000061858|zgc:153968	2.59696636176994	4.69564579850459	10.1728393464047	0.00362859108323673	0.0155225890455621	ENSDARG00000061858|zgc:153968	ENSDARG00000061858	zgc:153968	zgc:153968 [Source:ZFIN;Acc:ZDB-GENE-061027-211]	96.7106131340816	15.9915840541106	0.00102423310229104	d6.sn
ENSDARG00000104207|pcyt1bb	2.59356745167739	0.860501235258765	11.590577792461	0.00172951694103126	0.00850915237814442	ENSDARG00000104207|pcyt1bb	ENSDARG00000104207	pcyt1bb	phosphate cytidylyltransferase 1B, choline b [Source:ZFIN;Acc:ZDB-GENE-051120-48]	8.01574712067323	1.32648836399482	0.0116354559355801	d6.sn
ENSDARG00000057035|stoml3b	2.58345768208692	4.65546412145494	18.7444399152743	0.0000887803565642484	0.000736977510186898	ENSDARG00000057035|stoml3b	ENSDARG00000057035	stoml3b	stomatin (EPB72)-like 3b [Source:ZFIN;Acc:ZDB-GENE-050417-366]	91.5121046957457	15.2690694051383	0.00117776751325156	d6.sn
ENSDARG00000020944|ezra	2.57288187543394	4.20077957319039	51.3455983089623	0.00000000775402458268244	0.00000030429967338653	ENSDARG00000020944|ezra	ENSDARG00000020944	ezra	ezrin a [Source:ZFIN;Acc:ZDB-GENE-050522-18]	78.3096431184204	13.1609377258765	0.00990765753168278	d6.sn
ENSDARG00000015662|pla2g12b	2.56237691633434	3.39816433684382	24.5239100357682	0.000012040615164362	0.000139819259038164	ENSDARG00000015662|pla2g12b	ENSDARG00000015662	pla2g12b	phospholipase A2, group XIIB [Source:ZFIN;Acc:ZDB-GENE-040426-2771]	51.082768554646	8.64858451448913	0.00495399126125223	d6.sn
ENSDARG00000079486|fam20a	2.55435868451794	0.200182782559113	12.0080021969805	0.00122029606767053	0.00638458492680026	ENSDARG00000079486|fam20a	ENSDARG00000079486	fam20a	FAM20A golgi associated secretory pathway pseudokinase [Source:ZFIN;Acc:ZDB-GENE-081022-117]	5.29473380670181	0.90051751415991	0.108156555795497	d6.sn
ENSDARG00000092155|apoc2	2.54096704472855	5.01368044718977	17.9573467739497	0.000118451381516973	0.000941866122336623	ENSDARG00000092155|apoc2	ENSDARG00000092155	apoc2	apolipoprotein C-II [Source:ZFIN;Acc:ZDB-GENE-030131-2168]	144.52471671697	24.8420067889303	0.00108426810010245	d6.sn
ENSDARG00000105351|si:ch211-113d11.6	2.53882743925852	3.54198108879172	11.8037273045661	0.00139998724344182	0.00713678568346103	ENSDARG00000105351|si:ch211-113d11.6	ENSDARG00000105351	si:ch211-113d11.6		46.7808258309765	8.05133396976422	0.0151697776765896	d6.sn
ENSDARG00000001818|c3b.2	2.53842240716509	3.48163894606042	7.60793477098154	0.00852298371162667	0.0305821100206964	ENSDARG00000001818|c3b.2	ENSDARG00000001818	c3b.2	complement component c3b, tandem duplicate 2 [Source:ZFIN;Acc:ZDB-GENE-030131-3063]	73.5911876835718	12.6755309316809	0.0688592581225391	d6.sn
ENSDARG00000070229|zgc:158258	2.50602123498039	1.02838830729359	22.1697923228418	0.0000265266941053448	0.000267738038519722	ENSDARG00000070229|zgc:158258	ENSDARG00000070229	zgc:158258	zgc:158258 [Source:ZFIN;Acc:ZDB-GENE-070112-2272]	11.810594334948	2.07763385795925	0.0333920282148836	d6.sn
ENSDARG00000100075|abcg2a	2.49382085925118	5.01164778997394	122.937397235735	0.0000000000000382950543279754	0.0000000000109860697370545	ENSDARG00000100075|abcg2a	ENSDARG00000100075	abcg2a	ATP-binding cassette, sub-family G (WHITE), member 2a [Source:ZFIN;Acc:ZDB-GENE-050517-35]	158.655597353358	28.1700482336035	0.0120131275626042	d6.sn
ENSDARG00000102004|apoea	2.49098178901196	5.51760342712459	9.2597646154941	0.00431519005621515	0.017774303504278	ENSDARG00000102004|apoea	ENSDARG00000102004	apoea	apolipoprotein Ea [Source:ZFIN;Acc:ZDB-GENE-010724-18]	121.207206973885	21.5674624574334	0.0128696311038133	d6.sn
ENSDARG00000069404|pln	2.48818432293105	1.66417955985896	39.2178377059211	0.000000156722412430269	0.00000382284175385328	ENSDARG00000069404|pln	ENSDARG00000069404	pln	phospholamban [Source:NCBI gene (formerly Entrezgene);Acc:555548]	8.92513972892093	1.5931460583612	0.052454982697982	d6.sn
ENSDARG00000012640|cideb	2.48404724468135	0.290988972470392	7.38896306528298	0.0096851300494341	0.0340365873405581	ENSDARG00000012640|cideb	ENSDARG00000012640	cideb	cell death inducing DFFA like effector b [Source:ZFIN;Acc:ZDB-GENE-080514-2]	6.96575172152396	1.24329134834872	0.000340919759780639	d6.sn
ENSDARG00000037873|cyp3c3	2.48320682810356	4.4309567198445	18.0819692807825	0.000113133147668406	0.000904484452966528	ENSDARG00000037873|cyp3c3	ENSDARG00000037873	cyp3c3	cytochrome P450, family 3, subfamily c, polypeptide 3 [Source:ZFIN;Acc:ZDB-GENE-041114-102]	63.6815354391679	11.3949572572907	0.0149934565264815	d6.sn
ENSDARG00000021494|hnf4a	2.48308578378421	2.63561425799708	35.5998377234103	0.000000420702441335751	0.00000859336462138273	ENSDARG00000021494|hnf4a	ENSDARG00000021494	hnf4a	hepatocyte nuclear factor 4, alpha [Source:ZFIN;Acc:ZDB-GENE-030131-1077]	32.2159463740496	5.75851405742418	0.0161915314543639	d6.sn
ENSDARG00000089361|wu:fb59d01	2.48205883177199	3.18611287125846	19.942862164074	0.0000576913811025224	0.000515478385469652	ENSDARG00000089361|wu:fb59d01	ENSDARG00000089361	wu:fb59d01	wu:fb59d01 [Source:ZFIN;Acc:ZDB-GENE-030131-1098]	30.3394841082549	5.42852534488238	0.000299300239788755	d6.sn
ENSDARG00000088044|si:ch73-139j3.4	2.47557249756108	0.438330219894443	31.2120264981775	0.00000148937958870121	0.0000246941712245071	ENSDARG00000088044|si:ch73-139j3.4	ENSDARG00000088044	si:ch73-139j3.4		5.04490009761704	0.905647827073569	0.0135257999609148	d6.sn
ENSDARG00000020610|tnnt2a	2.47410741043952	2.8041336147866	38.9852932995335	0.000000166760035499243	0.00000402482619788068	ENSDARG00000020610|tnnt2a	ENSDARG00000020610	tnnt2a	troponin T type 2a (cardiac) [Source:ZFIN;Acc:ZDB-GENE-000626-1]	27.7225800091635	4.99033260296191	0.00987067246429226	d6.sn
ENSDARG00000071592|aqp8a.2	2.47313837792516	3.50204259595786	8.47863787025717	0.00569479471412459	0.0221878206262376	ENSDARG00000071592|aqp8a.2	ENSDARG00000071592	aqp8a.2	aquaporin 8a, tandem duplicate 2 [Source:ZFIN;Acc:ZDB-GENE-070112-1802]	46.2925117990525	8.34222904027371	0.00368020275033936	d6.sn
ENSDARG00000051912|hpxb	2.45484447620957	0.530328615521514	7.39493615003173	0.0103935149919437	0.03609845206958	ENSDARG00000051912|hpxb	ENSDARG00000051912	hpxb		9.61311846150637	1.75592215262906	0.0998276339700783	d6.sn
ENSDARG00000051876|ush1c	2.4529043799963	1.36991003944043	12.8496754617601	0.000861489559827008	0.00479846218839719	ENSDARG00000051876|ush1c	ENSDARG00000051876	ush1c	Usher syndrome 1C [Source:ZFIN;Acc:ZDB-GENE-060312-41]	10.3593109745694	1.89120047591342	0.0126172048680189	d6.sn
ENSDARG00000091131|cry3b	2.44294310347742	4.86991132465298	235.989923295448	0.000000000000000000544981643371993	0.000000000000000754496808490559	ENSDARG00000091131|cry3b	ENSDARG00000091131	cry3b	cryptochrome circadian regulator 3b [Source:ZFIN;Acc:ZDB-GENE-010426-5]	18.8181281870647	3.44907375423371	0.0000104184054360421	d6.sn
ENSDARG00000098162|zgc:77748	2.44010696401675	3.1007791403948	9.8962487715023	0.00345496615439127	0.0149345631513323	ENSDARG00000098162|zgc:77748	ENSDARG00000098162	zgc:77748	zgc:77748 [Source:ZFIN;Acc:ZDB-GENE-040426-1864]	31.9250889745754	5.88127883494368	0.000500581961679129	d6.sn
ENSDARG00000061634|aifm4	2.43416252595924	2.72524032529307	22.5935795751523	0.0000229577383841541	0.000237585897231362	ENSDARG00000061634|aifm4	ENSDARG00000061634	aifm4	apoptosis inducing factor mitochondria associated 4 [Source:ZFIN;Acc:ZDB-GENE-070112-2282]	21.269378161561	3.93602589495949	0.00472045423282771	d6.sn
ENSDARG00000103295|cyp3a65	2.42837760382405	6.9412021710182	17.3267465056675	0.00018255471682001	0.00134355095781295	ENSDARG00000103295|cyp3a65	ENSDARG00000103295	cyp3a65	cytochrome P450, family 3, subfamily A, polypeptide 65 [Source:ZFIN;Acc:ZDB-GENE-050604-1]	673.323505558424	125.092081018196	0.00780364432891641	d6.sn
ENSDARG00000016081|cldn15la	2.42366717319419	3.92481821223216	12.2990172532628	0.00108106546647478	0.00577371440731924	ENSDARG00000016081|cldn15la	ENSDARG00000016081	cldn15la	claudin 15-like a [Source:ZFIN;Acc:ZDB-GENE-010328-12]	63.0689929514868	11.7582040557884	0.000567589556490272	d6.sn
ENSDARG00000044528|slc15a1b	2.41308377424694	4.29769973446274	13.6342511132857	0.000626385055996288	0.00370596286691061	ENSDARG00000044528|slc15a1b	ENSDARG00000044528	slc15a1b	solute carrier family 15 member 1b [Source:ZFIN;Acc:ZDB-GENE-030131-4661]	87.3442061349726	16.4034670161323	0.0276556393795247	d6.sn
ENSDARG00000068088|tcnba	2.40889271964133	5.66560936630468	23.1150155143844	0.0000192455013273054	0.000204956364562586	ENSDARG00000068088|tcnba	ENSDARG00000068088	tcnba	transcobalamin beta a [Source:ZFIN;Acc:ZDB-GENE-060531-123]	118.578174496065	22.3247186439512	0.00487975455521002	d6.sn
ENSDARG00000029493|f9b	2.39940156628807	0.227155695693183	7.11396452127482	0.0107652578673948	0.0371328184265122	ENSDARG00000029493|f9b	ENSDARG00000029493	f9b	coagulation factor IXb [Source:ZFIN;Acc:ZDB-GENE-060421-7346]	6.41019877300933	1.21580147054946	0.141595813173287	d6.sn
ENSDARG00000060879|slc28a1	2.39899673335615	2.48470106521911	11.5862923620533	0.0014566081025215	0.0073777792509829	ENSDARG00000060879|slc28a1	ENSDARG00000060879	slc28a1	solute carrier family 28 member 1 [Source:ZFIN;Acc:ZDB-GENE-050419-117]	25.5237473702426	4.84356127355311	0.01686525041434	d6.sn
ENSDARG00000042293|ca4b	2.39761039010243	1.88147837297939	8.31365179159831	0.00725590750295096	0.0269353813456782	ENSDARG00000042293|ca4b	ENSDARG00000042293	ca4b	carbonic anhydrase IV b [Source:ZFIN;Acc:ZDB-GENE-080815-5]	19.0017669304819	3.60577521737542	0.00569907336040305	d6.sn
ENSDARG00000062132|cyp4v8	2.39294246690019	3.35831330369456	10.0239515814225	0.00285159760922813	0.0128062375963173	ENSDARG00000062132|cyp4v8	ENSDARG00000062132	cyp4v8	cytochrome P450, family 4, subfamily V, member 2a [Source:ZFIN;Acc:ZDB-GENE-061103-601]	63.5566337726938	12.1084694488738	0.0122457470840108	d6.sn
ENSDARG00000008637|mttp	2.38965238528681	3.71193467224701	20.7286427818082	0.0000437059550318505	0.000408075084074078	ENSDARG00000008637|mttp	ENSDARG00000008637	mttp	microsomal triglyceride transfer protein [Source:ZFIN;Acc:ZDB-GENE-040419-2]	51.3551916852095	9.80601040942315	0.00314586062647592	d6.sn
ENSDARG00000055138|zgc:110410	2.38922585956611	1.22022008327178	24.8648289120653	0.0000107662441249954	0.0001276378704067	ENSDARG00000055138|zgc:110410	ENSDARG00000055138	zgc:110410	zgc:110410 [Source:ZFIN;Acc:ZDB-GENE-050522-465]	8.27193155898865	1.57831058623588	0.00190376507437656	d6.sn
ENSDARG00000054786|faah2b	2.38609147993681	0.379068777493333	6.85928137109685	0.012866558838282	0.0426546024012224	ENSDARG00000054786|faah2b	ENSDARG00000054786	faah2b	fatty acid amide hydrolase 2b [Source:ZFIN;Acc:ZDB-GENE-061027-358]	6.3474427412943	1.2145709372582	0.00187938357178048	d6.sn
ENSDARG00000054211|st8sia7.1	2.38097375389669	0.159570708137802	10.3897946152041	0.00266199625608952	0.0120964527173142	ENSDARG00000054211|st8sia7.1	ENSDARG00000054211	st8sia7.1	ST8 alpha-N-acetyl-neuraminide alpha-2,8-sialyltransferase 7.1 [Source:ZFIN;Acc:ZDB-GENE-090504-4]	5.35875876676174	1.02583298303669	0.00151870870940412	d6.sn
ENSDARG00000090185|si:dkeyp-73b11.8	2.37138204037341	4.58052007233043	14.6950895666438	0.000410578630887172	0.00264006964074545	ENSDARG00000090185|si:dkeyp-73b11.8	ENSDARG00000090185	si:dkeyp-73b11.8	si:dkeyp-73b11.8 [Source:ZFIN;Acc:ZDB-GENE-131120-176]	90.0131160237645	17.4014259755082	0.000255241597449509	d6.sn
ENSDARG00000101861|cyp2k19	2.36995533632857	4.11515597289842	30.5983321422262	0.00000178871837747676	0.0000286655060879234	ENSDARG00000101861|cyp2k19	ENSDARG00000101861	cyp2k19	cytochrome P450, family 2, subfamily k, polypeptide 19 [Source:ZFIN;Acc:ZDB-GENE-091211-1]	71.0810415091742	13.7546891213513	0.00155224701498869	d6.sn
ENSDARG00000017882|rdh1	2.36911937782106	3.98618581380975	15.7112611348164	0.000276344475904539	0.00189728407368966	ENSDARG00000017882|rdh1	ENSDARG00000017882	rdh1	retinol dehydrogenase 1 [Source:ZFIN;Acc:ZDB-GENE-030912-15]	83.0670561480208	16.0804259522849	0.00276625577900561	d6.sn
ENSDARG00000098662|si:ch73-359m17.9	2.35151250920945	2.18077653818339	26.6673099772958	0.00000601929224253745	0.0000787405578393875	ENSDARG00000098662|si:ch73-359m17.9	ENSDARG00000098662	si:ch73-359m17.9	si:ch73-359m17.9 [Source:ZFIN;Acc:ZDB-GENE-141212-237]	12.2943667663002	2.40290717740301	0.00552338638555138	d6.sn
ENSDARG00000012076|apoa1a	2.34225671840847	6.830052384872	15.5211718483707	0.000297402316003574	0.00202338729393022	ENSDARG00000012076|apoa1a	ENSDARG00000012076	apoa1a	apolipoprotein A-Ia [Source:ZFIN;Acc:ZDB-GENE-990415-14]	320.19554840439	63.1450157718938	0.00573545662440278	d6.sn
ENSDARG00000105522|si:ch211-196f2.3	2.34178302313981	3.90920564149208	19.5324331421806	0.0000667982307023028	0.000580206311990723	ENSDARG00000105522|si:ch211-196f2.3	ENSDARG00000105522	si:ch211-196f2.3		52.7221180443146	10.4015282307957	0.00197955097792713	d6.sn
ENSDARG00000038666|igfbp1b	2.33318877095305	3.52600767014618	24.1736444786868	0.000013515935083815	0.000153657437175488	ENSDARG00000038666|igfbp1b	ENSDARG00000038666	igfbp1b	insulin-like growth factor binding protein 1b [Source:ZFIN;Acc:ZDB-GENE-081210-3]	49.0030820431442	9.730251497715	0.0936774213590335	d6.sn
ENSDARG00000003706|ryr2b	2.33235763525003	1.26265568578879	46.6266465839567	0.0000000237440823147041	0.000000781641388748251	ENSDARG00000003706|ryr2b	ENSDARG00000003706	ryr2b	ryanodine receptor 2 [Source:HGNC Symbol;Acc:HGNC:10484]	6.01787256080153	1.19412392218375	0.0358940416065441	d6.sn
ENSDARG00000040747|tm4sf4	2.32861458730704	5.50134823693076	14.6789362041942	0.000413198645941137	0.00265315904582662	ENSDARG00000040747|tm4sf4	ENSDARG00000040747	tm4sf4	transmembrane 4 L six family member 4 [Source:ZFIN;Acc:ZDB-GENE-040801-231]	177.935155015275	35.4204410306509	0.00325561180912893	d6.sn
ENSDARG00000100635|chia.1	2.3215480892066	6.37721769896156	10.6414237302	0.00217988497331955	0.0102670069051452	ENSDARG00000100635|chia.1	ENSDARG00000100635	chia.1	chitinase, acidic.1 [Source:ZFIN;Acc:ZDB-GENE-040426-1994]	356.301234384938	71.2928186191615	0.0105974489563976	d6.sn
ENSDARG00000089310|gc	2.3180220579791	3.07802832660652	6.4101333912853	0.0154159214499337	0.049094538342792	ENSDARG00000089310|gc	ENSDARG00000089310	gc	GC vitamin D binding protein [Source:ZFIN;Acc:ZDB-GENE-040718-307]	59.4079528241325	11.9198140339172	0.0668775299397036	d6.sn
ENSDARG00000105341|si:dkey-9l20.3	2.30368342485767	3.40748102085877	14.4007013442842	0.000461200495224834	0.00290010505702823	ENSDARG00000105341|si:dkey-9l20.3	ENSDARG00000105341	si:dkey-9l20.3		76.0572183154423	15.3937165348217	0.0507283103963435	d6.sn
ENSDARG00000074852|myo15b	2.3024245939073	3.13873816253049	30.0963313189424	0.0000020803310778681	0.0000325435345012386	ENSDARG00000074852|myo15b	ENSDARG00000074852	myo15b		34.6991574330517	7.03373275302202	0.0254160190563963	d6.sn
ENSDARG00000009612|chia.3	2.29956164652449	2.45195225758575	7.70303598902168	0.00905094673904383	0.0321891812097862	ENSDARG00000009612|chia.3	ENSDARG00000009612	chia.3	chitinase, acidic.3 [Source:ZFIN;Acc:ZDB-GENE-040426-2891]	27.5378897426387	5.59456678562927	0.0298869718772822	d6.sn
ENSDARG00000010130|smpdl3b	2.29799987587398	2.60956547483827	33.3901541860159	0.000000787544981176588	0.0000143988414753636	ENSDARG00000010130|smpdl3b	ENSDARG00000010130	smpdl3b	sphingomyelin phosphodiesterase acid like 3B [Source:ZFIN;Acc:ZDB-GENE-041008-132]	21.5661034265992	4.38710776194902	0.0108934257070594	d6.sn
ENSDARG00000061355|aoc1	2.29621157741641	4.33984411863385	48.1107513284114	0.0000000165917577317298	0.000000575225790503369	ENSDARG00000061355|aoc1	ENSDARG00000061355	aoc1	amine oxidase copper containing 1 [Source:ZFIN;Acc:ZDB-GENE-061103-112]	60.9608139183963	12.4213984131587	0.0358049844676526	d6.sn
ENSDARG00000059227|fabp1b.1	2.29415781980795	5.73827324020787	11.5266366173914	0.00166211851574163	0.00824278475866295	ENSDARG00000059227|fabp1b.1	ENSDARG00000059227	fabp1b.1	fatty acid binding protein 1b, tandem duplicate 1 [Source:ZFIN;Acc:ZDB-GENE-050522-96]	242.276520396458	49.3973292699057	0.00234845881358344	d6.sn
ENSDARG00000013056|itpk1a	2.28766363877825	3.52998843221037	28.4137626239712	0.00000347979898003812	0.0000500095678100057	ENSDARG00000013056|itpk1a	ENSDARG00000013056	itpk1a	inositol-tetrakisphosphate 1-kinase a [Source:ZFIN;Acc:ZDB-GENE-040426-1953]	41.238958669291	8.44798122835041	0.000820433854154487	d6.sn
ENSDARG00000055591|pipox	2.28748578114454	1.53604966468932	37.5937457972738	0.000000242730898942805	0.00000544451305279452	ENSDARG00000055591|pipox	ENSDARG00000055591	pipox	pipecolic acid oxidase [Source:ZFIN;Acc:ZDB-GENE-110627-2]	7.35347089338871	1.50711302780265	0.000394083574562107	d6.sn
ENSDARG00000003219|bin2a	2.28631474395654	3.28086190604423	32.8466263765704	0.000000921586258046038	0.000016486668736904	ENSDARG00000003219|bin2a	ENSDARG00000003219	bin2a	bridging integrator 2a [Source:ZFIN;Acc:ZDB-GENE-041114-126]	35.5961161929557	7.29619138137934	0.00703270179740688	d6.sn
ENSDARG00000070038|rbp2a	2.28428301294932	5.22135126087373	19.5587570266918	0.0000661710706136582	0.000575561284360336	ENSDARG00000070038|rbp2a	ENSDARG00000070038	rbp2a	retinol binding protein 2a, cellular [Source:ZFIN;Acc:ZDB-GENE-020320-2]	177.032767484602	36.3494674170271	0.000201462744811796	d6.sn
ENSDARG00000101979|eps8l3a	2.25952384100492	3.68127836949784	13.3705850603139	0.000696768937605549	0.00404083824182692	ENSDARG00000101979|eps8l3a	ENSDARG00000101979	eps8l3a		47.4889952230946	9.91248734296483	0.0138601526175348	d6.sn
ENSDARG00000058218|fam151a	2.25510654043064	1.34183653203744	38.1184450275959	0.000000210526232151771	0.00000488938835528623	ENSDARG00000058218|fam151a	ENSDARG00000058218	fam151a	family with sequence similarity 151 member A [Source:ZFIN;Acc:ZDB-GENE-070705-105]	10.9044658447764	2.28271174055023	0.0214679003471127	d6.sn
ENSDARG00000003113|ada	2.24726791185042	5.87346770974371	66.1512914894084	0.000000000326032931426916	0.0000000216659750697567	ENSDARG00000003113|ada	ENSDARG00000003113	ada	adenosine deaminase [Source:ZFIN;Acc:ZDB-GENE-040718-393]	229.272565489484	48.2947121776796	0.00247593208383103	d6.sn
ENSDARG00000110439|ap1s3a	2.24332521450733	1.14266247757078	9.96831700398951	0.00292206166756898	0.0130451051156967	ENSDARG00000110439|ap1s3a	ENSDARG00000110439	ap1s3a	adaptor related protein complex 1 subunit sigma 3a [Source:ZFIN;Acc:ZDB-GENE-050417-222]	7.85382871497299	1.65732076850662	0.000547208410485055	d6.sn
ENSDARG00000088390|nme4	2.24051388624068	1.85046468438306	11.0558317845115	0.00182450734498384	0.00888889990948138	ENSDARG00000088390|nme4	ENSDARG00000088390	nme4	NME/NM23 nucleoside diphosphate kinase 4 [Source:ZFIN;Acc:ZDB-GENE-040426-1043]	21.2288174225282	4.49650645217894	0.0886244965837444	d6.sn
ENSDARG00000011770|dhrs12	2.22834863826091	5.21030298067298	487.932707456346	0.000000000000000000000000568412999825101	0.00000000000000000000177060649445519	ENSDARG00000011770|dhrs12	ENSDARG00000011770	dhrs12	dehydrogenase/reductase (SDR family) member 12 [Source:ZFIN;Acc:ZDB-GENE-060929-1134]	70.7493337131567	15.0891734954215	0.00051521271946439	d6.sn
ENSDARG00000091560|slc6a19a.2	2.2181709048852	4.27425504523915	23.8105417329391	0.0000176821694442609	0.000192112606741584	ENSDARG00000091560|slc6a19a.2	ENSDARG00000091560	slc6a19a.2		101.641045838083	21.8526649820569	0.0260011685100614	d6.sn
ENSDARG00000038518|snap29	2.20468535583536	5.43850244354717	19.0405151942466	0.0000797415717977063	0.000673791452946448	ENSDARG00000038518|snap29	ENSDARG00000038518	snap29	synaptosome associated protein 29 [Source:ZFIN;Acc:ZDB-GENE-041111-226]	80.4415220561064	17.4511356332952	0.00000131729005884353	d6.sn
ENSDARG00000056018|itga6l	2.20326767189792	1.71667656217275	45.2389575074921	0.0000000333848878704586	0.00000103605405446056	ENSDARG00000056018|itga6l	ENSDARG00000056018	itga6l		11.1134058157225	2.41173497302667	0.00254251292258468	d6.sn
ENSDARG00000079727|selenop2	2.19916780335048	3.11128213444131	6.74858164633652	0.0131038262805818	0.0432742315017356	ENSDARG00000079727|selenop2	ENSDARG00000079727	selenop2	selenoprotein P2 [Source:NCBI gene (formerly Entrezgene);Acc:791479]	56.7602823783599	12.3684148893454	0.0521661371830889	d6.sn
ENSDARG00000006220|ugt1a1	2.19420249368483	5.44460779937442	26.3020329704292	0.00000676300373990168	0.000086783755508934	ENSDARG00000006220|ugt1a1	ENSDARG00000006220	ugt1a1	UDP glucuronosyltransferase 1 family, polypeptide A2 [Source:ZFIN;Acc:ZDB-GENE-071004-5]	186.042143703161	40.6641152891005	0.00225337932214287	d6.sn
ENSDARG00000079420|dpp4	2.1930321436738	3.43906007677897	34.927040675138	0.000000508178584586744	0.0000100987323189008	ENSDARG00000079420|dpp4	ENSDARG00000079420	dpp4	dipeptidyl-peptidase 4 [Source:ZFIN;Acc:ZDB-GENE-081104-277]	45.4951621796887	9.95115012042195	0.0131599535624467	d6.sn
ENSDARG00000005565|entpd8	2.18967409784595	3.54056470435021	38.8938053628407	0.000000170891707645737	0.00000410667440166999	ENSDARG00000005565|entpd8	ENSDARG00000005565	entpd8	ectonucleoside triphosphate diphosphohydrolase 8 [Source:ZFIN;Acc:ZDB-GENE-040724-142]	28.6045023392672	6.27136957493307	0.0125855640158135	d6.sn
ENSDARG00000006491|agpat9l	2.18243215790353	2.63868700981153	43.3789271924146	0.000000053182359716206	0.00000155187869335814	ENSDARG00000006491|agpat9l	ENSDARG00000006491	agpat9l	1-acylglycerol-3-phosphate O-acyltransferase 9, like [Source:ZFIN;Acc:ZDB-GENE-060531-19]	20.8781368077619	4.596172381154	0.00781680826671144	d6.sn
ENSDARG00000093628|s100a11	2.1720632641553	2.22230952433913	12.7574099310259	0.000894717154046786	0.00494814724341898	ENSDARG00000093628|s100a11	ENSDARG00000093628	s100a11	S100 calcium binding protein A11 [Source:ZFIN;Acc:ZDB-GENE-070717-5]	12.1984120095707	2.70912942523249	0.0606519156085232	d6.sn
ENSDARG00000104256|bco1	2.15771392018835	3.25696418477068	33.4653928602717	0.000000770667391388856	0.0000141421438832182	ENSDARG00000104256|bco1	ENSDARG00000104256	bco1	beta-carotene oxygenase 1 [Source:ZFIN;Acc:ZDB-GENE-010508-1]	43.1490586725417	9.67114306740365	0.0133535274443385	d6.sn
ENSDARG00000013775|si:dkey-246g23.4	2.15385538556215	1.8330441571175	32.3185969409738	0.00000107485643666034	0.0000189029092459955	ENSDARG00000013775|si:dkey-246g23.4	ENSDARG00000013775	si:dkey-246g23.4	si:dkey-246g23.4 [Source:NCBI gene (formerly Entrezgene);Acc:559426]	17.0985306627481	3.84005495639569	0.0173090896436377	d6.sn
ENSDARG00000061585|cyp4v7	2.14788039555016	3.07494473554128	15.3122624988192	0.000322506146746817	0.00216685175975484	ENSDARG00000061585|cyp4v7	ENSDARG00000061585	cyp4v7	cytochrome P450, family 4, subfamily V, member 2b [Source:ZFIN;Acc:ZDB-GENE-061103-88]	29.8613568132817	6.74461959761991	0.0109319869726896	d6.sn
ENSDARG00000003462|fech	2.14675531260771	1.70752441767022	37.6558701210199	0.000000238662200195157	0.00000538103590253542	ENSDARG00000003462|fech	ENSDARG00000003462	fech	ferrochelatase [Source:ZFIN;Acc:ZDB-GENE-000928-1]	6.87997103803749	1.54935037937271	0.00157382941592215	d6.sn
ENSDARG00000007086|aqp10a	2.14615319715806	1.27565029658123	14.4206536866446	0.000602715101254594	0.00358378914895359	ENSDARG00000007086|aqp10a	ENSDARG00000007086	aqp10a	aquaporin 10a [Source:ZFIN;Acc:ZDB-GENE-040718-40]	8.93233489049633	2.01698615150838	0.0473772032452586	d6.sn
ENSDARG00000002986|gda	2.14430377126764	4.06439636886134	35.9895319068089	0.000000377393500688733	0.00000789642824279028	ENSDARG00000002986|gda	ENSDARG00000002986	gda	guanine deaminase [Source:ZFIN;Acc:ZDB-GENE-050522-434]	52.1117665056308	11.7938715749462	0.019767823978224	d6.sn
ENSDARG00000089837|slc35d2	2.13705859978974	0.19263127709833	6.35099812005572	0.0155576612005307	0.0494478197836333	ENSDARG00000089837|slc35d2	ENSDARG00000089837	slc35d2	solute carrier family 35 member D2 [Source:HGNC Symbol;Acc:HGNC:20799]	5.04686127431443	1.14610784205186	0.00347327375367314	d6.sn
ENSDARG00000036833|upp2	2.13089359750956	2.37481384085493	7.10236717911321	0.012908052797643	0.0427637165271554	ENSDARG00000036833|upp2	ENSDARG00000036833	upp2	uridine phosphorylase 2 [Source:ZFIN;Acc:ZDB-GENE-040426-830]	39.0382146387352	8.92529664181331	0.126565345981754	d6.sn
ENSDARG00000075048|lonrf1	2.1270836298266	7.73169653158713	1046.05801779868	0.000000000000000000000000000000122718286293037	0.00000000000000000000000000164607394730495	ENSDARG00000075048|lonrf1	ENSDARG00000075048	lonrf1		398.730683548903	91.274161256378	0.0000122999421611135	d6.sn
ENSDARG00000020364|fbp1b	2.1265872462322	5.93236733958476	36.4023850390685	0.000000336571574879379	0.00000713453471118732	ENSDARG00000020364|fbp1b	ENSDARG00000020364	fbp1b	fructose-1,6-bisphosphatase 1b [Source:ZFIN;Acc:ZDB-GENE-021206-11]	257.804620841621	59.0413741796761	0.0054546859199285	d6.sn
ENSDARG00000059729|sec14l8	2.12366167153768	4.45004979414189	40.4146602421154	0.00000011418982778938	0.00000296109314101078	ENSDARG00000059729|sec14l8	ENSDARG00000059729	sec14l8	SEC14-like lipid binding 8 [Source:ZFIN;Acc:ZDB-GENE-060526-180]	43.5740844495979	10.0025090174512	0.00923606200928088	d6.sn
ENSDARG00000098063|alp3	2.11940988529477	3.25590214702447	17.9487614891255	0.000118827302819815	0.000943951669196618	ENSDARG00000098063|alp3	ENSDARG00000098063	alp3	alkaline phosphatase 3 [Source:ZFIN;Acc:ZDB-GENE-120919-1]	31.3094126106155	7.20976595198708	0.00978481251577406	d6.sn
ENSDARG00000099728|zgc:56622	2.11538549314353	1.5452571222618	45.4228566427444	0.0000000319005887838823	0.000000992616586444754	ENSDARG00000099728|zgc:56622	ENSDARG00000099728	zgc:56622	zgc:56622 [Source:ZFIN;Acc:ZDB-GENE-030131-4758]	8.57567217944574	1.97624245569948	0.00380567652182943	d6.sn
ENSDARG00000074698|sdsl	2.10973061088674	1.70983503900194	28.9807983022227	0.00000292168172484347	0.0000431584520350321	ENSDARG00000074698|sdsl	ENSDARG00000074698	sdsl	serine dehydratase-like [Source:ZFIN;Acc:ZDB-GENE-131121-410]	12.6426745389282	2.93095445255493	0.0066591242111771	d6.sn
ENSDARG00000096908|si:ch73-185c24.2	2.10800574023229	1.34404505783126	22.8357686172725	0.0000446463532953088	0.00041607596264738	ENSDARG00000096908|si:ch73-185c24.2	ENSDARG00000096908	si:ch73-185c24.2	si:ch73-185c24.2 [Source:ZFIN;Acc:ZDB-GENE-131121-189]	12.0548314541455	2.79532700000905	0.0125753785979306	d6.sn
ENSDARG00000077382|hcn5	2.10650861400596	1.28049985043688	30.1155236904968	0.00000206831153151096	0.0000323961806192666	ENSDARG00000077382|hcn5	ENSDARG00000077382	hcn5		6.18637176429277	1.4327911441102	0.0125568023859544	d6.sn
ENSDARG00000039832|gsta.2	2.10300907476779	4.80862110107322	76.0820395358343	0.0000000000493962891935194	0.00000000480842002618165	ENSDARG00000039832|gsta.2	ENSDARG00000039832	gsta.2	glutathione S-transferase, alpha tandem duplicate 2 [Source:NCBI gene (formerly Entrezgene);Acc:100124622]	95.3896229230984	22.2029008536429	0.000751039637111402	d6.sn
ENSDARG00000019932|slc5a11	2.10025838977236	1.74746706312262	15.7560836175525	0.000294473850994957	0.0020055447845844	ENSDARG00000019932|slc5a11	ENSDARG00000019932	slc5a11	solute carrier family 5 member 11 [Source:ZFIN;Acc:ZDB-GENE-041114-9]	16.1645535275972	3.76682253288593	0.00643898788927505	d6.sn
ENSDARG00000036846|anks4b	2.09718591489224	3.1846439178988	75.7167805046917	0.0000000000527934436469443	0.00000000502142219725898	ENSDARG00000036846|anks4b	ENSDARG00000036846	anks4b	ankyrin repeat and sterile alpha motif domain containing 4B [Source:ZFIN;Acc:ZDB-GENE-040704-29]	19.3787857595002	4.52951809824079	0.0100624233714908	d6.sn
ENSDARG00000103659|bco1l	2.09579144611975	2.1056958117622	10.5697348977114	0.00224845529736535	0.0105461144382354	ENSDARG00000103659|bco1l	ENSDARG00000103659	bco1l	beta-carotene oxygenase 1, like [Source:ZFIN;Acc:ZDB-GENE-040426-1191]	12.8896835413094	3.01736788964485	0.00497200838746369	d6.sn
ENSDARG00000035544|etnppl	2.08886624818079	4.6213853802963	37.9872782361188	0.000000218132532928022	0.00000503171812172431	ENSDARG00000035544|etnppl	ENSDARG00000035544	etnppl	ethanolamine-phosphate phospho-lyase [Source:ZFIN;Acc:ZDB-GENE-040426-1133]	93.5378847717594	21.9924638776797	0.00376783922992464	d6.sn
ENSDARG00000014556|serpinb1l3	2.08527059987461	5.21527082470901	68.8697672266312	0.000000000191228418053208	0.000000013874277713844	ENSDARG00000014556|serpinb1l3	ENSDARG00000014556	serpinb1l3	serpin peptidase inhibitor, clade B (ovalbumin), member 1, like 3 [Source:ZFIN;Acc:ZDB-GENE-030131-7059]	108.358271754782	25.5282382874589	0.00423294352714043	d6.sn
ENSDARG00000104829|zgc:112146	2.08485792319498	3.06532849954051	15.4182722560504	0.000419656905170905	0.00268494225336558	ENSDARG00000104829|zgc:112146	ENSDARG00000104829	zgc:112146	zgc:112146 [Source:ZFIN;Acc:ZDB-GENE-050417-237]	42.6448205837072	10.0530276967524	0.00159616673858403	d6.sn
ENSDARG00000088836|si:ch211-76m11.5	2.08116812936198	2.09944676027243	7.97359030777332	0.00718620506351185	0.0267124448363239	ENSDARG00000088836|si:ch211-76m11.5	ENSDARG00000088836	si:ch211-76m11.5		11.8909112440656	2.80771225799605	0.00620858771022146	d6.sn
ENSDARG00000095362|si:ch211-77g15.32	2.0802884557684	2.24905560332624	17.3399573675563	0.000148961672893515	0.0011347197831575	ENSDARG00000095362|si:ch211-77g15.32	ENSDARG00000095362	si:ch211-77g15.32	si:ch211-77g15.32 [Source:ZFIN;Acc:ZDB-GENE-070912-320]	14.800035320084	3.50084823522896	0.000619392389715877	d6.sn
ENSDARG00000002219|si:dkey-103j14.5	2.07353166634207	2.93079038729803	103.535403798004	0.000000000000558389196263255	0.000000000108711396647502	ENSDARG00000002219|si:dkey-103j14.5	ENSDARG00000002219	si:dkey-103j14.5		17.8674298905266	4.2440039181155	0.00888708252418477	d6.sn
ENSDARG00000056719|slc6a19b	2.0724850753635	4.49358501820403	17.6852894903169	0.000160725198711649	0.00120717363213035	ENSDARG00000056719|slc6a19b	ENSDARG00000056719	slc6a19b	solute carrier family 6 member 19b [Source:ZFIN;Acc:ZDB-GENE-030131-4755]	102.643758198693	24.4019525259812	0.0213704405350796	d6.sn
ENSDARG00000055185|tm4sf5	2.07040887632283	2.50865246761282	8.60773131623684	0.00680457724151193	0.0255684657506751	ENSDARG00000055185|tm4sf5	ENSDARG00000055185	tm4sf5	transmembrane 4 L six family member 5 [Source:ZFIN;Acc:ZDB-GENE-040718-65]	23.9804799185758	5.71272708478627	0.00208514856942629	d6.sn
ENSDARG00000038199|cdab	2.06922552655259	2.59050813227008	15.4739964094044	0.000302885585719511	0.00205609065544272	ENSDARG00000038199|cdab	ENSDARG00000038199	cdab	cytidine deaminase b [Source:ZFIN;Acc:ZDB-GENE-040426-1911]	29.9097939559623	7.13402460386765	0.0688822411084464	d6.sn
ENSDARG00000100792|zgc:154142	2.06631138151092	3.20132736357055	14.2880059484575	0.000482283375994115	0.0030016486062917	ENSDARG00000100792|zgc:154142	ENSDARG00000100792	zgc:154142	zgc:154142 [Source:ZFIN;Acc:ZDB-GENE-070615-2]	20.7917893583247	4.96967455361705	0.0915855241682794	d6.sn
ENSDARG00000055240|xdh	2.06448732788154	3.04757825053582	20.7945293138526	0.0000427077880814886	0.000400707108053726	ENSDARG00000055240|xdh	ENSDARG00000055240	xdh	xanthine dehydrogenase [Source:HGNC Symbol;Acc:HGNC:12805]	56.9302930718588	13.6187318400456	0.046171881724025	d6.sn
ENSDARG00000004405|snx10a	2.06365568216403	0.319378096028097	35.367910594724	0.00000044892334000409	0.00000909525986414791	ENSDARG00000004405|snx10a	ENSDARG00000004405	snx10a	sorting nexin 10a [Source:NCBI gene (formerly Entrezgene);Acc:403027]	5.99844513018862	1.43380970643386	0.000566016586539906	d6.sn
ENSDARG00000012829|asah2	2.06130348136658	3.56604215218391	11.5729885624452	0.00146480713667974	0.0074111400524437	ENSDARG00000012829|asah2	ENSDARG00000012829	asah2	N-acylsphingosine amidohydrolase 2 [Source:ZFIN;Acc:ZDB-GENE-041112-1]	45.1370907101136	10.8235042577785	0.0485972135287035	d6.sn
ENSDARG00000103277|cyp24a1	2.05991407492527	4.08177753368439	13.2653953794923	0.000727132966097479	0.00418672678261303	ENSDARG00000103277|cyp24a1	ENSDARG00000103277	cyp24a1	cytochrome P450, family 24, subfamily A, polypeptide 1 [Source:ZFIN;Acc:ZDB-GENE-060825-1]	118.967524053857	28.5500346858891	0.100935478591276	d6.sn
ENSDARG00000070584|clic5b	2.0586381637514	3.00508143188974	30.3941477662724	0.00000190178892683141	0.0000302827987582356	ENSDARG00000070584|clic5b	ENSDARG00000070584	clic5b	chloride intracellular channel 5b [Source:ZFIN;Acc:ZDB-GENE-040426-2542]	30.9921834835308	7.4406623167512	0.0149744088852952	d6.sn
ENSDARG00000101695|si:dkey-26m3.3	2.05096656632109	2.7087902228151	83.0299507399686	0.0000000000144816396694868	0.00000000168335106753314	ENSDARG00000101695|si:dkey-26m3.3	ENSDARG00000101695	si:dkey-26m3.3		15.2661296762411	3.68327199664008	0.0215179511351072	d6.sn
ENSDARG00000099111|zgc:175280	2.04999713030489	3.70755209693944	27.646538320269	0.0000105816899323547	0.0001257490286668	ENSDARG00000099111|zgc:175280	ENSDARG00000099111	zgc:175280	zgc:175280 [Source:ZFIN;Acc:ZDB-GENE-080219-39]	49.9451813301992	12.061920085722	0.0117079168421035	d6.sn
ENSDARG00000096533|rltgr	2.04484113930997	2.93756970259201	15.8709140706904	0.000309288406449899	0.00209271438738297	ENSDARG00000096533|rltgr	ENSDARG00000096533	rltgr	RAMP-like triterpene glycoside receptor [Source:ZFIN;Acc:ZDB-GENE-100727-4]	28.1005557325664	6.81007597824032	0.0121392500023152	d6.sn
ENSDARG00000056196|slc2a2	2.03218871016913	3.46700099877431	26.2628248250671	0.00000684837498023446	0.0000876535719093183	ENSDARG00000056196|slc2a2	ENSDARG00000056196	slc2a2	solute carrier family 2 member 2 [Source:ZFIN;Acc:ZDB-GENE-030131-1213]	55.9178174629826	13.6772035421765	0.0172575916290986	d6.sn
ENSDARG00000091834|si:ch211-198m17.1	2.03150159637834	4.35159719545169	15.4443142769324	0.000306390035595942	0.00207648618086779	ENSDARG00000091834|si:ch211-198m17.1	ENSDARG00000091834	si:ch211-198m17.1		40.6810867578175	9.94740980192486	0.0101870474668833	d6.sn
ENSDARG00000075292|myo15aa	2.02350164171414	2.06486510700873	37.9489087241716	0.00000022041160107053	0.00000507170553894515	ENSDARG00000075292|myo15aa	ENSDARG00000075292	myo15aa		13.1311526868185	3.22483683912568	0.0098446514068993	d6.sn
ENSDARG00000041540|sult1st2	2.0220356838256	3.15329606119606	13.1760294391009	0.000859796132098889	0.00479010051685766	ENSDARG00000041540|sult1st2	ENSDARG00000041540	sult1st2	sulfotransferase family 1, cytosolic sulfotransferase 2 [Source:NCBI gene (formerly Entrezgene);Acc:791732]	30.9912977116567	7.62949431340177	0.00399836611612793	d6.sn
ENSDARG00000022261|pdzk1	2.01952959810421	5.75258056428677	23.9831525270414	0.0000320132935105321	0.000314702672300773	ENSDARG00000022261|pdzk1	ENSDARG00000022261	pdzk1	PDZ domain containing 1 [Source:ZFIN;Acc:ZDB-GENE-031222-1]	250.629101329977	61.8125262500927	0.0130934870047825	d6.sn
ENSDARG00000058508|cfap70	2.01925915918959	2.9215026433753	7.33210640006442	0.0097058976521738	0.0340999534036615	ENSDARG00000058508|cfap70	ENSDARG00000058508	cfap70		12.3496965016852	3.05267788086482	0.0831428547633987	d6.sn
ENSDARG00000054447|slc29a1b	2.01793936203039	2.0015934534046	27.9530931222147	0.00000401526281604924	0.0000562769119099815	ENSDARG00000054447|slc29a1b	ENSDARG00000054447	slc29a1b	solute carrier family 29 member 1 (Augustine blood group) [Source:HGNC Symbol;Acc:HGNC:11003]	13.0260683678353	3.21868609802497	0.0253315953762956	d6.sn
ENSDARG00000068220|mbl2	2.01750642905597	2.41925052924225	20.0823080697978	0.0000549023428555604	0.000495353506140683	ENSDARG00000068220|mbl2	ENSDARG00000068220	mbl2	mannose binding lectin 2 [Source:ZFIN;Acc:ZDB-GENE-000427-2]	17.3588232178612	4.28941064830755	0.00398698022513583	d6.sn
ENSDARG00000098256|si:ch73-329n5.6	2.00001506903838	3.26190726166756	10.6832136600616	0.00214093645047583	0.0101160668080883	ENSDARG00000098256|si:ch73-329n5.6	ENSDARG00000098256	si:ch73-329n5.6		10.3159287579581	2.57551427235104	0.0372141330425155	d6.sn
ENSDARG00000036776|aldh8a1	1.99426255411963	1.83825788392509	47.6038170032202	0.000000018739799744586	0.000000636234073072322	ENSDARG00000036776|aldh8a1	ENSDARG00000036776	aldh8a1	aldehyde dehydrogenase 8 family, member A1 [Source:ZFIN;Acc:ZDB-GENE-040912-3]	10.525717889744	2.64431398410743	0.0236870148882401	d6.sn
ENSDARG00000029230|pnp4b	1.9927132890917	3.81076322585183	16.8690706557377	0.000177740900850895	0.00131433330836923	ENSDARG00000029230|pnp4b	ENSDARG00000029230	pnp4b	purine nucleoside phosphorylase 4b [Source:ZFIN;Acc:ZDB-GENE-040426-1887]	81.2952520339805	20.4348547920883	0.0460146702776694	d6.sn
ENSDARG00000102018|btr25	1.990214147457	0.726015299615791	15.0037267826436	0.000363740207619255	0.00239482324276667	ENSDARG00000102018|btr25	ENSDARG00000102018	btr25	bloodthirsty-related gene family, member 25 [Source:ZFIN;Acc:ZDB-GENE-070705-377]	5.66262601967006	1.42209976888417	0.00253982402902676	d6.sn
ENSDARG00000042112|dio1	1.98717863276818	2.34874462799548	53.21072416537	0.0000000050621880604921	0.000000212373276881251	ENSDARG00000042112|dio1	ENSDARG00000042112	dio1	iodothyronine deiodinase 1 [Source:ZFIN;Acc:ZDB-GENE-030328-41]	17.6362792330107	4.44704795067681	0.00789509322402081	d6.sn
ENSDARG00000102175|hamp	1.98701168051506	1.25566875170228	6.5909251908887	0.0138423251766379	0.0451328985217606	ENSDARG00000102175|hamp	ENSDARG00000102175	hamp	hepcidin antimicrobial peptide [Source:ZFIN;Acc:ZDB-GENE-050726-1]	14.8117739642847	3.74161457685779	0.0805479094688653	d6.sn
ENSDARG00000102805|cyp2aa12	1.98369237967089	2.70693686682314	31.5531715295816	0.00000134615631734217	0.0000228205547130386	ENSDARG00000102805|cyp2aa12	ENSDARG00000102805	cyp2aa12	cytochrome P450, family 2, subfamily AA, polypeptide 12 [Source:ZFIN;Acc:ZDB-GENE-071004-47]	27.378195523805	6.9263252546954	0.00975640696512808	d6.sn
ENSDARG00000045414|elovl2	1.98359949459464	5.6046662673927	46.4881817115096	0.0000000245592418392463	0.000000804226421332481	ENSDARG00000045414|elovl2	ENSDARG00000045414	elovl2	ELOVL fatty acid elongase 2 [Source:ZFIN;Acc:ZDB-GENE-060421-5612]	37.7332891379209	9.54167767149588	0.00573629288496111	d6.sn
ENSDARG00000098369|si:dkey-165o8.1	1.97962413634855	2.34540499830166	31.4690669130107	0.00000138006936267529	0.0000232845826119622	ENSDARG00000098369|si:dkey-165o8.1	ENSDARG00000098369	si:dkey-165o8.1		11.2513493370852	2.84653317506534	0.0320586286247708	d6.sn
ENSDARG00000101423|cyp2y3	1.97887781955046	4.62315843968264	34.6876819886005	0.000000543731973503945	0.0000106607401886061	ENSDARG00000101423|cyp2y3	ENSDARG00000101423	cyp2y3	cytochrome P450, family 2, subfamily Y, polypeptide 3 [Source:ZFIN;Acc:ZDB-GENE-050522-490]	118.241332054472	29.9980262601534	0.0150270522475461	d6.sn
ENSDARG00000088549|si:ch1073-390k14.1	1.97301567001882	4.15170267089242	170.568498285841	0.000000000000000168437970546809	0.000000000000119927835029328	ENSDARG00000088549|si:ch1073-390k14.1	ENSDARG00000088549	si:ch1073-390k14.1		54.1250158800142	13.7838268843207	0.0000464408929500401	d6.sn
ENSDARG00000055876|msmo1	1.97287370314988	5.29473201098184	73.4336752600877	0.0000000000803929742934155	0.00000000688451175048768	ENSDARG00000055876|msmo1	ENSDARG00000055876	msmo1	methylsterol monooxygenase 1 [Source:ZFIN;Acc:ZDB-GENE-040426-2670]	27.2756704734053	6.9423772964647	0.000131230047816616	d6.sn
ENSDARG00000046091|si:ch211-283g2.1	1.97230709481196	1.8459481474757	13.8267058168232	0.000579764372190227	0.00347443260582862	ENSDARG00000046091|si:ch211-283g2.1	ENSDARG00000046091	si:ch211-283g2.1		11.9460141844689	3.04600971270824	0.00053226009473462	d6.sn
ENSDARG00000076980|ppp1r16a	1.96799002851895	1.1496396311181	25.8129254741893	0.00000791300689154561	0.0000988425531359585	ENSDARG00000076980|ppp1r16a	ENSDARG00000076980	ppp1r16a	protein phosphatase 1 regulatory subunit 16A [Source:HGNC Symbol;Acc:HGNC:14941]	6.04757393088917	1.54259138173629	0.00840189048856147	d6.sn
ENSDARG00000097606|tmem82	1.9646785040223	1.51610276183222	27.5680229864708	0.00000452906232004297	0.0000622871043131737	ENSDARG00000097606|tmem82	ENSDARG00000097606	tmem82	transmembrane protein 82 [Source:ZFIN;Acc:ZDB-GENE-131127-584]	7.58916040631756	1.94239767863508	0.000172793241885405	d6.sn
ENSDARG00000102442|folr	1.96235553801471	1.92993400207022	7.87601843058433	0.00772828733413068	0.0283060455499832	ENSDARG00000102442|folr	ENSDARG00000102442	folr	folate receptor [Source:ZFIN;Acc:ZDB-GENE-070615-23]	14.156783013903	3.63495395562316	0.00709676586114323	d6.sn
ENSDARG00000040568|pdzd3a	1.96200571524802	1.12421433161901	11.9278187368102	0.00126189785429414	0.00655922285893069	ENSDARG00000040568|pdzd3a	ENSDARG00000040568	pdzd3a	NHERF family PDZ scaffold protein 4 [Source:HGNC Symbol;Acc:HGNC:19891]	10.7326126383999	2.7525845180479	0.0212646089403105	d6.sn
ENSDARG00000023176|tdo2b	1.9586658417786	2.94281959574637	8.2235524673616	0.00659253784490567	0.0249258144583598	ENSDARG00000023176|tdo2b	ENSDARG00000023176	tdo2b	tryptophan 2,3-dioxygenase b [Source:NCBI gene (formerly Entrezgene);Acc:334082]	50.8847254785946	13.1048197161144	0.133308050226319	d6.sn
ENSDARG00000099546|kynu	1.95099052730881	2.3411485142138	54.8309560920332	0.00000000351926965287308	0.000000156050177490387	ENSDARG00000099546|kynu	ENSDARG00000099546	kynu		21.9049008986145	5.66712294440113	0.0156581749022442	d6.sn
ENSDARG00000055656|pdzd3b	1.94847782134085	1.37447555084573	6.60688731904512	0.0137356289673993	0.044849132475953	ENSDARG00000055656|pdzd3b	ENSDARG00000055656	pdzd3b	NHERF family PDZ scaffold protein 4b [Source:ZFIN;Acc:ZDB-GENE-081022-151]	8.44909536530455	2.18447334467085	0.00699637669347267	d6.sn
ENSDARG00000097693|si:ch211-248a14.8	1.94134094801516	2.96028905802377	13.5860791736609	0.00063866184925216	0.00376106910549743	ENSDARG00000097693|si:ch211-248a14.8	ENSDARG00000097693	si:ch211-248a14.8		32.3567332598194	8.42596284004993	0.00776324669420224	d6.sn
ENSDARG00000043587|srd5a2a	1.93892019923862	3.43574236111748	33.7798526454823	0.000000704126708722841	0.0000130946549114725	ENSDARG00000043587|srd5a2a	ENSDARG00000043587	srd5a2a	steroid-5-alpha-reductase, alpha polypeptide 2a [Source:ZFIN;Acc:ZDB-GENE-050417-199]	34.4636466858271	8.99050617975441	0.000385737993428554	d6.sn
ENSDARG00000078541|cers3a	1.93381628574495	1.78530501202298	29.2856161110487	0.00000266125213183513	0.0000401200260891297	ENSDARG00000078541|cers3a	ENSDARG00000078541	cers3a	ceramide synthase 3 [Source:HGNC Symbol;Acc:HGNC:23752]	8.49561609744232	2.2234707726878	0.013265522574937	d6.sn
ENSDARG00000006427|fabp2	1.93112740322551	6.76054268078642	16.1728143639544	0.000231481738812282	0.00163738998898724	ENSDARG00000006427|fabp2	ENSDARG00000006427	fabp2	fatty acid binding protein 2, intestinal [Source:ZFIN;Acc:ZDB-GENE-991019-5]	368.621239049653	96.6625324158842	0.000886282118749222	d6.sn
ENSDARG00000093068|c3b.1	1.91805890539251	3.57207581354351	11.8664661014788	0.0012947396961727	0.00669118897316955	ENSDARG00000093068|c3b.1	ENSDARG00000093068	c3b.1	complement component c3b, tandem duplicate 1 [Source:ZFIN;Acc:ZDB-GENE-030131-2211]	56.2585315205561	14.9031242576179	0.121762034211627	d6.sn
ENSDARG00000015033|slc23a1	1.91517759849764	3.12109505649442	40.6214164382192	0.000000108164014966121	0.00000282838116784442	ENSDARG00000015033|slc23a1	ENSDARG00000015033	slc23a1	solute carrier family 23 member 1 [Source:ZFIN;Acc:ZDB-GENE-080804-2]	29.5955917253531	7.84310008097068	0.0121211893121363	d6.sn
ENSDARG00000038153|lgals2b	1.90022177355474	6.18021158722591	12.7283631889773	0.00102548588267133	0.00552184706053795	ENSDARG00000038153|lgals2b	ENSDARG00000038153	lgals2b	lectin, galactoside-binding, soluble, 2b [Source:ZFIN;Acc:ZDB-GENE-040426-1590]	250.689171292888	67.1625194991162	0.000406497813776134	d6.sn
ENSDARG00000044752|p2rx4a	1.89464104002606	0.751243716146868	11.4051342140484	0.00157254704360717	0.00787854288835758	ENSDARG00000044752|p2rx4a	ENSDARG00000044752	p2rx4a	purinergic receptor P2X, ligand-gated ion channel, 4a [Source:ZFIN;Acc:ZDB-GENE-020806-2]	5.20495577680132	1.39714196026462	0.00892258803767843	d6.sn
ENSDARG00000098803|cyp2aa4	1.8916919874344	2.40520544020842	29.0002149619497	0.00000290432086570267	0.000042952923426297	ENSDARG00000098803|cyp2aa4	ENSDARG00000098803	cyp2aa4	cytochrome P450, family 2, subfamily AA, polypeptide 4 [Source:ZFIN;Acc:ZDB-GENE-040625-72]	5.75049773317082	1.53844966032763	0.0317491697633864	d6.sn
ENSDARG00000074628|si:dkey-10o6.2	1.89142257550077	2.44382022756647	14.4859263180291	0.000445902439372007	0.00282529590367414	ENSDARG00000074628|si:dkey-10o6.2	ENSDARG00000074628	si:dkey-10o6.2	si:dkey-10o6.2 [Source:ZFIN;Acc:ZDB-GENE-070705-284]	14.2482941484634	3.83947461508463	0.00161279201505792	d6.sn
ENSDARG00000053625|anxa2b	1.88885012167856	3.33479268760793	8.51453587710818	0.00665991498331387	0.0251324139499895	ENSDARG00000053625|anxa2b	ENSDARG00000053625	anxa2b	annexin A2b [Source:ZFIN;Acc:ZDB-GENE-030131-1089]	32.7425772408682	8.84089109669961	0.00207735529411343	d6.sn
ENSDARG00000100844|cldn15lb	1.88290725502392	0.611770003669139	9.05849505285832	0.0056571046368459	0.0220892847245376	ENSDARG00000100844|cldn15lb	ENSDARG00000100844	cldn15lb	claudin 15-like b [Source:ZFIN;Acc:ZDB-GENE-040718-145]	7.99482151900805	2.16671536970652	0.0104121241975597	d6.sn
ENSDARG00000087176|rskra	1.88056440829849	3.54479408420587	151.054931935038	0.00000000000000132001758258001	0.000000000000657896763157877	ENSDARG00000087176|rskra	ENSDARG00000087176	rskra		19.5403134145567	5.30376778221541	0.000102394607412942	d6.sn
ENSDARG00000069074|cry3a	1.87743190973368	8.71153973116912	571.305331738289	0.0000000000000000000000000251527542573094	0.000000000000000000000104467772682025	ENSDARG00000069074|cry3a	ENSDARG00000069074	cry3a	cryptochrome circadian regulator 3a [Source:ZFIN;Acc:ZDB-GENE-010426-4]	741.099573186722	201.696888777945	0.000284903232798166	d6.sn
ENSDARG00000061797|zgc:154006	1.87144940234473	1.13185535292233	31.2655381515695	0.00000146589712797141	0.000024353437619365	ENSDARG00000061797|zgc:154006	ENSDARG00000061797	zgc:154006	zgc:154006 [Source:ZFIN;Acc:ZDB-GENE-061013-134]	5.78713469246016	1.57644673862564	0.045024466239009	d6.sn
ENSDARG00000051925|cyb5r2	1.87115449136798	2.89009475326914	26.2998933438604	0.0000067676336093736	0.0000867984712020536	ENSDARG00000051925|cyb5r2	ENSDARG00000051925	cyb5r2	cytochrome b5 reductase 2 [Source:ZFIN;Acc:ZDB-GENE-060825-83]	10.276902856859	2.80866210150554	0.00209915520275708	d6.sn
ENSDARG00000074809|zgc:194392	1.86726017246957	1.11265253863929	11.2249333278049	0.00242211964902442	0.0111900670474024	ENSDARG00000074809|zgc:194392	ENSDARG00000074809	zgc:194392	zgc:194392 [Source:ZFIN;Acc:ZDB-GENE-030131-4774]	7.72826798471054	2.11633350784127	0.00266052282982038	d6.sn
ENSDARG00000039116|nr5a5	1.86531596763452	2.13677039366043	10.0700120031746	0.00290987939063772	0.0130034411776964	ENSDARG00000039116|nr5a5	ENSDARG00000039116	nr5a5	nuclear receptor subfamily 5, group A, member 5 [Source:ZFIN;Acc:ZDB-GENE-030131-4652]	25.484110463414	6.9980277537891	0.0246459785780807	d6.sn
ENSDARG00000037551|pm20d1.1	1.86281531487795	2.21915922513109	9.11765346099248	0.00426313938508072	0.0176006351020894	ENSDARG00000037551|pm20d1.1	ENSDARG00000037551	pm20d1.1	peptidase M20 domain containing 1, tandem duplicate 1 [Source:NCBI gene (formerly Entrezgene);Acc:553216]	19.7335593158538	5.42799763693685	0.00431354018686764	d6.sn
ENSDARG00000042630|hebp2	1.85981169797135	4.97789351204973	67.0451325183086	0.000000000273167152636603	0.000000018548570691292	ENSDARG00000042630|hebp2	ENSDARG00000042630	hebp2	heme binding protein 2 [Source:ZFIN;Acc:ZDB-GENE-040426-914]	66.8039037550969	18.3973650305201	0.000883955312334893	d6.sn
ENSDARG00000070057|si:dkey-69o16.5	1.85645575726309	3.91551578861672	27.0865147308177	0.00000527030145618791	0.000070345962661062	ENSDARG00000070057|si:dkey-69o16.5	ENSDARG00000070057	si:dkey-69o16.5	si:dkey-69o16.5 [Source:ZFIN;Acc:ZDB-GENE-081104-432]	52.0842139848005	14.3855713578152	0.00144604841872096	d6.sn
ENSDARG00000115610|ccl25a	1.85425246939904	1.91809629636294	16.2999091319701	0.00022052416611768	0.00157372915797611	ENSDARG00000115610|ccl25a	ENSDARG00000115610	ccl25a		18.8021248131916	5.19923521549362	0.0173495048154867	d6.sn
ENSDARG00000088972|si:dkey-238d18.4	1.85127234343573	2.44078047341993	46.5608182109367	0.0000000241280285365424	0.000000792187708999521	ENSDARG00000088972|si:dkey-238d18.4	ENSDARG00000088972	si:dkey-238d18.4		16.8654406451337	4.67560602640124	0.00506824291157959	d6.sn
ENSDARG00000009470|hnf1a	1.85075985899935	0.953135883776633	8.28177056754499	0.00623274456074866	0.0238257392934279	ENSDARG00000009470|hnf1a	ENSDARG00000009470	hnf1a	HNF1 homeobox a [Source:ZFIN;Acc:ZDB-GENE-021206-12]	6.05769084332982	1.67730087480456	0.00750660035469668	d6.sn
ENSDARG00000003449|pde10a	1.85053316413996	4.58228644513913	53.416593009184	0.00000000483198286868867	0.000000204730329431925	ENSDARG00000003449|pde10a	ENSDARG00000003449	pde10a	phosphodiesterase 10A [Source:ZFIN;Acc:ZDB-GENE-040426-1115]	29.8435175258908	8.2811630645766	0.00417194631122353	d6.sn
ENSDARG00000040298|apoa4b.1	1.8502789438308	6.3444542448827	7.17674807999353	0.0104482603946267	0.0362582716939281	ENSDARG00000040298|apoa4b.1	ENSDARG00000040298	apoa4b.1	apolipoprotein A-IV b, tandem duplicate 1 [Source:ZFIN;Acc:ZDB-GENE-030131-1263]	327.233722740584	90.7326901032052	0.0865139124099818	d6.sn
ENSDARG00000037425|s100a10a	1.84946438334134	3.86292516753068	21.2914961431902	0.0000359086329714098	0.000346569765161709	ENSDARG00000037425|s100a10a	ENSDARG00000037425	s100a10a	S100 calcium binding protein A10a [Source:ZFIN;Acc:ZDB-GENE-041010-35]	61.9404169110081	17.1879699678051	0.000603580353411005	d6.sn
ENSDARG00000099424|lcat	1.8461927831158	1.00102879051135	13.3066012027897	0.000715075556678442	0.00412775626758371	ENSDARG00000099424|lcat	ENSDARG00000099424	lcat	lecithin-cholesterol acyltransferase [Source:ZFIN;Acc:ZDB-GENE-010716-3]	10.2373249469136	2.85055979145738	0.154757166856407	d6.sn
ENSDARG00000055416|serpinb1	1.84068956886155	4.40395837256055	47.6327077298753	0.0000000186098741127612	0.000000632684942551171	ENSDARG00000055416|serpinb1	ENSDARG00000055416	serpinb1	serpin peptidase inhibitor, clade B (ovalbumin), member 1 [Source:ZFIN;Acc:ZDB-GENE-040718-400]	64.6329105870292	18.0410571628872	0.000949904942374362	d6.sn
ENSDARG00000086159|si:ch73-206d17.1	1.83515341275717	3.04786100509976	75.511270936676	0.0000000000548115623662816	0.00000000515435522327448	ENSDARG00000086159|si:ch73-206d17.1	ENSDARG00000086159	si:ch73-206d17.1		13.2285026862316	3.70661688601644	0.00144992185588681	d6.sn
ENSDARG00000090637|myh6	1.82962145305101	1.43265776961196	64.9355269040475	0.000000000415727427882992	0.0000000263611386840818	ENSDARG00000090637|myh6	ENSDARG00000090637	myh6	myosin, heavy chain 6, cardiac muscle, alpha [Source:ZFIN;Acc:ZDB-GENE-031112-1]	9.00946526322042	2.5323244547343	0.00131512397802036	d6.sn
ENSDARG00000042684|serpinc1	1.81469063954361	4.4018903183417	9.98508220131595	0.00290063561530864	0.0129796802897273	ENSDARG00000042684|serpinc1	ENSDARG00000042684	serpinc1	serpin peptidase inhibitor, clade C (antithrombin), member 1 [Source:ZFIN;Acc:ZDB-GENE-030131-264]	94.4885837178487	26.8764612437242	0.0773118386895282	d6.sn
ENSDARG00000055539|epdl2	1.80492429418657	4.18583403625478	17.6446264026885	0.000265517910518561	0.00183389865025569	ENSDARG00000055539|epdl2	ENSDARG00000055539	epdl2		61.3357077916142	17.5521045146304	0.000533854508149577	d6.sn
ENSDARG00000070021|cyp3c4	1.79375792802267	2.68416788550701	13.6061436034586	0.000633517820508583	0.00373949226794158	ENSDARG00000070021|cyp3c4	ENSDARG00000070021	cyp3c4	cytochrome P450, family 3, subfamily C, polypeptide 4 [Source:ZFIN;Acc:ZDB-GENE-060929-96]	15.58015301934	4.49363908714654	0.00563769281507153	d6.sn
ENSDARG00000005704|eps8l3b	1.793135134847	3.17530358767019	24.2969859993334	0.0000129758857462589	0.000148876184528901	ENSDARG00000005704|eps8l3b	ENSDARG00000005704	eps8l3b	EPS8-like 3b [Source:ZFIN;Acc:ZDB-GENE-040426-1335]	31.0776990869969	8.9613972197255	0.0152401903993872	d6.sn
ENSDARG00000043729|plac8.1	1.79303910934187	5.55665997517495	9.09243222313056	0.00446259968565858	0.0182248417185532	ENSDARG00000043729|plac8.1	ENSDARG00000043729	plac8.1	placenta associated 8, tandem duplicate 1 [Source:ZFIN;Acc:ZDB-GENE-050809-124]	119.957575853338	34.6183903941648	0.00262268100814875	d6.sn
ENSDARG00000016771|tfa	1.78967233456064	6.80371791693018	8.45825497785252	0.00574812915588573	0.0223608146370079	ENSDARG00000016771|tfa	ENSDARG00000016771	tfa	transferrin-a [Source:ZFIN;Acc:ZDB-GENE-980526-35]	680.323298304285	196.780916751123	0.0736536923358444	d6.sn
ENSDARG00000101374|si:dkey-11n14.1	1.7863926709636	2.97957571549122	68.2787306181688	0.00000000021450368507916	0.0000000153604362993468	ENSDARG00000101374|si:dkey-11n14.1	ENSDARG00000101374	si:dkey-11n14.1		23.2047152721711	6.72512139676193	0.00982145291058656	d6.sn
ENSDARG00000042920|sult3st3	1.78498552968147	0.810197123788318	11.1001251172681	0.00282564104712474	0.0127102842769582	ENSDARG00000042920|sult3st3	ENSDARG00000042920	sult3st3	sulfotransferase family 3, cytosolic sulfotransferase 3 [Source:ZFIN;Acc:ZDB-GENE-060503-628]	7.45789211576075	2.16647622594191	0.0125772457313211	d6.sn
ENSDARG00000114258|si:dkey-30c15.13	1.78497877558012	2.53594345184317	58.8243673283341	0.00000000147417826037063	0.0000000743654296527048	ENSDARG00000114258|si:dkey-30c15.13	ENSDARG00000114258	si:dkey-30c15.13	si:dkey-30c15.13 [Source:ZFIN;Acc:ZDB-GENE-060503-73]	13.3225531795103	3.86357564068057	0.0000115786206617347	d6.sn
ENSDARG00000089399|tmem176l.2	1.78126870102685	3.11601204698358	7.32198909256971	0.00975248642759457	0.0342394987004306	ENSDARG00000089399|tmem176l.2	ENSDARG00000089399	tmem176l.2	transmembrane protein 176l.2 [Source:ZFIN;Acc:ZDB-GENE-080829-12]	21.7640894053232	6.33324072787726	0.00184682365755079	d6.sn
ENSDARG00000039754|xpc	1.78029735864687	4.87855791157588	506.328296336074	0.000000000000000000000000274415888508032	0.000000000000000000000976920563088595	ENSDARG00000039754|xpc	ENSDARG00000039754	xpc	xeroderma pigmentosum, complementation group C [Source:ZFIN;Acc:ZDB-GENE-030131-8461]	70.5879252321052	20.5439184993034	0.0000354623924085643	d6.sn
ENSDARG00000090814|si:dkey-18a10.3	1.77877209230173	3.00883345842339	62.3452568253903	0.000000000704390238386381	0.0000000399879237158525	ENSDARG00000090814|si:dkey-18a10.3	ENSDARG00000090814	si:dkey-18a10.3		20.2933134649707	5.91267905923217	0.000940033459758946	d6.sn
ENSDARG00000062630|dnah9l	1.77809298250139	1.68865968159632	26.4476058223146	0.00000645567722948892	0.0000833398393939923	ENSDARG00000062630|dnah9l	ENSDARG00000062630	dnah9l		5.79972436892607	1.68838993918467	0.00133956842915618	d6.sn
ENSDARG00000040608|gcnt7	1.7773965934683	2.06261905706017	30.5131596930213	0.0000018350023296793	0.000029331788361519	ENSDARG00000040608|gcnt7	ENSDARG00000040608	gcnt7	glucosaminyl (N-acetyl) transferase family member 7 [Source:HGNC Symbol;Acc:HGNC:16099]	14.4462299869349	4.21144582176867	0.0169250272363341	d6.sn
ENSDARG00000019660|rxfp2b	1.776979572296	3.41488798671197	169.416474220702	0.000000000000000189187876482615	0.000000000000130960052276299	ENSDARG00000019660|rxfp2b	ENSDARG00000019660	rxfp2b	relaxin family peptide receptor 2b [Source:ZFIN;Acc:ZDB-GENE-110408-27]	12.1552918026779	3.54226647812012	0.00594408502180304	d6.sn
ENSDARG00000017444|hal	1.77530089328554	1.77978973993474	6.36185032260207	0.0154753444210645	0.0492774831296866	ENSDARG00000017444|hal	ENSDARG00000017444	hal	histidine ammonia-lyase [Source:ZFIN;Acc:ZDB-GENE-070410-5]	22.2607982045095	6.50846260675433	0.0882385313635315	d6.sn
ENSDARG00000080018|kif16bb	1.77176035446774	1.32802617962732	13.5890684324488	0.00063789269407964	0.00375798721902237	ENSDARG00000080018|kif16bb	ENSDARG00000080018	kif16bb	kinesin family member 16B [Source:HGNC Symbol;Acc:HGNC:15869]	11.3265291580001	3.31622099776549	0.0210879923632587	d6.sn
ENSDARG00000032639|cd36	1.76932028023068	5.83155552831902	16.3047470358468	0.000220118001637414	0.00157173083117603	ENSDARG00000032639|cd36	ENSDARG00000032639	cd36	CD36 molecule (thrombospondin receptor) [Source:ZFIN;Acc:ZDB-GENE-040718-55]	167.289755940285	49.0829650716476	0.0118448021994221	d6.sn
ENSDARG00000057064|enpep	1.76752271429167	2.22548105221969	20.5873554452339	0.0000459299438581898	0.000426443442975444	ENSDARG00000057064|enpep	ENSDARG00000057064	enpep	glutamyl aminopeptidase [Source:ZFIN;Acc:ZDB-GENE-050309-218]	14.9052221737999	4.37459604358916	0.0358934912691287	d6.sn
ENSDARG00000098787|cd7al	1.76320057428827	2.56589588574837	77.1142526933257	0.0000000000409780028825858	0.00000000413311230773679	ENSDARG00000098787|cd7al	ENSDARG00000098787	cd7al	cd7 antigen-like [Source:ZFIN;Acc:ZDB-GENE-061207-47]	6.63559230190386	1.95518162868069	0.000047629342918127	d6.sn
ENSDARG00000076070|dlgap2b	1.75938767929469	2.24356496549632	28.3110213907016	0.00000359235992358625	0.0000514196492221536	ENSDARG00000076070|dlgap2b	ENSDARG00000076070	dlgap2b	DLG associated protein 2 [Source:HGNC Symbol;Acc:HGNC:2906]	5.09961721874659	1.50631230721292	0.00764336116689044	d6.sn
ENSDARG00000059923|slc25a47a	1.75880573989138	4.57595288976006	156.253356529604	0.000000000000000747836541677867	0.000000000000396527219346939	ENSDARG00000059923|slc25a47a	ENSDARG00000059923	slc25a47a	solute carrier family 25 member 47a [Source:NCBI gene (formerly Entrezgene);Acc:724009]	46.4820405891209	13.7385433035293	0.000459473562611562	d6.sn
ENSDARG00000063297|abcb6a	1.75694120081315	3.80682390739737	78.6157518364103	0.0000000000313168802278151	0.00000000323824338289275	ENSDARG00000063297|abcb6a	ENSDARG00000063297	abcb6a	ATP-binding cassette, sub-family B (MDR/TAP), member 6a [Source:ZFIN;Acc:ZDB-GENE-050517-9]	18.3765443987738	5.43275939106445	0.0000185734354836516	d6.sn
ENSDARG00000042953|cyp2n13	1.74810773786478	5.15990477131653	62.8889753964453	0.000000000629893946378116	0.000000036504551497076	ENSDARG00000042953|cyp2n13	ENSDARG00000042953	cyp2n13	cytochrome P450, family 2, subfamily N, polypeptide 13 [Source:ZFIN;Acc:ZDB-GENE-041001-158]	144.064432088035	42.8910642184537	0.00180115010115572	d6.sn
ENSDARG00000017821|gata5	1.74252894661941	1.29982401088753	13.5495734518097	0.00119612025976168	0.00628051345833565	ENSDARG00000017821|gata5	ENSDARG00000017821	gata5	GATA binding protein 5 [Source:ZFIN;Acc:ZDB-GENE-980526-340]	10.4874541825032	3.13198341381866	0.00875805609215004	d6.sn
ENSDARG00000054127|slc26a6l	1.74024008433081	1.92350347604726	6.59679284225137	0.0141975638073594	0.0460082301793752	ENSDARG00000054127|slc26a6l	ENSDARG00000054127	slc26a6l	solute carrier family 26 member 6, like [Source:ZFIN;Acc:ZDB-GENE-080220-10]	12.3331518338758	3.69289954305262	0.00453550431278371	d6.sn
ENSDARG00000076221|fthl28	1.73095582903419	5.31033832329252	92.720483104821	0.00000000000292131644201114	0.000000000425726349327003	ENSDARG00000076221|fthl28	ENSDARG00000076221	fthl28	ferritin, heavy polypeptide-like 28 [Source:ZFIN;Acc:ZDB-GENE-030131-7540]	85.0964066042903	25.6288263909495	0.00161265901598726	d6.sn
ENSDARG00000069630|tat	1.72952961358832	5.92539050452425	17.3762998556166	0.000146954496494545	0.00112059548734518	ENSDARG00000069630|tat	ENSDARG00000069630	tat	tyrosine aminotransferase [Source:ZFIN;Acc:ZDB-GENE-030131-1144]	305.691917298563	92.2059585518661	0.0856027746930907	d6.sn
ENSDARG00000099554|sec16b	1.72687515766288	1.4778819553318	19.6914759387859	0.0000631019506476246	0.000554478353363472	ENSDARG00000099554|sec16b	ENSDARG00000099554	sec16b		7.18152442653685	2.16574827667799	0.0594221526221157	d6.sn
ENSDARG00000052688|paqr5b	1.72549733697249	3.94874157852438	33.7858146435848	0.000000702924932554212	0.000013088619801686	ENSDARG00000052688|paqr5b	ENSDARG00000052688	paqr5b	progestin and adipoQ receptor family member Vb [Source:NCBI gene (formerly Entrezgene);Acc:100007661]	41.0998737656958	12.4175775264705	0.00699621066669638	d6.sn
ENSDARG00000059993|trpm4a	1.72323813247229	3.78679499702381	37.4607289516922	0.000000251688945875578	0.00000562015101363746	ENSDARG00000059993|trpm4a	ENSDARG00000059993	trpm4a	transient receptor potential cation channel, subfamily M, member 4a [Source:ZFIN;Acc:ZDB-GENE-090302-3]	30.3509017274864	9.18653606292752	0.0139111288736828	d6.sn
ENSDARG00000075800|calml4a	1.71977867037758	1.49930251989081	14.970642831408	0.000368480174371025	0.00242155220077161	ENSDARG00000075800|calml4a	ENSDARG00000075800	calml4a	calmodulin-like 4a [Source:ZFIN;Acc:ZDB-GENE-081022-9]	8.78985696876797	2.66751776734397	0.000639984910191782	d6.sn
ENSDARG00000042562|allc	1.71881148691766	1.71234978640875	13.9770950904294	0.000545884028390029	0.00331144839033095	ENSDARG00000042562|allc	ENSDARG00000042562	allc	allantoicase [Source:ZFIN;Acc:ZDB-GENE-040718-471]	10.6699221128746	3.24542643766424	0.0697384563867714	d6.sn
ENSDARG00000071565|hnf4g	1.71611541028777	1.43735760110985	15.1766386982179	0.000339990112645322	0.00226533764554128	ENSDARG00000071565|hnf4g	ENSDARG00000071565	hnf4g	hepatocyte nuclear factor 4, gamma [Source:ZFIN;Acc:ZDB-GENE-060929-100]	10.9158371921659	3.3210636446646	0.0432344131681068	d6.sn
ENSDARG00000088615|ltb4r2a	1.71484959052952	0.771328064350735	12.3081162450377	0.00107699242713551	0.00575442780536383	ENSDARG00000088615|ltb4r2a	ENSDARG00000088615	ltb4r2a	leukotriene B4 receptor 2a [Source:ZFIN;Acc:ZDB-GENE-140106-272]	5.193084181743	1.58015168541856	0.00148830754548378	d6.sn
ENSDARG00000112049|cldn15a	1.70921275487611	3.85337264720806	34.8910251013012	0.00000051336852637647	0.0000101775208252201	ENSDARG00000112049|cldn15a	ENSDARG00000112049	cldn15a	claudin 15a [Source:ZFIN;Acc:ZDB-GENE-040426-1305]	40.5233403963766	12.3936420081058	0.000529698495916545	d6.sn
ENSDARG00000023151|ucp1	1.70903688990639	7.98621076869264	69.7887755119472	0.000000000160148778705898	0.0000000120208059197318	ENSDARG00000023151|ucp1	ENSDARG00000023151	ucp1	uncoupling protein 1 [Source:ZFIN;Acc:ZDB-GENE-010503-1]	1101.76851395206	337.003464136383	0.0301345309427868	d6.sn
ENSDARG00000017126|ilvbl	1.70755336426128	4.07160855131341	53.0566857247375	0.00000000524193394347437	0.000000217352735226924	ENSDARG00000017126|ilvbl	ENSDARG00000017126	ilvbl	ilvB (bacterial acetolactate synthase)-like [Source:ZFIN;Acc:ZDB-GENE-040426-1623]	36.5786581999998	11.1984024624897	0.014399522695373	d6.sn
ENSDARG00000052099|agxta	1.70498012586824	3.76794513445305	11.2143718717143	0.00205776964878857	0.00980479191291599	ENSDARG00000052099|agxta	ENSDARG00000052099	agxta	alanine--glyoxylate and serine--pyruvate aminotransferase a [Source:ZFIN;Acc:ZDB-GENE-040718-16]	75.907513265727	23.2980525562663	0.081566196596876	d6.sn
ENSDARG00000058498|slc9a3.1	1.70426145048749	1.88025082691598	12.0921666466122	0.00117818245639999	0.00620725302610736	ENSDARG00000058498|slc9a3.1	ENSDARG00000058498	slc9a3.1	solute carrier family 9 member A3, tandem duplicate 1 [Source:ZFIN;Acc:ZDB-GENE-060503-545]	8.71727388614924	2.66779726666683	0.00346660335778766	d6.sn
ENSDARG00000062549|acmsd	1.70272709561104	1.99396472720276	8.61504040320347	0.00535114081928226	0.0211080940033805	ENSDARG00000062549|acmsd	ENSDARG00000062549	acmsd	aminocarboxymuconate semialdehyde decarboxylase [Source:ZFIN;Acc:ZDB-GENE-070410-103]	17.7411392884003	5.45032039261285	0.0222647062044626	d6.sn
ENSDARG00000061375|sgpl1	1.70119415989079	6.36213535398074	50.0893447266714	0.0000000103850683145179	0.000000388582436032711	ENSDARG00000061375|sgpl1	ENSDARG00000061375	sgpl1	sphingosine-1-phosphate lyase 1 [Source:ZFIN;Acc:ZDB-GENE-070410-24]	221.971338216482	68.2637954672851	0.0103207193613772	d6.sn
ENSDARG00000092976|si:ch211-127i16.2	1.69947783752212	4.04730967467297	59.1302055760681	0.00000000138114869843075	0.0000000709618788888343	ENSDARG00000092976|si:ch211-127i16.2	ENSDARG00000092976	si:ch211-127i16.2		35.5715236339489	10.9540971249364	0.0189201292242616	d6.sn
ENSDARG00000027584|ttpa	1.69867951162009	3.07883720565215	30.9325314868192	0.00000161860613483671	0.0000264669717061225	ENSDARG00000027584|ttpa	ENSDARG00000027584	ttpa	tocopherol (alpha) transfer protein [Source:ZFIN;Acc:ZDB-GENE-030131-4631]	21.6128493595361	6.65139733880378	0.00285439240930699	d6.sn
ENSDARG00000018478|agxtb	1.6952712527974	6.01711405172076	13.4690240082885	0.00076692571740877	0.00436741062107554	ENSDARG00000018478|agxtb	ENSDARG00000018478	agxtb	alanine--glyoxylate and serine--pyruvate aminotransferase b [Source:ZFIN;Acc:ZDB-GENE-010302-3]	314.327077264672	97.0838870691626	0.0601890055839402	d6.sn
ENSDARG00000095807|hp	1.69506381198102	2.86697545160522	6.35490887275814	0.0155279431586897	0.0493916787578611	ENSDARG00000095807|hp	ENSDARG00000095807	hp		32.5889306673814	10.0692121193734	0.0692864522805703	d6.sn
ENSDARG00000093234|si:dkey-65l23.2	1.68878936451168	2.6389422651983	49.9515156348636	0.0000000107260057932803	0.000000398348829163257	ENSDARG00000093234|si:dkey-65l23.2	ENSDARG00000093234	si:dkey-65l23.2	si:dkey-65l23.2 [Source:ZFIN;Acc:ZDB-GENE-091112-12]	7.46311281887923	2.31338937752967	0.00967803102065728	d6.sn
ENSDARG00000075053|sccpdha.2	1.68097634563643	1.53542067581197	18.1294291919606	0.000111174335129465	0.000891684722055445	ENSDARG00000075053|sccpdha.2	ENSDARG00000075053	sccpdha.2	saccharopine dehydrogenase a, tandem duplicate 2 [Source:ZFIN;Acc:ZDB-GENE-080212-12]	7.17930709225252	2.23639668729316	0.00899866123035086	d6.sn
ENSDARG00000099351|igfbp1a	1.67767900677487	4.6020927438611	32.501631380839	0.00000101890520843698	0.00001804628130366	ENSDARG00000099351|igfbp1a	ENSDARG00000099351	igfbp1a	insulin-like growth factor binding protein 1a [Source:ZFIN;Acc:ZDB-GENE-021231-1]	74.4196035720817	23.2821992040094	0.100990379811514	d6.sn
ENSDARG00000088366|zgc:77938	1.66895936725218	4.16065869696829	37.6730388265848	0.00000023755042458959	0.00000537450365337496	ENSDARG00000088366|zgc:77938	ENSDARG00000088366	zgc:77938	zgc:77938 [Source:ZFIN;Acc:ZDB-GENE-040426-1910]	31.3563425567161	9.86697306307448	0.0125522894796286	d6.sn
ENSDARG00000014496|trpv6	1.66746178510127	1.26803494547143	9.96426785122513	0.00292726160100852	0.0130570566378475	ENSDARG00000014496|trpv6	ENSDARG00000014496	trpv6	transient receptor potential cation channel, subfamily V, member 6 [Source:ZFIN;Acc:ZDB-GENE-040624-12]	6.97333338593891	2.19770306262817	0.078007837768887	d6.sn
ENSDARG00000070394|uroc1	1.64772204565886	3.12583980432603	17.2968353922182	0.00015138073277891	0.0011487234655452	ENSDARG00000070394|uroc1	ENSDARG00000070394	uroc1	urocanate hydratase 1 [Source:ZFIN;Acc:ZDB-GENE-081022-148]	45.0341711815446	14.3796986002546	0.0482819083024739	d6.sn
ENSDARG00000087633|si:dkey-11o18.5	1.64492595273772	3.36555487407196	31.3055562263211	0.00000144858991270627	0.0000241625573123429	ENSDARG00000087633|si:dkey-11o18.5	ENSDARG00000087633	si:dkey-11o18.5		13.0076079604371	4.15831004165173	0.00579929640262568	d6.sn
ENSDARG00000090228|gsta.1	1.64368911728477	6.87700399014695	58.6080154001338	0.00000000154393598451446	0.00000007741425499819	ENSDARG00000090228|gsta.1	ENSDARG00000090228	gsta.1	glutathione S-transferase, alpha tandem duplicate 1 [Source:NCBI gene (formerly Entrezgene);Acc:406703]	324.28654740999	103.781722296813	0.00028993300347599	d6.sn
ENSDARG00000005112|cdh17	1.63987205314645	5.50327340363431	17.5980802401408	0.000135306234358457	0.00104878113847986	ENSDARG00000005112|cdh17	ENSDARG00000005112	cdh17	cadherin 17, LI cadherin (liver-intestine) [Source:ZFIN;Acc:ZDB-GENE-030910-3]	169.513184403669	54.3880741298573	0.0178861837872823	d6.sn
ENSDARG00000063370|sgk2a	1.63401038035384	1.93631964195708	32.7755146072291	0.000000940817205110949	0.0000168039976524572	ENSDARG00000063370|sgk2a	ENSDARG00000063370	sgk2a	serum/glucocorticoid regulated kinase 2a [Source:ZFIN;Acc:ZDB-GENE-030131-9632]	8.80075006262762	2.83587331872854	0.0304471215631552	d6.sn
ENSDARG00000111458|wu:fi09b08	1.63242559475817	5.92331244858568	7.50145294249839	0.00896033054958524	0.0319088161018389	ENSDARG00000111458|wu:fi09b08	ENSDARG00000111458	wu:fi09b08		77.5756369168631	25.0148478473577	0.115074042330634	d6.sn
ENSDARG00000063518|zgc:153913	1.62688560709054	1.20131173285779	7.65986625620602	0.00831799391369443	0.0299760532652589	ENSDARG00000063518|zgc:153913	ENSDARG00000063518	zgc:153913	zgc:153913 [Source:ZFIN;Acc:ZDB-GENE-061103-397]	7.95074250220194	2.58372780046812	0.169740519290752	d6.sn
ENSDARG00000036237|slc27a2a	1.61950226609154	3.45129376344534	9.75126251826395	0.00321510846898169	0.0141131765099566	ENSDARG00000036237|slc27a2a	ENSDARG00000036237	slc27a2a	solute carrier family 27 member 2a [Source:ZFIN;Acc:ZDB-GENE-050706-104]	57.288197388646	18.6519255695464	0.033299924828606	d6.sn
ENSDARG00000070950|styk1a	1.61837087745706	1.0972996791337	8.84820859476057	0.00481369686496626	0.0193442850578936	ENSDARG00000070950|styk1a	ENSDARG00000070950	styk1a		5.09256318080486	1.65458707328007	0.0292563248678762	d6.sn
ENSDARG00000104329|si:ch73-281k2.5	1.60636676894922	1.95936365635572	6.62902389887691	0.0135891151899384	0.0444994415943843	ENSDARG00000104329|si:ch73-281k2.5	ENSDARG00000104329	si:ch73-281k2.5		11.9561047397868	3.93267873196991	0.0772900594983155	d6.sn
ENSDARG00000043562|zgc:65997	1.60581303507822	4.64156880931947	110.933082945148	0.000000000000193079996541165	0.000000000043741395580053	ENSDARG00000043562|zgc:65997	ENSDARG00000043562	zgc:65997	zgc:65997 [Source:ZFIN;Acc:ZDB-GENE-040426-1502]	54.7828620596102	17.9871613808501	0.00258682833600698	d6.sn
ENSDARG00000022183|gsto1	1.60313633333972	5.02302849080081	134.421085279126	0.00000000000000906994418878420	0.00000000000297398696295398	ENSDARG00000022183|gsto1	ENSDARG00000022183	gsto1	glutathione S-transferase omega 1 [Source:ZFIN;Acc:ZDB-GENE-040718-365]	27.6000658708948	9.08050023713565	0.0000185628474837536	d6.sn
ENSDARG00000102977|cant1b	1.60062557271827	4.73919818250973	49.593546869951	0.0000000116674018443045	0.000000427575961705983	ENSDARG00000102977|cant1b	ENSDARG00000102977	cant1b	calcium activated nucleotidase 1b [Source:ZFIN;Acc:ZDB-GENE-040801-114]	59.7415542962865	19.706570375962	0.0480826389233937	d6.sn
ENSDARG00000074760|ttc7a	1.60049939272281	1.60914851317528	23.9700523366584	0.0000144595801237531	0.000162531680958019	ENSDARG00000074760|ttc7a	ENSDARG00000074760	ttc7a	tetratricopeptide repeat domain 7A [Source:HGNC Symbol;Acc:HGNC:19750]	10.8428643540382	3.56952177890502	0.0424260513960037	d6.sn
ENSDARG00000054222|fbxl8	1.59920024223764	3.17786166060956	76.6592792853337	0.0000000000444865451342182	0.00000000438183677764711	ENSDARG00000054222|fbxl8	ENSDARG00000054222	fbxl8	F-box and leucine-rich repeat protein 8 [Source:ZFIN;Acc:ZDB-GENE-051120-81]	19.4551529240785	6.41958807005064	0.00148785656965361	d6.sn
ENSDARG00000018361|sult1st3	1.59908250537613	3.63656419956625	16.6038625682504	0.00037030745282599	0.00243099623931077	ENSDARG00000018361|sult1st3	ENSDARG00000018361	sult1st3	sulfotransferase family 1, cytosolic sulfotransferase 3 [Source:NCBI gene (formerly Entrezgene);Acc:368270]	34.7663274395814	11.4764026938631	0.000373264933897236	d6.sn
ENSDARG00000060400|gpr185a	1.59349125343653	2.49870692430362	33.0688480333869	0.000000864101850456686	0.0000155813445104057	ENSDARG00000060400|gpr185a	ENSDARG00000060400	gpr185a		5.16067785969982	1.71071054213189	0.00211464840296343	d6.sn
ENSDARG00000104172|diabloa	1.59317844243873	4.5808565206268	23.7139366288186	0.0000157458526989016	0.000174471609273735	ENSDARG00000104172|diabloa	ENSDARG00000104172	diabloa	diablo, IAP-binding mitochondrial protein a [Source:ZFIN;Acc:ZDB-GENE-040426-1303]	72.0001121222656	23.8869885144659	0.106923155746904	d6.sn
ENSDARG00000075454|hdc	1.59211062662022	6.07886903481162	189.28617685162	0.000000000000000027736579093193	0.0000000000000246855553929418	ENSDARG00000075454|hdc	ENSDARG00000075454	hdc	histidine decarboxylase [Source:ZFIN;Acc:ZDB-GENE-080102-5]	58.16433084839	19.288839062155	0.0000717096255523447	d6.sn
ENSDARG00000042010|pklr	1.5899432467447	6.29062743794998	15.2288503948437	0.00033314394957914	0.00222871066403011	ENSDARG00000042010|pklr	ENSDARG00000042010	pklr	pyruvate kinase L/R [Source:ZFIN;Acc:ZDB-GENE-010907-1]	437.571667890128	145.371385990964	0.0261778746446116	d6.sn
ENSDARG00000077396|tlcd2	1.58874989288496	5.08546698627989	162.47836596657	0.000000000000000386110948936318	0.000000000000240547121187326	ENSDARG00000077396|tlcd2	ENSDARG00000077396	tlcd2	TLC domain containing 2 [Source:NCBI gene (formerly Entrezgene);Acc:559420]	85.0656361168683	28.2818762752258	0.000608206523560586	d6.sn
ENSDARG00000059824|soat2	1.58639697876615	1.36891643927732	10.366332655121	0.00245572379164122	0.0113034054096231	ENSDARG00000059824|soat2	ENSDARG00000059824	soat2	sterol O-acyltransferase 2 [Source:ZFIN;Acc:ZDB-GENE-061013-742]	8.2035295784977	2.73534500397141	0.11088775875688	d6.sn
ENSDARG00000013252|tmc5	1.58225486753396	1.93741331494384	15.6960250214038	0.000277972998295733	0.00190618797950734	ENSDARG00000013252|tmc5	ENSDARG00000013252	tmc5		10.1652622491517	3.39482496657879	0.0158886452738892	d6.sn
ENSDARG00000087188|nfil3-6	1.58113212020781	6.64762830776779	47.0402247291438	0.0000000214737957827708	0.000000717328406041082	ENSDARG00000087188|nfil3-6	ENSDARG00000087188	nfil3-6	nuclear factor, interleukin 3 regulated, member 6 [Source:ZFIN;Acc:ZDB-GENE-040704-63]	31.0471675864645	10.3750633944678	0.000285688123369806	d6.sn
ENSDARG00000017773|slc16a12a	1.58103936133084	2.22447187410091	35.856446909224	0.000000391633127181954	0.00000811263302524879	ENSDARG00000017773|slc16a12a	ENSDARG00000017773	slc16a12a	solute carrier family 16 member 12 [Source:HGNC Symbol;Acc:HGNC:23094]	16.6484022729359	5.57108766832288	0.0369627903935802	d6.sn
ENSDARG00000086826|sult6b1	1.58066086847988	6.50895613716709	46.9009307140426	0.0000000222119024667957	0.000000738027479296732	ENSDARG00000086826|sult6b1	ENSDARG00000086826	sult6b1	sulfotransferase family, cytosolic, 6b, member 1 [Source:NCBI gene (formerly Entrezgene);Acc:322462]	237.683537417719	79.4633877119823	0.00542781507860666	d6.sn
ENSDARG00000052336|ociad2	1.57956695403253	3.11390263792061	16.8177389480289	0.000181214260737411	0.00133447381134051	ENSDARG00000052336|ociad2	ENSDARG00000052336	ociad2	OCIA domain containing 2 [Source:ZFIN;Acc:ZDB-GENE-041014-253]	20.824169018259	6.96300751639315	0.00101978830722173	d6.sn
ENSDARG00000087983|igsf5a	1.57884517907621	1.0591171228538	11.0392104352614	0.00183751304836307	0.0089295680899391	ENSDARG00000087983|igsf5a	ENSDARG00000087983	igsf5a		5.26681907848692	1.76134946143116	0.000920043467856676	d6.sn
ENSDARG00000008491|si:ch211-107o10.3	1.56972039542871	3.73037088515048	53.8128626256614	0.00000000441919901539237	0.000000189546367407191	ENSDARG00000008491|si:ch211-107o10.3	ENSDARG00000008491	si:ch211-107o10.3	si:ch211-107o10.3 [Source:ZFIN;Acc:ZDB-GENE-030131-4716]	34.5609994841505	11.6434170125242	0.00748457069600764	d6.sn
ENSDARG00000003181|sult1st4	1.56839786622344	0.904278361524119	7.74268964656961	0.00856795394830149	0.03072577527582	ENSDARG00000003181|sult1st4	ENSDARG00000003181	sult1st4	sulfotransferase family 1, cytosolic sulfotransferase 4 [Source:ZFIN;Acc:ZDB-GENE-040426-2054]	9.02109562311048	3.03979325179972	0.0103837649369568	d6.sn
ENSDARG00000030743|sptlc3	1.5676733978971	2.27493765729868	13.8911147386805	0.00056499047476275	0.00340456452605179	ENSDARG00000030743|sptlc3	ENSDARG00000030743	sptlc3	serine palmitoyltransferase, long chain base subunit 3 [Source:ZFIN;Acc:ZDB-GENE-041210-281]	14.4046463519101	4.85328248972109	0.00495151091886371	d6.sn
ENSDARG00000059700|agmat	1.56335815420377	1.82586871304496	29.3993911154452	0.0000025703884749379	0.000039033565384188	ENSDARG00000059700|agmat	ENSDARG00000059700	agmat	agmatine ureohydrolase (agmatinase) [Source:ZFIN;Acc:ZDB-GENE-060929-696]	12.7817514330777	4.32807071734682	0.0110726221430621	d6.sn
ENSDARG00000026787|aqp7	1.56315198836932	1.98475215424428	49.3431704048059	0.0000000123770175504901	0.000000449885095283537	ENSDARG00000026787|aqp7	ENSDARG00000026787	aqp7	aquaporin 7 [Source:ZFIN;Acc:ZDB-GENE-030131-6461]	12.2719509171855	4.14985024451371	0.00188004241819939	d6.sn
ENSDARG00000104166|si:ch211-232d10.1	1.55795667136182	1.89761579004756	42.2510322838907	0.0000000708948990410078	0.00000199627218542589	ENSDARG00000104166|si:ch211-232d10.1	ENSDARG00000104166	si:ch211-232d10.1		9.04337053271308	3.07000400639115	0.010392610930554	d6.sn
ENSDARG00000055835|slc26a6	1.55536498339494	3.01995693286266	35.1069325201792	0.000000483066621479351	0.00000966133242958701	ENSDARG00000055835|slc26a6	ENSDARG00000055835	slc26a6		16.4161742277975	5.59170769242654	0.0316150466987449	d6.sn
ENSDARG00000022295|hnf1bb	1.55234787435834	2.21166984295137	12.9983601697433	0.00092187077427822	0.00507130677594111	ENSDARG00000022295|hnf1bb	ENSDARG00000022295	hnf1bb	HNF1 homeobox Bb [Source:ZFIN;Acc:ZDB-GENE-030131-3003]	23.9890328012401	8.17443025571302	0.00748591193235778	d6.sn
ENSDARG00000052708|tnni1b	1.54605789808029	2.52393029677193	25.6360760722266	0.00000837783447700276	0.000103662182307303	ENSDARG00000052708|tnni1b	ENSDARG00000052708	tnni1b	troponin I type 1b (skeletal, slow) [Source:ZFIN;Acc:ZDB-GENE-041212-37]	13.1438490305222	4.50114317218499	0.00614419503305709	d6.sn
ENSDARG00000098589|cyb5a	1.54560993786412	4.89096606528459	57.9321761251109	0.00000000178499772592992	0.0000000863264669096285	ENSDARG00000098589|cyb5a	ENSDARG00000098589	cyb5a	cytochrome b5 type A (microsomal) [Source:ZFIN;Acc:ZDB-GENE-040426-2148]	71.0325164838133	24.3311249065236	0.00168029136045066	d6.sn
ENSDARG00000013050|abcc12	1.54269084424339	3.75083989586485	38.6972614976174	0.000000180134787774435	0.00000429565446061142	ENSDARG00000013050|abcc12	ENSDARG00000013050	abcc12	ATP binding cassette subfamily C member 12 [Source:HGNC Symbol;Acc:HGNC:14640]	34.4443939525802	11.8266627258095	0.0117848735726265	d6.sn
ENSDARG00000014031|abcc2	1.54192300038097	6.2847461581896	27.8813322036944	0.00000410616269666506	0.000057357384753864	ENSDARG00000014031|abcc2	ENSDARG00000014031	abcc2	ATP-binding cassette, sub-family C (CFTR/MRP), member 2 [Source:ZFIN;Acc:ZDB-GENE-040426-1523]	232.456125615731	79.8381099509242	0.0248679992683036	d6.sn
ENSDARG00000094210|fthl31	1.54121581386202	4.97666210536136	45.1797458759737	0.0000000338780592524012	0.00000105005128926597	ENSDARG00000094210|fthl31	ENSDARG00000094210	fthl31	ferritin, heavy polypeptide-like 31 [Source:ZFIN;Acc:ZDB-GENE-050522-428]	73.9605025965856	25.4122201524519	0.00110420336692967	d6.sn
ENSDARG00000045592|tnni2a.1	1.54017483829397	4.68124897871336	14.7280460971455	0.000405287311778805	0.00261380947451548	ENSDARG00000045592|tnni2a.1	ENSDARG00000045592	tnni2a.1	troponin I type 2a (skeletal, fast), tandem duplicate 1 [Source:ZFIN;Acc:ZDB-GENE-041114-60]	55.8678380245797	19.2137038232697	0.0763328000121797	d6.sn
ENSDARG00000030254|cbln9	1.53942351788052	0.864695509680475	6.87216308586464	0.0150603560137516	0.0481900451801092	ENSDARG00000030254|cbln9	ENSDARG00000030254	cbln9	cerebellin 9 [Source:ZFIN;Acc:ZDB-GENE-040724-34]	7.72704544835535	2.65989117948576	0.0522758242632493	d6.sn
ENSDARG00000018621|slc6a19a.1	1.53923559719355	4.15855832178547	12.2939334617885	0.00108334823173715	0.00578458677567762	ENSDARG00000018621|slc6a19a.1	ENSDARG00000018621	slc6a19a.1	solute carrier family 6 member 19a, tandem duplicate 1 [Source:ZFIN;Acc:ZDB-GENE-070620-2]	41.6396018946602	14.3293278190226	0.0209854204439524	d6.sn
ENSDARG00000103294|si:ch211-221j21.3	1.53356655443119	3.56593573588602	106.09023468311	0.000000000000384628321468824	0.0000000000779263233414886	ENSDARG00000103294|si:ch211-221j21.3	ENSDARG00000103294	si:ch211-221j21.3		15.0947677867841	5.20954585207687	0.000297062853951738	d6.sn
ENSDARG00000089697|nfe2l2b	1.53033371036926	2.35624058874019	21.8192237511265	0.000029918430324195	0.000297038758437824	ENSDARG00000089697|nfe2l2b	ENSDARG00000089697	nfe2l2b	nfe2 like bZIP transcription factor 2b [Source:ZFIN;Acc:ZDB-GENE-120320-3]	10.6689227904206	3.69273741957126	0.00330838949191229	d6.sn
ENSDARG00000002968|a1cf	1.52581329884982	1.79147447394175	8.37302919336662	0.00707394620960673	0.0263501852830194	ENSDARG00000002968|a1cf	ENSDARG00000002968	a1cf	APOBEC1 complementation factor [Source:HGNC Symbol;Acc:HGNC:24086]	18.2679038234496	6.34542979923375	0.0521511227778167	d6.sn
ENSDARG00000012194|scp2a	1.52569089732164	6.06115433080926	58.7862001456795	0.0000000014862403447834	0.0000000748224432161663	ENSDARG00000012194|scp2a	ENSDARG00000012194	scp2a	sterol carrier protein 2a [Source:ZFIN;Acc:ZDB-GENE-040426-1846]	201.812240655003	70.1035911098469	0.0139462779309971	d6.sn
ENSDARG00000044672|parapinopsinb	1.5201647341209	3.80680980607386	48.6466144554995	0.0000000145993555791629	0.000000515320029791414	ENSDARG00000044672|parapinopsinb	ENSDARG00000044672	parapinopsinb	parapinopsin b [Source:ZFIN;Acc:ZDB-GENE-030616-134]	12.5727948478268	4.37038665151687	0.0160367941250788	d6.sn
ENSDARG00000103589|gata6	1.51803237149055	1.48572040848003	7.54160486213058	0.00879267093679291	0.0313826066664107	ENSDARG00000103589|gata6	ENSDARG00000103589	gata6	GATA binding protein 6 [Source:ZFIN;Acc:ZDB-GENE-000622-1]	12.2486230236472	4.27523345568863	0.0284666441682005	d6.sn
ENSDARG00000104125|ttc6	1.51467415828927	2.36907727821866	41.242682844714	0.0000000919815230610339	0.00000247535589058419	ENSDARG00000104125|ttc6	ENSDARG00000104125	ttc6	tetratricopeptide repeat domain 6 [Source:HGNC Symbol;Acc:HGNC:19739]	6.67149586923594	2.33106269943099	0.000203711982282086	d6.sn
ENSDARG00000091916|ugt5b4	1.51381908686839	3.01258943401731	15.4046571523448	0.000311138929999354	0.00210352201182417	ENSDARG00000091916|ugt5b4	ENSDARG00000091916	ugt5b4	UDP glucuronosyltransferase 5 family, polypeptide B4 [Source:ZFIN;Acc:ZDB-GENE-070112-2332]	27.5061832162792	9.63406241258259	0.0173851390028165	d6.sn
ENSDARG00000100829|pcdh1g32	1.51242779027092	3.13666875015288	76.2957710113685	0.0000000000475153366647543	0.00000000464345956739481	ENSDARG00000100829|pcdh1g32	ENSDARG00000100829	pcdh1g32	protocadherin 1 gamma 32 [Source:ZFIN;Acc:ZDB-GENE-050609-25]	11.111445455349	3.89497249410486	0.000661973038538563	d6.sn
ENSDARG00000095863|afp4	1.5025325925445	4.46998938181134	7.39511617222015	0.00942103833911619	0.0332491538607528	ENSDARG00000095863|afp4	ENSDARG00000095863	afp4	antifreeze protein type IV [Source:ZFIN;Acc:ZDB-GENE-030131-5217]	60.5666116551176	21.3861677174468	0.0115376130086022	d6.sn
ENSDARG00000099327|zgc:174944	1.50242351046015	0.974122254422495	9.76864779460585	0.00319052729596623	0.0140349409029971	ENSDARG00000099327|zgc:174944	ENSDARG00000099327	zgc:174944		6.00320307797095	2.11920117180897	0.0178839412177371	d6.sn
ENSDARG00000089086|mustn1b	1.50064364280133	1.04405296807442	24.3044812836263	0.0000129438063425047	0.000148782128254252	ENSDARG00000089086|mustn1b	ENSDARG00000089086	mustn1b	musculoskeletal, embryonic nuclear protein 1b [Source:ZFIN;Acc:ZDB-GENE-111129-2]	5.99339374521776	2.11686460632431	0.0180319016155074	d6.sn
ENSDARG00000030722|xirp1	1.5002716243607	1.39245435119859	11.925922815157	0.00126289945431413	0.00656202135144039	ENSDARG00000030722|xirp1	ENSDARG00000030722	xirp1	xin actin binding repeat containing 1 [Source:NCBI gene (formerly Entrezgene);Acc:497637]	6.99258657598819	2.46755309717114	0.0135469095581021	d6.sn
ENSDARG00000068562|rbm33a	1.49753624281222	8.06304330543818	181.291990604602	0.0000000000000000588235559870107	0.0000000000000488627671732102	ENSDARG00000068562|rbm33a	ENSDARG00000068562	rbm33a	RNA binding motif protein 33 [Source:HGNC Symbol;Acc:HGNC:27223]	339.443616587625	120.221250481319	0.000563811366307672	d6.sn
ENSDARG00000092478|sdhaf1	1.49157428403636	3.85969274962601	107.280356075354	0.00000000000032402882511474	0.0000000000672899860154944	ENSDARG00000092478|sdhaf1	ENSDARG00000092478	sdhaf1		21.6790776433322	7.70304585689601	0.00144815474921927	d6.sn
ENSDARG00000102020|pnpla3	1.49109051512867	4.23339004610955	40.227588017613	0.000000119945311317912	0.00000308784830376278	ENSDARG00000102020|pnpla3	ENSDARG00000102020	pnpla3	patatin-like phospholipase domain containing 3 [Source:ZFIN;Acc:ZDB-GENE-040718-27]	41.7402841427698	14.8419995428847	0.00507879942504807	d6.sn
ENSDARG00000089159|acot14	1.48533024269534	1.90579098974717	11.8201898238768	0.00139050643617449	0.0070963383963687	ENSDARG00000089159|acot14	ENSDARG00000089159	acot14	acyl-CoA thioesterase 14 [Source:ZFIN;Acc:ZDB-GENE-041210-202]	10.6840255918082	3.81303425148266	0.00521552000477123	d6.sn
ENSDARG00000006011|klhl42	1.48395929124212	3.54244985850942	202.381711171964	0.0000000000000000085490132226449	0.00000000000000887672539617962	ENSDARG00000006011|klhl42	ENSDARG00000006011	klhl42	kelch-like family, member 42 [Source:ZFIN;Acc:ZDB-GENE-041210-190]	19.1979601641195	6.85755732902031	0.00243803889069933	d6.sn
ENSDARG00000075163|cxcl20	1.48350644658737	0.768921300491435	16.5041046067843	0.00020404705830279	0.00147301642320554	ENSDARG00000075163|cxcl20	ENSDARG00000075163	cxcl20	chemokine (C-X-C motif) ligand 20 [Source:ZFIN;Acc:ZDB-GENE-111004-2]	6.03674952130793	2.15462868206702	0.0248522522427262	d6.sn
ENSDARG00000027992|hao2	1.4832609370994	1.29092278866567	8.48221012677361	0.00568550172998977	0.0221621622260825	ENSDARG00000027992|hao2	ENSDARG00000027992	hao2	hydroxyacid oxidase 2 (long chain) [Source:ZFIN;Acc:ZDB-GENE-040426-1239]	10.2047337548181	3.65143324026136	0.0147968929426169	d6.sn
ENSDARG00000078060|syt7b	1.48125079753863	6.21578415917784	226.175210314971	0.00000000000000000117447077788497	0.00000000000000139370532309017	ENSDARG00000078060|syt7b	ENSDARG00000078060	syt7b	synaptotagmin VIIb [Source:ZFIN;Acc:ZDB-GENE-090601-6]	58.7923372153919	21.0522672449238	0.000346697299364792	d6.sn
ENSDARG00000030440|rsrp1	1.48123340996335	9.55529868175536	268.708569443077	0.0000000000000000000506152865028983	0.000000000000000105111078304352	ENSDARG00000030440|rsrp1	ENSDARG00000030440	rsrp1	arginine/serine-rich protein 1 [Source:NCBI gene (formerly Entrezgene);Acc:724003]	832.362749041482	298.125585553221	0.0016532850018841	d6.sn
ENSDARG00000018061|neil1	1.48095106634865	4.83657407904324	113.508979541964	0.000000000000135022102377833	0.0000000000333143642698574	ENSDARG00000018061|neil1	ENSDARG00000018061	neil1	nei-like DNA glycosylase 1 [Source:ZFIN;Acc:ZDB-GENE-040426-994]	50.6407083285009	18.1289268750466	0.00702197146045244	d6.sn
ENSDARG00000011573|abcb11a	1.47333845482261	2.21017646159248	10.3058404178881	0.00252119554904887	0.0115577985802608	ENSDARG00000011573|abcb11a	ENSDARG00000011573	abcb11a		10.0741769210869	3.6356784548574	0.221422326925771	d6.sn
ENSDARG00000114063|parm1	1.47277280224233	3.42394554303262	18.3486112285443	0.000102579634373219	0.0008337522793805	ENSDARG00000114063|parm1	ENSDARG00000114063	parm1		16.8102864814795	6.0626790259648	0.00557275867165238	d6.sn
ENSDARG00000102555|si:dkey-33i11.9	1.47237506184168	3.65911823011297	44.9107637704926	0.000000036216419877262	0.00000111283993013732	ENSDARG00000102555|si:dkey-33i11.9	ENSDARG00000102555	si:dkey-33i11.9	si:dkey-33i11.9 [Source:ZFIN;Acc:ZDB-GENE-060503-262]	37.0526602882412	13.3489989983287	0.000971217774280692	d6.sn
ENSDARG00000056976|ifit16	1.4703770846465	1.47771671943962	28.7047439783889	0.00000318063209316622	0.000046162697589809	ENSDARG00000056976|ifit16	ENSDARG00000056976	ifit16		6.16482738093521	2.22311814361165	0.0164500240467547	d6.sn
ENSDARG00000076075|myh7ba	1.46975068627508	2.11492698033874	12.351003600608	0.00105801136654303	0.00567247057965842	ENSDARG00000076075|myh7ba	ENSDARG00000076075	myh7ba	myosin, heavy chain 7B, cardiac muscle, beta a [Source:ZFIN;Acc:ZDB-GENE-100914-2]	12.639830784984	4.56751742186342	0.0543485339047661	d6.sn
ENSDARG00000035882|rida	1.46858400208127	4.99156121627109	55.694583796277	0.00000000290666307112293	0.000000131698261331606	ENSDARG00000035882|rida	ENSDARG00000035882	rida	reactive intermediate imine deaminase A homolog [Source:ZFIN;Acc:ZDB-GENE-040718-315]	89.4358041316915	32.3150185847592	0.00253331481520348	d6.sn
ENSDARG00000020956|pck2	1.46736146292526	5.42190593503687	39.2783708234797	0.000000154214823615351	0.00000377137723699171	ENSDARG00000020956|pck2	ENSDARG00000020956	pck2	phosphoenolpyruvate carboxykinase 2 (mitochondrial) [Source:ZFIN;Acc:ZDB-GENE-040426-2266]	149.247561747248	53.9783356595094	0.0117767498346712	d6.sn
ENSDARG00000086418|si:ch211-236p5.3	1.45813564677689	4.58004039410091	62.38534686451	0.000000000698594415906475	0.00000003990690907114	ENSDARG00000086418|si:ch211-236p5.3	ENSDARG00000086418	si:ch211-236p5.3		32.0966058796237	11.6712352551894	0.00159327182770177	d6.sn
ENSDARG00000004167|zgc:110366	1.45155712224124	2.91081645379622	62.3167687108243	0.000000000708539361960528	0.0000000401290929546736	ENSDARG00000004167|zgc:110366	ENSDARG00000004167	zgc:110366	zgc:110366 [Source:ZFIN;Acc:ZDB-GENE-050417-302]	9.55078641235305	3.47998371083297	0.0132181043798451	d6.sn
ENSDARG00000045837|si:dkey-14d8.20	1.44791025178794	2.30436586744343	47.7287765721159	0.0000000181845832864624	0.000000622472274036597	ENSDARG00000045837|si:dkey-14d8.20	ENSDARG00000045837	si:dkey-14d8.20		5.30590636252933	1.94159151862901	0.00141886827579194	d6.sn
ENSDARG00000063332|shank3a	1.44599179771779	3.80796916374427	26.5939303944228	0.00000616149362844424	0.0000802477771698456	ENSDARG00000063332|shank3a	ENSDARG00000063332	shank3a	SH3 and multiple ankyrin repeat domains 3 [Source:HGNC Symbol;Acc:HGNC:14294]	12.1549982594711	4.46490008616633	0.0144840835366234	d6.sn
ENSDARG00000006892|myo3b	1.44541485210828	2.50591317811214	47.5369233573862	0.0000000190442906152632	0.000000645692138955591	ENSDARG00000006892|myo3b	ENSDARG00000006892	myo3b	myosin IIIB [Source:HGNC Symbol;Acc:HGNC:15576]	10.4512973027941	3.84279653273658	0.0131525069031189	d6.sn
ENSDARG00000103785|sult2st2	1.44457272357922	3.24617090339144	21.0323438511411	0.0000392995858103666	0.000374654046822623	ENSDARG00000103785|sult2st2	ENSDARG00000103785	sult2st2	sulfotransferase family 2, cytosolic sulfotransferase 2 [Source:ZFIN;Acc:ZDB-GENE-061117-5]	29.6604694930019	10.9006620253291	0.0032927759804837	d6.sn
ENSDARG00000100614|zgc:171497	1.44391280064344	4.21062364856125	6.64727241117633	0.0134695928542374	0.0442242758797887	ENSDARG00000100614|zgc:171497	ENSDARG00000100614	zgc:171497		11.6180451583211	4.26433635455428	0.0000260397228471943	d6.sn
ENSDARG00000045257|decr2	1.43862110708817	3.26186040100962	89.2682992190365	0.00000000000509665016191199	0.000000000695753263836432	ENSDARG00000045257|decr2	ENSDARG00000045257	decr2	2,4-dienoyl CoA reductase 2, peroxisomal [Source:ZFIN;Acc:ZDB-GENE-040426-2612]	19.6068808022884	7.23294694833767	0.00476587747047148	d6.sn
ENSDARG00000003311|pank2	1.43370035258568	8.34287652478068	147.062544646883	0.00000000000000206383985012703	0.000000000000970394133305011	ENSDARG00000003311|pank2	ENSDARG00000003311	pank2	pantothenate kinase 2 [Source:ZFIN;Acc:ZDB-GENE-070112-1952]	395.810406164078	146.519239076963	0.000451761369034402	d6.sn
ENSDARG00000019986|grhprb	1.43359505154104	5.01980322938265	10.4364307650214	0.00238209883586042	0.011056417021725	ENSDARG00000019986|grhprb	ENSDARG00000019986	grhprb	glyoxylate reductase/hydroxypyruvate reductase b [Source:ZFIN;Acc:ZDB-GENE-040426-1847]	156.777492959264	58.0541151943113	0.0560050398208932	d6.sn
ENSDARG00000076381|slc25a1b	1.43138515242902	2.44935355887158	32.1541624878856	0.00000112787033801424	0.0000196549152610593	ENSDARG00000076381|slc25a1b	ENSDARG00000076381	slc25a1b	slc25a1 solute carrier family 25 member 1b [Source:NCBI gene (formerly Entrezgene);Acc:795332]	17.9793394385025	6.67133804727441	0.0215355664356963	d6.sn
ENSDARG00000037307|gnpda1	1.42705642485111	2.65105982832508	31.6887212601736	0.00000129332589157884	0.0000221662181692879	ENSDARG00000037307|gnpda1	ENSDARG00000037307	gnpda1	glucosamine-6-phosphate deaminase 1 [Source:ZFIN;Acc:ZDB-GENE-050417-417]	17.077325272588	6.3448461327043	0.000272731171103374	d6.sn
ENSDARG00000103983|slc30a10	1.42444197213644	2.51725383112348	35.8363713225937	0.000000393829549324666	0.00000815135578834774	ENSDARG00000103983|slc30a10	ENSDARG00000103983	slc30a10	solute carrier family 30 member 10 [Source:ZFIN;Acc:ZDB-GENE-060608-2]	14.7017348647668	5.47558864117479	0.00831068286394556	d6.sn
ENSDARG00000059857|blvra	1.42354175832751	2.92069707732884	56.7418142601532	0.00000000231035815783122	0.000000107816714032123	ENSDARG00000059857|blvra	ENSDARG00000059857	blvra	biliverdin reductase A [Source:ZFIN;Acc:ZDB-GENE-060929-312]	10.7513536804171	4.00723475597199	0.0000116754367115238	d6.sn
ENSDARG00000002396|cry-dash	1.42188107385763	5.58315705606694	123.100856250242	0.0000000000000374916930383578	0.0000000000109860697370545	ENSDARG00000002396|cry-dash	ENSDARG00000002396	cry-dash	cryptochrome DASH [Source:ZFIN;Acc:ZDB-GENE-040617-2]	121.29660756104	45.2625763552477	0.0000234504718344125	d6.sn
ENSDARG00000100584|ccdc40	1.41900428566115	4.53469222911474	33.8834309144223	0.000000683551019817149	0.0000128075875292055	ENSDARG00000100584|ccdc40	ENSDARG00000100584	ccdc40	coiled-coil domain containing 40 [Source:ZFIN;Acc:ZDB-GENE-060503-723]	21.2352564150064	7.93277462894014	0.00568883586644641	d6.sn
ENSDARG00000005004|slc5a12	1.41580455344637	4.0707248246326	8.90179041688439	0.00469848360213236	0.0189891684410597	ENSDARG00000005004|slc5a12	ENSDARG00000005004	slc5a12	solute carrier family 5 member 12 [Source:NCBI gene (formerly Entrezgene);Acc:393339]	58.8085504978676	22.03720634012	0.0138777515196367	d6.sn
ENSDARG00000100919|slc5a2	1.41317238983691	3.10699291984297	11.9850629847192	0.00123204772733721	0.00643526081853768	ENSDARG00000100919|slc5a2	ENSDARG00000100919	slc5a2	solute carrier family 5 member 2 [Source:ZFIN;Acc:ZDB-GENE-040426-2498]	28.6702379512958	10.7591617490153	0.0130913295217229	d6.sn
ENSDARG00000070830|zgc:136858	1.40905239710665	2.49068969055524	46.4237832505651	0.000000024948302160374	0.000000811554233268409	ENSDARG00000070830|zgc:136858	ENSDARG00000070830	zgc:136858	zgc:136858 [Source:ZFIN;Acc:ZDB-GENE-060421-6632]	14.1076545245391	5.31477804326508	0.0101726637824617	d6.sn
ENSDARG00000045153|slc16a8	1.40679744580921	4.5601583417421	29.5795433326747	0.00000243310874827858	0.000037312658465909	ENSDARG00000045153|slc16a8	ENSDARG00000045153	slc16a8	solute carrier family 16 member 8 [Source:ZFIN;Acc:ZDB-GENE-121128-1]	30.4776774323716	11.4831651076098	0.00216621135350979	d6.sn
ENSDARG00000003144|pxmp2	1.40462979368886	2.78744854607344	16.6345733351558	0.000194201479399352	0.00141134466801745	ENSDARG00000003144|pxmp2	ENSDARG00000003144	pxmp2	peroxisomal membrane protein 2 [Source:ZFIN;Acc:ZDB-GENE-040912-184]	15.4669901095561	5.8474502140742	0.0775962694992959	d6.sn
ENSDARG00000077360|fthl30	1.40248288532382	3.73408577387584	7.69618525231763	0.00817775671681135	0.0295390197685083	ENSDARG00000077360|fthl30	ENSDARG00000077360	fthl30	ferritin, heavy polypeptide-like 30 [Source:ZFIN;Acc:ZDB-GENE-071004-57]	32.0868076104221	12.1385947686279	0.00428446320213467	d6.sn
ENSDARG00000075766|sccpdha.1	1.40038701692005	2.37359437958375	25.958891490435	0.00000754975230035156	0.0000951643031485893	ENSDARG00000075766|sccpdha.1	ENSDARG00000075766	sccpdha.1	saccharopine dehydrogenase a, tandem duplicate 1 [Source:ZFIN;Acc:ZDB-GENE-040718-51]	14.3907485137295	5.4492304127644	0.00835150981668958	d6.sn
ENSDARG00000007421|ftcd	1.39983930754021	3.43127073095716	8.19244531269655	0.00808892551554224	0.0293030998469709	ENSDARG00000007421|ftcd	ENSDARG00000007421	ftcd	formimidoyltransferase cyclodeaminase [Source:ZFIN;Acc:ZDB-GENE-030131-9643]	50.1364049174105	19.0007606616261	0.0459071936466662	d6.sn
ENSDARG00000036587|cbr1	1.39365495150439	5.99830834042113	234.355374842705	0.000000000000000000618143584754671	0.000000000000000810744112215073	ENSDARG00000036587|cbr1	ENSDARG00000036587	cbr1	carbonyl reductase 1 [Source:ZFIN;Acc:ZDB-GENE-030902-2]	76.3607876992745	29.0550157960732	0.000297024994232222	d6.sn
ENSDARG00000069934|parp4	1.39133702434471	3.85963066444184	37.4256572894813	0.000000254108109676556	0.00000566909050415378	ENSDARG00000069934|parp4	ENSDARG00000069934	parp4		23.4695491457826	8.94104108601965	0.0192026442477306	d6.sn
ENSDARG00000105450|si:ch211-63p21.1	1.38903592852223	7.55274003430397	192.94749105315	0.0000000000000000198280491364012	0.0000000000000190044224799661	ENSDARG00000105450|si:ch211-63p21.1	ENSDARG00000105450	si:ch211-63p21.1		175.16996257372	66.8885634418304	0.000442136010725811	d6.sn
ENSDARG00000006029|lta4h	1.38869860899489	4.83591983176848	45.6861844170017	0.0000000298944793168914	0.000000939433070084407	ENSDARG00000006029|lta4h	ENSDARG00000006029	lta4h	leukotriene A4 hydrolase [Source:ZFIN;Acc:ZDB-GENE-040426-2477]	53.1440884957603	20.3001316234537	0.00589627628418152	d6.sn
ENSDARG00000079468|rhobtb1	1.38196895133362	3.69233677495599	23.0892827063921	0.0000194130477175033	0.000206211913520965	ENSDARG00000079468|rhobtb1	ENSDARG00000079468	rhobtb1	Rho related BTB domain containing 1 [Source:HGNC Symbol;Acc:HGNC:18738]	12.327644996981	4.73440524033279	0.0175054779195495	d6.sn
ENSDARG00000045530|si:ch211-244b2.4	1.37673582982384	2.39128793132169	27.8221652686625	0.00000418273256597258	0.0000581661247455562	ENSDARG00000045530|si:ch211-244b2.4	ENSDARG00000045530	si:ch211-244b2.4	si:ch211-244b2.4 [Source:ZFIN;Acc:ZDB-GENE-030131-8699]	5.75928581424765	2.21361806501544	0.00102299377271251	d6.sn
ENSDARG00000076487|haao	1.37513596293554	2.53797931281675	26.5202597490025	0.00000630780834357508	0.0000816209339520955	ENSDARG00000076487|haao	ENSDARG00000076487	haao	3-hydroxyanthranilate 3,4-dioxygenase [Source:ZFIN;Acc:ZDB-GENE-041114-89]	21.104977624538	8.14079380070563	0.0451828766797859	d6.sn
ENSDARG00000053636|cracr2b	1.3730840349483	0.91001900589432	7.8932798077413	0.00745937912828516	0.0275103933516155	ENSDARG00000053636|cracr2b	ENSDARG00000053636	cracr2b	calcium release activated channel regulator 2B [Source:ZFIN;Acc:ZDB-GENE-061215-136]	7.35696207152412	2.83822874129499	0.0153526496259776	d6.sn
ENSDARG00000010267|dpydb	1.37049351386872	4.20984489419141	13.4253460464871	0.000681493461683847	0.00396516858864382	ENSDARG00000010267|dpydb	ENSDARG00000010267	dpydb	dihydropyrimidine dehydrogenase b [Source:ZFIN;Acc:ZDB-GENE-040426-2459]	81.515947245952	31.5385822638626	0.0612128156032368	d6.sn
ENSDARG00000038106|slc37a4a	1.37034725255247	2.96830773418954	44.3594753928091	0.0000000415532803339032	0.00000125364133888725	ENSDARG00000038106|slc37a4a	ENSDARG00000038106	slc37a4a	solute carrier family 37 member 4a [Source:ZFIN;Acc:ZDB-GENE-040426-2230]	26.4945846860741	10.2475155728599	0.0212293183319254	d6.sn
ENSDARG00000005518|slc5a9	1.36488431188416	1.44696482806374	6.5071765390535	0.0144168627891434	0.0465976939955194	ENSDARG00000005518|slc5a9	ENSDARG00000005518	slc5a9	solute carrier family 5 member 9 [Source:NCBI gene (formerly Entrezgene);Acc:564815]	9.85239593662388	3.82397684858387	0.0237364635755069	d6.sn
ENSDARG00000007976|si:ch211-220f16.2	1.36367624398663	6.1321403993334	18.0362618299958	0.000115053947804455	0.000918367834492962	ENSDARG00000007976|si:ch211-220f16.2	ENSDARG00000007976	si:ch211-220f16.2		88.9547467237525	34.5725206045385	0.0346993727344079	d6.sn
ENSDARG00000005586|zbtb20	1.36320414878181	2.88748151039831	20.9571945433465	0.0000403445908690713	0.000382567429397739	ENSDARG00000005586|zbtb20	ENSDARG00000005586	zbtb20	zinc finger and BTB domain containing 20 [Source:ZFIN;Acc:ZDB-GENE-070112-1992]	5.2785791841343	2.0583473245222	0.0137361212717799	d6.sn
ENSDARG00000096451|si:ch211-196f5.9	1.36263725151716	4.97160323072295	101.302688968258	0.00000000000077764962657644	0.000000000140473270156804	ENSDARG00000096451|si:ch211-196f5.9	ENSDARG00000096451	si:ch211-196f5.9		27.9187875497267	10.8497675757775	0.0000325642135860467	d6.sn
ENSDARG00000052279|osgn1	1.36103218345002	4.96111717159446	263.837400771683	0.0000000000000000000709313372404902	0.000000000000000135969917233309	ENSDARG00000052279|osgn1	ENSDARG00000052279	osgn1	oxidative stress induced growth inhibitor 1 [Source:ZFIN;Acc:ZDB-GENE-040426-864]	38.8581880892162	15.1318621347731	0.00111908853576383	d6.sn
ENSDARG00000019260|dhrs9	1.36021718654739	4.11226422641166	64.6644768242161	0.000000000439042226370361	0.0000000275590233782101	ENSDARG00000019260|dhrs9	ENSDARG00000019260	dhrs9	dehydrogenase/reductase (SDR family) member 9 [Source:ZFIN;Acc:ZDB-GENE-030131-1249]	38.884063508707	15.1489711489232	0.00550414247315462	d6.sn
ENSDARG00000004561|prkcg	1.35789862696935	3.32382690831651	20.0318001846469	0.0000558958183487585	0.000502316550036445	ENSDARG00000004561|prkcg	ENSDARG00000004561	prkcg		10.1370129834575	3.96116544542733	0.00708986983928758	d6.sn
ENSDARG00000062756|pllp	1.35721570360287	2.36189169953725	36.867006852099	0.000000296109003733234	0.00000645185166318906	ENSDARG00000062756|pllp	ENSDARG00000062756	pllp	plasmolipin [Source:ZFIN;Acc:ZDB-GENE-050419-195]	12.1545882700538	4.73936025371902	0.00265615474233175	d6.sn
ENSDARG00000031757|tmc4	1.35359418559477	1.34251710582181	10.3478461591993	0.00338933379374224	0.0147121055809191	ENSDARG00000031757|tmc4	ENSDARG00000031757	tmc4		7.1112939297381	2.78228119087496	0.00701614901590502	d6.sn
ENSDARG00000026017|xpnpep2	1.34729151043572	2.43953739350462	23.1380874394176	0.0000190965703202179	0.000203893115843971	ENSDARG00000026017|xpnpep2	ENSDARG00000026017	xpnpep2	X-prolyl aminopeptidase (aminopeptidase P) 2, membrane-bound [Source:ZFIN;Acc:ZDB-GENE-040426-1151]	9.43039964027944	3.70591359839328	0.0350405085746854	d6.sn
ENSDARG00000096449|si:ch211-194e1.7	1.34507804230062	4.66530107858846	76.023420999173	0.0000000000499256736735998	0.00000000482227824785313	ENSDARG00000096449|si:ch211-194e1.7	ENSDARG00000096449	si:ch211-194e1.7		11.6623777744485	4.58410825221144	0.000917244733383314	d6.sn
ENSDARG00000068760|tnks1bp1	1.34420423457608	2.29676697299682	10.8081228772163	0.00202884547306508	0.00967813391558583	ENSDARG00000068760|tnks1bp1	ENSDARG00000068760	tnks1bp1	tankyrase 1 binding protein 1 [Source:ZFIN;Acc:ZDB-GENE-050208-317]	17.5600683661986	6.92788898761069	0.224061625431165	d6.sn
ENSDARG00000099819|sb:cb1058	1.341419649305	3.74660836467621	17.9549313422955	0.000118557018746406	0.000942405393033633	ENSDARG00000099819|sb:cb1058	ENSDARG00000099819	sb:cb1058	sb:cb1058 [Source:ZFIN;Acc:ZDB-GENE-040108-9]	29.5096174808052	11.6539365570376	0.0254419634614899	d6.sn
ENSDARG00000020143|pah	1.34107588166507	4.54361778580847	15.9054202822391	0.000256448721328163	0.00178162869682125	ENSDARG00000020143|pah	ENSDARG00000020143	pah	phenylalanine hydroxylase [Source:ZFIN;Acc:ZDB-GENE-031006-2]	109.137249290029	43.0944717519375	0.0732944012611112	d6.sn
ENSDARG00000092310|si:ch211-199g17.2	1.34008451225323	3.28841868115414	80.4068491282979	0.0000000000228240935716902	0.00000000244110047985631	ENSDARG00000092310|si:ch211-199g17.2	ENSDARG00000092310	si:ch211-199g17.2		12.850625793962	5.0699848767285	0.00124019369954904	d6.sn
ENSDARG00000034988|asb4	1.33941172096424	2.30576655175934	36.6540129025118	0.000000313985320120965	0.00000675343688746554	ENSDARG00000034988|asb4	ENSDARG00000034988	asb4	ankyrin repeat and SOCS box containing 4 [Source:ZFIN;Acc:ZDB-GENE-050417-100]	6.95160011805404	2.74084398623627	0.00241666698669759	d6.sn
ENSDARG00000058733|ihha	1.33788345331021	0.792113255819148	17.4933732408268	0.000140679706057477	0.00108335546197538	ENSDARG00000058733|ihha	ENSDARG00000058733	ihha	Indian hedgehog signaling molecule a [Source:ZFIN;Acc:ZDB-GENE-051010-1]	6.08028722467338	2.40685012267522	0.057009601824482	d6.sn
ENSDARG00000092170|apoc1	1.33666731751119	7.27246655107125	17.1640637982069	0.000159091825489514	0.0011970314888885	ENSDARG00000092170|apoc1	ENSDARG00000092170	apoc1	apolipoprotein C-I [Source:ZFIN;Acc:ZDB-GENE-030131-1074]	241.609069299876	95.6604327242303	0.040608873140844	d6.sn
ENSDARG00000007561|cdh23	1.33610836461361	3.03074126616152	13.5968417225733	0.000635897144192073	0.00374977681809428	ENSDARG00000007561|cdh23	ENSDARG00000007561	cdh23	cadherin-related 23 [Source:ZFIN;Acc:ZDB-GENE-040513-7]	11.4394029681866	4.5388471782282	0.0192736597124414	d6.sn
ENSDARG00000075612|ercc6	1.3323516279762	5.46301480863265	160.228966263156	0.000000000000000489134114951316	0.000000000000297298101087483	ENSDARG00000075612|ercc6	ENSDARG00000075612	ercc6	ERCC excision repair 6, chromatin remodeling factor [Source:HGNC Symbol;Acc:HGNC:3438]	74.8642596600142	29.7343233945186	0.00259795258670547	d6.sn
ENSDARG00000011376|dnase1l4.2	1.33189551700311	2.80074362408029	30.227170831352	0.00000199981954701554	0.0000315546685800682	ENSDARG00000011376|dnase1l4.2	ENSDARG00000011376	dnase1l4.2	deoxyribonuclease 1 like 4, tandem duplicate 2 [Source:ZFIN;Acc:ZDB-GENE-040426-1884]	16.8462150853729	6.69224949761173	0.00492014103278465	d6.sn
ENSDARG00000060010|iqgap2	1.32342884596756	3.49289319842957	55.3624559655672	0.00000000312786068857367	0.000000140697271406599	ENSDARG00000060010|iqgap2	ENSDARG00000060010	iqgap2	IQ motif containing GTPase activating protein 2 [Source:ZFIN;Acc:ZDB-GENE-030131-2878]	20.2635395174746	8.09759588131652	0.0143421252051928	d6.sn
ENSDARG00000018757|klf5l	1.32333085616567	3.30143890597023	14.7259034440567	0.000405629132191906	0.00261533712140292	ENSDARG00000018757|klf5l	ENSDARG00000018757	klf5l	Kruppel-like factor 5 like [Source:ZFIN;Acc:ZDB-GENE-060312-34]	22.2127496772021	8.86882572654792	0.0129979781434536	d6.sn
ENSDARG00000068478|gpx4a	1.32185322207516	6.65664653081974	26.138209231415	0.00000712729860194773	0.0000908502716933696	ENSDARG00000068478|gpx4a	ENSDARG00000068478	gpx4a	glutathione peroxidase 4a [Source:ZFIN;Acc:ZDB-GENE-030410-2]	246.209836289012	98.4882337295114	0.00336058910988488	d6.sn
ENSDARG00000060248|fgd4b	1.31901054011472	4.06985066924948	101.078441345492	0.000000000000804185488901782	0.000000000143774152989393	ENSDARG00000060248|fgd4b	ENSDARG00000060248	fgd4b		14.2627943520346	5.71053755270788	0.00307029031669775	d6.sn
ENSDARG00000068468|dnah3	1.31888689977191	2.99067342411458	23.7789605433344	0.000015408309091353	0.000171954797383124	ENSDARG00000068468|dnah3	ENSDARG00000068468	dnah3	dynein axonemal heavy chain 3 [Source:HGNC Symbol;Acc:HGNC:2949]	5.04808189933444	2.02554364208989	0.00132895426814181	d6.sn
ENSDARG00000033285|gsto2	1.31884780603062	4.673683983023	28.9631003912766	0.0000029376006288954	0.0000433348459463438	ENSDARG00000033285|gsto2	ENSDARG00000033285	gsto2	glutathione S-transferase omega 2 [Source:ZFIN;Acc:ZDB-GENE-041114-67]	50.5882672140155	20.2715783649447	0.000461351945267924	d6.sn
ENSDARG00000091222|si:dkey-190l8.2	1.3179979608493	3.29330349833402	14.1537294301221	0.00050873656024717	0.00313184661100778	ENSDARG00000091222|si:dkey-190l8.2	ENSDARG00000091222	si:dkey-190l8.2		31.9447366424304	12.8035989776229	0.0133951142444516	d6.sn
ENSDARG00000002197|pygl	1.31381971195169	3.82259004417423	6.83726968307329	0.0122898914015332	0.0411589966034415	ENSDARG00000002197|pygl	ENSDARG00000002197	pygl	phosphorylase, glycogen, liver [Source:ZFIN;Acc:ZDB-GENE-041205-1]	70.492176835471	28.3768269603975	0.150407614126585	d6.sn
ENSDARG00000017780|rorcb	1.30946854228264	3.96303223599272	15.0914932275623	0.000351474227502165	0.0023282131178506	ENSDARG00000017780|rorcb	ENSDARG00000017780	rorcb	RAR-related orphan receptor C b [Source:ZFIN;Acc:ZDB-GENE-040724-215]	12.7062077899517	5.1257397093328	0.00577653491694941	d6.sn
ENSDARG00000087070|znf977	1.30654995427221	4.0910030732849	25.8106721188291	0.00000791875626319332	0.0000988425531359585	ENSDARG00000087070|znf977	ENSDARG00000087070	znf977		17.6625579353591	7.14267229077846	0.000313481251527562	d6.sn
ENSDARG00000003475|sult1st5	1.30061429615793	1.75093518326429	50.4933017241257	0.00000000944967835973481	0.000000361729623232859	ENSDARG00000003475|sult1st5	ENSDARG00000003475	sult1st5	sulfotransferase family 1, cytosolic sulfotransferase 5 [Source:ZFIN;Acc:ZDB-GENE-050809-2]	5.14338070552258	2.08174764528574	0.00338958608602785	d6.sn
ENSDARG00000061120|slc43a2b	1.30041570000506	5.12064687039599	29.9223470663505	0.00000219269210109842	0.0000340024188919556	ENSDARG00000061120|slc43a2b	ENSDARG00000061120	slc43a2b	solute carrier family 43 member 2b [Source:ZFIN;Acc:ZDB-GENE-041212-6]	106.397734975784	43.1980983488356	0.0309126139697466	d6.sn
ENSDARG00000028012|tpmt.2	1.29726962159117	2.12286833026271	32.1421831928056	0.00000113183810536417	0.0000197102764400245	ENSDARG00000028012|tpmt.2	ENSDARG00000028012	tpmt.2	thiopurine S-methyltransferase, tandem duplicate 2 [Source:ZFIN;Acc:ZDB-GENE-041010-177]	5.24746831064109	2.13006834194351	0.00597909739338692	d6.sn
ENSDARG00000077004|aldh1l1	1.29312170153727	5.58986746570543	40.6645041929412	0.000000106950744087764	0.0000028059111930447	ENSDARG00000077004|aldh1l1	ENSDARG00000077004	aldh1l1	aldehyde dehydrogenase 1 family, member L1 [Source:ZFIN;Acc:ZDB-GENE-100519-4]	164.04456153889	66.9691987947631	0.103979933426675	d6.sn
ENSDARG00000102887|abhd4	1.29301191275823	5.33672802910603	195.328927189642	0.0000000000000000159838979273334	0.0000000000000159327494539659	ENSDARG00000102887|abhd4	ENSDARG00000102887	abhd4	abhydrolase domain containing 4, N-acyl phospholipase B [Source:ZFIN;Acc:ZDB-GENE-050417-83]	53.7975251260133	21.9476845253776	0.000000195551199064392	d6.sn
ENSDARG00000013647|cntn3a.2	1.29134668296278	2.66623129586643	7.70363162852125	0.00814931669453134	0.0294589363442299	ENSDARG00000013647|cntn3a.2	ENSDARG00000013647	cntn3a.2		8.95907446639783	3.6631763230481	0.00209511956767115	d6.sn
ENSDARG00000031046|nr1h5	1.2899096152665	1.68281485807842	6.74623111947363	0.012840734295739	0.0425916542858798	ENSDARG00000031046|nr1h5	ENSDARG00000031046	nr1h5	nuclear receptor subfamily 1, group H, member 5 [Source:ZFIN;Acc:ZDB-GENE-080403-3]	10.221101407202	4.18258796762266	0.0316580474965704	d6.sn
ENSDARG00000045299|vmo1b	1.28198705452986	2.34462131347535	10.4320604650053	0.00238662005291071	0.0110678946367503	ENSDARG00000045299|vmo1b	ENSDARG00000045299	vmo1b	vitelline membrane outer layer 1 homolog b [Source:ZFIN;Acc:ZDB-GENE-120215-131]	16.1653578033254	6.66163883493009	0.159541652397193	d6.sn
ENSDARG00000027986|slc35d1b	1.27515799777227	3.04510584514533	23.2207804162495	0.0000185726424180076	0.000199601001310572	ENSDARG00000027986|slc35d1b	ENSDARG00000027986	slc35d1b	solute carrier family 35 member D1b [Source:ZFIN;Acc:ZDB-GENE-040426-1213]	21.9307045428691	9.05802848206316	0.00337793368820024	d6.sn
ENSDARG00000051940|ugt2a4	1.2737463496096	3.05800160613576	14.505387645543	0.000442484631429011	0.00280649453174114	ENSDARG00000051940|ugt2a4	ENSDARG00000051940	ugt2a4	UDP glucuronosyltransferase 2 family, polypeptide A1 [Source:ZFIN;Acc:ZDB-GENE-080721-20]	24.6051041535191	10.1851101347995	0.0192545674710161	d6.sn
ENSDARG00000063665|mat2al	1.27157630564897	2.43920020872503	13.0062368289583	0.000808050464961741	0.00456302234009666	ENSDARG00000063665|mat2al	ENSDARG00000063665	mat2al	methionine adenosyltransferase II, alpha-like [Source:ZFIN;Acc:ZDB-GENE-060421-5255]	13.76769222027	5.70354188935942	0.0173177940724665	d6.sn
ENSDARG00000022698|lad1	1.26847182514719	2.48531785729015	11.0536075032746	0.00182624212413444	0.00889561253585422	ENSDARG00000022698|lad1	ENSDARG00000022698	lad1	ladinin [Source:ZFIN;Acc:ZDB-GENE-030616-268]	14.5905293392343	6.05397536622391	0.00281916283868586	d6.sn
ENSDARG00000069765|syngap1b	1.26436336977962	7.98476384856679	39.0509854504869	0.000000163857977569064	0.00000396440854468065	ENSDARG00000069765|syngap1b	ENSDARG00000069765	syngap1b	synaptic Ras GTPase activating protein 1b [Source:NCBI gene (formerly Entrezgene);Acc:100151149]	160.955972914939	67.0130359007844	0.0281552235233794	d6.sn
ENSDARG00000069752|ckba	1.26158220931697	5.08394900325817	23.3470779708788	0.000017801368331673	0.000192725144849225	ENSDARG00000069752|ckba	ENSDARG00000069752	ckba	creatine kinase, brain a [Source:ZFIN;Acc:ZDB-GENE-060929-902]	92.2928705693506	38.5076325082336	0.0181677480109329	d6.sn
ENSDARG00000025375|idh1	1.26120196742585	6.77440145045397	70.339024134498	0.000000000144115359430733	0.0000000111187453777519	ENSDARG00000025375|idh1	ENSDARG00000025375	idh1	isocitrate dehydrogenase (NADP(+)) 1 [Source:ZFIN;Acc:ZDB-GENE-031006-1]	224.644389971435	93.7166616999637	0.00698074032853082	d6.sn
ENSDARG00000098315|cyp1a	1.25960217806514	4.17596861191392	12.5692273723725	0.000966749121098563	0.00526587717984179	ENSDARG00000098315|cyp1a	ENSDARG00000098315	cyp1a	cytochrome P450, family 1, subfamily A [Source:ZFIN;Acc:ZDB-GENE-011219-1]	46.7072839626439	19.5168426925536	0.0396847329222541	d6.sn
ENSDARG00000036456|anxa4	1.25351884053999	6.47497790526313	39.7107855888996	0.00000013748118019087	0.0000034407455105636	ENSDARG00000036456|anxa4	ENSDARG00000036456	anxa4	annexin A4 [Source:ZFIN;Acc:ZDB-GENE-030707-1]	243.17635355785	101.986608119948	0.000790535075147025	d6.sn
ENSDARG00000090063|fa2h	1.25030556299042	5.72758081177736	29.2075020090539	0.00000272558176515845	0.0000409165648118967	ENSDARG00000090063|fa2h	ENSDARG00000090063	fa2h	fatty acid 2-hydroxylase [Source:ZFIN;Acc:ZDB-GENE-031219-4]	58.1631549323134	24.4476047849428	0.0108790913271099	d6.sn
ENSDARG00000040707|chchd4b	1.25021708049276	3.62794345719024	7.85370798312441	0.00759802778299693	0.027934914776082	ENSDARG00000040707|chchd4b	ENSDARG00000040707	chchd4b	coiled-coil-helix-coiled-coil-helix domain containing 4b [Source:ZFIN;Acc:ZDB-GENE-041010-149]	12.9490928686253	5.42639377169741	0.173564865337777	d6.sn
ENSDARG00000069698|lrguk	1.24973740135858	2.8188649235159	26.591073095107	0.00000616710153177333	0.0000802477771698456	ENSDARG00000069698|lrguk	ENSDARG00000069698	lrguk	leucine rich repeats and guanylate kinase domain containing [Source:HGNC Symbol;Acc:HGNC:21964]	5.81747867020478	2.4510908204326	0.0151720057807205	d6.sn
ENSDARG00000021149|cbr1l	1.24745759166893	4.76224397459659	56.9998062037518	0.00000000218413521969456	0.000000102889696927766	ENSDARG00000021149|cbr1l	ENSDARG00000021149	cbr1l	carbonyl reductase 1-like [Source:ZFIN;Acc:ZDB-GENE-030131-9642]	42.8968093406166	18.0635589197782	0.00520464717898396	d6.sn
ENSDARG00000089340|rhobtb2b	1.24439657149733	6.65239681912732	31.9166074289974	0.00000120934951948561	0.0000208849549726828	ENSDARG00000089340|rhobtb2b	ENSDARG00000089340	rhobtb2b	Rho related BTB domain containing 2 [Source:HGNC Symbol;Acc:HGNC:18756]	69.0531258888736	29.1572194353725	0.00489745443970319	d6.sn
ENSDARG00000100531|abhd14b	1.23783853073149	3.17175770636451	56.1018083180147	0.00000000265760496096574	0.000000122416849588292	ENSDARG00000100531|abhd14b	ENSDARG00000100531	abhd14b	abhydrolase domain containing 14B [Source:ZFIN;Acc:ZDB-GENE-040426-1342]	14.7369657467388	6.24382138944773	0.00611403608075476	d6.sn
ENSDARG00000006615|hnf1ba	1.23765758176987	2.61653087533823	10.3022536884372	0.00263316562751213	0.01198428974716	ENSDARG00000006615|hnf1ba	ENSDARG00000006615	hnf1ba	HNF1 homeobox Ba [Source:ZFIN;Acc:ZDB-GENE-020104-1]	25.6019783853397	10.8578030130607	0.0261245195862601	d6.sn
ENSDARG00000039517|c8b	1.23477501580217	2.64598273559692	6.9380007752048	0.0117097062488914	0.0396367671451201	ENSDARG00000039517|c8b	ENSDARG00000039517	c8b	complement component 8, beta polypeptide [Source:ZFIN;Acc:ZDB-GENE-070912-163]	22.4333880883944	9.54372480223737	0.114377677400359	d6.sn
ENSDARG00000028386|htatip2	1.22714439033448	5.86872413357427	100.413745653542	0.000000000000888557998061827	0.000000000154845211969935	ENSDARG00000028386|htatip2	ENSDARG00000028386	htatip2	HIV-1 Tat interactive protein 2 [Source:ZFIN;Acc:ZDB-GENE-001219-1]	71.5747970271236	30.5641050952168	0.000866337694576512	d6.sn
ENSDARG00000005176|zgc:101040	1.22609114322227	3.52133498797883	71.4907239249082	0.000000000115758523331871	0.00000000952224888049265	ENSDARG00000005176|zgc:101040	ENSDARG00000005176	zgc:101040	zgc:101040 [Source:ZFIN;Acc:ZDB-GENE-040801-107]	9.99104453337455	4.26924061468454	0.0070998371618751	d6.sn
ENSDARG00000058678|aqp10b	1.22535499439493	1.91795781936895	18.7388185351011	0.0000889620383394594	0.000737748417776815	ENSDARG00000058678|aqp10b	ENSDARG00000058678	aqp10b	aquaporin 10b [Source:ZFIN;Acc:ZDB-GENE-060503-57]	5.01116343456023	2.13731435992823	0.00300818576365746	d6.sn
ENSDARG00000041140|ddb2	1.22508425384571	6.42517340456112	84.5537752883344	0.0000000000111675313213444	0.00000000138455164441743	ENSDARG00000041140|ddb2	ENSDARG00000041140	ddb2	damage-specific DNA binding protein 2 [Source:ZFIN;Acc:ZDB-GENE-050419-169]	156.923561139398	67.1156519158566	0.0029378168157297	d6.sn
ENSDARG00000025595|agmo	1.22415844896452	5.33828165740714	47.9620116122249	0.0000000171938846942136	0.000000593450978642387	ENSDARG00000025595|agmo	ENSDARG00000025595	agmo	alkylglycerol monooxygenase [Source:ZFIN;Acc:ZDB-GENE-040426-2207]	99.637434402075	42.6558625021672	0.00352982504054767	d6.sn
ENSDARG00000056200|abcb9	1.22390249162748	4.6253747572768	78.4088828033339	0.0000000000324921984345376	0.00000000334589084706065	ENSDARG00000056200|abcb9	ENSDARG00000056200	abcb9	ATP-binding cassette, sub-family B (MDR/TAP), member 9 [Source:ZFIN;Acc:ZDB-GENE-050517-12]	16.0388297769941	6.86203074715602	0.00101112256204517	d6.sn
ENSDARG00000004964|cyp4t8	1.22323017742104	5.24544877905698	55.3014642606953	0.00000000317036211627264	0.000000142352115202728	ENSDARG00000004964|cyp4t8	ENSDARG00000004964	cyp4t8	cytochrome P450, family 4, subfamily T, polypeptide 8 [Source:ZFIN;Acc:ZDB-GENE-031219-3]	45.2032296021547	19.360587388039	0.0131448742244008	d6.sn
ENSDARG00000023820|faxdc2	1.22295770875982	5.78754580882703	25.2674410007012	0.00000944127701535567	0.00011421195302071	ENSDARG00000023820|faxdc2	ENSDARG00000023820	faxdc2	fatty acid hydroxylase domain containing 2 [Source:ZFIN;Acc:ZDB-GENE-040426-2907]	159.624758022111	68.3907901489436	0.0178581150847685	d6.sn
ENSDARG00000076805|leng8	1.22223494915711	9.33308388776846	138.480650533503	0.0000000000000055747599004765	0.00000000000195666220732217	ENSDARG00000076805|leng8	ENSDARG00000076805	leng8	leukocyte receptor cluster (LRC) member 8 [Source:ZFIN;Acc:ZDB-GENE-070410-6]	612.571407745619	262.560372131931	0.000777696693705695	d6.sn
ENSDARG00000071643|zgc:171490	1.21955975330999	2.67225335184476	11.9235245376013	0.00126416764740062	0.00656724156206453	ENSDARG00000071643|zgc:171490	ENSDARG00000071643	zgc:171490	zgc:171490 [Source:ZFIN;Acc:ZDB-GENE-080204-29]	9.27672840132088	3.98438908647393	0.000655512497392365	d6.sn
ENSDARG00000026655|tspo	1.21939643087003	4.30259180752207	32.2167886558203	0.00000110736344409093	0.0000193751514420532	ENSDARG00000026655|tspo	ENSDARG00000026655	tspo	translocator protein [Source:ZFIN;Acc:ZDB-GENE-041010-125]	37.6362045751035	16.1575681830172	0.000330434577369524	d6.sn
ENSDARG00000020191|ppef1	1.21862546921433	5.18672735052588	39.4628554319599	0.000000146828582934843	0.00000362274087795672	ENSDARG00000020191|ppef1	ENSDARG00000020191	ppef1	protein phosphatase, EF-hand calcium binding domain 1 [Source:ZFIN;Acc:ZDB-GENE-080303-27]	36.2434919487352	15.5802729867029	0.00044816450620717	d6.sn
ENSDARG00000057714|cmah	1.21817224843228	3.65613657934218	10.169759091986	0.00267532541284455	0.0121444324501997	ENSDARG00000057714|cmah	ENSDARG00000057714	cmah	cytidine monophospho-N-acetylneuraminic acid hydroxylase [Source:ZFIN;Acc:ZDB-GENE-040704-33]	40.4067745991392	17.3625430838607	0.00408009431929252	d6.sn
ENSDARG00000055974|tpmt.1	1.21814304574225	3.43552605510252	63.4928475338194	0.000000000556736820550514	0.0000000332706992041219	ENSDARG00000055974|tpmt.1	ENSDARG00000055974	tpmt.1	thiopurine S-methyltransferase, tandem duplicate 1 [Source:NCBI gene (formerly Entrezgene);Acc:436842]	15.4091811036662	6.61222512549802	0.00741754039121041	d6.sn
ENSDARG00000114695|hmox2a	1.21670918724427	6.28760546335504	217.647665441318	0.0000000000000000023423828068711	0.00000000000000253792084987947	ENSDARG00000114695|hmox2a	ENSDARG00000114695	hmox2a	heme oxygenase 2a [Source:ZFIN;Acc:ZDB-GENE-040914-13]	111.124876279919	47.8058810612824	0.000187562904824314	d6.sn
ENSDARG00000087933|zgc:174972	1.2146142897458	2.34647053701247	52.5654447407704	0.00000000586117772297468	0.000000238271694708856	ENSDARG00000087933|zgc:174972	ENSDARG00000087933	zgc:174972	zgc:174972 [Source:ZFIN;Acc:ZDB-GENE-080219-6]	5.87400175705674	2.52567932640958	0.000085065803220684	d6.sn
ENSDARG00000045411|acad11	1.21092597883271	3.03122905108545	26.857585584426	0.00000566636457471455	0.000074870522376398	ENSDARG00000045411|acad11	ENSDARG00000045411	acad11	acyl-CoA dehydrogenase family, member 11 [Source:ZFIN;Acc:ZDB-GENE-040426-814]	18.1052305603213	7.8251964640437	0.0397064869683005	d6.sn
ENSDARG00000071087|slc35b4	1.21026883694677	4.42271563415684	39.3197765248726	0.000000152523831190545	0.00000373735877410853	ENSDARG00000071087|slc35b4	ENSDARG00000071087	slc35b4	solute carrier family 35 member B4 [Source:NCBI gene (formerly Entrezgene);Acc:323737]	39.4450168418614	17.0434950418489	0.00237503161090479	d6.sn
ENSDARG00000045930|rbpms2a	1.20816497011674	4.47684954087199	6.62793965831343	0.0135962522780165	0.0445169631806822	ENSDARG00000045930|rbpms2a	ENSDARG00000045930	rbpms2a	RNA binding protein, mRNA processing factor 2a [Source:NCBI gene (formerly Entrezgene);Acc:436682]	44.0809669506843	19.0683260149528	0.0139124638477256	d6.sn
ENSDARG00000003902|ctsl.1	1.20162978472253	2.80935866310244	8.83055041845403	0.00520609394817892	0.0206480609813637	ENSDARG00000003902|ctsl.1	ENSDARG00000003902	ctsl.1	cathepsin L.1 [Source:ZFIN;Acc:ZDB-GENE-040718-61]	11.7549964388453	5.11258325808239	0.00208717178749031	d6.sn
ENSDARG00000014572|chpt1	1.19720947342366	5.48787642773307	46.7019529985133	0.0000000233126919999201	0.000000771516978270927	ENSDARG00000014572|chpt1	ENSDARG00000014572	chpt1	choline phosphotransferase 1 [Source:ZFIN;Acc:ZDB-GENE-030131-1325]	99.215775827943	43.2688779431284	0.00681102849143896	d6.sn
ENSDARG00000059751|abtb2a	1.1948122151401	3.03320963671444	59.1207612253663	0.00000000138392749357839	0.0000000709618788888343	ENSDARG00000059751|abtb2a	ENSDARG00000059751	abtb2a	ankyrin repeat and BTB domain containing 2 [Source:HGNC Symbol;Acc:HGNC:23842]	6.82724072596477	2.97321823449438	0.0035732908010874	d6.sn
ENSDARG00000060977|zgc:153018	1.19460276645351	6.88055477665003	134.943560361256	0.00000000000000851387278296719	0.00000000000285848375559053	ENSDARG00000060977|zgc:153018	ENSDARG00000060977	zgc:153018	zgc:153018 [Source:ZFIN;Acc:ZDB-GENE-060929-752]	102.092092269604	44.5958239649202	0.000666650421892218	d6.sn
ENSDARG00000071021|papss2a	1.19318186146298	4.7330238293883	25.2574196717555	0.00000947209142224051	0.000114362654187129	ENSDARG00000071021|papss2a	ENSDARG00000071021	papss2a	3'-phosphoadenosine 5'-phosphosulfate synthase 2a [Source:ZFIN;Acc:ZDB-GENE-061110-85]	64.9605837327896	28.4133535987953	0.0123646495077838	d6.sn
ENSDARG00000094557|nupr1b	1.19225269771746	5.28368832815885	41.7887113558174	0.0000000798526311039715	0.0000022110306301233	ENSDARG00000094557|nupr1b	ENSDARG00000094557	nupr1b	nuclear protein 1b [Source:ZFIN;Acc:ZDB-GENE-030131-4653]	147.28012009326	64.4523801089909	0.00674872236651072	d6.sn
ENSDARG00000028163|prg4b	1.19181570340452	2.52533586354504	10.2370474565409	0.00259790269043315	0.011848414173791	ENSDARG00000028163|prg4b	ENSDARG00000028163	prg4b	proteoglycan 4b [Source:ZFIN;Acc:ZDB-GENE-041014-324]	12.6437246098123	5.54289266043353	0.151100090778015	d6.sn
ENSDARG00000063568|syt7a	1.18823751468111	3.58787137876529	14.6076024747755	0.000424981035637851	0.002709960953965	ENSDARG00000063568|syt7a	ENSDARG00000063568	syt7a	synaptotagmin 7 [Source:HGNC Symbol;Acc:HGNC:11514]	12.3604422204444	5.43351898274087	0.0232507343991264	d6.sn
ENSDARG00000109862|htr1fa	1.18779273774489	2.90153548678764	60.1745722690444	0.00000000110719306326768	0.0000000594639033117041	ENSDARG00000109862|htr1fa	ENSDARG00000109862	htr1fa		9.13160547198873	4.00564302955478	0.000340605024202198	d6.sn
ENSDARG00000101749|zgc:92161	1.18338484887056	3.3129933917684	22.0406001505712	0.0000277270716265588	0.000278500050356246	ENSDARG00000101749|zgc:92161	ENSDARG00000101749	zgc:92161	zgc:92161 [Source:ZFIN;Acc:ZDB-GENE-040912-22]	20.60098097076	9.06498913131913	0.0038141114997624	d6.sn
ENSDARG00000090387|onecut2	1.18239050202294	1.82817692095745	10.2509725069979	0.0025821785958485	0.011785025148062	ENSDARG00000090387|onecut2	ENSDARG00000090387	onecut2	one cut homeobox 2 [Source:HGNC Symbol;Acc:HGNC:8139]	6.59805993380539	2.90712094740987	0.01023541298776	d6.sn
ENSDARG00000015709|hsd17b12a	1.18116644385996	6.54366475944632	37.0157766656727	0.000000284257935342012	0.00000623565822950963	ENSDARG00000015709|hsd17b12a	ENSDARG00000015709	hsd17b12a	hydroxysteroid (17-beta) dehydrogenase 12a [Source:ZFIN;Acc:ZDB-GENE-030131-5628]	74.9870865090551	33.0482158569373	0.0103595772076128	d6.sn
ENSDARG00000044754|gnrh2	1.17928304453327	2.7414123164681	14.1314894232288	0.000513263497266856	0.00315503856731377	ENSDARG00000044754|gnrh2	ENSDARG00000044754	gnrh2	gonadotropin-releasing hormone 2 [Source:ZFIN;Acc:ZDB-GENE-030516-1]	7.61340278676676	3.35394967751938	0.0317816298646024	d6.sn
ENSDARG00000039266|rbm25a	1.17767337759905	6.8626171777821	145.295293759655	0.00000000000000252297050340956	0.00000000000110302499903449	ENSDARG00000039266|rbm25a	ENSDARG00000039266	rbm25a		81.7687574398433	36.1395157042112	0.000283147984593879	d6.sn
ENSDARG00000104022|gcgra	1.17638073437976	2.99777282889029	51.0978476918699	0.00000000821128337368388	0.000000319228052530737	ENSDARG00000104022|gcgra	ENSDARG00000104022	gcgra		11.4979768774405	5.09105562702526	0.0228079360233207	d6.sn
ENSDARG00000113977|fthl29	1.17326892743661	3.91070411452928	41.76354353052	0.0000000803731010990961	0.00000222297189721362	ENSDARG00000113977|fthl29	ENSDARG00000113977	fthl29	ferritin, heavy polypeptide-like 29 [Source:ZFIN;Acc:ZDB-GENE-080722-16]	32.7491239052847	14.5150208760466	0.000359963514057429	d6.sn
ENSDARG00000061921|gltpa	1.1732549619155	2.69860982412205	31.281779985702	0.00000145884678388607	0.0000242823486974828	ENSDARG00000061921|gltpa	ENSDARG00000061921	gltpa	glycolipid transfer protein a [Source:ZFIN;Acc:ZDB-GENE-060526-266]	8.78050814935055	3.89625590780819	0.0265724588405198	d6.sn
ENSDARG00000079862|kl	1.17289389979628	2.54332872435203	6.52724487548796	0.0142769002964713	0.0462386651290943	ENSDARG00000079862|kl	ENSDARG00000079862	kl	klotho [Source:HGNC Symbol;Acc:HGNC:6344]	11.0199460626359	4.88392999017706	0.0671551771421558	d6.sn
ENSDARG00000062304|pdpk1a	1.16843272937936	5.26602305006933	125.71620250902	0.0000000000000267822580793525	0.00000000000811120614329707	ENSDARG00000062304|pdpk1a	ENSDARG00000062304	pdpk1a	3-phosphoinositide dependent protein kinase 1a [Source:ZFIN;Acc:ZDB-GENE-061013-109]	56.5707584074569	25.1663249256352	0.000544679097698284	d6.sn
ENSDARG00000093323|si:ch211-114l13.1	1.16732941626843	4.8652778968332	9.80838268752889	0.00313509024086526	0.0138276900535155	ENSDARG00000093323|si:ch211-114l13.1	ENSDARG00000093323	si:ch211-114l13.1		28.5550519791304	12.717513282699	0.0206282874690919	d6.sn
ENSDARG00000070485|cenps	1.1660426984855	3.00193721202059	28.771026385109	0.00000311633584073196	0.0000454412458461324	ENSDARG00000070485|cenps	ENSDARG00000070485	cenps	centromere protein S [Source:ZFIN;Acc:ZDB-GENE-080723-52]	8.4471089832669	3.75393335592809	0.032717124221558	d6.sn
ENSDARG00000009862|dcps	1.166022080728	4.64492877999676	159.737096212351	0.000000000000000515277720175786	0.0000000000003057314473043	ENSDARG00000009862|dcps	ENSDARG00000009862	dcps	decapping enzyme, scavenger [Source:ZFIN;Acc:ZDB-GENE-040311-1]	40.7819481830756	18.1643261056807	0.000994115719359624	d6.sn
ENSDARG00000097406|si:dkey-81e3.2	1.16176794006597	4.51921426743323	21.0356736056959	0.000039253946009264	0.000374362164007217	ENSDARG00000097406|si:dkey-81e3.2	ENSDARG00000097406	si:dkey-81e3.2		32.869194609651	14.6996693515097	0.0283211114252894	d6.sn
ENSDARG00000019420|etnk1	1.16050070528876	8.52011272167596	242.732358175173	0.000000000000000000326642857548921	0.000000000000000542662667341274	ENSDARG00000019420|etnk1	ENSDARG00000019420	etnk1	ethanolamine kinase 1 [Source:HGNC Symbol;Acc:HGNC:24649]	446.107733672595	199.559353909044	0.00072200018555451	d6.sn
ENSDARG00000058108|eps8l2	1.16044987589305	3.19106123210607	14.7148791405779	0.000407392660342223	0.00262399201233606	ENSDARG00000058108|eps8l2	ENSDARG00000058108	eps8l2	EPS8 like 2 [Source:HGNC Symbol;Acc:HGNC:21296]	8.89336949704882	3.9875075100394	0.0607341889135996	d6.sn
ENSDARG00000019223|arglu1a	1.15885595108745	9.20390967707687	146.814558360765	0.00000000000000212259783423499	0.000000000000979539593132148	ENSDARG00000019223|arglu1a	ENSDARG00000019223	arglu1a	arginine and glutamate rich 1a [Source:ZFIN;Acc:ZDB-GENE-040426-2914]	573.196610094889	256.718540617673	0.0000437934042562164	d6.sn
ENSDARG00000069186|cyp27a1.2	1.15761980011806	3.74075957392227	55.121211556567	0.00000000329954157821514	0.000000147092264989484	ENSDARG00000069186|cyp27a1.2	ENSDARG00000069186	cyp27a1.2	cytochrome P450 family 27 subfamily A member 1 [Source:HGNC Symbol;Acc:HGNC:2605]	17.6825711228556	7.91477544037103	0.0166174723085453	d6.sn
ENSDARG00000098746|dhrs13l1	1.1562616997494	6.29660080811516	19.5596243343946	0.000066150512792648	0.000575561284360336	ENSDARG00000098746|dhrs13l1	ENSDARG00000098746	dhrs13l1	dehydrogenase/reductase (SDR family) member 13 like 1 [Source:ZFIN;Acc:ZDB-GENE-040426-1907]	165.273032400763	74.1583666498245	0.0115431407693114	d6.sn
ENSDARG00000098686|tmprss2	1.15522812512783	3.22336368498081	54.2366988183824	0.00000000401832412228242	0.000000175064050921815	ENSDARG00000098686|tmprss2	ENSDARG00000098686	tmprss2	transmembrane serine protease 2 [Source:ZFIN;Acc:ZDB-GENE-041212-48]	17.883361122828	8.02348041989821	0.0014158925666173	d6.sn
ENSDARG00000041145|paqr5a	1.15490113663647	3.29464937819652	27.1774257178889	0.00000512117421709102	0.0000689463325175084	ENSDARG00000041145|paqr5a	ENSDARG00000041145	paqr5a	progestin and adipoQ receptor family member Va [Source:NCBI gene (formerly Entrezgene);Acc:393156]	20.6494559612314	9.26673353449003	0.00436983478386747	d6.sn
ENSDARG00000075826|msh4	1.15413669388264	5.34229660829411	39.211146932749	0.000000157002188872979	0.00000382453034869467	ENSDARG00000075826|msh4	ENSDARG00000075826	msh4	mutS homolog 4 [Source:HGNC Symbol;Acc:HGNC:7327]	37.7627510321046	16.9656329918462	0.0000289416089496105	d6.sn
ENSDARG00000044626|ccdc90b	1.15111246468707	2.1770171708718	8.03845226498687	0.00697335337276889	0.0260533682232985	ENSDARG00000044626|ccdc90b	ENSDARG00000044626	ccdc90b	coiled-coil domain containing 90B [Source:ZFIN;Acc:ZDB-GENE-040724-162]	6.22100627556333	2.7988031931317	0.0557335057239668	d6.sn
ENSDARG00000003931|cndp2	1.14902362369915	5.35704128972262	51.1905062736063	0.00000000803704790521112	0.000000313432290763476	ENSDARG00000003931|cndp2	ENSDARG00000003931	cndp2	carnosine dipeptidase 2 [Source:ZFIN;Acc:ZDB-GENE-030131-5499]	69.0588307389533	31.1414894933026	0.00436410062441545	d6.sn
ENSDARG00000002758|dedd1	1.14568847356699	8.88205570664981	174.14819851642	0.000000000000000117868904036609	0.000000000000089008881472494	ENSDARG00000002758|dedd1	ENSDARG00000002758	dedd1	death effector domain-containing 1 [Source:ZFIN;Acc:ZDB-GENE-000616-2]	591.230955805671	267.206144070309	0.00370558998861683	d6.sn
ENSDARG00000078245|gal3st1b	1.14537690506718	1.90864605191371	21.1266887702872	0.0000380277453484865	0.00036448131310934	ENSDARG00000078245|gal3st1b	ENSDARG00000078245	gal3st1b	galactose-3-O-sulfotransferase 1 [Source:HGNC Symbol;Acc:HGNC:24240]	6.4304853073428	2.9020092047126	0.00595136143448486	d6.sn
ENSDARG00000032426|coq8ab	1.14527431312468	4.15221983702289	48.1653536469392	0.0000000163762962196833	0.000000570791050114174	ENSDARG00000032426|coq8ab	ENSDARG00000032426	coq8ab	coenzyme Q8A [Source:HGNC Symbol;Acc:HGNC:16812]	23.1453197506037	10.4542103435013	0.00586355006847805	d6.sn
ENSDARG00000079291|rapgef3	1.14464881858126	3.33629087124253	21.9292180666638	0.0000288077455206484	0.000288193102518891	ENSDARG00000079291|rapgef3	ENSDARG00000079291	rapgef3		15.3880408390734	6.95373767550668	0.0161801830575637	d6.sn
ENSDARG00000060622|si:ch73-14h1.2	1.14461484624921	2.49843287853865	20.8141248778002	0.0000424155606449198	0.000398715869962807	ENSDARG00000060622|si:ch73-14h1.2	ENSDARG00000060622	si:ch73-14h1.2		7.97637372842063	3.60889797496318	0.00140198792948116	d6.sn
ENSDARG00000068415|ptgesl	1.1443317722857	5.52583010951127	88.5068407411755	0.00000000000577381003967153	0.000000000769429658762644	ENSDARG00000068415|ptgesl	ENSDARG00000068415	ptgesl	prostaglandin E synthase 2-like [Source:NCBI gene (formerly Entrezgene);Acc:799964]	49.3844398648327	22.3297149014272	0.000924553215589263	d6.sn
ENSDARG00000076386|epdl1	1.14180910539274	5.69263653317802	26.0322955680168	0.00000737372916672289	0.0000935131454629691	ENSDARG00000076386|epdl1	ENSDARG00000076386	epdl1	ependymin-like 1 [Source:ZFIN;Acc:ZDB-GENE-090710-3]	110.868118241442	50.2488472059782	0.0147921692507675	d6.sn
ENSDARG00000101419|drp2	1.14179621277606	3.30381748825822	9.49240157671452	0.00360583924622866	0.0154473979742167	ENSDARG00000101419|drp2	ENSDARG00000101419	drp2	dystrophin related protein 2 [Source:ZFIN;Acc:ZDB-GENE-070228-4]	7.97512307444169	3.62523755243617	0.0172124145101621	d6.sn
ENSDARG00000099864|si:ch73-170d6.2	1.139442811374	3.08906991037453	8.89297644602573	0.00471723270221382	0.0190400775735615	ENSDARG00000099864|si:ch73-170d6.2	ENSDARG00000099864	si:ch73-170d6.2		15.147746301884	6.86426094051557	0.0576604190742961	d6.sn
ENSDARG00000011661|twf1b	1.13923239637529	5.03454653260686	120.837133199262	0.0000000000000503818640042575	0.00000000001395017834429	ENSDARG00000011661|twf1b	ENSDARG00000011661	twf1b	twinfilin actin-binding protein 1b [Source:ZFIN;Acc:ZDB-GENE-040711-3]	41.1654060473321	18.6824545505672	0.000553719581892259	d6.sn
ENSDARG00000086705|prob1	1.13800140994075	0.658719508892042	10.7091221280264	0.00211715970872351	0.0100265336262619	ENSDARG00000086705|prob1	ENSDARG00000086705	prob1		5.5362604926931	2.51222975094318	0.0262943572096548	d6.sn
ENSDARG00000069855|pnisr	1.13473406189349	8.08350131088654	190.390326090307	0.0000000000000000250524095799258	0.00000000000002312244617525	ENSDARG00000069855|pnisr	ENSDARG00000069855	pnisr	PNN-interacting serine/arginine-rich protein [Source:ZFIN;Acc:ZDB-GENE-030131-362]	265.153456363049	120.754461307948	0.000407369565154157	d6.sn
ENSDARG00000102097|nfkbiz	1.13387333030519	3.47346139624129	22.5746871106402	0.0000231055913402209	0.000238818472085569	ENSDARG00000102097|nfkbiz	ENSDARG00000102097	nfkbiz	NFKB inhibitor zeta [Source:HGNC Symbol;Acc:HGNC:29805]	17.0730042108913	7.77281998120681	0.00152080526060508	d6.sn
ENSDARG00000112337|mindy4b	1.13219808357462	2.84163344612138	48.712130645	0.0000000143735504965607	0.000000508791020418029	ENSDARG00000112337|mindy4b	ENSDARG00000112337	mindy4b	MINDY family member 4B [Source:HGNC Symbol;Acc:HGNC:35475]	7.22058682375593	3.28805413247401	0.0000548255445612592	d6.sn
ENSDARG00000074086|tecpr1b	1.12831591993267	3.76760574870079	51.1260460835869	0.00000000815784403637103	0.000000317646052166197	ENSDARG00000074086|tecpr1b	ENSDARG00000074086	tecpr1b	tectonin beta-propeller repeat containing 1 [Source:HGNC Symbol;Acc:HGNC:22214]	13.86858047089	6.34417034998956	0.00111992505119072	d6.sn
ENSDARG00000006207|gpx1b	1.12722298303592	3.42032947596957	20.2674066027067	0.0000514171816763796	0.000469620329892103	ENSDARG00000006207|gpx1b	ENSDARG00000006207	gpx1b	glutathione peroxidase 1b [Source:ZFIN;Acc:ZDB-GENE-040912-60]	15.9274754676251	7.29118397624694	0.00070988453090541	d6.sn
ENSDARG00000089904|adgre5b.3	1.12550211493536	3.00435767425718	28.3232721532789	0.00000357874005235931	0.0000512836124811927	ENSDARG00000089904|adgre5b.3	ENSDARG00000089904	adgre5b.3		10.9560858004198	5.01889380668882	0.000576243373532299	d6.sn
ENSDARG00000079564|myh7	1.12434231755462	4.30289075770098	17.4915373772069	0.0001407758982818	0.00108376131763437	ENSDARG00000079564|myh7	ENSDARG00000079564	myh7	myosin heavy chain 7 [Source:ZFIN;Acc:ZDB-GENE-991123-5]	71.1754479029295	32.6569611287808	0.0784852978767848	d6.sn
ENSDARG00000038475|acy1	1.12204666722038	5.53373967189953	97.0525056671897	0.00000000000148240279842838	0.000000000233806821119211	ENSDARG00000038475|acy1	ENSDARG00000038475	acy1	aminoacylase 1 [Source:ZFIN;Acc:ZDB-GENE-040426-755]	110.783616603161	50.8982615047932	0.0099146401747935	d6.sn
ENSDARG00000071384|slc7a11	1.12095865213076	2.95189797815889	24.7131384545828	0.0000113148442364205	0.000132949896988787	ENSDARG00000071384|slc7a11	ENSDARG00000071384	slc7a11		7.31622020405864	3.36222052927552	0.00453706003638279	d6.sn
ENSDARG00000042428|gstt1a	1.1185542358861	4.3264587412437	31.1933518304973	0.00000149766712957804	0.0000247821147869089	ENSDARG00000042428|gstt1a	ENSDARG00000042428	gstt1a	glutathione S-transferase theta 1a [Source:ZFIN;Acc:ZDB-GENE-031001-13]	71.9537461558144	33.1366951712854	0.0084415123139637	d6.sn
ENSDARG00000028824|slc34a1a	1.11767181646331	2.5413430462782	20.8303858505883	0.0000421746562360973	0.000397637198122859	ENSDARG00000028824|slc34a1a	ENSDARG00000028824	slc34a1a	solute carrier family 34 member 1 [Source:HGNC Symbol;Acc:HGNC:11019]	16.0022519354696	7.37002466816061	0.0116325957789969	d6.sn
ENSDARG00000104108|slco1d1	1.11736779817571	5.31818877579596	37.9849527659132	0.00000021826995544077	0.00000503171812172431	ENSDARG00000104108|slco1d1	ENSDARG00000104108	slco1d1	solute carrier organic anion transporter family, member 1D1 [Source:ZFIN;Acc:ZDB-GENE-030131-5044]	84.9659865836566	39.1798588063653	0.0584868363618011	d6.sn
ENSDARG00000039269|arg2	1.11154412239638	7.27864381896015	81.3508516103538	0.0000000000193553408578374	0.00000000212180882288474	ENSDARG00000039269|arg2	ENSDARG00000039269	arg2	arginase 2 [Source:ZFIN;Acc:ZDB-GENE-030131-1334]	115.998600903998	53.7043999070441	0.0312045348073782	d6.sn
ENSDARG00000102435|plekhf1	1.10998671143389	3.1403162880858	16.0754782299891	0.000240260354905469	0.00168691519484069	ENSDARG00000102435|plekhf1	ENSDARG00000102435	plekhf1	pleckstrin homology domain containing, family F (with FYVE domain) member 1 [Source:ZFIN;Acc:ZDB-GENE-040426-1289]	32.545385778341	15.0642824614755	0.0894243321869964	d6.sn
ENSDARG00000036239|gatm	1.10968991784116	5.92061001411712	14.6185827095959	0.00042314460124241	0.0027010152312912	ENSDARG00000036239|gatm	ENSDARG00000036239	gatm	glycine amidinotransferase (L-arginine:glycine amidinotransferase) [Source:ZFIN;Acc:ZDB-GENE-021015-1]	128.499171312216	59.539744766254	0.0639433510301112	d6.sn
ENSDARG00000005908|clk4b	1.10864343180593	6.13842913126628	145.855721606049	0.00000000000000236678464021031	0.00000000000105321916489359	ENSDARG00000005908|clk4b	ENSDARG00000005908	clk4b	CDC-like kinase 4b [Source:ZFIN;Acc:ZDB-GENE-050227-19]	85.6254665326124	39.694878146706	0.00338169660764776	d6.sn
ENSDARG00000062873|slc2a11l	1.10718488409829	2.23903195339614	6.33086326419526	0.0157116352746319	0.0498578824708808	ENSDARG00000062873|slc2a11l	ENSDARG00000062873	slc2a11l	solute carrier family 2 member 11, like [Source:ZFIN;Acc:ZDB-GENE-061215-118]	13.7703800028791	6.38353342650178	0.0149238074465441	d6.sn
ENSDARG00000103207|rab11fip4b	1.10683415919148	5.22122487448945	48.8354758990545	0.0000000139583056151882	0.000000497626575007855	ENSDARG00000103207|rab11fip4b	ENSDARG00000103207	rab11fip4b	RAB11 family interacting protein 4 (class II) b [Source:NCBI gene (formerly Entrezgene);Acc:100151129]	26.9952339583322	12.5211801535547	0.000660865946081386	d6.sn
ENSDARG00000057074|rpgrb	1.10656525371862	5.78392373999934	142.575497006546	0.0000000000000034498302208625	0.00000000000145068930639673	ENSDARG00000057074|rpgrb	ENSDARG00000057074	rpgrb	retinitis pigmentosa GTPase regulator b [Source:ZFIN;Acc:ZDB-GENE-081015-2]	47.9700260982118	22.2776027051306	0.000122184053064693	d6.sn
ENSDARG00000022832|bnip4	1.1060680161753	3.99134643501249	38.6344579973405	0.000000183197593478598	0.00000433962360217363	ENSDARG00000022832|bnip4	ENSDARG00000022832	bnip4	BCL2 interacting protein 4 [Source:ZFIN;Acc:ZDB-GENE-051113-212]	41.2491599647065	19.1550211380138	0.00491103031213997	d6.sn
ENSDARG00000101917|pmfbp1	1.09799778379615	3.13607288713228	71.241264949331	0.00000000012136144535721	0.00000000991582694525136	ENSDARG00000101917|pmfbp1	ENSDARG00000101917	pmfbp1		11.261805467331	5.26062029821706	0.00238034885645032	d6.sn
ENSDARG00000043457|gapdh	1.09761251039575	8.21274225114095	25.7830227910259	0.00000798966062528095	0.0000995511713910006	ENSDARG00000043457|gapdh	ENSDARG00000043457	gapdh	glyceraldehyde-3-phosphate dehydrogenase [Source:ZFIN;Acc:ZDB-GENE-030115-1]	1091.52152853556	510.058861165249	0.00536059306072862	d6.sn
ENSDARG00000069733|mavs	1.09758646728929	4.1834592572125	49.7558630106146	0.0000000112302448606534	0.00000041399068332468	ENSDARG00000069733|mavs	ENSDARG00000069733	mavs	mitochondrial antiviral signaling protein [Source:ZFIN;Acc:ZDB-GENE-070112-1402]	16.9090437285136	7.89574079085572	0.000678177486032101	d6.sn
ENSDARG00000076238|gramd1c	1.09274590025649	2.85891317957048	7.45486868454291	0.00915913057322292	0.032499720046236	ENSDARG00000076238|gramd1c	ENSDARG00000076238	gramd1c	GRAM domain containing 1C [Source:HGNC Symbol;Acc:HGNC:25252]	18.5808348089763	8.71395054894088	0.000976349472787397	d6.sn
ENSDARG00000032005|ccdc65	1.09244776399216	2.16530762344471	23.8475462042537	0.0000150604933592986	0.000168601749556928	ENSDARG00000032005|ccdc65	ENSDARG00000032005	ccdc65	coiled-coil domain containing 65 [Source:ZFIN;Acc:ZDB-GENE-030616-358]	5.29568798859407	2.48023110208914	0.00350734889365682	d6.sn
ENSDARG00000075974|si:dkey-258f14.3	1.09241139628885	3.48007393907719	50.1862943840074	0.0000000101520655550661	0.000000382087138180648	ENSDARG00000075974|si:dkey-258f14.3	ENSDARG00000075974	si:dkey-258f14.3		17.2924490691896	8.10725969095682	0.0000388796727427742	d6.sn
ENSDARG00000041085|arpin	1.08924794935766	3.13312490903931	84.6353338396936	0.0000000000110142625189074	0.00000000137237710985586	ENSDARG00000041085|arpin	ENSDARG00000041085	arpin	actin related protein 2/3 complex inhibitor [Source:ZFIN;Acc:ZDB-GENE-050417-304]	11.9394537154383	5.61088165086075	0.0000286050902841921	d6.sn
ENSDARG00000079347|zgc:194659	1.08896499024771	5.06244068661889	23.9604267559643	0.0000145058715319492	0.000162905055690029	ENSDARG00000079347|zgc:194659	ENSDARG00000079347	zgc:194659	zgc:194659 [Source:ZFIN;Acc:ZDB-GENE-081022-139]	47.8666989827808	22.5019223998349	0.00402334242187575	d6.sn
ENSDARG00000074828|rhobtb2a	1.08744465052327	2.75156786917159	8.48365556482835	0.00568174610094252	0.022157995741857	ENSDARG00000074828|rhobtb2a	ENSDARG00000074828	rhobtb2a	Rho related BTB domain containing 2 [Source:HGNC Symbol;Acc:HGNC:18756]	8.66659601318505	4.08663140980999	0.00949266627692995	d6.sn
ENSDARG00000102048|slc25a43	1.08644685466866	4.77917172220025	10.0298020268196	0.00284429296565133	0.0127826475570841	ENSDARG00000102048|slc25a43	ENSDARG00000102048	slc25a43	solute carrier family 25 member 43 [Source:NCBI gene (formerly Entrezgene);Acc:796731]	30.3684707652857	14.2956017971734	0.000121118125025876	d6.sn
ENSDARG00000038731|slc25a36a	1.08627165743166	7.71658778548376	120.204241041791	0.000000000000054761653952704	0.000000000014996268313202	ENSDARG00000038731|slc25a36a	ENSDARG00000038731	slc25a36a	solute carrier family 25 member 36a [Source:NCBI gene (formerly Entrezgene);Acc:436940]	233.507075631901	109.962353415901	0.00408503226772873	d6.sn
ENSDARG00000037554|arhgef3l	1.08509217422608	3.33232296317366	19.3085187699545	0.0000723922711875869	0.000621217423551882	ENSDARG00000037554|arhgef3l	ENSDARG00000037554	arhgef3l	Rho guanine nucleotide exchange factor (GEF) 3, like [Source:ZFIN;Acc:ZDB-GENE-050522-85]	8.39708271208543	3.94951550601508	0.062930745775845	d6.sn
ENSDARG00000095170|lrrfip1b	1.08463766090566	5.40947025006554	16.9457537565361	0.000172681982880222	0.00128339845313902	ENSDARG00000095170|lrrfip1b	ENSDARG00000095170	lrrfip1b		40.1784397828946	18.9615814817948	0.00649406527422211	d6.sn
ENSDARG00000053853|slc13a2	1.08424615468656	3.64499528212827	10.4149904123257	0.00240436675308823	0.0111266145751084	ENSDARG00000053853|slc13a2	ENSDARG00000053853	slc13a2	solute carrier family 13 member 2 [Source:ZFIN;Acc:ZDB-GENE-040426-2389]	31.1801845797344	14.7145702565774	0.0825455558470185	d6.sn
ENSDARG00000005179|dglucy	1.08418972100221	4.80517539902157	58.0892568253995	0.00000000172565661256704	0.0000000841553087772417	ENSDARG00000005179|dglucy	ENSDARG00000005179	dglucy	D-glutamate cyclase [Source:HGNC Symbol;Acc:HGNC:20498]	41.8025482640201	19.7053364137473	0.00680000978759819	d6.sn
ENSDARG00000052642|shisa9b	1.08011870338913	2.74119312894062	13.8844642285065	0.000566497412356766	0.00341075513793927	ENSDARG00000052642|shisa9b	ENSDARG00000052642	shisa9b	shisa family member 9b [Source:NCBI gene (formerly Entrezgene);Acc:566015]	6.65100684137707	3.15258191305736	0.017694830627178	d6.sn
ENSDARG00000017687|dnajc5gb	1.07983085820937	3.74280383320441	29.3089396061488	0.0000026423546439266	0.000039883390506754	ENSDARG00000017687|dnajc5gb	ENSDARG00000017687	dnajc5gb	DnaJ (Hsp40) homolog, subfamily C, member 5 gamma b [Source:ZFIN;Acc:ZDB-GENE-040426-1238]	23.3906092770191	11.0609626007737	0.000425489445144722	d6.sn
ENSDARG00000012388|cox4i1l	1.0784849647755	3.05224249430678	9.65166237060259	0.00335985602580833	0.0146274654373067	ENSDARG00000012388|cox4i1l	ENSDARG00000012388	cox4i1l	cytochrome c oxidase subunit 4I1, like [Source:ZFIN;Acc:ZDB-GENE-130814-2]	6.34048572208336	3.00054423886876	0.0017364162953874	d6.sn
ENSDARG00000098605|slx1b	1.07771020381862	3.79094072911377	21.4121350146427	0.0000344362670131792	0.000334562095114396	ENSDARG00000098605|slx1b	ENSDARG00000098605	slx1b	SLX1 homolog B, structure-specific endonuclease subunit [Source:ZFIN;Acc:ZDB-GENE-130530-826]	17.6973735761022	8.38822729762043	0.000457183459460434	d6.sn
ENSDARG00000076442|zgc:174310	1.0774930899053	5.14854771018734	102.681647456728	0.000000000000633399173279439	0.000000000120490896168883	ENSDARG00000076442|zgc:174310	ENSDARG00000076442	zgc:174310	zgc:174310 [Source:ZFIN;Acc:ZDB-GENE-081022-6]	38.6212559361627	18.300461035616	0.000553682349236371	d6.sn
ENSDARG00000104538|tmem184a	1.07471168518051	3.45182057209944	28.4165051620774	0.00000347684550062444	0.0000499959549195389	ENSDARG00000104538|tmem184a	ENSDARG00000104538	tmem184a	transmembrane protein 184a [Source:ZFIN;Acc:ZDB-GENE-040426-2925]	25.0854560182513	11.9042229577802	0.00707164568277377	d6.sn
ENSDARG00000089372|clk4a	1.07183610638906	9.26034910389355	138.593901971268	0.00000000000000550044727469927	0.00000000000195666220732217	ENSDARG00000089372|clk4a	ENSDARG00000089372	clk4a		694.218961053224	330.231354516539	0.00574159672444497	d6.sn
ENSDARG00000021172|cyp2ad2	1.06941373792865	5.80017111221917	20.2521753721236	0.0000516949916477738	0.00047119209651153	ENSDARG00000021172|cyp2ad2	ENSDARG00000021172	cyp2ad2	cytochrome P450, family 2, subfamily AD, polypeptide 2 [Source:ZFIN;Acc:ZDB-GENE-020812-2]	192.204595370721	91.596999381211	0.0174340138242455	d6.sn
ENSDARG00000103298|ephx5	1.06877952039588	2.91388082565725	37.7881915184268	0.00000023023250467969	0.00000524612850778256	ENSDARG00000103298|ephx5	ENSDARG00000103298	ephx5	epoxide hydrolase 1 [Source:HGNC Symbol;Acc:HGNC:3401]	16.7959751606633	8.00190988902291	0.00233346949807204	d6.sn
ENSDARG00000059097|nktr	1.0678608974829	8.40127253969557	217.952528319355	0.00000000000000000228438993661327	0.00000000000000253792084987947	ENSDARG00000059097|nktr	ENSDARG00000059097	nktr	natural killer cell triggering receptor [Source:HGNC Symbol;Acc:HGNC:7833]	324.265614223375	154.673914216475	0.000234623305434927	d6.sn
ENSDARG00000052277|cabp2b	1.06552409887471	3.33850555673911	26.0629452243357	0.00000730151034569638	0.0000927388571940641	ENSDARG00000052277|cabp2b	ENSDARG00000052277	cabp2b		10.6244291080647	5.07650771617632	0.00405276219450622	d6.sn
ENSDARG00000025189|cpne8	1.06522162852877	2.92019177723887	7.83577569720836	0.00766175857619734	0.0281235857591453	ENSDARG00000025189|cpne8	ENSDARG00000025189	cpne8		11.3610299931482	5.43333935597875	0.000329641362901719	d6.sn
ENSDARG00000068428|si:ch211-153j24.3	1.06400807496613	2.81685700136368	11.4597093163569	0.00153662697971139	0.00772810178292792	ENSDARG00000068428|si:ch211-153j24.3	ENSDARG00000068428	si:ch211-153j24.3		10.2905471884133	4.93239968405508	0.0425586733986643	d6.sn
ENSDARG00000062087|nceh1b.1	1.06218085697453	2.78092453518566	21.7345804658088	0.0000308037005657337	0.00030438686560469	ENSDARG00000062087|nceh1b.1	ENSDARG00000062087	nceh1b.1	neutral cholesterol ester hydrolase 1b, tandem duplicate 1 [Source:ZFIN;Acc:ZDB-GENE-061110-43]	11.1436588506114	5.34091489709566	0.00175831372336043	d6.sn
ENSDARG00000070396|serpinb1l2	1.06000717587618	4.00230044280494	75.0724471025464	0.0000000000593960656061785	0.00000000548150330381241	ENSDARG00000070396|serpinb1l2	ENSDARG00000070396	serpinb1l2	serpin peptidase inhibitor, clade B (ovalbumin), member 1, like 2 [Source:ZFIN;Acc:ZDB-GENE-041001-117]	16.1158136583028	7.71683885419972	0.00622694143418093	d6.sn
ENSDARG00000073845|zgc:110843	1.05810010352183	4.94394183055999	70.9524039595411	0.000000000128205969581043	0.0000000101425167046336	ENSDARG00000073845|zgc:110843	ENSDARG00000073845	zgc:110843	zgc:110843 [Source:ZFIN;Acc:ZDB-GENE-050327-15]	44.7262474731173	21.4800387667487	0.000356470952836626	d6.sn
ENSDARG00000021383|naalad2	1.05751536117727	4.14061561397877	37.5476634243492	0.000000245795887725762	0.00000550335446731895	ENSDARG00000021383|naalad2	ENSDARG00000021383	naalad2	N-acetylated alpha-linked acidic dipeptidase 2 [Source:ZFIN;Acc:ZDB-GENE-040426-1025]	24.6678764009151	11.8493652900738	0.0136138652297075	d6.sn
ENSDARG00000079742|mcf2l2	1.05733266941034	5.1871406849781	17.9232786275365	0.000119950517419136	0.000950752828907397	ENSDARG00000079742|mcf2l2	ENSDARG00000079742	mcf2l2		47.956790208112	23.0502794443398	0.000377697247076042	d6.sn
ENSDARG00000089853|si:dkey-22n8.3	1.05718178888019	2.44187870386938	8.90096115363484	0.00470024423741722	0.01898996212653	ENSDARG00000089853|si:dkey-22n8.3	ENSDARG00000089853	si:dkey-22n8.3		11.1147443608144	5.3387180839498	0.0101864587713347	d6.sn
ENSDARG00000101126|atad5b	1.05673882425606	2.9766678637159	21.6011049390037	0.0000322560132891648	0.000316589149730598	ENSDARG00000101126|atad5b	ENSDARG00000101126	atad5b	ATPase family AAA domain containing 5b [Source:ZFIN;Acc:ZDB-GENE-030131-338]	8.40561334231429	4.02865822040976	0.0375239998420166	d6.sn
ENSDARG00000051915|pde5ab	1.05276677622132	1.72402928933496	7.16929887187771	0.0104853452325137	0.0363605951309101	ENSDARG00000051915|pde5ab	ENSDARG00000051915	pde5ab	phosphodiesterase 5A, cGMP-specific, b [Source:ZFIN;Acc:ZDB-GENE-060824-4]	6.49802516313573	3.13632732740154	0.0838251792701209	d6.sn
ENSDARG00000007151|kcnk2b	1.05141836012646	3.21289198268571	22.8310049767121	0.0000211820313818272	0.000222068246544019	ENSDARG00000007151|kcnk2b	ENSDARG00000007151	kcnk2b	potassium channel, subfamily K, member 2b [Source:ZFIN;Acc:ZDB-GENE-051120-69]	11.9360761736298	5.76558059984657	0.0229588103071725	d6.sn
ENSDARG00000091972|si:dkey-58f10.7	1.04919948869893	2.22729630027681	25.3438528787403	0.00000920975030707488	0.000111954623245027	ENSDARG00000091972|si:dkey-58f10.7	ENSDARG00000091972	si:dkey-58f10.7	si:dkey-58f10.7 [Source:ZFIN;Acc:ZDB-GENE-060526-321]	5.74582630138225	2.77100402067537	0.00220097259298595	d6.sn
ENSDARG00000094118|si:dkey-21o22.2	1.04775601850376	2.44625770423874	14.3335880301406	0.000473636215892411	0.00296037484325028	ENSDARG00000094118|si:dkey-21o22.2	ENSDARG00000094118	si:dkey-21o22.2		6.08657341356737	2.93630035434692	0.00851349055349298	d6.sn
ENSDARG00000063089|ccm2l	1.04743946934573	4.03357655692541	61.9573926896132	0.000000000763134971641693	0.0000000426397387742399	ENSDARG00000063089|ccm2l	ENSDARG00000063089	ccm2l	CCM2 like scaffold protein [Source:HGNC Symbol;Acc:HGNC:16153]	13.4107775857865	6.47462507765372	0.00605761452486815	d6.sn
ENSDARG00000062971|sdhaf2	1.047370431993	5.28430802961976	154.136946974093	0.000000000000000940764062127469	0.000000000000488413342254511	ENSDARG00000062971|sdhaf2	ENSDARG00000062971	sdhaf2	succinate dehydrogenase complex assembly factor 2 [Source:NCBI gene (formerly Entrezgene);Acc:569482]	50.9642618889129	24.6509119203008	0.000727632648585193	d6.sn
ENSDARG00000039272|pls1	1.04651984200701	4.18606498871802	30.6460832844396	0.00000176330674306958	0.0000283400758958918	ENSDARG00000039272|pls1	ENSDARG00000039272	pls1	plastin 1 (I isoform) [Source:ZFIN;Acc:ZDB-GENE-030131-6205]	25.4053485160384	12.3012557202366	0.00863337856543251	d6.sn
ENSDARG00000098880|pclob	1.04490980672426	8.37201003499537	57.954116854138	0.00000000177658225566346	0.0000000862436081093919	ENSDARG00000098880|pclob	ENSDARG00000098880	pclob		259.776848977718	125.926058441035	0.0302622240860422	d6.sn
ENSDARG00000017757|pik3cg	1.04365025021418	4.9332422277193	110.813709854281	0.000000000000196335797379981	0.0000000000440782709072893	ENSDARG00000017757|pik3cg	ENSDARG00000017757	pik3cg	phosphatidylinositol-4,5-bisphosphate 3-kinase, catalytic subunit gamma [Source:ZFIN;Acc:ZDB-GENE-040426-2532]	28.9412214777972	14.0374142900394	0.00198759176024807	d6.sn
ENSDARG00000070522|cacna1ia	1.04014660164426	3.12807759800321	9.34701240560082	0.00384709783394634	0.0162408399156264	ENSDARG00000070522|cacna1ia	ENSDARG00000070522	cacna1ia		7.2775204676774	3.5483288511123	0.115049626916065	d6.sn
ENSDARG00000103308|mst1	1.03984711050506	2.75036200541835	7.42981625015754	0.00926798280797827	0.0328112134642447	ENSDARG00000103308|mst1	ENSDARG00000103308	mst1	macrophage stimulating 1 [Source:ZFIN;Acc:ZDB-GENE-020806-3]	28.5744352254321	13.911980724743	0.156665694854368	d6.sn
ENSDARG00000103503|dgat1a	1.03732816219377	5.69256918447742	36.5780102391516	0.000000320634919834896	0.00000687035443016819	ENSDARG00000103503|dgat1a	ENSDARG00000103503	dgat1a	diacylglycerol O-acyltransferase 1a [Source:ZFIN;Acc:ZDB-GENE-030131-4600]	46.1164922449941	22.4630081551601	0.000738886877961361	d6.sn
ENSDARG00000039310|parla	1.03530232700552	3.67796019521628	56.6985353945429	0.00000000233226994152084	0.00000010863582606112	ENSDARG00000039310|parla	ENSDARG00000039310	parla	presenilin associated, rhomboid-like a [Source:NCBI gene (formerly Entrezgene);Acc:541485]	14.5804042660687	7.10532979029928	0.00718544563639962	d6.sn
ENSDARG00000039117|tefa	1.03484796492189	8.4255279955616	156.270793364873	0.000000000000000746431444513019	0.000000000000396527219346939	ENSDARG00000039117|tefa	ENSDARG00000039117	tefa	TEF transcription factor, PAR bZIP family member a [Source:ZFIN;Acc:ZDB-GENE-990415-264]	536.63495356	261.902382104341	0.00130454820404248	d6.sn
ENSDARG00000026084|si:dkey-43k4.5	1.03371977449455	2.41679153919082	13.1496789000788	0.000762153477012484	0.0043451989583965	ENSDARG00000026084|si:dkey-43k4.5	ENSDARG00000026084	si:dkey-43k4.5		9.42472526479605	4.59950260027503	0.00000967750248441122	d6.sn
ENSDARG00000041703|rrbp1b	1.03316370509219	5.24952849327826	61.0995292788526	0.000000000912044145950676	0.000000050061982636764	ENSDARG00000041703|rrbp1b	ENSDARG00000041703	rrbp1b	ribosome binding protein 1b [Source:ZFIN;Acc:ZDB-GENE-030429-36]	86.8200459026263	42.4284220351227	0.0243420074939258	d6.sn
ENSDARG00000013845|ttc14	1.03089209275495	6.82037606917773	180.122196385805	0.0000000000000000658126464004054	0.0000000000000529048757515517	ENSDARG00000013845|ttc14	ENSDARG00000013845	ttc14	tetratricopeptide repeat domain 14 [Source:ZFIN;Acc:ZDB-GENE-050327-26]	132.890367878998	65.032965698241	0.0000138116068950738	d6.sn
ENSDARG00000091211|adh8a	1.02983950199492	2.27468510320167	21.0634226921565	0.000038875756701259	0.000371642797391166	ENSDARG00000091211|adh8a	ENSDARG00000091211	adh8a	alcohol dehydrogenase 8a [Source:ZFIN;Acc:ZDB-GENE-030529-3]	13.4757042494021	6.60568323469887	0.0508002988373511	d6.sn
ENSDARG00000055722|bco2a	1.02938173619772	5.67343686337542	122.925493841412	0.000000000000038354256305126	0.0000000000109860697370545	ENSDARG00000055722|bco2a	ENSDARG00000055722	bco2a	beta-carotene oxygenase 2 [Source:HGNC Symbol;Acc:HGNC:18503]	28.6586050622287	14.036635537807	0.000167939406991999	d6.sn
ENSDARG00000079056|si:ch211-194c3.5	1.02565241219863	9.0410661014175	37.1109462697019	0.000000276938281107915	0.00000610194691884106	ENSDARG00000079056|si:ch211-194c3.5	ENSDARG00000079056	si:ch211-194c3.5	dynein axonemal assembly factor 9 [Source:ZFIN;Acc:ZDB-GENE-090313-63]	521.112992401026	255.96833337972	0.00047401988233133	d6.sn
ENSDARG00000059768|gpatch8	1.02561687442289	9.20560545740499	186.832010251545	0.000000000000000034839007640115	0.0000000000000299375196686781	ENSDARG00000059768|gpatch8	ENSDARG00000059768	gpatch8	G patch domain containing 8 [Source:ZFIN;Acc:ZDB-GENE-030131-6966]	607.559973309416	298.427509495958	0.000635777685694169	d6.sn
ENSDARG00000074740|arhgap18	1.02321663433726	2.06579624415974	6.88818142275159	0.011992905036624	0.0403433036599177	ENSDARG00000074740|arhgap18	ENSDARG00000074740	arhgap18	Rho GTPase activating protein 18 [Source:HGNC Symbol;Acc:HGNC:21035]	6.30600839049288	3.09918718115069	0.0234543842113626	d6.sn
ENSDARG00000032496|pon1	1.02184148961826	2.92462720277388	19.6707290777206	0.0000635716839649535	0.000557819142396704	ENSDARG00000032496|pon1	ENSDARG00000032496	pon1	paraoxonase 1 [Source:ZFIN;Acc:ZDB-GENE-040912-6]	16.1022046377409	7.9305368887539	0.000227163841742518	d6.sn
ENSDARG00000007302|sh3gl3b	1.02118388506826	3.95363932455857	44.5312512217145	0.0000000398071833271766	0.00000120534022905619	ENSDARG00000007302|sh3gl3b	ENSDARG00000007302	sh3gl3b	SH3-domain GRB2-like 3b [Source:ZFIN;Acc:ZDB-GENE-040121-4]	25.3062177890289	12.4652231685226	0.00171606290313821	d6.sn
ENSDARG00000005525|acy3.2	1.01895457154928	3.84337383072736	18.7654236137592	0.0000881056049885531	0.000733085701607594	ENSDARG00000005525|acy3.2	ENSDARG00000005525	acy3.2	aspartoacylase (aminocyclase) 3, tandem duplicate 2 [Source:ZFIN;Acc:ZDB-GENE-040718-37]	33.8434829026842	16.6943219459709	0.00186424287607056	d6.sn
ENSDARG00000104719|abcc1	1.01752838062784	5.0636135240618	90.0265097143924	0.00000000000450456382468102	0.0000000006271158129109	ENSDARG00000104719|abcc1	ENSDARG00000104719	abcc1	ATP binding cassette subfamily C member 1 [Source:HGNC Symbol;Acc:HGNC:51]	40.1715800365177	19.8437637096855	0.000254439578513137	d6.sn
ENSDARG00000043394|si:dkey-71h2.2	1.0168725212337	4.83251535315644	66.8974111358442	0.000000000281243251481943	0.0000000190450593123098	ENSDARG00000043394|si:dkey-71h2.2	ENSDARG00000043394	si:dkey-71h2.2		32.4779764040249	16.0539364497772	0.000170706795410741	d6.sn
ENSDARG00000056203|si:ch211-201h21.5	1.0151331418195	2.27454181109404	15.0878660646986	0.000351972424587034	0.00233053417398539	ENSDARG00000056203|si:ch211-201h21.5	ENSDARG00000056203	si:ch211-201h21.5	si:ch211-201h21.5 [Source:ZFIN;Acc:ZDB-GENE-030131-9599]	13.8498704437814	6.85007660378279	0.0200658525552991	d6.sn
ENSDARG00000093199|si:ch211-212c13.10	1.01319031983838	5.08258890484838	75.6706010353775	0.0000000000532400496324294	0.00000000504464652790928	ENSDARG00000093199|si:ch211-212c13.10	ENSDARG00000093199	si:ch211-212c13.10		27.4577909447552	13.6011081441567	0.0117293473448777	d6.sn
ENSDARG00000025757|tspan35	1.00996091392121	2.24816355527924	14.7511136658418	0.000401626462802128	0.00259624681012426	ENSDARG00000025757|tspan35	ENSDARG00000025757	tspan35	tetraspanin 35 [Source:ZFIN;Acc:ZDB-GENE-040426-1362]	8.25089324131813	4.09578584010177	0.00250562264048644	d6.sn
ENSDARG00000059035|porb	1.00942510986117	6.78759433383927	41.2527004141134	0.0000000917424177874104	0.00000247159032568894	ENSDARG00000059035|porb	ENSDARG00000059035	porb	P450 (cytochrome) oxidoreductase b [Source:ZFIN;Acc:ZDB-GENE-030131-5767]	216.644392290302	107.616197750393	0.0238304203244739	d6.sn
ENSDARG00000078434|znf692	1.00666576736912	3.67323250222329	37.9722577467663	0.000000219021762634246	0.00000504438292499576	ENSDARG00000078434|znf692	ENSDARG00000078434	znf692	zinc finger protein 692 [Source:ZFIN;Acc:ZDB-GENE-081104-484]	10.1020847672462	5.03094355488026	0.0000677827156411755	d6.sn
ENSDARG00000077726|nocta	1.00642137131291	4.14303149569656	10.9791015729193	0.0018853704372948	0.00910709811979256	ENSDARG00000077726|nocta	ENSDARG00000077726	nocta	nocturnin [Source:HGNC Symbol;Acc:HGNC:14254]	9.11793823610043	4.54620988233135	0.0440888655941255	d6.sn
ENSDARG00000056443|zgc:152753	1.00372390570757	2.52613199101922	35.0669176221641	0.000000488537731627132	0.00000974728604655574	ENSDARG00000056443|zgc:152753	ENSDARG00000056443	zgc:152753	zgc:152753 [Source:ZFIN;Acc:ZDB-GENE-060818-8]	6.07004473182274	3.02309872164871	0.000305266945323356	d6.sn
ENSDARG00000058734|prdx1	1.0022690044937	5.36800887494772	29.4232549827451	0.00000255174636312287	0.0000388688993698179	ENSDARG00000058734|prdx1	ENSDARG00000058734	prdx1	peroxiredoxin 1 [Source:ZFIN;Acc:ZDB-GENE-050320-35]	45.0097585163766	22.4803969620688	0.0246831367519939	d6.sn
ENSDARG00000075492|ccdc160	1.00226498374534	2.49747416486994	37.6024320024683	0.000000242157670475818	0.00000543654878221386	ENSDARG00000075492|ccdc160	ENSDARG00000075492	ccdc160		10.2912836780465	5.13002681894238	0.00707193103155623	d6.sn
ENSDARG00000079543|dpys	1.00221812306021	3.75892805371356	9.68402729185928	0.00331207771444221	0.0144649450830529	ENSDARG00000079543|dpys	ENSDARG00000079543	dpys	dihydropyrimidinase [Source:ZFIN;Acc:ZDB-GENE-070508-1]	49.043731370586	24.4890109715006	0.0591944799943815	d6.sn
ENSDARG00000023659|gabpb1	1.00006642337637	5.00209328040124	58.5354218631992	0.00000000156810972638361	0.0000000779985915797995	ENSDARG00000023659|gabpb1	ENSDARG00000023659	gabpb1	GA binding protein transcription factor subunit beta 1 [Source:ZFIN;Acc:ZDB-GENE-061027-46]	26.5548118983815	13.2777060437378	0.00180262514706894	d6.sn
ENSDARG00000091792|akap12a	0.997826623750839	2.46122103703293	18.4700799839632	0.0000981199876440215	0.000803004956351073	ENSDARG00000091792|akap12a	ENSDARG00000091792	akap12a		6.07494529839279	3.0418172832896	0.000200673050925092	d6.sn
ENSDARG00000032206|cthl	0.997330790567055	2.60145008029435	21.5308447282939	0.0000330492142419066	0.000322848458999731	ENSDARG00000032206|cthl	ENSDARG00000032206	cthl	cystathionase (cystathionine gamma-lyase), like [Source:ZFIN;Acc:ZDB-GENE-040905-3]	10.3973007092172	5.20915010923969	0.0108702523078881	d6.sn
ENSDARG00000038703|hkdc1	0.996571321859582	3.19726801417291	28.0697818364641	0.00000387193120618758	0.0000546987106905864	ENSDARG00000038703|hkdc1	ENSDARG00000038703	hkdc1	hexokinase domain containing 1 [Source:ZFIN;Acc:ZDB-GENE-030131-9801]	15.0763340276135	7.55763658999786	0.0103530079269531	d6.sn
ENSDARG00000020893|slc25a55a	0.996400686566203	7.3061798971393	51.7758085873183	0.00000000702226952958679	0.000000278654389613539	ENSDARG00000020893|slc25a55a	ENSDARG00000020893	slc25a55a	solute carrier family 25 member 55a [Source:ZFIN;Acc:ZDB-GENE-040426-2745]	239.855914223195	120.204218517636	0.0173111202852302	d6.sn
ENSDARG00000060551|rps6ka5	0.995422371075747	4.04715213350455	10.0832643603617	0.00277845239184809	0.0125342204208643	ENSDARG00000060551|rps6ka5	ENSDARG00000060551	rps6ka5	ribosomal protein S6 kinase A5 [Source:HGNC Symbol;Acc:HGNC:10434]	22.1879615424338	11.1409888981705	0.00482288089394623	d6.sn
ENSDARG00000037706|gss	0.994910179264092	2.53200475353	23.435606829532	0.0000172808317460903	0.000188793655025239	ENSDARG00000037706|gss	ENSDARG00000037706	gss	glutathione synthetase [Source:ZFIN;Acc:ZDB-GENE-041010-208]	7.54759350114482	3.79216599989882	0.0183689584157987	d6.sn
ENSDARG00000021163|thrb	0.994244257097325	7.48400897088349	53.6490561747798	0.00000000458516455423931	0.000000194986861248539	ENSDARG00000021163|thrb	ENSDARG00000021163	thrb	thyroid hormone receptor beta [Source:NCBI gene (formerly Entrezgene);Acc:30607]	117.010331910988	58.7305234142844	0.00333958133056585	d6.sn
ENSDARG00000041911|si:ch211-245h14.1	0.993405287609198	2.49244473693543	6.91974113341811	0.01181266475467	0.0398715435035048	ENSDARG00000041911|si:ch211-245h14.1	ENSDARG00000041911	si:ch211-245h14.1	si:ch211-245h14.1 [Source:ZFIN;Acc:ZDB-GENE-041014-350]	5.17234875444077	2.59495037131195	0.00892252697306453	d6.sn
ENSDARG00000069478|slc13a3	0.99209278257241	3.70374096046163	14.741071638559	0.000403215845444601	0.00260516952773644	ENSDARG00000069478|slc13a3	ENSDARG00000069478	slc13a3	solute carrier family 13 member 3 [Source:ZFIN;Acc:ZDB-GENE-040426-2486]	35.1970007748663	17.6841771898221	0.0188402945456136	d6.sn
ENSDARG00000089791|slc25a32a	0.990970389484825	6.72896171711857	63.620544542845	0.000000000542440108916156	0.000000032494248832189	ENSDARG00000089791|slc25a32a	ENSDARG00000089791	slc25a32a	solute carrier family 25 member 32a [Source:ZFIN;Acc:ZDB-GENE-040426-758]	154.775645603037	77.8614258005873	0.00358268514962787	d6.sn
ENSDARG00000077513|ppp1r3da	0.990285258585991	3.25967745446955	59.4996447588047	0.00000000127690879056578	0.0000000668499308002084	ENSDARG00000077513|ppp1r3da	ENSDARG00000077513	ppp1r3da	protein phosphatase 1, regulatory subunit 3Da [Source:ZFIN;Acc:ZDB-GENE-080204-75]	13.1987178046271	6.63295247945775	0.0153665705737604	d6.sn
ENSDARG00000043518|si:dkey-239i20.2	0.987936935252894	2.76674645377861	11.4157241390587	0.00156550825721788	0.0078480116213779	ENSDARG00000043518|si:dkey-239i20.2	ENSDARG00000043518	si:dkey-239i20.2	si:dkey-239i20.2 [Source:ZFIN;Acc:ZDB-GENE-041001-98]	17.6192067404535	8.88279285476971	0.0310441078480776	d6.sn
ENSDARG00000039466|hnrnph3	0.986524049221254	4.46564359143156	50.4851410464336	0.00000000946767474946669	0.0000003618626606698	ENSDARG00000039466|hnrnph3	ENSDARG00000039466	hnrnph3	heterogeneous nuclear ribonucleoprotein H3 (2H9) [Source:ZFIN;Acc:ZDB-GENE-060421-3878]	26.0719944389125	13.1436411984952	0.00837621251005362	d6.sn
ENSDARG00000074531|spag9a	0.986024078801454	7.12453979135682	19.1119318760174	0.0000777095860069728	0.000658681252821007	ENSDARG00000074531|spag9a	ENSDARG00000074531	spag9a	sperm associated antigen 9a [Source:ZFIN;Acc:ZDB-GENE-070820-7]	107.738779628748	54.4033865189571	0.00255582709189123	d6.sn
ENSDARG00000043814|st6galnac1.1	0.985317639863708	2.15066976843618	14.0284470967864	0.000534798429000328	0.00326486449061445	ENSDARG00000043814|st6galnac1.1	ENSDARG00000043814	st6galnac1.1	ST6 (alpha-N-acetyl-neuraminyl-2,3-beta-galactosyl-1,3)-N-acetylgalactosaminide alpha-2,6-sialyltransferase 1, tandem duplicate 1 [Source:ZFIN;Acc:ZDB-GENE-041014-160]	5.89274552484771	2.97867762912888	0.0144034666044049	d6.sn
ENSDARG00000025983|l3mbtl3	0.985302390616189	4.47956015660739	36.6922457937143	0.00000031069505412104	0.00000669768230856083	ENSDARG00000025983|l3mbtl3	ENSDARG00000025983	l3mbtl3	L3MBTL histone methyl-lysine binding protein 3 [Source:ZFIN;Acc:ZDB-GENE-040724-127]	19.0312768294953	9.61913535098031	0.00778579421204009	d6.sn
ENSDARG00000008249|ptchd4	0.983292940338528	3.52565408083795	11.1947324993118	0.00171955146879866	0.00847029503903192	ENSDARG00000008249|ptchd4	ENSDARG00000008249	ptchd4	patched domain containing 4 [Source:NCBI gene (formerly Entrezgene);Acc:564097]	13.4881614542976	6.82323386618037	0.0000714095622305971	d6.sn
ENSDARG00000086996|si:ch73-234b20.5	0.983142010505195	3.15138714289595	24.1639451137536	0.0000135593922293801	0.000154010963699249	ENSDARG00000086996|si:ch73-234b20.5	ENSDARG00000086996	si:ch73-234b20.5	si:ch73-234b20.5 [Source:ZFIN;Acc:ZDB-GENE-041008-183]	16.7441545507709	8.46334438210519	0.00594625095525348	d6.sn
ENSDARG00000036865|slc2a12	0.982891190587537	4.6028561436856	23.4222959512018	0.0000173580660197003	0.0001893942955994	ENSDARG00000036865|slc2a12	ENSDARG00000036865	slc2a12	solute carrier family 2 member 12 [Source:NCBI gene (formerly Entrezgene);Acc:393510]	65.4516702920562	33.1086760433694	0.0145309855776589	d6.sn
ENSDARG00000102773|cacna1da	0.980578191691209	6.20178866275321	24.6340754240146	0.000011612337078469	0.000135604236174061	ENSDARG00000102773|cacna1da	ENSDARG00000102773	cacna1da	calcium channel, voltage-dependent, L type, alpha 1D subunit, a [Source:ZFIN;Acc:ZDB-GENE-030616-135]	80.8005470792368	40.9637712497069	0.0138552916189843	d6.sn
ENSDARG00000024694|myo1b	0.979594412491669	5.85887567812219	77.5053158987896	0.0000000000381939603332125	0.0000000039007929979658	ENSDARG00000024694|myo1b	ENSDARG00000024694	myo1b	myosin IB [Source:HGNC Symbol;Acc:HGNC:7596]	108.018242500959	54.7791563242927	0.012513047704286	d6.sn
ENSDARG00000037995|gdf3	0.975260289200767	5.75782971022513	63.3217276301437	0.000000000576516606780822	0.0000000342066520023288	ENSDARG00000037995|gdf3	ENSDARG00000037995	gdf3	growth differentiation factor 3 [Source:ZFIN;Acc:ZDB-GENE-980526-389]	45.297361891919	23.0311042284235	0.002148569682525	d6.sn
ENSDARG00000077905|csmd3a	0.975232451101167	4.94856896651372	10.5526451211478	0.002265136071242	0.0106061729806613	ENSDARG00000077905|csmd3a	ENSDARG00000077905	csmd3a	CUB and Sushi multiple domains 3 [Source:HGNC Symbol;Acc:HGNC:19291]	37.4221637286518	19.0457601059979	0.00852070430873437	d6.sn
ENSDARG00000103924|zgc:154055	0.973576897294244	2.97462736066316	19.5948692132197	0.0000653207534147314	0.000569158452830457	ENSDARG00000103924|zgc:154055	ENSDARG00000103924	zgc:154055	zgc:154055 [Source:ZFIN;Acc:ZDB-GENE-060929-612]	11.3179754573746	5.75385084212943	0.00712210393968647	d6.sn
ENSDARG00000070844|gamt	0.972198147268579	6.71483765777202	22.1094733606141	0.0000270802050350947	0.000272551982824944	ENSDARG00000070844|gamt	ENSDARG00000070844	gamt	guanidinoacetate N-methyltransferase [Source:ZFIN;Acc:ZDB-GENE-051030-97]	404.735114891099	206.307444041024	0.021449580481474	d6.sn
ENSDARG00000043313|ank2b	0.969455612774889	9.9211740529658	126.782299485817	0.0000000000000233858738295485	0.00000000000728469969790435	ENSDARG00000043313|ank2b	ENSDARG00000043313	ank2b	ankyrin 2b, neuronal [Source:ZFIN;Acc:ZDB-GENE-041010-165]	881.317244322084	450.090639413759	0.000594474542170591	d6.sn
ENSDARG00000057148|mocos	0.967175380166436	2.83660081067982	42.1163582779331	0.0000000733900827116446	0.00000205723381459413	ENSDARG00000057148|mocos	ENSDARG00000057148	mocos	molybdenum cofactor sulfurase [Source:ZFIN;Acc:ZDB-GENE-050327-94]	11.6604071620145	5.96525809938594	0.000482885094905925	d6.sn
ENSDARG00000076435|abhd10a	0.966839602208809	5.70299222150307	95.8120431446035	0.00000000000179626589650849	0.000000000274619301478475	ENSDARG00000076435|abhd10a	ENSDARG00000076435	abhd10a	abhydrolase domain containing 10, depalmitoylase a [Source:ZFIN;Acc:ZDB-GENE-060526-144]	73.5405768390509	37.6169964274422	0.000567291902806338	d6.sn
ENSDARG00000086512|prodhb	0.966478748942751	3.62760802725631	19.2432875272773	0.0000741129529192049	0.000632281679817386	ENSDARG00000086512|prodhb	ENSDARG00000086512	prodhb		17.0225795103657	8.70590204617675	0.00146442120961396	d6.sn
ENSDARG00000076844|plin6	0.96558485494344	1.75178137971821	14.6014746308628	0.00042600955949422	0.00271443575111121	ENSDARG00000076844|plin6	ENSDARG00000076844	plin6	perilipin 6 [Source:ZFIN;Acc:ZDB-GENE-070410-23]	5.06006462593513	2.58701504820888	0.0150549719288339	d6.sn
ENSDARG00000019532|fads2	0.964919716104203	7.1156860246848	16.9422994547608	0.000172906580781953	0.00128436252436045	ENSDARG00000019532|fads2	ENSDARG00000019532	fads2	fatty acid desaturase 2 [Source:ZFIN;Acc:ZDB-GENE-011212-1]	31.0226185874465	15.8918141389394	0.0420232057502898	d6.sn
ENSDARG00000061994|acacb	0.962925017237154	5.29538337543571	15.8394985711878	0.000263029199717764	0.00181953762863067	ENSDARG00000061994|acacb	ENSDARG00000061994	acacb	acetyl-CoA carboxylase beta [Source:HGNC Symbol;Acc:HGNC:85]	108.433921064602	55.6260167762886	0.0089132152931645	d6.sn
ENSDARG00000003904|sycp1	0.960333233398931	1.38866393553404	6.90751195042128	0.0118821607260577	0.0400464491876328	ENSDARG00000003904|sycp1	ENSDARG00000003904	sycp1	synaptonemal complex protein 1 [Source:ZFIN;Acc:ZDB-GENE-040910-6]	5.42382008621202	2.78001658354219	0.0323720462296193	d6.sn
ENSDARG00000071498|fhl1a	0.959039334856221	2.09945581173945	11.2786711632363	0.00165923525238818	0.00823176239090455	ENSDARG00000071498|fhl1a	ENSDARG00000071498	fhl1a	four and a half LIM domains 1a [Source:ZFIN;Acc:ZDB-GENE-040206-1]	8.320660078361	4.27503108049897	0.0223154440670723	d6.sn
ENSDARG00000060597|zgc:158659	0.955622903401019	3.76111792429442	9.7458452813639	0.00322280887575385	0.0141370176348858	ENSDARG00000060597|zgc:158659	ENSDARG00000060597	zgc:158659	zgc:158659 [Source:ZFIN;Acc:ZDB-GENE-070112-492]	17.508931658712	9.03563933035907	0.010924979734986	d6.sn
ENSDARG00000059305|tmem37	0.955008760357488	3.78949172565698	33.2348022697722	0.000000823631378931955	0.0000149489395214744	ENSDARG00000059305|tmem37	ENSDARG00000059305	tmem37	transmembrane protein 37 [Source:ZFIN;Acc:ZDB-GENE-040426-2208]	16.5629026993525	8.54072567778022	0.0127000630509875	d6.sn
ENSDARG00000104995|ugt5b1	0.953638908268776	2.0395779797309	21.5652594749794	0.0000326581615105617	0.000319906204733961	ENSDARG00000104995|ugt5b1	ENSDARG00000104995	ugt5b1	UDP glucuronosyltransferase 5 family, polypeptide B1 [Source:ZFIN;Acc:ZDB-GENE-100406-3]	10.1893981726496	5.26168397793458	0.00512675824297802	d6.sn
ENSDARG00000071347|aftphb	0.952063430546131	5.45144983013642	52.254908782392	0.00000000629177125953405	0.000000252888612560627	ENSDARG00000071347|aftphb	ENSDARG00000071347	aftphb		37.3782595061814	19.3236819821446	0.0000972368025605544	d6.sn
ENSDARG00000101595|tgm1l2	0.951737412956073	3.1264555693178	19.742772083607	0.000061956130532356	0.000546336437673854	ENSDARG00000101595|tgm1l2	ENSDARG00000101595	tgm1l2		13.7276374831827	7.09228992810496	0.00578930009693664	d6.sn
ENSDARG00000042854|ephx1	0.95123951463924	3.93685237609203	42.6560259834737	0.0000000639128910759352	0.00000182440921605075	ENSDARG00000042854|ephx1	ENSDARG00000042854	ephx1	epoxide hydrolase 1, microsomal (xenobiotic) [Source:ZFIN;Acc:ZDB-GENE-040426-913]	19.9095791768965	10.300442954674	0.0136623316472397	d6.sn
ENSDARG00000079578|rbpms2b	0.950893522088159	3.86802237209889	25.9760729114287	0.0000075081598064194	0.0000948799910628659	ENSDARG00000079578|rbpms2b	ENSDARG00000079578	rbpms2b	RNA binding protein, mRNA processing factor 2b [Source:ZFIN;Acc:ZDB-GENE-040426-741]	24.6855655845407	12.7690731680856	0.0170434699054899	d6.sn
ENSDARG00000014727|acox1	0.95010089491391	5.87874915473611	60.1144727319169	0.00000000112129947188911	0.0000000600920061064012	ENSDARG00000014727|acox1	ENSDARG00000014727	acox1	acyl-CoA oxidase 1, palmitoyl [Source:ZFIN;Acc:ZDB-GENE-041010-219]	92.331744552839	47.7936454345544	0.00876763531441991	d6.sn
ENSDARG00000039661|slc36a4	0.948852327937989	7.12459082229971	136.035442013502	0.00000000000000746391114005697	0.00000000000258334257791972	ENSDARG00000039661|slc36a4	ENSDARG00000039661	slc36a4		111.92985269681	57.9756074677346	0.0011108621190947	d6.sn
ENSDARG00000009733|kif21b	0.947313784174394	3.83041418763449	6.93708349931092	0.0117148554407571	0.0396431172900945	ENSDARG00000009733|kif21b	ENSDARG00000009733	kif21b	kinesin family member 21B [Source:HGNC Symbol;Acc:HGNC:29442]	15.5452201368917	8.06872693317936	0.020251671810018	d6.sn
ENSDARG00000010658|insig1	0.945689937292192	6.74443207052404	29.4659383680685	0.00000251875543924538	0.0000384368558150612	ENSDARG00000010658|insig1	ENSDARG00000010658	insig1	insulin induced gene 1 [Source:ZFIN;Acc:ZDB-GENE-030131-6121]	63.2807005949112	32.8549997795882	0.00289389500500838	d6.sn
ENSDARG00000008305|hand2	0.944497065114451	1.94273799674264	7.53226920255933	0.0100386644965752	0.0350958921513264	ENSDARG00000008305|hand2	ENSDARG00000008305	hand2	heart and neural crest derivatives expressed 2 [Source:ZFIN;Acc:ZDB-GENE-000511-1]	10.1310072026896	5.25918280873973	0.00227661568021187	d6.sn
ENSDARG00000061762|trim108	0.944297227330882	2.8107055871602	9.06312946256036	0.00436890031758352	0.0179368304131626	ENSDARG00000061762|trim108	ENSDARG00000061762	trim108	tripartite motif containing 108 [Source:ZFIN;Acc:ZDB-GENE-060503-670]	15.044908184906	7.80900297656463	0.0361748198085124	d6.sn
ENSDARG00000099483|vdra	0.944101489647121	1.83154343858526	6.96257923547323	0.0115726301296065	0.039242065972213	ENSDARG00000099483|vdra	ENSDARG00000099483	vdra	vitamin D receptor [Source:HGNC Symbol;Acc:HGNC:12679]	6.27372290090097	3.26562812713011	0.00588146909873569	d6.sn
ENSDARG00000042753|cts12	0.944068750024449	2.70959823199838	38.6641618295612	0.000000181742249168336	0.00000431746124811718	ENSDARG00000042753|cts12	ENSDARG00000042753	cts12		5.49783427187135	2.85572572983692	0.00236449839700529	d6.sn
ENSDARG00000109902|tmem254	0.942754888139265	1.96310100800415	20.6876059266297	0.0000443400118976821	0.000413530350482874	ENSDARG00000109902|tmem254	ENSDARG00000109902	tmem254	transmembrane protein 254 [Source:ZFIN;Acc:ZDB-GENE-040426-1348]	9.72748966775398	5.06149826522093	0.00759753522680983	d6.sn
ENSDARG00000101495|ugt5b2	0.942454711488581	3.03333286227518	20.4583600486182	0.0000480643414706955	0.000442468928500086	ENSDARG00000101495|ugt5b2	ENSDARG00000101495	ugt5b2	UDP glucuronosyltransferase 5 family, polypeptide B2 [Source:ZFIN;Acc:ZDB-GENE-100406-4]	17.9727426732401	9.35168825292205	0.00278862408764132	d6.sn
ENSDARG00000104290|ripk2	0.94231175197956	3.49452515676599	18.9984429208554	0.0000809647007046222	0.00068186561053031	ENSDARG00000104290|ripk2	ENSDARG00000104290	ripk2	receptor-interacting serine-threonine kinase 2 [Source:ZFIN;Acc:ZDB-GENE-030902-3]	10.3055783238966	5.36833256298131	0.00022560855591605	d6.sn
ENSDARG00000077409|cby1	0.942222328847115	3.87680972387187	33.8425404006904	0.000000691597539846563	0.0000129001577043236	ENSDARG00000077409|cby1	ENSDARG00000077409	cby1	chibby homolog 1 (Drosophila) [Source:ZFIN;Acc:ZDB-GENE-030131-5074]	19.4662337142565	10.1202414074851	0.00398738204839708	d6.sn
ENSDARG00000010415|sirt4	0.941641133865495	3.21646383928128	45.4637432735446	0.0000000315800771142955	0.000000986184864270982	ENSDARG00000010415|sirt4	ENSDARG00000010415	sirt4	sirtuin 4 [Source:ZFIN;Acc:ZDB-GENE-041010-65]	11.5249425188653	5.99514847197191	0.0112987580425913	d6.sn
ENSDARG00000087994|si:ch211-114c17.1	0.941340154612338	3.01232287754056	20.3983133354681	0.0000490931901380988	0.000450940766030749	ENSDARG00000087994|si:ch211-114c17.1	ENSDARG00000087994	si:ch211-114c17.1		12.0594036369836	6.28450208729704	0.00370269800740806	d6.sn
ENSDARG00000078725|nos1apa	0.941210132732559	5.41157517644077	63.9882166082089	0.00000000050338350839996	0.0000000304473714304053	ENSDARG00000078725|nos1apa	ENSDARG00000078725	nos1apa		47.8398995133172	24.8987942159493	0.00539390778373508	d6.sn
ENSDARG00000043684|bpnt1	0.940526447991269	4.25961489922092	46.310015408885	0.0000000256514868461243	0.000000825885080368756	ENSDARG00000043684|bpnt1	ENSDARG00000043684	bpnt1	bisphosphate nucleotidase 1 [Source:ZFIN;Acc:ZDB-GENE-040718-46]	31.9115189290249	16.6239475894353	0.00218558121548131	d6.sn
ENSDARG00000056239|tmem45b	0.938505989181341	3.5329801119434	8.30365188528519	0.00617036956211304	0.023658248970972	ENSDARG00000056239|tmem45b	ENSDARG00000056239	tmem45b	transmembrane protein 45B [Source:NCBI gene (formerly Entrezgene);Acc:402977]	30.4949222189282	15.9002976777023	0.00487849966749876	d6.sn
ENSDARG00000061714|si:dkey-45k15.1	0.937425485274733	3.8847046684349	34.7482002471104	0.000000534503360928524	0.0000104963150152394	ENSDARG00000061714|si:dkey-45k15.1	ENSDARG00000061714	si:dkey-45k15.1		19.0203225726036	9.92770989891901	0.000230562750804597	d6.sn
ENSDARG00000029234|stxbp5b	0.935570470951253	4.81327902782372	24.4902700341969	0.000012174672575143	0.000141058546889461	ENSDARG00000029234|stxbp5b	ENSDARG00000029234	stxbp5b	syntaxin binding protein 5 [Source:HGNC Symbol;Acc:HGNC:19665]	29.8233800411426	15.5987626976112	0.0004428479127749	d6.sn
ENSDARG00000042534|rsrc2	0.934782290483466	7.33248956861252	74.0867734421777	0.0000000000712200031677082	0.00000000633858028192603	ENSDARG00000042534|rsrc2	ENSDARG00000042534	rsrc2	arginine/serine-rich coiled-coil 2 [Source:NCBI gene (formerly Entrezgene);Acc:406566]	165.704969896889	86.6706816140333	0.00175916441724594	d6.sn
ENSDARG00000005800|ampd3a	0.934577250650854	1.20418307040686	7.98899931236004	0.00713502008950953	0.0265419765085203	ENSDARG00000005800|ampd3a	ENSDARG00000005800	ampd3a	adenosine monophosphate deaminase 3 [Source:HGNC Symbol;Acc:HGNC:470]	6.37457762524612	3.34164228609322	0.116015486469764	d6.sn
ENSDARG00000102202|phospho2	0.934089657305275	4.54099896820517	20.7612260868291	0.0000432092977714326	0.000404195082756795	ENSDARG00000102202|phospho2	ENSDARG00000102202	phospho2	phosphatase, orphan 2 [Source:ZFIN;Acc:ZDB-GENE-080204-104]	29.469008265911	15.4230829793546	0.00218634861402399	d6.sn
ENSDARG00000056458|lhfpl5b	0.933447297122775	4.37997822320178	30.4261318271364	0.00000188359351788556	0.000030031446235258	ENSDARG00000056458|lhfpl5b	ENSDARG00000056458	lhfpl5b	LHFPL tetraspan subfamily member 5b [Source:ZFIN;Acc:ZDB-GENE-080220-51]	28.6816126934096	15.0083836209322	0.00378421462706426	d6.sn
ENSDARG00000089821|si:dkey-9k7.3	0.93333084659371	3.47474944394845	51.7934233830656	0.00000000699389575001882	0.000000278415147109375	ENSDARG00000089821|si:dkey-9k7.3	ENSDARG00000089821	si:dkey-9k7.3		11.6955978250333	6.125511265578	0.000101445206052538	d6.sn
ENSDARG00000077656|arfgef3	0.93323780339315	5.43422842298545	20.3856150069583	0.0000493137131406792	0.000452466027785613	ENSDARG00000077656|arfgef3	ENSDARG00000077656	arfgef3	ARFGEF family member 3 [Source:HGNC Symbol;Acc:HGNC:21213]	39.4085894448308	20.6555277666298	0.0168128909707505	d6.sn
ENSDARG00000056871|ap4m1	0.932991909539432	4.9084628408928	53.0323123639011	0.00000000527098200114618	0.000000218194138652098	ENSDARG00000056871|ap4m1	ENSDARG00000056871	ap4m1	adaptor related protein complex 4 subunit mu 1 [Source:ZFIN;Acc:ZDB-GENE-040718-421]	27.4758643163893	14.3795712605005	0.000777654129849005	d6.sn
ENSDARG00000017365|slc23a2	0.932873460364358	4.08791257780441	18.9992493419347	0.0000809410719561514	0.00068186561053031	ENSDARG00000017365|slc23a2	ENSDARG00000017365	slc23a2	solute carrier family 23 member 2 [Source:HGNC Symbol;Acc:HGNC:10973]	17.0858811954219	8.9555504122152	0.000430930657217334	d6.sn
ENSDARG00000100731|zgc:101540	0.930349068829073	3.29736357178977	27.146171499442	0.00000517193692768626	0.000069442170386822	ENSDARG00000100731|zgc:101540	ENSDARG00000100731	zgc:101540	solute carrier family 27 member 2b [Source:ZFIN;Acc:ZDB-GENE-081104-49]	26.904550828034	14.1065325489377	0.0228774306379862	d6.sn
ENSDARG00000078535|lrrcc1	0.930226668576764	5.63697668149335	65.8842316349958	0.000000000343829144629907	0.0000000227273800641307	ENSDARG00000078535|lrrcc1	ENSDARG00000078535	lrrcc1	leucine rich repeat and coiled-coil centrosomal protein 1 [Source:HGNC Symbol;Acc:HGNC:29373]	54.4446803851774	28.5585333475595	0.00342212241574452	d6.sn
ENSDARG00000105243|ogt.1	0.929729333437337	9.89318999528543	125.98325923192	0.0000000000000258856516572143	0.00000000000796383258392322	ENSDARG00000105243|ogt.1	ENSDARG00000105243	ogt.1	O-linked N-acetylglucosamine (GlcNAc) transferase, tandem duplicate 1 [Source:ZFIN;Acc:ZDB-GENE-030131-9631]	977.848255380533	513.321400474204	0.00108345336017314	d6.sn
ENSDARG00000054914|dgat1b	0.928610499915551	3.42450428831868	40.6590120716458	0.000000107104595732036	0.00000280656837606976	ENSDARG00000054914|dgat1b	ENSDARG00000054914	dgat1b	diacylglycerol O-acyltransferase 1b [Source:ZFIN;Acc:ZDB-GENE-040718-158]	15.1190199230281	7.94180352430212	0.00136390494710807	d6.sn
ENSDARG00000056475|trnau1apb	0.928419327139442	6.99364412009413	101.310647046963	0.0000000000007767249417062	0.000000000140473270156804	ENSDARG00000056475|trnau1apb	ENSDARG00000056475	trnau1apb	tRNA selenocysteine 1 associated protein 1b [Source:NCBI gene (formerly Entrezgene);Acc:791478]	165.366330381724	86.8726366403426	0.00438247736699998	d6.sn
ENSDARG00000105187|gcshb	0.927967257585343	3.506756827806	15.5101448842288	0.000298674570822106	0.00203137835832066	ENSDARG00000105187|gcshb	ENSDARG00000105187	gcshb	glycine cleavage system protein H (aminomethyl carrier), b [Source:ZFIN;Acc:ZDB-GENE-040718-319]	22.4186456846487	11.7796738482245	0.0215910388418987	d6.sn
ENSDARG00000027609|hpn	0.927894169939547	2.10133264639164	14.1101447553283	0.000517648111756194	0.00317572401402372	ENSDARG00000027609|hpn	ENSDARG00000027609	hpn	hepsin [Source:ZFIN;Acc:ZDB-GENE-141212-373]	11.9087363984865	6.26207217724943	0.0834291157845707	d6.sn
ENSDARG00000044914|suclg2	0.927324060701517	5.07487770881226	38.0467992421383	0.000000214645854738718	0.00000496194313551841	ENSDARG00000044914|suclg2	ENSDARG00000044914	suclg2	succinate-CoA ligase GDP-forming subunit beta [Source:ZFIN;Acc:ZDB-GENE-030114-3]	78.4003546986828	41.2343511508662	0.0186953100331466	d6.sn
ENSDARG00000099034|unc5a	0.925812674203395	3.04387762057796	6.47818942869917	0.0146216278993253	0.0470551434339744	ENSDARG00000099034|unc5a	ENSDARG00000099034	unc5a	unc-5 netrin receptor A [Source:ZFIN;Acc:ZDB-GENE-080219-19]	11.8260161752535	6.23838980529971	0.0466248585866397	d6.sn
ENSDARG00000039390|sdhaf4	0.925677652341883	4.04670583080354	45.27677573903	0.0000000330738422546075	0.00000102768098377159	ENSDARG00000039390|sdhaf4	ENSDARG00000039390	sdhaf4	succinate dehydrogenase complex assembly factor 4 [Source:NCBI gene (formerly Entrezgene);Acc:563956]	16.070739479829	8.44060459824258	0.0339041519250623	d6.sn
ENSDARG00000063412|cers1	0.924146624235875	6.0546020191892	47.4994376808841	0.0000000192171822487582	0.000000649785863825041	ENSDARG00000063412|cers1	ENSDARG00000063412	cers1	ceramide synthase 1 [Source:HGNC Symbol;Acc:HGNC:14253]	56.8540498156464	29.9745903183489	0.00174473624392378	d6.sn
ENSDARG00000095675|ccdc141	0.924075196845304	3.53239064755992	19.6248278433351	0.0000646240446606914	0.000564914151089259	ENSDARG00000095675|ccdc141	ENSDARG00000095675	ccdc141		11.2343970665488	5.9365898196371	0.0898935108221899	d6.sn
ENSDARG00000041294|noxo1a	0.923871617534624	3.15740540468234	13.2363307162908	0.00073576649494173	0.0042222458682157	ENSDARG00000041294|noxo1a	ENSDARG00000041294	noxo1a	NADPH oxidase organizer 1a [Source:ZFIN;Acc:ZDB-GENE-030131-9700]	9.42623851433841	4.97195929355536	0.000897758470424582	d6.sn
ENSDARG00000098181|zgc:113184	0.923076200104195	2.98882357760579	48.181902832811	0.0000000163115732886392	0.000000570104356736169	ENSDARG00000098181|zgc:113184	ENSDARG00000098181	zgc:113184	zgc:113184 [Source:ZFIN;Acc:ZDB-GENE-050522-9]	13.9447501356495	7.3498365144563	0.000219198336069196	d6.sn
ENSDARG00000096454|ap1m2	0.922884858406024	3.33350081694765	16.2679082602079	0.000223230722133508	0.00158940274159057	ENSDARG00000096454|ap1m2	ENSDARG00000096454	ap1m2	adaptor related protein complex 1 subunit mu 2 [Source:ZFIN;Acc:ZDB-GENE-041114-20]	18.5566578720139	9.77833170894947	0.0230138790438999	d6.sn
ENSDARG00000028106|glrx	0.921561810692664	3.79469802286782	10.2212778521853	0.00261583209297221	0.011914921542107	ENSDARG00000028106|glrx	ENSDARG00000028106	glrx	glutaredoxin (thioltransferase) [Source:ZFIN;Acc:ZDB-GENE-041010-11]	23.5833679974637	12.4364588283933	0.016124007864074	d6.sn
ENSDARG00000057630|galm	0.921444202945044	2.65522620464015	25.820707898072	0.00000789318391829687	0.0000987723795556298	ENSDARG00000057630|galm	ENSDARG00000057630	galm	galactose mutarotase [Source:ZFIN;Acc:ZDB-GENE-040718-66]	11.611256789825	6.13141122822343	0.0157199989376714	d6.sn
ENSDARG00000100025|si:ch211-231f6.6	0.921434155542146	3.60408171341914	40.1883869533048	0.000000121189441266292	0.00000311023777173634	ENSDARG00000100025|si:ch211-231f6.6	ENSDARG00000100025	si:ch211-231f6.6	ubiquinol-cytochrome c reductase complex assembly factor 4 [Source:NCBI gene (formerly Entrezgene);Acc:101882877]	14.0509842291298	7.40353202221624	0.0330597374238061	d6.sn
ENSDARG00000019233|nln	0.919040514188938	3.56994579507836	65.3825170182962	0.000000000380068508317349	0.0000000246648625710113	ENSDARG00000019233|nln	ENSDARG00000019233	nln	neurolysin (metallopeptidase M3 family) [Source:ZFIN;Acc:ZDB-GENE-041010-216]	11.7975156318831	6.22833475554136	0.00545516678938973	d6.sn
ENSDARG00000068681|crfb1	0.918403884366119	4.46560468782387	37.1700921270876	0.000000272489036749947	0.0000060198819111779	ENSDARG00000068681|crfb1	ENSDARG00000068681	crfb1	cytokine receptor family member b1 [Source:ZFIN;Acc:ZDB-GENE-030131-8673]	19.8793850992123	10.5133689232987	0.000585560510351946	d6.sn
ENSDARG00000021735|cacna1ba	0.916888747735181	5.65041207433485	20.213598231126	0.0000524056963167716	0.000476798084050365	ENSDARG00000021735|cacna1ba	ENSDARG00000021735	cacna1ba	calcium channel, voltage-dependent, N type, alpha 1B subunit, a [Source:ZFIN;Acc:ZDB-GENE-060531-44]	53.7440624472046	28.4789504822578	0.0199493786024403	d6.sn
ENSDARG00000100962|ttc39b	0.916244890178238	3.17282771164511	20.7572859120453	0.0000432690402938692	0.000404450294119738	ENSDARG00000100962|ttc39b	ENSDARG00000100962	ttc39b		12.719269394458	6.74243666231309	0.00613657929600566	d6.sn
ENSDARG00000017127|pdzk1ip1	0.913929722321382	3.68911496340037	8.5959800655784	0.00539780732422084	0.0212669341532938	ENSDARG00000017127|pdzk1ip1	ENSDARG00000017127	pdzk1ip1	PDZK1 interacting protein 1 [Source:ZFIN;Acc:ZDB-GENE-030616-128]	38.5300166290529	20.4433027357103	0.0246553614602293	d6.sn
ENSDARG00000063706|pde8b	0.913759739221509	3.3221630533292	12.5226174707189	0.000985519171079734	0.00534824428207904	ENSDARG00000063706|pde8b	ENSDARG00000063706	pde8b	phosphodiesterase 8B [Source:HGNC Symbol;Acc:HGNC:8794]	7.59874835320236	4.03656162637728	0.00355706005554623	d6.sn
ENSDARG00000018411|mknk1	0.913432266051036	4.25195335698383	94.3928674960508	0.00000000000224246261260583	0.000000000332631954203198	ENSDARG00000018411|mknk1	ENSDARG00000018411	mknk1	MAPK interacting serine/threonine kinase 1 [Source:ZFIN;Acc:ZDB-GENE-080220-11]	30.2059150756622	16.0336342889918	0.000131278248477191	d6.sn
ENSDARG00000030872|cetp	0.913101713474978	3.35970304716607	11.1236952576229	0.00177240727921058	0.00867237176476099	ENSDARG00000030872|cetp	ENSDARG00000030872	cetp	cholesteryl ester transfer protein, plasma [Source:ZFIN;Acc:ZDB-GENE-041114-54]	40.0365224691014	21.2770409403664	0.179960654324751	d6.sn
ENSDARG00000029832|slc26a1	0.912252564570131	3.82465858834686	45.4222292837338	0.0000000319055331357242	0.000000992616586444754	ENSDARG00000029832|slc26a1	ENSDARG00000029832	slc26a1	solute carrier family 26 member 1 [Source:ZFIN;Acc:ZDB-GENE-070112-2182]	31.7853477106884	16.8818610403135	0.0160835681442102	d6.sn
ENSDARG00000004931|slc8a3	0.909512910525587	2.83806397989908	9.35508785543677	0.00383325828850045	0.0161933881250095	ENSDARG00000004931|slc8a3	ENSDARG00000004931	slc8a3	solute carrier family 8 member 3 [Source:ZFIN;Acc:ZDB-GENE-050810-1]	7.20247006175871	3.83888641273236	0.0103527971822774	d6.sn
ENSDARG00000079336|strc1	0.909013250833755	2.58732042117553	35.2627242111062	0.000000462369953592053	0.00000932976456964693	ENSDARG00000079336|strc1	ENSDARG00000079336	strc1		7.88776333925137	4.196040964554	0.00461425258219381	d6.sn
ENSDARG00000052271|slc22a18	0.908788331097109	4.65385331771588	37.8539832183934	0.000000226157871942509	0.00000517050841174985	ENSDARG00000052271|slc22a18	ENSDARG00000052271	slc22a18	solute carrier family 22 member 18 [Source:ZFIN;Acc:ZDB-GENE-051120-165]	45.8369935635107	24.4050284525862	0.00219516363245621	d6.sn
ENSDARG00000014854|reep1	0.906155289158562	3.36306617250814	8.15945602173614	0.00659399011488561	0.0249275233105202	ENSDARG00000014854|reep1	ENSDARG00000014854	reep1		11.0695409259956	5.91785803670414	0.018028047243598	d6.sn
ENSDARG00000037574|rps6kal	0.905791393117752	7.31195542087272	134.971052856644	0.00000000000000848561962109489	0.00000000000285848375559053	ENSDARG00000037574|rps6kal	ENSDARG00000037574	rps6kal	ribosomal protein S6 kinase a, like [Source:NCBI gene (formerly Entrezgene);Acc:337670]	160.31466849992	85.5582925535989	0.000220512870335386	d6.sn
ENSDARG00000061956|sytl2a	0.905039856466053	2.4766841495359	22.4223330058691	0.0000243350808473046	0.000248842927663041	ENSDARG00000061956|sytl2a	ENSDARG00000061956	sytl2a		6.23699958923713	3.32869570504281	0.000265691707483065	d6.sn
ENSDARG00000099519|cpdp	0.904386612215012	4.89694096244402	113.692335205524	0.000000000000131657946675816	0.0000000000328091603116133	ENSDARG00000099519|cpdp	ENSDARG00000099519	cpdp	CPD photolyase [Source:ZFIN;Acc:ZDB-GENE-040426-1644]	56.3570902828168	30.1042661144159	0.000136908636200034	d6.sn
ENSDARG00000002037|pfkfb2b	0.901923818150044	5.82297147139596	25.8109177132024	0.00000791812942344091	0.0000988425531359585	ENSDARG00000002037|pfkfb2b	ENSDARG00000002037	pfkfb2b	6-phosphofructo-2-kinase/fructose-2,6-biphosphatase 2 [Source:HGNC Symbol;Acc:HGNC:8873]	40.6081635384533	21.7349058347706	0.00000434239493631197	d6.sn
ENSDARG00000061985|rbm47	0.90126276769705	5.37884461684461	22.4996399297374	0.0000237028572518234	0.000243477000294905	ENSDARG00000061985|rbm47	ENSDARG00000061985	rbm47	RNA binding motif protein 47 [Source:ZFIN;Acc:ZDB-GENE-030131-9612]	84.1481085005921	45.0496689003393	0.0131668591414407	d6.sn
ENSDARG00000035610|zgc:113208	0.901109110583911	6.46309449029742	81.8532888518453	0.0000000000177387047224893	0.00000000196466009637526	ENSDARG00000035610|zgc:113208	ENSDARG00000035610	zgc:113208	zgc:113208 [Source:ZFIN;Acc:ZDB-GENE-050417-450]	84.14934382213	45.0412243787269	0.00793722445416892	d6.sn
ENSDARG00000101669|elmod2	0.900973630617689	6.33970001048105	36.3695717463566	0.000000339640062086656	0.00000719101983619325	ENSDARG00000101669|elmod2	ENSDARG00000101669	elmod2	ELMO/CED-12 domain containing 2 [Source:ZFIN;Acc:ZDB-GENE-060824-2]	94.5939948492391	50.6511307867782	0.00281251460975878	d6.sn
ENSDARG00000098290|unc80	0.899606478766177	6.74260924926613	11.5382000793929	0.00148647826967454	0.00750618814190262	ENSDARG00000098290|unc80	ENSDARG00000098290	unc80	unc-80 homolog, NALCN channel complex subunit [Source:HGNC Symbol;Acc:HGNC:26582]	101.480904955007	54.4203519190621	0.0290927145522842	d6.sn
ENSDARG00000033802|cyp27a7	0.899428943018781	4.91773232777854	50.0226964358511	0.0000000105484909843595	0.000000393479506474756	ENSDARG00000033802|cyp27a7	ENSDARG00000033802	cyp27a7		56.6539723704005	30.3716140627402	0.0046517761345871	d6.sn
ENSDARG00000099003|cyp2aa1	0.899201601303928	2.37347974769696	10.6229536872056	0.00219733734704925	0.0103335811829529	ENSDARG00000099003|cyp2aa1	ENSDARG00000099003	cyp2aa1	cytochrome P450, family 2, subfamily AA, polypeptide 1 [Source:ZFIN;Acc:ZDB-GENE-070424-33]	19.3898889406696	10.3976292844928	0.0444022462859922	d6.sn
ENSDARG00000091306|kcnn1a	0.899176502687005	7.82066418434424	140.599939153625	0.0000000000000043427760443487	0.00000000000166495352346415	ENSDARG00000091306|kcnn1a	ENSDARG00000091306	kcnn1a	potassium intermediate/small conductance calcium-activated channel, subfamily N, member 1a [Source:ZFIN;Acc:ZDB-GENE-070912-703]	243.35210256949	130.483080601121	0.000446962867279836	d6.sn
ENSDARG00000063207|erbb4a	0.899141768851216	4.6707501163442	8.42351509555886	0.00584025757677417	0.0226808849891894	ENSDARG00000063207|erbb4a	ENSDARG00000063207	erbb4a	erb-b2 receptor tyrosine kinase 4a [Source:ZFIN;Acc:ZDB-GENE-030918-4]	26.4801884183609	14.2062156169391	0.0215455770997731	d6.sn
ENSDARG00000077881|chl1a	0.896421021413729	3.43004905769949	28.4422525317976	0.00000344924564119723	0.0000496277144218447	ENSDARG00000077881|chl1a	ENSDARG00000077881	chl1a	cell adhesion molecule L1-like a [Source:ZFIN;Acc:ZDB-GENE-090313-201]	17.0169514308844	9.13917990289601	0.00853836516237691	d6.sn
ENSDARG00000037498|gria3b	0.896199931389692	7.92023204167512	70.2126049969197	0.000000000147643954725399	0.0000000113101938365093	ENSDARG00000037498|gria3b	ENSDARG00000037498	gria3b	glutamate receptor, ionotropic, AMPA 3b [Source:ZFIN;Acc:ZDB-GENE-030616-53]	202.135230062274	108.597886473851	0.00311639289349439	d6.sn
ENSDARG00000102825|olfm2b	0.896041718110493	5.60506691585906	27.1307196355092	0.00000519722836328762	0.0000696034380175667	ENSDARG00000102825|olfm2b	ENSDARG00000102825	olfm2b	olfactomedin 2b [Source:ZFIN;Acc:ZDB-GENE-040426-2402]	15.7460335036788	8.44989635470936	0.00464756854203128	d6.sn
ENSDARG00000058351|tapbpl	0.895909379238951	6.26120283489156	38.4056002170432	0.000000194828360713714	0.00000458030448017523	ENSDARG00000058351|tapbpl	ENSDARG00000058351	tapbpl		62.9089424352844	33.7915052632949	0.0101417020755652	d6.sn
ENSDARG00000005980|sfswap	0.894515016332596	8.26807312404441	83.0873417536961	0.0000000000143397632528417	0.00000000167768497775031	ENSDARG00000005980|sfswap	ENSDARG00000005980	sfswap	splicing factor SWAP [Source:ZFIN;Acc:ZDB-GENE-040426-931]	329.973991072523	177.489554153947	0.00322109780007681	d6.sn
ENSDARG00000011613|rbm39a	0.894189182516577	8.19280151195309	166.437926548196	0.000000000000000256230022727602	0.000000000000172574382874914	ENSDARG00000011613|rbm39a	ENSDARG00000011613	rbm39a	RNA binding motif protein 39a [Source:ZFIN;Acc:ZDB-GENE-040426-2852]	366.608510255955	197.244715470044	0.000429017007924172	d6.sn
ENSDARG00000056477|ccdc125	0.894087100598742	4.56969772651942	19.8825761880979	0.0000589428713133277	0.000524214039238355	ENSDARG00000056477|ccdc125	ENSDARG00000056477	ccdc125	coiled-coil domain containing 125 [Source:ZFIN;Acc:ZDB-GENE-060526-104]	40.3556927903974	21.6978675957132	0.00480879626076434	d6.sn
ENSDARG00000017794|sdr16c5b	0.893605051942763	4.52752506480515	19.4065329791441	0.0000698853203383317	0.000603444969795989	ENSDARG00000017794|sdr16c5b	ENSDARG00000017794	sdr16c5b	short chain dehydrogenase/reductase family 16C, member 5b [Source:ZFIN;Acc:ZDB-GENE-040426-2861]	44.167807249349	23.7882595908926	0.0327376180777902	d6.sn
ENSDARG00000096667|hemgn	0.892664444201236	3.95720587754731	45.9686863000084	0.0000000278885628532688	0.000000885328644972559	ENSDARG00000096667|hemgn	ENSDARG00000096667	hemgn		13.7381286574038	7.38889065473892	0.00488788681049547	d6.sn
ENSDARG00000071585|stard15	0.892353494788046	2.05912875627363	11.9953252428606	0.00122677571627882	0.00641579241336161	ENSDARG00000071585|stard15	ENSDARG00000071585	stard15		8.25164343499313	4.4473329345896	0.0257601628298177	d6.sn
ENSDARG00000009754|zc3h11a	0.892076615654258	7.49071681019758	122.536704398559	0.0000000000000403415509221911	0.0000000000114239937384205	ENSDARG00000009754|zc3h11a	ENSDARG00000009754	zc3h11a	zinc finger CCCH-type containing 11A [Source:ZFIN;Acc:ZDB-GENE-030131-3272]	197.517125574962	106.42495251807	0.000586935293351392	d6.sn
ENSDARG00000036985|plxnb2b	0.890741936795824	5.55351977766066	14.5066247324427	0.000442268308394799	0.00280649453174114	ENSDARG00000036985|plxnb2b	ENSDARG00000036985	plxnb2b	plexin b2b [Source:ZFIN;Acc:ZDB-GENE-080902-1]	26.0347806048406	14.0566988671935	0.0106895873225834	d6.sn
ENSDARG00000024160|hao1	0.890581544027856	2.75794412546142	7.31216222568139	0.00979796623177152	0.0343749568486198	ENSDARG00000024160|hao1	ENSDARG00000024160	hao1	hydroxyacid oxidase (glycolate oxidase) 1 [Source:ZFIN;Acc:ZDB-GENE-060519-2]	23.0815648700461	12.4567085069406	0.101119674227966	d6.sn
ENSDARG00000059719|fam169aa	0.887101882315664	2.43876344411267	9.42907220541634	0.00370889513678104	0.0157669168898982	ENSDARG00000059719|fam169aa	ENSDARG00000059719	fam169aa	family with sequence similarity 169 member Aa [Source:ZFIN;Acc:ZDB-GENE-060825-117]	6.32824752132625	3.42360526652963	0.0211260601029072	d6.sn
ENSDARG00000042018|fhl2a	0.88652260728338	3.41249637930399	6.77350323547548	0.0126730013559379	0.0421855252759175	ENSDARG00000042018|fhl2a	ENSDARG00000042018	fhl2a	four and a half LIM domains 2a [Source:ZFIN;Acc:ZDB-GENE-040808-49]	23.669006916856	12.7999651259506	0.069892819748783	d6.sn
ENSDARG00000039455|tspan15	0.885876752642229	2.80835546426049	21.1402622793372	0.0000378483517142181	0.000363041156550545	ENSDARG00000039455|tspan15	ENSDARG00000039455	tspan15	tetraspanin 15 [Source:ZFIN;Acc:ZDB-GENE-050417-295]	12.0150270281133	6.50232569831907	0.0026076968658808	d6.sn
ENSDARG00000004889|aga	0.885753055628149	5.94077906382943	11.6138035369887	0.00143980653661571	0.00730753134266059	ENSDARG00000004889|aga	ENSDARG00000004889	aga	aspartylglucosaminidase [Source:ZFIN;Acc:ZDB-GENE-040426-2311]	45.5244210248418	24.6307901852052	0.00309515175650294	d6.sn
ENSDARG00000077400|rbm10	0.885020968030519	5.61643596149245	31.5888401262933	0.00000133203877229352	0.0000226582977512317	ENSDARG00000077400|rbm10	ENSDARG00000077400	rbm10		61.0189934067668	33.0366252336153	0.0000105848930427374	d6.sn
ENSDARG00000076068|crtc1a	0.884954134946922	3.56094536675622	8.69144080221682	0.00516834284506436	0.020518576342043	ENSDARG00000076068|crtc1a	ENSDARG00000076068	crtc1a	CREB regulated transcription coactivator 1a [Source:ZFIN;Acc:ZDB-GENE-061027-225]	15.3270374091109	8.30678812496478	0.020606548073178	d6.sn
ENSDARG00000076701|b4galnt4b	0.883985198438136	6.45233603309925	112.330158954618	0.000000000000158915524031031	0.000000000037715951036698	ENSDARG00000076701|b4galnt4b	ENSDARG00000076701	b4galnt4b	beta-1,4-N-acetyl-galactosaminyltransferase 4 [Source:HGNC Symbol;Acc:HGNC:26315]	81.6491672904372	44.234364875421	0.000407326492599342	d6.sn
ENSDARG00000006215|akr1b1.1	0.883020353225085	6.05438597490441	49.3055405115035	0.0000000124875153523886	0.000000452967805795522	ENSDARG00000006215|akr1b1.1	ENSDARG00000006215	akr1b1.1	aldo-keto reductase family 1, member B1 (aldose reductase), tandem duplicate 1 [Source:ZFIN;Acc:ZDB-GENE-040625-7]	137.365614421253	74.4802994412375	0.000077041236126048	d6.sn
ENSDARG00000035618|coq5	0.881617366654771	3.92279814135104	36.4072486165375	0.000000336119242857387	0.00000713453471118732	ENSDARG00000035618|coq5	ENSDARG00000035618	coq5	coenzyme Q5, methyltransferase [Source:ZFIN;Acc:ZDB-GENE-040912-5]	19.9121193737512	10.794746932885	0.0192818473382072	d6.sn
ENSDARG00000044332|zranb2	0.880172527609705	6.98481150565772	49.064196693868	0.0000000132212238204519	0.00000047594827168474	ENSDARG00000044332|zranb2	ENSDARG00000044332	zranb2	zinc finger, RAN-binding domain containing 2 [Source:ZFIN;Acc:ZDB-GENE-040426-2743]	118.6857536336	64.4754509670255	0.000794824858859175	d6.sn
ENSDARG00000045549|bik	0.880061861016065	2.16924095927821	7.912036320954	0.00739460474053252	0.0273078764276927	ENSDARG00000045549|bik	ENSDARG00000045549	bik	BCL2 interacting killer [Source:ZFIN;Acc:ZDB-GENE-041210-181]	6.89014155744022	3.73885383907268	0.00737762941883751	d6.sn
ENSDARG00000101072|cnot6b	0.879547222916799	4.75805173684646	30.8176821189393	0.00000167506773909622	0.0000272471854166304	ENSDARG00000101072|cnot6b	ENSDARG00000101072	cnot6b	CCR4-NOT transcription complex, subunit 6b [Source:ZFIN;Acc:ZDB-GENE-071004-97]	35.3372127806999	19.2124158022539	0.00024733869421666	d6.sn
ENSDARG00000019874|hsph1	0.8791287375537	4.41665400773462	57.4915913401436	0.00000000196312415701988	0.0000000935393001776968	ENSDARG00000019874|hsph1	ENSDARG00000019874	hsph1	heat shock protein family H (Hsp110) member 1 [Source:HGNC Symbol;Acc:HGNC:16969]	15.0021888066658	8.14342602931147	0.0153956874353561	d6.sn
ENSDARG00000086740|phyh	0.87871440397551	6.75177438970714	30.2257813821952	0.00000200065715716324	0.0000315546685800682	ENSDARG00000086740|phyh	ENSDARG00000086740	phyh	phytanoyl-CoA 2-hydroxylase [Source:ZFIN;Acc:ZDB-GENE-050417-361]	135.241919220532	73.5556932544602	0.00091450106804651	d6.sn
ENSDARG00000045519|sfmbt2	0.878370858178507	3.69755039819713	13.5956740776786	0.000636196480184313	0.00375065443250368	ENSDARG00000045519|sfmbt2	ENSDARG00000045519	sfmbt2	Scm like with four mbt domains 2 [Source:HGNC Symbol;Acc:HGNC:20256]	13.9134181851406	7.57003729356779	0.000427489135124612	d6.sn
ENSDARG00000091602|si:dkey-163f14.6	0.877626974378064	6.47361947344532	103.296265063147	0.000000000000578411892758458	0.000000000111736623004192	ENSDARG00000091602|si:dkey-163f14.6	ENSDARG00000091602	si:dkey-163f14.6		66.0984131769889	35.9712868592854	0.0000706345321683808	d6.sn
ENSDARG00000104605|si:ch73-299h12.4	0.87701224660794	2.49009385147729	29.7837892780774	0.00000228672006805218	0.0000353016217992799	ENSDARG00000104605|si:ch73-299h12.4	ENSDARG00000104605	si:ch73-299h12.4		5.65865165086059	3.0759505064388	0.00216649866993899	d6.sn
ENSDARG00000025338|hagh	0.875243809785866	6.11860393950322	59.3540888036024	0.00000000131695888446665	0.0000000683734286126407	ENSDARG00000025338|hagh	ENSDARG00000025338	hagh	hydroxyacylglutathione hydrolase [Source:ZFIN;Acc:ZDB-GENE-030131-8921]	86.4376214405032	47.1191433584408	0.000499146729840061	d6.sn
ENSDARG00000079818|helq	0.874224591434207	3.39634881190064	50.0146800226332	0.0000000105683280801242	0.000000393479506474756	ENSDARG00000079818|helq	ENSDARG00000079818	helq	helicase, POLQ like [Source:NCBI gene (formerly Entrezgene);Acc:562952]	12.4812471291465	6.80619074732251	0.0000728958851424812	d6.sn
ENSDARG00000014101|pyroxd2	0.87417098891335	4.00806226614892	30.7936408781578	0.00000168714598187076	0.0000273721861121219	ENSDARG00000014101|pyroxd2	ENSDARG00000014101	pyroxd2	pyridine nucleotide-disulphide oxidoreductase domain 2 [Source:ZFIN;Acc:ZDB-GENE-050506-147]	37.067578932462	20.2145487986791	0.00970819972752582	d6.sn
ENSDARG00000113820|cyp46a1.4	0.873608829315089	2.18496909902248	14.2672281257497	0.000486280069097938	0.0030174550104384	ENSDARG00000113820|cyp46a1.4	ENSDARG00000113820	cyp46a1.4	cytochrome P450, family 46, subfamily A, polypeptide 1, tandem duplicate 4 [Source:ZFIN;Acc:ZDB-GENE-040426-1224]	7.6818385420914	4.19044710790106	0.0164282730877047	d6.sn
ENSDARG00000031954|rbck1	0.872500566098996	2.54564534469794	13.5634993207114	0.000644503460961463	0.00378619194888252	ENSDARG00000031954|rbck1	ENSDARG00000031954	rbck1	RanBP-type and C3HC4-type zinc finger containing 1 [Source:ZFIN;Acc:ZDB-GENE-040704-3]	10.3526428912394	5.64848602385876	0.000457256729090183	d6.sn
ENSDARG00000087666|fibpb	0.872194209261763	5.31297151452787	14.629867364063	0.000421265958487168	0.00269247183521421	ENSDARG00000087666|fibpb	ENSDARG00000087666	fibpb	fibroblast growth factor (acidic) intracellular binding protein b [Source:ZFIN;Acc:ZDB-GENE-040630-2]	19.2472169653454	10.5217695995767	0.00250625862820971	d6.sn
ENSDARG00000034825|uspl1	0.871415925373061	7.28290037473102	102.581764315746	0.000000000000642840140251031	0.000000000121360426477695	ENSDARG00000034825|uspl1	ENSDARG00000034825	uspl1	ubiquitin specific peptidase like 1 [Source:NCBI gene (formerly Entrezgene);Acc:445403]	127.582092118437	69.7218940995984	0.00264259001983196	d6.sn
ENSDARG00000098224|tlcd4b	0.87105130392277	7.13631032086013	94.4721197542133	0.00000000000221471466657399	0.000000000330483170604933	ENSDARG00000098224|tlcd4b	ENSDARG00000098224	tlcd4b	TLC domain containing 4b [Source:NCBI gene (formerly Entrezgene);Acc:449652]	196.805818478885	107.591480642355	0.00198685529422999	d6.sn
ENSDARG00000058448|zrsr2	0.87086219920819	3.98475814531764	54.1795386856051	0.00000000407008789287425	0.000000176394070070306	ENSDARG00000058448|zrsr2	ENSDARG00000058448	zrsr2	zinc finger CCCH-type, RNA binding motif and serine/arginine rich 2 [Source:HGNC Symbol;Acc:HGNC:23019]	15.9857521152083	8.72886313848423	0.00629924644176092	d6.sn
ENSDARG00000057429|arg1	0.87014115659542	1.95100958289979	13.8775642993388	0.000568065342940284	0.00341936916571784	ENSDARG00000057429|arg1	ENSDARG00000057429	arg1	arginase 1 [Source:ZFIN;Acc:ZDB-GENE-040724-181]	8.60313151193283	4.70521654787964	0.0312492889962802	d6.sn
ENSDARG00000038858|setd7	0.869157812920385	6.38810134355797	75.032743642367	0.0000000000598302126258818	0.00000000548150330381241	ENSDARG00000038858|setd7	ENSDARG00000038858	setd7	SET domain containing 7, histone lysine methyltransferase [Source:NCBI gene (formerly Entrezgene);Acc:436729]	101.294402605345	55.4428952726244	0.00303692853749371	d6.sn
ENSDARG00000044492|ublcp1	0.86901211986458	5.3794936400356	26.0164996903335	0.00000741124075116249	0.0000939360457794912	ENSDARG00000044492|ublcp1	ENSDARG00000044492	ublcp1	ubiquitin-like domain containing CTD phosphatase 1 [Source:NCBI gene (formerly Entrezgene);Acc:792145]	47.1888815294211	25.8176907834393	0.00271843609876435	d6.sn
ENSDARG00000091061|slc38a3b	0.86713789504307	4.01297750364855	22.4383707699114	0.000024202482145898	0.000247690289558841	ENSDARG00000091061|slc38a3b	ENSDARG00000091061	slc38a3b	solute carrier family 38 member 3 [Source:HGNC Symbol;Acc:HGNC:18044]	31.7877171841096	17.4199397405518	0.0381750329739482	d6.sn
ENSDARG00000029874|khk	0.866998744112471	4.52290674700836	57.9166905555616	0.00000000179096241542046	0.0000000863264669096285	ENSDARG00000029874|khk	ENSDARG00000029874	khk	ketohexokinase [Source:ZFIN;Acc:ZDB-GENE-040718-381]	24.4633898854768	13.4044832323827	0.0020334170450379	d6.sn
ENSDARG00000101725|parietopsin	0.866626478962919	4.57995272190349	42.1969837502563	0.0000000718854374866009	0.00000202187934781726	ENSDARG00000101725|parietopsin	ENSDARG00000101725	parietopsin		21.4629397840942	11.7629148164011	0.00216793706864535	d6.sn
ENSDARG00000056615|cybb	0.866356730518071	3.70594777520912	26.6655626983812	0.00000602263795641104	0.0000787429894405893	ENSDARG00000056615|cybb	ENSDARG00000056615	cybb	cytochrome b-245, beta polypeptide (chronic granulomatous disease) [Source:ZFIN;Acc:ZDB-GENE-040426-1380]	6.0663599142521	3.33132899386911	0.00659857229070658	d6.sn
ENSDARG00000086222|nat16	0.865812945298235	9.51401945077895	108.175150523451	0.00000000000028509881980033	0.0000000000607236118754207	ENSDARG00000086222|nat16	ENSDARG00000086222	nat16	N-acetyltransferase 16 (putative) [Source:HGNC Symbol;Acc:HGNC:22030]	221.713567384802	121.654183145567	0.000400749693549276	d6.sn
ENSDARG00000087181|cbx7b	0.864956610145275	2.85073536086699	34.6297617520742	0.000000552720909939412	0.0000107860650553564	ENSDARG00000087181|cbx7b	ENSDARG00000087181	cbx7b	chromobox 7 [Source:HGNC Symbol;Acc:HGNC:1557]	5.55760685722807	3.04296775665658	0.00384414693708812	d6.sn
ENSDARG00000087417|zdhhc5b	0.864479740346364	5.60699716641895	31.7896560307097	0.00000125540113287445	0.0000215904735895316	ENSDARG00000087417|zdhhc5b	ENSDARG00000087417	zdhhc5b		41.075677982283	22.5595920486087	0.000427606180403475	d6.sn
ENSDARG00000091320|nlrc6	0.864401544728634	4.10032094738452	41.8850710043148	0.0000000778923328805262	0.00000216880104512035	ENSDARG00000091320|nlrc6	ENSDARG00000091320	nlrc6		30.4301736157343	16.702380962425	0.00614926569925825	d6.sn
ENSDARG00000054937|badb	0.862209817003933	2.98093237145404	28.5425655901885	0.00000334388753554825	0.0000482790714865947	ENSDARG00000054937|badb	ENSDARG00000054937	badb	BCL2 associated agonist of cell death b [Source:ZFIN;Acc:ZDB-GENE-000616-1]	12.4968641776807	6.86982208110519	0.000625799614173427	d6.sn
ENSDARG00000038557|anks3	0.859799172665452	3.55032031694553	36.8348864544387	0.000000298735035221789	0.0000064903897800584	ENSDARG00000038557|anks3	ENSDARG00000038557	anks3	ankyrin repeat and sterile alpha motif domain containing 3 [Source:ZFIN;Acc:ZDB-GENE-080204-51]	11.7582223213055	6.46694415844764	0.0297225730265459	d6.sn
ENSDARG00000025615|prr15la	0.858638237069081	3.72463826965122	39.3928967189063	0.00000014958491523243	0.00000368492328190886	ENSDARG00000025615|prr15la	ENSDARG00000025615	prr15la	proline rich 15 like a [Source:NCBI gene (formerly Entrezgene);Acc:445084]	8.57505627796136	4.72739880960501	0.0000301072727976415	d6.sn
ENSDARG00000038655|ajap1	0.856321314478927	6.90370869255755	20.4993720646627	0.000047374670129925	0.000437088774393828	ENSDARG00000038655|ajap1	ENSDARG00000038655	ajap1	adherens junctions associated protein 1 [Source:HGNC Symbol;Acc:HGNC:30801]	119.52139638164	66.0268915712999	0.000215050086919449	d6.sn
ENSDARG00000104940|ciao2a	0.853927363001217	4.36029295589952	29.3925112391739	0.00000257578941728806	0.0000390890325040294	ENSDARG00000104940|ciao2a	ENSDARG00000104940	ciao2a	cytosolic iron-sulfur assembly component 2A [Source:ZFIN;Acc:ZDB-GENE-040426-1965]	19.1691831341694	10.5940430958614	0.00860605274029195	d6.sn
ENSDARG00000040190|qdpra	0.853652252492602	6.08790068955252	50.4152316193573	0.00000000962332204365444	0.000000366386493549066	ENSDARG00000040190|qdpra	ENSDARG00000040190	qdpra	quinoid dihydropteridine reductase a [Source:ZFIN;Acc:ZDB-GENE-070705-197]	105.437581641589	58.3459638503814	0.00297135747064234	d6.sn
ENSDARG00000027529|hmox1a	0.853571000603386	2.29148304425571	14.5448092651542	0.000435645658311271	0.00276946168497879	ENSDARG00000027529|hmox1a	ENSDARG00000027529	hmox1a	heme oxygenase 1a [Source:ZFIN;Acc:ZDB-GENE-030131-3102]	7.65137452111195	4.23332207463631	0.0353404958080595	d6.sn
ENSDARG00000001244|srrm1	0.85180165274853	8.54267026522528	94.3161704625037	0.00000000000226966267659391	0.000000000334674520122605	ENSDARG00000001244|srrm1	ENSDARG00000001244	srrm1	serine/arginine repetitive matrix 1 [Source:ZFIN;Acc:ZDB-GENE-040426-2789]	421.212673391179	233.385569726565	0.00099071110773053	d6.sn
ENSDARG00000043342|gpx3	0.851030444921638	5.73308396620586	20.8197940937864	0.0000423314081988209	0.000398526139899742	ENSDARG00000043342|gpx3	ENSDARG00000043342	gpx3	glutathione peroxidase 3 [Source:ZFIN;Acc:ZDB-GENE-070222-3]	60.1622717700311	33.3490323669639	0.0094643067175478	d6.sn
ENSDARG00000102064|kcna2b	0.850826512567092	4.47953482860859	11.4705243208069	0.0015296122685427	0.00769903811999275	ENSDARG00000102064|kcna2b	ENSDARG00000102064	kcna2b	potassium voltage-gated channel, shaker-related subfamily, member 2b [Source:ZFIN;Acc:ZDB-GENE-080204-89]	28.1072474088351	15.5907412562631	0.00438987134022226	d6.sn
ENSDARG00000010572|slc25a25a	0.849674644542182	4.04686829339384	8.04927847747615	0.00693848418450601	0.0259581182822233	ENSDARG00000010572|slc25a25a	ENSDARG00000010572	slc25a25a	solute carrier family 25 member 25a [Source:NCBI gene (formerly Entrezgene);Acc:406541]	6.45835333552278	3.58408684213823	0.0402325797661634	d6.sn
ENSDARG00000019838|ugdh	0.848936431825504	4.53940765874466	13.1834671116262	0.000751747619709144	0.00429373153407102	ENSDARG00000019838|ugdh	ENSDARG00000019838	ugdh	UDP-glucose 6-dehydrogenase [Source:ZFIN;Acc:ZDB-GENE-011022-1]	44.9631162056041	24.9643880855421	0.0535416992155662	d6.sn
ENSDARG00000101726|ces2b	0.848792268425613	4.67336086641562	8.39456819443283	0.00591822189851198	0.0229045022070071	ENSDARG00000101726|ces2b	ENSDARG00000101726	ces2b		78.9895681560364	43.8810510560277	0.145303588554548	d6.sn
ENSDARG00000041581|znf143b	0.848353052664212	6.09287242883338	67.5431655745501	0.000000000247682609259206	0.0000000171277543712942	ENSDARG00000041581|znf143b	ENSDARG00000041581	znf143b	zinc finger protein 143b [Source:NCBI gene (formerly Entrezgene);Acc:393954]	78.9753968754105	43.8488268213514	0.00418201172192313	d6.sn
ENSDARG00000025436|msrb1a	0.847007604731203	3.40925631165624	7.10105579130748	0.0108316985918922	0.0372774380486056	ENSDARG00000025436|msrb1a	ENSDARG00000025436	msrb1a	methionine sulfoxide reductase B1a [Source:ZFIN;Acc:ZDB-GENE-030411-3]	25.0060404568428	13.8918085187903	0.0226602314974158	d6.sn
ENSDARG00000079295|cacna1bb	0.846237515124524	5.13257219645538	15.937227981149	0.00025333576919419	0.00176393611855804	ENSDARG00000079295|cacna1bb	ENSDARG00000079295	cacna1bb	calcium voltage-gated channel subunit alpha1 B [Source:HGNC Symbol;Acc:HGNC:1389]	47.6247355244617	26.5025558706403	0.0137694823498462	d6.sn
ENSDARG00000009567|spegb	0.845582400111509	6.7913958816423	73.5123008237289	0.0000000000792260061611291	0.00000000683351181629573	ENSDARG00000009567|spegb	ENSDARG00000009567	spegb		106.523766057529	59.2875520960995	0.00589288930999144	d6.sn
ENSDARG00000001162|matr3l1.1	0.84556208070182	7.61264305329566	138.937810049477	0.00000000000000528107395427974	0.00000000000191847228473935	ENSDARG00000001162|matr3l1.1	ENSDARG00000001162	matr3l1.1	matrin 3-like 1.1 [Source:NCBI gene (formerly Entrezgene);Acc:556124]	180.022279840822	100.174414913451	0.0000407481047299684	d6.sn
ENSDARG00000001463|tdh2	0.845029284658951	5.20837403622661	55.8165029440666	0.00000000282963086532067	0.000000129147254878738	ENSDARG00000001463|tdh2	ENSDARG00000001463	tdh2	L-threonine dehydrogenase 2 [Source:ZFIN;Acc:ZDB-GENE-070620-14]	30.3633459590116	16.8996383091367	0.000000666419161189725	d6.sn
ENSDARG00000059483|tead1b	0.8442196029942	5.75285602473725	16.2031587597125	0.000228814534999809	0.00162266881394287	ENSDARG00000059483|tead1b	ENSDARG00000059483	tead1b	TEA domain transcription factor 1 [Source:HGNC Symbol;Acc:HGNC:11714]	67.0523213313613	37.3438233796745	0.000234877712007515	d6.sn
ENSDARG00000055045|casp3b	0.842201776572403	2.78395476204491	6.35231622259785	0.0155476380553479	0.0494255823879665	ENSDARG00000055045|casp3b	ENSDARG00000055045	casp3b	caspase 3, apoptosis-related cysteine peptidase b [Source:NCBI gene (formerly Entrezgene);Acc:566604]	11.5352468545601	6.43139148301379	0.000881793845993127	d6.sn
ENSDARG00000077782|acer2	0.840054848932119	1.5920584942174	9.88422168470497	0.0030320942160088	0.0134424102229033	ENSDARG00000077782|acer2	ENSDARG00000077782	acer2	alkaline ceramidase 2 [Source:HGNC Symbol;Acc:HGNC:23675]	5.66486743848613	3.16334391359559	0.00093613554939791	d6.sn
ENSDARG00000012306|syt13	0.837716072741626	7.70406777787823	89.0341168245788	0.00000000000529557342528732	0.000000000713328052746811	ENSDARG00000012306|syt13	ENSDARG00000012306	syt13	synaptotagmin XIII [Source:ZFIN;Acc:ZDB-GENE-050417-135]	179.643908295659	100.520254075635	0.00000420995940269011	d6.sn
ENSDARG00000008592|mtmr8	0.836666472726136	3.96143367662539	26.2712458402275	0.00000682994432687175	0.0000875075643319506	ENSDARG00000008592|mtmr8	ENSDARG00000008592	mtmr8	myotubularin related protein 8 [Source:ZFIN;Acc:ZDB-GENE-040426-1016]	27.2546292023902	15.2513313413057	0.0160376820769844	d6.sn
ENSDARG00000076127|gabrb1	0.835058360018384	4.97199202055018	40.0373177706048	0.00000012611185349465	0.00000321078524399035	ENSDARG00000076127|gabrb1	ENSDARG00000076127	gabrb1		21.6014811864804	12.1020445888466	0.00200510791959483	d6.sn
ENSDARG00000006840|gnmt	0.835027822713141	4.23127268618707	29.1265434234654	0.00000279397737218712	0.0000417421559441864	ENSDARG00000006840|gnmt	ENSDARG00000006840	gnmt	glycine N-methyltransferase [Source:ZFIN;Acc:ZDB-GENE-040227-1]	45.9365900671029	25.7622277433546	0.0645279859828269	d6.sn
ENSDARG00000086998|zgc:64002	0.834139710714419	2.14224118262432	8.6695072598709	0.0052201330914097	0.0206912226241339	ENSDARG00000086998|zgc:64002	ENSDARG00000086998	zgc:64002	zgc:64002 [Source:ZFIN;Acc:ZDB-GENE-040426-1329]	6.6201696777885	3.71106263815028	0.00658664049322625	d6.sn
ENSDARG00000059817|mtmr12	0.833816175289078	5.22983720209515	27.5848332648351	0.00000450525055066704	0.0000620280904544877	ENSDARG00000059817|mtmr12	ENSDARG00000059817	mtmr12	myotubularin related protein 12 [Source:ZFIN;Acc:ZDB-GENE-050401-1]	46.0850279716141	25.842313969503	0.00127323756390416	d6.sn
ENSDARG00000063068|syne1b	0.83269401715436	8.4945771383346	32.1350066186696	0.00000113422212838858	0.0000197379996085498	ENSDARG00000063068|syne1b	ENSDARG00000063068	syne1b		159.872053247624	89.7759642522895	0.0158365794421073	d6.sn
ENSDARG00000016623|si:ch211-195b13.1	0.830628023002195	7.97835902518146	85.4002210999464	0.00000000000967961495602758	0.00000000123700515232927	ENSDARG00000016623|si:ch211-195b13.1	ENSDARG00000016623	si:ch211-195b13.1	si:ch211-195b13.1 [Source:ZFIN;Acc:ZDB-GENE-030131-7626]	232.2847416204	130.598648461507	0.00294205942441821	d6.sn
ENSDARG00000017811|si:ch211-210c8.6	0.830183527461468	2.92962486777621	21.3690771551058	0.0000349543648804477	0.000338671373569501	ENSDARG00000017811|si:ch211-210c8.6	ENSDARG00000017811	si:ch211-210c8.6		14.149761439492	7.95626154908359	0.00126761129589518	d6.sn
ENSDARG00000037905|cacna1aa	0.830047519284889	7.62388722741777	23.7503997281262	0.0000155556252948926	0.000173113689632869	ENSDARG00000037905|cacna1aa	ENSDARG00000037905	cacna1aa	calcium voltage-gated channel subunit alpha1 A [Source:HGNC Symbol;Acc:HGNC:1388]	251.180645301405	141.306759916251	0.0183807953650206	d6.sn
ENSDARG00000098646|mthfd2	0.829585582899142	4.76676175742633	56.0307843731043	0.00000000269937874992804	0.000000123883091064838	ENSDARG00000098646|mthfd2	ENSDARG00000098646	mthfd2	methylenetetrahydrofolate dehydrogenase (NADP+ dependent) 2, methenyltetrahydrofolate cyclohydrolase [Source:ZFIN;Acc:ZDB-GENE-040704-20]	17.4303298293677	9.80256695033311	0.000964552030629968	d6.sn
ENSDARG00000002682|tbcela	0.828763830074235	6.25167550338912	107.743427821967	0.00000000000030323127025542	0.0000000000640383326675005	ENSDARG00000002682|tbcela	ENSDARG00000002682	tbcela	tubulin folding cofactor E-like a [Source:ZFIN;Acc:ZDB-GENE-040426-1719]	77.3217696643988	43.5299908307608	0.0000890619808434387	d6.sn
ENSDARG00000091092|zcchc10	0.827502619553405	3.45726434154373	21.0433342254584	0.0000391491557335059	0.000373505727748456	ENSDARG00000091092|zcchc10	ENSDARG00000091092	zcchc10	zinc finger, CCHC domain containing 10 [Source:ZFIN;Acc:ZDB-GENE-030131-6172]	11.7783897698639	6.63129450231286	0.0136832550628212	d6.sn
ENSDARG00000002285|mcoln1a	0.827448792897422	5.5338555142857	34.6824454335086	0.000000544538324358579	0.0000106681564803583	ENSDARG00000002285|mcoln1a	ENSDARG00000002285	mcoln1a	mucolipin TRP cation channel 1a [Source:ZFIN;Acc:ZDB-GENE-040426-2704]	49.5028802522169	27.8891720016582	0.000145120051372815	d6.sn
ENSDARG00000073799|zgc:194210	0.82704206268696	4.15904704817108	14.204437810522	0.000498571464266377	0.00308068457463876	ENSDARG00000073799|zgc:194210	ENSDARG00000073799	zgc:194210	zgc:194210 [Source:ZFIN;Acc:ZDB-GENE-030131-2476]	7.92529932248827	4.44497986872871	0.0737118723131135	d6.sn
ENSDARG00000061014|kcnj5	0.826545417049913	3.76891205902664	12.6374270667294	0.000939961469921347	0.00514583476064147	ENSDARG00000061014|kcnj5	ENSDARG00000061014	kcnj5	potassium inwardly rectifying channel subfamily J member 5 [Source:HGNC Symbol;Acc:HGNC:6266]	10.2595949960312	5.80148815728458	0.0246153349033269	d6.sn
ENSDARG00000101331|tekt1	0.826148575507247	3.21295331654352	28.5471982812194	0.0000033391041455018	0.0000482379566990753	ENSDARG00000101331|tekt1	ENSDARG00000101331	tekt1	tektin 1 [Source:ZFIN;Acc:ZDB-GENE-041114-99]	10.8503082873315	6.10686245658324	0.0197591238208051	d6.sn
ENSDARG00000022841|ptk2ba	0.825091581459805	4.58527687161638	31.1729091420353	0.00000150679475130272	0.0000249000830255065	ENSDARG00000022841|ptk2ba	ENSDARG00000022841	ptk2ba	protein tyrosine kinase 2 beta [Source:HGNC Symbol;Acc:HGNC:9612]	22.390808555192	12.6394744545565	0.000103986066464136	d6.sn
ENSDARG00000053858|crip1	0.824577808928446	5.86772693490041	11.5603106753571	0.00147266579533173	0.00744549231480356	ENSDARG00000053858|crip1	ENSDARG00000053858	crip1	cysteine-rich protein 1 [Source:ZFIN;Acc:ZDB-GENE-041111-1]	100.911082587318	56.9615389633267	0.0114744525861338	d6.sn
ENSDARG00000058244|il17ra1a	0.823358016148083	3.15381782691084	35.3425514619292	0.000000452127205720492	0.00000915272946105171	ENSDARG00000058244|il17ra1a	ENSDARG00000058244	il17ra1a	interleukin 17 receptor A1a [Source:ZFIN;Acc:ZDB-GENE-070705-242]	12.0625195692742	6.80988496973345	0.00356236389854047	d6.sn
ENSDARG00000029766|nr1i2	0.823118711781472	3.48939560927473	12.1791148324886	0.00113628322965451	0.00602087562895819	ENSDARG00000029766|nr1i2	ENSDARG00000029766	nr1i2	nuclear receptor subfamily 1, group I, member 2 [Source:ZFIN;Acc:ZDB-GENE-030903-3]	17.5230213459702	9.90987073760261	0.00812108634546811	d6.sn
ENSDARG00000070491|hpcal4	0.823039133594689	7.76935012133183	138.888460444671	0.00000000000000531198184779355	0.00000000000191847228473935	ENSDARG00000070491|hpcal4	ENSDARG00000070491	hpcal4	hippocalcin like 4 [Source:ZFIN;Acc:ZDB-GENE-060503-307]	167.355405026469	94.6024371941601	0.0000738051458223298	d6.sn
ENSDARG00000052242|aff2	0.822942405812158	6.53239856997957	71.6505291805733	0.000000000112312159676778	0.00000000929840205696119	ENSDARG00000052242|aff2	ENSDARG00000052242	aff2	ALF transcription elongation factor 2 [Source:HGNC Symbol;Acc:HGNC:3776]	98.6974499320686	55.7892835329137	0.0000234058877973417	d6.sn
ENSDARG00000005894|slc7a9	0.822928318319679	1.97217792324074	8.91893950914677	0.00466223029810861	0.0188761623117574	ENSDARG00000005894|slc7a9	ENSDARG00000005894	slc7a9	solute carrier family 7 member 9 [Source:HGNC Symbol;Acc:HGNC:11067]	9.4471276492034	5.33670268061324	0.0368964494737866	d6.sn
ENSDARG00000071377|hsd11b1la	0.822611383771296	3.49882646694821	11.2264796953386	0.0016964707029911	0.00838477784976957	ENSDARG00000071377|hsd11b1la	ENSDARG00000071377	hsd11b1la	hydroxysteroid (11-beta) dehydrogenase 1-like a [Source:ZFIN;Acc:ZDB-GENE-040426-1002]	26.4652748381723	14.9625109516197	0.00134582155773662	d6.sn
ENSDARG00000024090|dnajc4	0.821038649789141	4.98921858904296	100.073529329668	0.000000000000935281714270479	0.000000000158552519181091	ENSDARG00000024090|dnajc4	ENSDARG00000024090	dnajc4	DnaJ (Hsp40) homolog, subfamily C, member 4 [Source:ZFIN;Acc:ZDB-GENE-030131-3093]	39.3929199794695	22.2870754564067	0.001527269695036	d6.sn
ENSDARG00000018319|arglu1b	0.820230337804961	7.41036381569749	67.5341983999244	0.00000000024811875313151	0.0000000171277543712942	ENSDARG00000018319|arglu1b	ENSDARG00000018319	arglu1b	arginine and glutamate rich 1b [Source:ZFIN;Acc:ZDB-GENE-040426-736]	145.235668445444	82.2427494021615	0.00147279937478874	d6.sn
ENSDARG00000103996|spdl1	0.819571926617802	4.2552507867085	14.0224416621715	0.000536082513042268	0.00326838070964435	ENSDARG00000103996|spdl1	ENSDARG00000103996	spdl1	spindle apparatus coiled-coil protein 1 [Source:NCBI gene (formerly Entrezgene);Acc:568360]	16.5049654371232	9.34064279558025	0.0213322893832176	d6.sn
ENSDARG00000077855|znrf2a	0.819354777213857	1.98321411590406	23.447550767153	0.0000172118359421483	0.000188287511711298	ENSDARG00000077855|znrf2a	ENSDARG00000077855	znrf2a	zinc and ring finger 2a [Source:ZFIN;Acc:ZDB-GENE-070820-15]	5.38923346222043	3.04728259847538	0.0218412902662312	d6.sn
ENSDARG00000096829|blvrb	0.817976583102688	4.5843399004451	63.8829775848177	0.000000000514252322864803	0.0000000310294621931983	ENSDARG00000096829|blvrb	ENSDARG00000096829	blvrb	biliverdin reductase B [Source:ZFIN;Acc:ZDB-GENE-030131-1516]	30.019589518166	17.0280386459533	0.00000153174558614184	d6.sn
ENSDARG00000074565|pusl1	0.817922367128215	4.26442622902316	7.10431755185807	0.0108148691995057	0.0372298025212989	ENSDARG00000074565|pusl1	ENSDARG00000074565	pusl1		18.5675856505755	10.4874206476035	0.189260368880198	d6.sn
ENSDARG00000060946|pip5kl1	0.817703196842089	3.68215514448659	35.0781189293324	0.00000048699969749155	0.00000973218320889288	ENSDARG00000060946|pip5kl1	ENSDARG00000060946	pip5kl1	phosphatidylinositol-4-phosphate 5-kinase like 1 [Source:HGNC Symbol;Acc:HGNC:28711]	7.63506657713147	4.32933519026396	0.000374962329321258	d6.sn
ENSDARG00000004262|cyp46a1.2	0.816512421652693	2.65455011520384	16.346596511372	0.000216637219877231	0.0015504306488629	ENSDARG00000004262|cyp46a1.2	ENSDARG00000004262	cyp46a1.2	cytochrome P450, family 46, subfamily A, polypeptide 1, tandem duplicate 2 [Source:ZFIN;Acc:ZDB-GENE-040426-1184]	6.25003708566607	3.54069017300118	0.00759890460789182	d6.sn
ENSDARG00000018040|msantd4	0.816257909010443	2.59065240606074	9.23267328061092	0.00404883932334534	0.016905890175498	ENSDARG00000018040|msantd4	ENSDARG00000018040	msantd4	Myb/SANT DNA binding domain containing 4 with coiled-coils [Source:HGNC Symbol;Acc:HGNC:29383]	8.83646670920887	5.02479316467605	0.0149019987583211	d6.sn
ENSDARG00000062501|hhipl1	0.816195286110977	4.93272359967702	38.7149201293893	0.00000017928331043383	0.00000428351939116499	ENSDARG00000062501|hhipl1	ENSDARG00000062501	hhipl1	HHIP-like 1 [Source:ZFIN;Acc:ZDB-GENE-090306-3]	16.0239325422802	9.09707101994299	0.0463489631840755	d6.sn
ENSDARG00000058638|si:ch211-71m22.1	0.815886338538451	2.87088382484192	12.0570710069742	0.00119555379244856	0.00627886206697958	ENSDARG00000058638|si:ch211-71m22.1	ENSDARG00000058638	si:ch211-71m22.1	si:ch211-71m22.1 [Source:ZFIN;Acc:ZDB-GENE-070705-193]	8.3358112542276	4.73500509616082	0.0306587999760768	d6.sn
ENSDARG00000029818|srsf5a	0.814305612919629	9.07058305856713	32.2756132217335	0.0000010884572345181	0.0000190940459715396	ENSDARG00000029818|srsf5a	ENSDARG00000029818	srsf5a	serine and arginine rich splicing factor 5a [Source:ZFIN;Acc:ZDB-GENE-030131-7336]	688.105041966998	391.308449010868	0.000505145745221935	d6.sn
ENSDARG00000039196|greb1l	0.813167455787833	4.88517565662277	92.2773861954873	0.00000000000313509083388022	0.000000000451598055377428	ENSDARG00000039196|greb1l	ENSDARG00000039196	greb1l	GREB1 like retinoic acid receptor coactivator [Source:ZFIN;Acc:ZDB-GENE-030131-4022]	21.9976267785504	12.5211127709721	0.000072586891941934	d6.sn
ENSDARG00000001891|syt14b	0.813036917446398	4.72435470332754	23.1571738853357	0.0000189742802781357	0.000202674266837181	ENSDARG00000001891|syt14b	ENSDARG00000001891	syt14b	synaptotagmin XIVb [Source:ZFIN;Acc:ZDB-GENE-041014-36]	30.8849709351291	17.580845733731	0.00668147492286224	d6.sn
ENSDARG00000041381|arntl2	0.812949728703732	3.01160754072692	22.3876497169715	0.0000246244538111144	0.000251286400070831	ENSDARG00000041381|arntl2	ENSDARG00000041381	arntl2	aryl hydrocarbon receptor nuclear translocator-like 2 [Source:ZFIN;Acc:ZDB-GENE-000509-2]	12.9285517595871	7.36017247465445	0.00118931766573139	d6.sn
ENSDARG00000105099|golga7bb	0.812182713293646	3.64323780344493	6.98297626082489	0.0114601760564789	0.0389561570491685	ENSDARG00000105099|golga7bb	ENSDARG00000105099	golga7bb	golgin A7 family member B [Source:HGNC Symbol;Acc:HGNC:31668]	6.59962912889527	3.77661790267306	0.0755638221165727	d6.sn
ENSDARG00000098574|srsf11	0.811963533962256	8.97043650419194	75.9946056018875	0.0000000000501880806337996	0.00000000482890721773855	ENSDARG00000098574|srsf11	ENSDARG00000098574	srsf11	serine and arginine rich splicing factor 11 [Source:ZFIN;Acc:ZDB-GENE-030131-605]	544.25586499425	309.99413989936	0.00565749238179298	d6.sn
ENSDARG00000079353|si:ch211-165d12.4	0.811693834585425	3.96322791487815	53.660941623175	0.00000000457290556201991	0.000000194797960009464	ENSDARG00000079353|si:ch211-165d12.4	ENSDARG00000079353	si:ch211-165d12.4	si:ch211-165d12.4 [Source:ZFIN;Acc:ZDB-GENE-080303-7]	15.0255587574518	8.55557723535418	0.00148924929898157	d6.sn
ENSDARG00000037496|gria4a	0.811191982602215	6.91201698723708	64.6376605942871	0.000000000441422161804718	0.0000000276387946537024	ENSDARG00000037496|gria4a	ENSDARG00000037496	gria4a	glutamate receptor, ionotropic, AMPA 4a [Source:ZFIN;Acc:ZDB-GENE-020125-7]	132.002673260119	75.2133179026747	0.0084999425494103	d6.sn
ENSDARG00000020395|mical2b	0.810012607797416	2.61803511481577	16.5091003286689	0.000203660555929385	0.00147107856630733	ENSDARG00000020395|mical2b	ENSDARG00000020395	mical2b	microtubule associated monooxygenase, calponin and LIM domain containing 2b [Source:ZFIN;Acc:ZDB-GENE-061207-15]	15.5074827005252	8.850785012923	0.048198718673507	d6.sn
ENSDARG00000042727|exo5	0.809837047745189	2.68792188604623	36.157392529963	0.000000360202829187919	0.0000075748983150742	ENSDARG00000042727|exo5	ENSDARG00000042727	exo5	exonuclease 5 [Source:ZFIN;Acc:ZDB-GENE-051113-108]	10.4116738276559	5.9339568817073	0.000138605185654399	d6.sn
ENSDARG00000046127|tk2	0.808858906608761	4.65753142512837	48.9784682585846	0.000000013492599041859	0.000000483792184349823	ENSDARG00000046127|tk2	ENSDARG00000046127	tk2	thymidine kinase 2 [Source:ZFIN;Acc:ZDB-GENE-040718-243]	25.0792032345588	14.303163056755	0.00670298426304178	d6.sn
ENSDARG00000038615|pip4p1a	0.808837168209229	6.25646333527464	57.8692943707152	0.00000000180934842187044	0.0000000868766140135093	ENSDARG00000038615|pip4p1a	ENSDARG00000038615	pip4p1a	phosphatidylinositol-4,5-bisphosphate 4-phosphatase 1a [Source:NCBI gene (formerly Entrezgene);Acc:556136]	75.4017070250961	43.0360517397599	0.0000935366209079296	d6.sn
ENSDARG00000061214|lpin2	0.807846272958219	6.71937617802013	68.6818664621685	0.000000000198326869232501	0.0000000143255234239824	ENSDARG00000061214|lpin2	ENSDARG00000061214	lpin2	lipin 2 [Source:HGNC Symbol;Acc:HGNC:14450]	129.536140628259	74.0098126069252	0.0214801708410276	d6.sn
ENSDARG00000014531|atg4a	0.805029660944995	4.21508148762419	8.14814760916503	0.00662849544999971	0.0250387012633041	ENSDARG00000014531|atg4a	ENSDARG00000014531	atg4a	autophagy related 4A, cysteine peptidase [Source:ZFIN;Acc:ZDB-GENE-050522-430]	27.3094133856208	15.6245566859522	0.000729899461933646	d6.sn
ENSDARG00000073909|ppip5k1b	0.804287522448327	3.67995624043979	13.1401908199886	0.000765102781744241	0.00436001859617345	ENSDARG00000073909|ppip5k1b	ENSDARG00000073909	ppip5k1b		26.9104625283436	15.419842152208	0.131698414863498	d6.sn
ENSDARG00000062688|gpnmb	0.803838556265062	3.64791294571184	8.96266587230276	0.00457112940026065	0.0185706789459562	ENSDARG00000062688|gpnmb	ENSDARG00000062688	gpnmb	glycoprotein nmb [Source:HGNC Symbol;Acc:HGNC:4462]	34.0441123903355	19.487028203186	0.0198966278283519	d6.sn
ENSDARG00000075170|zdhhc22	0.803339570723139	4.29925634629413	37.6932876344532	0.00000023624616599348	0.00000535204950596139	ENSDARG00000075170|zdhhc22	ENSDARG00000075170	zdhhc22	zinc finger DHHC-type palmitoyltransferase 22 [Source:HGNC Symbol;Acc:HGNC:20106]	23.1426599477963	13.2647744149931	0.000851613051129019	d6.sn
ENSDARG00000055099|fam184b	0.803245415073258	6.77899513676629	98.1521737183697	0.0000000000012521421445969	0.00000000021083366380645	ENSDARG00000055099|fam184b	ENSDARG00000055099	fam184b	family with sequence similarity 184 member B [Source:ZFIN;Acc:ZDB-GENE-090313-380]	101.513210222017	58.176123712289	0.00124623395358522	d6.sn
ENSDARG00000100524|abca3b	0.8030940685847	8.4992840546189	141.681249502698	0.0000000000000038275044269023	0.00000000000153840984384525	ENSDARG00000100524|abca3b	ENSDARG00000100524	abca3b	ATP binding cassette subfamily A member 3 [Source:HGNC Symbol;Acc:HGNC:33]	528.533685398409	302.907823542971	0.000185232447451095	d6.sn
ENSDARG00000056985|tpte	0.8025178824308	3.75515354302123	23.8836796003892	0.000014880574893186	0.000166887455597748	ENSDARG00000056985|tpte	ENSDARG00000056985	tpte	transmembrane phosphatase with tensin homology [Source:ZFIN;Acc:ZDB-GENE-030131-5503]	26.4419204589872	15.1495642415731	0.0103793858684213	d6.sn
ENSDARG00000059885|frmd3	0.80148690873292	3.38518843446819	9.1678587799356	0.00416815547344521	0.017294444621754	ENSDARG00000059885|frmd3	ENSDARG00000059885	frmd3	FERM domain containing 3 [Source:HGNC Symbol;Acc:HGNC:24125]	13.2683619307258	7.61588341555802	0.00473979276565785	d6.sn
ENSDARG00000010773|pnpla6	0.801050053278967	7.6235164282681	111.594161960916	0.000000000000176044637698246	0.0000000000410003025368252	ENSDARG00000010773|pnpla6	ENSDARG00000010773	pnpla6	patatin like phospholipase domain containing 6 [Source:HGNC Symbol;Acc:HGNC:16268]	175.841944983251	100.924125591621	0.000996325862738475	d6.sn
ENSDARG00000018944|hoga1	0.800116762266751	2.94619836457738	13.3914010371395	0.000690920264538307	0.0040125222540887	ENSDARG00000018944|hoga1	ENSDARG00000018944	hoga1	4-hydroxy-2-oxoglutarate aldolase 1 [Source:ZFIN;Acc:ZDB-GENE-040426-2242]	19.0676146971012	10.9463018213642	0.0237387336762674	d6.sn
ENSDARG00000077126|snrnp70	0.799782120136742	8.01754181629901	141.870070215784	0.00000000000000374430024365248	0.00000000000152963872248885	ENSDARG00000077126|snrnp70	ENSDARG00000077126	snrnp70	small nuclear ribonucleoprotein 70 (U1) [Source:ZFIN;Acc:ZDB-GENE-040825-2]	246.567676131943	141.637550812202	0.000117528120928692	d6.sn
ENSDARG00000040332|crfb2	0.798276753570609	3.53329999193709	44.41608712217	0.0000000409691244650502	0.00000123751585656855	ENSDARG00000040332|crfb2	ENSDARG00000040332	crfb2	cytokine receptor family member b2 [Source:ZFIN;Acc:ZDB-GENE-070905-2]	11.5651930299638	6.65145224388243	0.000453709628409848	d6.sn
ENSDARG00000036569|bach2a	0.796995941844606	3.68225761039643	11.2132136574032	0.00170607527271284	0.00841722347970778	ENSDARG00000036569|bach2a	ENSDARG00000036569	bach2a		15.276099132394	8.79506013017601	0.00189079609594558	d6.sn
ENSDARG00000039007|eno3	0.796818761252788	7.08449957619723	25.3800099754124	0.00000910227862267387	0.000110756241834489	ENSDARG00000039007|eno3	ENSDARG00000039007	eno3	enolase 3, (beta, muscle) [Source:ZFIN;Acc:ZDB-GENE-031006-5]	383.379398264326	220.678916915124	0.0229939536655814	d6.sn
ENSDARG00000035120|gldc	0.795927193866526	5.26600444946221	23.093596046776	0.0000193848570884512	0.000206000272342944	ENSDARG00000035120|gldc	ENSDARG00000035120	gldc	glycine dehydrogenase (decarboxylating) [Source:ZFIN;Acc:ZDB-GENE-030131-340]	85.4379546220083	49.2252646390366	0.0571808931284543	d6.sn
ENSDARG00000010794|tfeb	0.795905742503197	3.15166494360292	15.4357942056074	0.000307403830427729	0.00208109303294186	ENSDARG00000010794|tfeb	ENSDARG00000010794	tfeb	transcription factor EB [Source:ZFIN;Acc:ZDB-GENE-090807-3]	12.6980130671852	7.30855386001137	0.00982815366528472	d6.sn
ENSDARG00000069290|bida	0.795151756020454	2.20572468805989	15.6461432785596	0.000283375674994234	0.00193950063742277	ENSDARG00000069290|bida	ENSDARG00000069290	bida	BH3 interacting domain death agonist [Source:ZFIN;Acc:ZDB-GENE-050419-35]	7.98690776785925	4.58971556506064	0.0339311589775942	d6.sn
ENSDARG00000087229|exoc7	0.792850614688098	6.40358306248423	23.3002193490776	0.0000180835264650959	0.000195251940862301	ENSDARG00000087229|exoc7	ENSDARG00000087229	exoc7	exocyst complex component 7 [Source:ZFIN;Acc:ZDB-GENE-040426-2752]	113.71109638901	65.6252774367751	0.0174805406688622	d6.sn
ENSDARG00000088584|si:ch73-352p18.4	0.79279002061696	2.08325364016276	13.03539954076	0.000798488648119232	0.00451311796578164	ENSDARG00000088584|si:ch73-352p18.4	ENSDARG00000088584	si:ch73-352p18.4		6.68643384542937	3.85214064784584	0.00574843552835177	d6.sn
ENSDARG00000003068|gorasp1a	0.792219365084077	5.15796336024961	51.7772788575465	0.00000000701989662375399	0.000000278654389613539	ENSDARG00000003068|gorasp1a	ENSDARG00000003068	gorasp1a	golgi reassembly stacking protein 1a [Source:ZFIN;Acc:ZDB-GENE-030826-23]	48.3795854709479	27.9347134243064	0.000521322555268428	d6.sn
ENSDARG00000037260|toporsa	0.791549454195104	4.04280352077471	58.881790476935	0.00000000145622346761925	0.000000073758310595674	ENSDARG00000037260|toporsa	ENSDARG00000037260	toporsa	topoisomerase I binding, arginine/serine-rich a [Source:ZFIN;Acc:ZDB-GENE-030131-6401]	21.4366476846477	12.3812161157708	0.00102404989679853	d6.sn
ENSDARG00000099235|hook2	0.79105038457357	3.86255734583292	61.197915330722	0.000000000893519774906905	0.0000000492124253145268	ENSDARG00000099235|hook2	ENSDARG00000099235	hook2	hook microtubule-tethering protein 2 [Source:ZFIN;Acc:ZDB-GENE-040426-1636]	19.2975139439358	11.1533925631042	0.000612530806995981	d6.sn
ENSDARG00000102433|sytl4	0.79089252542843	2.70123063907842	10.986153676008	0.00187968810965263	0.00908844153910428	ENSDARG00000102433|sytl4	ENSDARG00000102433	sytl4	synaptotagmin-like 4 [Source:ZFIN;Acc:ZDB-GENE-070209-217]	9.70882729834882	5.60741074052749	0.00925832257810786	d6.sn
ENSDARG00000078585|mon1a	0.789455787013521	2.96318294894927	31.5687255772724	0.00000133998087100488	0.000022746814240764	ENSDARG00000078585|mon1a	ENSDARG00000078585	mon1a	MON1 secretory trafficking family member A [Source:ZFIN;Acc:ZDB-GENE-070615-6]	7.29293409283551	4.2240329474219	0.00958152102897097	d6.sn
ENSDARG00000035023|khdc4	0.788575802170234	7.02448811171606	70.8680266179974	0.000000000130280679517534	0.0000000102416231343122	ENSDARG00000035023|khdc4	ENSDARG00000035023	khdc4	KH domain containing 4, pre-mRNA splicing factor [Source:ZFIN;Acc:ZDB-GENE-030131-405]	148.778231918967	86.1178038732507	0.000158583233701776	d6.sn
ENSDARG00000042990|cyp2p10	0.786071819143965	2.08881561765141	20.1484895632332	0.0000536285651473941	0.000485972306717477	ENSDARG00000042990|cyp2p10	ENSDARG00000042990	cyp2p10	cytochrome P450, family 2, subfamily P, polypeptide 10 [Source:ZFIN;Acc:ZDB-GENE-040120-1]	5.17688550554014	2.99617460342466	0.0047304832203588	d6.sn
ENSDARG00000008457|faah2a	0.785711352550194	3.89816222723701	21.8605118460263	0.0000294963367433188	0.000293667084156414	ENSDARG00000008457|faah2a	ENSDARG00000008457	faah2a	fatty acid amide hydrolase 2a [Source:ZFIN;Acc:ZDB-GENE-040718-453]	14.2934098139529	8.29281831770568	0.0251004362023419	d6.sn
ENSDARG00000102443|shank2a	0.785610053100707	4.64884190803486	17.2980012378561	0.000151314790631494	0.00114857282440963	ENSDARG00000102443|shank2a	ENSDARG00000102443	shank2a		15.5161824469693	9.01042833597794	0.0191516457962272	d6.sn
ENSDARG00000075539|snphb	0.78493169350027	5.41999867897085	11.3727333806449	0.00159429125598326	0.00796666093826004	ENSDARG00000075539|snphb	ENSDARG00000075539	snphb		43.2158650060796	25.101915578652	0.0160944243202191	d6.sn
ENSDARG00000104085|abcd3a	0.784813047936095	5.82323465329189	39.8043644602344	0.000000134117092860708	0.00000337937103547913	ENSDARG00000104085|abcd3a	ENSDARG00000104085	abcd3a	ATP-binding cassette, sub-family D (ALD), member 3a [Source:ZFIN;Acc:ZDB-GENE-040426-2868]	72.6735568618518	42.1871302007613	0.0176447844512041	d6.sn
ENSDARG00000105293|srsf4	0.784557958473779	7.78380228068636	142.817622352478	0.00000000000000335443531473312	0.00000000000144125048350258	ENSDARG00000105293|srsf4	ENSDARG00000105293	srsf4	serine and arginine rich splicing factor 4 [Source:ZFIN;Acc:ZDB-GENE-030131-591]	263.465496015808	152.939211584279	0.000530962955190208	d6.sn
ENSDARG00000044751|ddt	0.784389141645872	6.24815310819197	39.2164722902532	0.000000156779465186118	0.00000382284175385328	ENSDARG00000044751|ddt	ENSDARG00000044751	ddt	D-dopachrome tautomerase [Source:ZFIN;Acc:ZDB-GENE-040625-160]	100.281651534654	58.2088455150679	0.00682372852968745	d6.sn
ENSDARG00000044038|zbtb2a	0.784071335151652	2.31853285784259	18.7572303400854	0.0000883684242280035	0.000734291807856568	ENSDARG00000044038|zbtb2a	ENSDARG00000044038	zbtb2a	zinc finger and BTB domain containing 2a [Source:ZFIN;Acc:ZDB-GENE-040426-726]	5.20734492731679	3.01701055604902	0.00805271587478843	d6.sn
ENSDARG00000070916|dnajc27	0.7837052753706	6.31863136427679	57.8993179386825	0.00000000179767880694846	0.0000000864829263883311	ENSDARG00000070916|dnajc27	ENSDARG00000070916	dnajc27	DnaJ (Hsp40) homolog, subfamily C, member 27 [Source:ZFIN;Acc:ZDB-GENE-081022-93]	82.7166412162455	48.0416377986608	0.000931049913429542	d6.sn
ENSDARG00000079977|nhsb	0.783498778919517	7.01065186699762	36.2903661181501	0.000000347168288626044	0.00000733794211413148	ENSDARG00000079977|nhsb	ENSDARG00000079977	nhsb	NHS actin remodeling regulator [Source:HGNC Symbol;Acc:HGNC:7820]	141.598723112859	82.2623746875668	0.000495584159217131	d6.sn
ENSDARG00000100585|coa3a	0.782971905723499	4.72701485468333	31.8919143235272	0.00000121816618397283	0.0000210080977886525	ENSDARG00000100585|coa3a	ENSDARG00000100585	coa3a	cytochrome C oxidase assembly factor 3a [Source:ZFIN;Acc:ZDB-GENE-060810-187]	28.944138443605	16.7972909343005	0.0424072325198092	d6.sn
ENSDARG00000044365|angptl3	0.782300940468063	3.7502916561266	8.88503657086767	0.00473419042100082	0.0190868832375571	ENSDARG00000044365|angptl3	ENSDARG00000044365	angptl3	angiopoietin-like 3 [Source:ZFIN;Acc:ZDB-GENE-010817-3]	23.5216361719657	13.6954055066167	0.18726104449692	d6.sn
ENSDARG00000014927|uts1	0.782053212426045	4.96319934632697	35.4423098123413	0.000000439660348931149	0.00000892209763466142	ENSDARG00000014927|uts1	ENSDARG00000014927	uts1	urotensin 1 [Source:ZFIN;Acc:ZDB-GENE-041014-348]	19.1565428837307	11.1376208216894	0.0000892729698459018	d6.sn
ENSDARG00000102705|otud6b	0.781728394820838	5.83928352436851	53.9860893988313	0.00000000425051761158274	0.00000018357521469782	ENSDARG00000102705|otud6b	ENSDARG00000102705	otud6b	OTU deubiquitinase 6B [Source:NCBI gene (formerly Entrezgene);Acc:393194]	53.3385900405036	31.0057477912404	0.00385373649748653	d6.sn
ENSDARG00000022303|higd1a	0.780718869034412	6.71273743300168	36.4380211422796	0.000000333272004894548	0.00000711056366607203	ENSDARG00000022303|higd1a	ENSDARG00000022303	higd1a	HIG1 hypoxia inducible domain family, member 1A [Source:ZFIN;Acc:ZDB-GENE-030826-15]	48.9522987629749	28.4789671392609	0.0187246402509941	d6.sn
ENSDARG00000027738|si:ch211-13c6.2	0.780710291926085	7.03209924563241	85.6009402572842	0.00000000000935822736919556	0.00000000120832655979458	ENSDARG00000027738|si:ch211-13c6.2	ENSDARG00000027738	si:ch211-13c6.2	si:ch211-13c6.2 [Source:ZFIN;Acc:ZDB-GENE-060503-666]	118.379963076567	68.8925285278458	0.00411868268953681	d6.sn
ENSDARG00000075513|ccdc136b	0.78058081670547	8.15321115822584	74.5060424320402	0.0000000000659146499457362	0.00000000597306573326453	ENSDARG00000075513|ccdc136b	ENSDARG00000075513	ccdc136b		135.310522719316	78.7801750558089	0.00107940854015968	d6.sn
ENSDARG00000103390|cacna2d2a	0.779967655039463	2.58729513657109	7.26023815110198	0.0100420630346253	0.0351028490423427	ENSDARG00000103390|cacna2d2a	ENSDARG00000103390	cacna2d2a	calcium channel, voltage-dependent, alpha 2/delta subunit 2a [Source:ZFIN;Acc:ZDB-GENE-050320-71]	8.18179318962364	4.7715350605204	0.0535108221971444	d6.sn
ENSDARG00000006546|ak4	0.77974042564487	6.70994133758913	58.3899108942072	0.00000000161776651701722	0.0000000801485916581889	ENSDARG00000006546|ak4	ENSDARG00000006546	ak4	adenylate kinase 4 [Source:ZFIN;Acc:ZDB-GENE-040426-2505]	129.903457096184	75.6617266054163	0.000048205136107113	d6.sn
ENSDARG00000074791|aldh3a1	0.779099094117273	4.22224560549281	7.2246116117132	0.0102132935491206	0.0355915641510397	ENSDARG00000074791|aldh3a1	ENSDARG00000074791	aldh3a1	aldehyde dehydrogenase 3 family member A2 [Source:HGNC Symbol;Acc:HGNC:403]	19.660637596844	11.4605466780307	0.0116997829567727	d6.sn
ENSDARG00000103456|cyp2aa11	0.778600849946331	2.05155347558195	8.60749390550184	0.00536956588256003	0.0211657041748491	ENSDARG00000103456|cyp2aa11	ENSDARG00000103456	cyp2aa11		5.45403836927024	3.1794463057632	0.140328611476191	d6.sn
ENSDARG00000045661|irf7	0.778206104781053	3.17290547145302	22.0986418127264	0.0000271808771916691	0.000273344414695882	ENSDARG00000045661|irf7	ENSDARG00000045661	irf7	interferon regulatory factor 7 [Source:ZFIN;Acc:ZDB-GENE-040426-1518]	6.75608540806601	3.93983254246152	0.00122233206506754	d6.sn
ENSDARG00000021343|wsb1	0.778154327203481	8.17061973719239	90.6935712633459	0.00000000000404319500354526	0.000000000569245307843773	ENSDARG00000021343|wsb1	ENSDARG00000021343	wsb1	WD repeat and SOCS box containing 1 [Source:NCBI gene (formerly Entrezgene);Acc:323226]	365.252104335822	212.97057927082	0.00214104646583863	d6.sn
ENSDARG00000013997|ern1	0.777973224267424	4.92720699942866	53.992720001965	0.00000000424419658646567	0.00000018357521469782	ENSDARG00000013997|ern1	ENSDARG00000013997	ern1		37.5963977644174	21.9234974619902	0.00566362036675063	d6.sn
ENSDARG00000036481|tcn2	0.777923350733053	4.44402565221662	20.480123750179	0.0000476970525083617	0.000439574906992742	ENSDARG00000036481|tcn2	ENSDARG00000036481	tcn2	transcobalamin II [Source:ZFIN;Acc:ZDB-GENE-030131-4648]	37.0814015177447	21.6385125199117	0.0199351320967141	d6.sn
ENSDARG00000026028|ankrd44	0.777386750371187	5.46785324048623	28.9563520993961	0.00000294369450842699	0.0000433551224290783	ENSDARG00000026028|ankrd44	ENSDARG00000026028	ankrd44	ankyrin repeat domain 44 [Source:HGNC Symbol;Acc:HGNC:25259]	44.5150576562828	25.977764813894	0.00038744113689545	d6.sn
ENSDARG00000103092|grem2b	0.777309114845066	2.12118509299694	17.5716674220383	0.000136641040206029	0.00105748283289883	ENSDARG00000103092|grem2b	ENSDARG00000103092	grem2b	gremlin 2, DAN family BMP antagonist b [Source:ZFIN;Acc:ZDB-GENE-030911-9]	5.07902397593676	2.95475587186758	0.00334341755762194	d6.sn
ENSDARG00000098645|rgn	0.77697776586688	4.03485121456314	26.335181444346	0.00000669169777481934	0.0000860459796431879	ENSDARG00000098645|rgn	ENSDARG00000098645	rgn	regucalcin [Source:NCBI gene (formerly Entrezgene);Acc:403070]	22.2520806253851	12.9861708996115	0.00930022150648343	d6.sn
ENSDARG00000055523|slc22a6l	0.7760263197804	5.36850700517799	6.49605217836854	0.0144950798164196	0.0467655863574801	ENSDARG00000055523|slc22a6l	ENSDARG00000055523	slc22a6l	solute carrier family 22 member 6, like [Source:NCBI gene (formerly Entrezgene);Acc:404609]	93.2748500823871	54.4537262256682	0.0472620179675492	d6.sn
ENSDARG00000003046|sorbs2a	0.774895663495375	4.90406443883411	11.7211375811402	0.00137618741211226	0.00703996162760098	ENSDARG00000003046|sorbs2a	ENSDARG00000003046	sorbs2a		35.049354019832	20.4943826718675	0.0201431720693437	d6.sn
ENSDARG00000018146|gpx1a	0.774710009869466	5.71337661358347	17.5994076357032	0.000135239515566615	0.00104859014558807	ENSDARG00000018146|gpx1a	ENSDARG00000018146	gpx1a	glutathione peroxidase 1a [Source:ZFIN;Acc:ZDB-GENE-030410-1]	60.0644966590855	35.1097548319855	0.00594337368814216	d6.sn
ENSDARG00000018181|dnajc28	0.774205041441926	3.20576125566046	31.7425666058395	0.00000127294709114878	0.000021831962499262	ENSDARG00000018181|dnajc28	ENSDARG00000018181	dnajc28	DnaJ (Hsp40) homolog, subfamily C, member 28 [Source:ZFIN;Acc:ZDB-GENE-050417-130]	12.2411498872873	7.14758185255562	0.00127193289952755	d6.sn
ENSDARG00000052816|shmt1	0.773059839107254	4.85900331755909	31.6174002609539	0.00000132084667401512	0.000022575788145718	ENSDARG00000052816|shmt1	ENSDARG00000052816	shmt1	serine hydroxymethyltransferase 1 (soluble) [Source:ZFIN;Acc:ZDB-GENE-040426-1558]	65.1390414484916	38.1263310968261	0.0570611904842582	d6.sn
ENSDARG00000043480|rbbp8	0.772833019565378	3.12618388371649	17.6270541975633	0.000133857752341462	0.00104022170067413	ENSDARG00000043480|rbbp8	ENSDARG00000043480	rbbp8	retinoblastoma binding protein 8 [Source:NCBI gene (formerly Entrezgene);Acc:503536]	7.85412000782535	4.57900533946802	0.0481450280738799	d6.sn
ENSDARG00000094890|si:ch211-163b2.4	0.771967434292962	2.42173160261495	6.39486849214617	0.0152277510452908	0.0486170152355857	ENSDARG00000094890|si:ch211-163b2.4	ENSDARG00000094890	si:ch211-163b2.4	si:ch211-163b2.4 [Source:ZFIN;Acc:ZDB-GENE-081104-502]	5.81400877332268	3.39637535556696	0.0614991023624844	d6.sn
ENSDARG00000090975|si:dkey-62k3.5	0.771264021846182	3.33753278152865	9.40410892431191	0.00375037178868943	0.0159044713791925	ENSDARG00000090975|si:dkey-62k3.5	ENSDARG00000090975	si:dkey-62k3.5		10.2244923182671	5.97505510773566	0.0649472457013902	d6.sn
ENSDARG00000039256|spega	0.770868034923144	7.13980144740972	31.6109654055392	0.00000132335972100513	0.0000225877563338684	ENSDARG00000039256|spega	ENSDARG00000039256	spega	striated muscle enriched protein kinase a [Source:NCBI gene (formerly Entrezgene);Acc:570504]	107.551994198168	63.0452155226663	0.0058820581787885	d6.sn
ENSDARG00000027734|srsf5b	0.770105139793108	9.17539318403327	100.161283715762	0.000000000000922988918111854	0.000000000158552519181091	ENSDARG00000027734|srsf5b	ENSDARG00000027734	srsf5b	serine and arginine rich splicing factor 5b [Source:ZFIN;Acc:ZDB-GENE-040718-354]	589.528597618987	345.681348195696	0.000148748816870036	d6.sn
ENSDARG00000062103|ankrd24	0.769693630885894	3.45700996379976	9.46297190714176	0.00365334742491565	0.0155972961844951	ENSDARG00000062103|ankrd24	ENSDARG00000062103	ankrd24		10.4543380188233	6.14028524799544	0.146651941149547	d6.sn
ENSDARG00000042825|rnf169	0.76946101329386	5.15681229380431	84.7901854091823	0.0000000000107292880225161	0.00000000135037301778334	ENSDARG00000042825|rnf169	ENSDARG00000042825	rnf169		56.6337511480823	33.2168393718653	0.000130256952497822	d6.sn
ENSDARG00000057352|slc25a29	0.769398164094609	2.71302392939505	9.74148294565488	0.0032290239795896	0.0141592957190521	ENSDARG00000057352|slc25a29	ENSDARG00000057352	slc25a29	solute carrier family 25 member 29 [Source:ZFIN;Acc:ZDB-GENE-050913-70]	8.87077054140249	5.2141739054712	0.0465425247973459	d6.sn
ENSDARG00000105434|grxcr1a	0.769274323958534	5.09246363484728	28.2827513128614	0.00000362399726549469	0.0000516824867482289	ENSDARG00000105434|grxcr1a	ENSDARG00000105434	grxcr1a	glutaredoxin and cysteine rich domain containing 1 [Source:HGNC Symbol;Acc:HGNC:31673]	35.9124319209763	21.0603360677754	0.00343390348780493	d6.sn
ENSDARG00000057497|stk35l	0.769259665426683	6.13574349020217	114.510228389093	0.00000000000011768618570749	0.0000000000296236338164711	ENSDARG00000057497|stk35l	ENSDARG00000057497	stk35l	serine/threonine kinase 35, like [Source:ZFIN;Acc:ZDB-GENE-041212-52]	72.851314174076	42.7384706348466	0.00000859905242149215	d6.sn
ENSDARG00000098280|rbm5	0.766771166032177	8.80412279544679	88.7758925099279	0.00000000000552437434902477	0.000000000740147359019877	ENSDARG00000098280|rbm5	ENSDARG00000098280	rbm5	RNA binding motif protein 5 [Source:ZFIN;Acc:ZDB-GENE-030131-3022]	479.262651690228	281.665565637686	0.00237435803514263	d6.sn
ENSDARG00000011122|pptc7a	0.765043803451074	6.01509557111149	162.872996118118	0.000000000000000370517649732815	0.000000000000236751277726711	ENSDARG00000011122|pptc7a	ENSDARG00000011122	pptc7a	protein phosphatase targeting COQ7 a [Source:NCBI gene (formerly Entrezgene);Acc:492506]	73.0903266612919	43.0120446012541	0.00304605455731301	d6.sn
ENSDARG00000074866|ptpn5	0.764529617179412	7.68453405811323	71.0484780988515	0.000000000125885714518528	0.0000000100225942677371	ENSDARG00000074866|ptpn5	ENSDARG00000074866	ptpn5	protein tyrosine phosphatase non-receptor type 5 [Source:HGNC Symbol;Acc:HGNC:9657]	194.869498970995	114.720302458773	0.000371742476738258	d6.sn
ENSDARG00000025824|dmtf1	0.76384536902484	4.9997477122892	34.1614026632136	0.00000063138776258156	0.0000120108267507881	ENSDARG00000025824|dmtf1	ENSDARG00000025824	dmtf1	cyclin D binding myb-like transcription factor 1 [Source:ZFIN;Acc:ZDB-GENE-040718-413]	42.654264081768	25.1127793561452	0.00994660314706718	d6.sn
ENSDARG00000104217|gpc2	0.763350051069658	4.20716030875903	21.6795838980189	0.0000313936074048177	0.000309220828667216	ENSDARG00000104217|gpc2	ENSDARG00000104217	gpc2	glypican 2 [Source:ZFIN;Acc:ZDB-GENE-050302-31]	28.5791846221804	16.8287360297521	0.000704353730058755	d6.sn
ENSDARG00000070029|ehhadh	0.762221435924179	2.78855401165164	14.1827457588943	0.000502893454442851	0.00310277417299229	ENSDARG00000070029|ehhadh	ENSDARG00000070029	ehhadh	enoyl-CoA, hydratase/3-hydroxyacyl CoA dehydrogenase [Source:ZFIN;Acc:ZDB-GENE-040426-2581]	16.8618652116218	9.94222461168149	0.0600364630658832	d6.sn
ENSDARG00000058608|wsb2	0.762121088848558	3.78198189796132	36.1582819427513	0.000000360113961999127	0.0000075748983150742	ENSDARG00000058608|wsb2	ENSDARG00000058608	wsb2	WD repeat and SOCS box containing 2 [Source:ZFIN;Acc:ZDB-GENE-081104-26]	19.5727713819019	11.5493670642981	0.00787168023070288	d6.sn
ENSDARG00000058159|ipo8	0.761795229698243	7.0104413140565	10.4638520882824	0.0023539366044965	0.0109542670745196	ENSDARG00000058159|ipo8	ENSDARG00000058159	ipo8	importin 8 [Source:ZFIN;Acc:ZDB-GENE-060503-3]	149.365505385648	88.0714885008787	0.0174364456582232	d6.sn
ENSDARG00000040487|zgc:113176	0.759750796602891	4.02073882764195	15.8368930300096	0.00026329291405719	0.00182054922816459	ENSDARG00000040487|zgc:113176	ENSDARG00000040487	zgc:113176	zgc:113176 [Source:ZFIN;Acc:ZDB-GENE-050327-60]	16.9080443755648	9.98489557687924	0.0000551546211538347	d6.sn
ENSDARG00000031647|stat2	0.758919050787453	5.83220787088074	13.2365437124831	0.000735702833744589	0.0042222458682157	ENSDARG00000031647|stat2	ENSDARG00000031647	stat2	signal transducer and activator of transcription 2 [Source:ZFIN;Acc:ZDB-GENE-080321-1]	66.4588082787639	39.2749547900803	0.000634061145237109	d6.sn
ENSDARG00000006169|lrrk2	0.757337116454461	5.68909114255488	74.8229059541509	0.0000000000621805804936855	0.00000000567597093737231	ENSDARG00000006169|lrrk2	ENSDARG00000006169	lrrk2	leucine-rich repeat kinase 2 [Source:ZFIN;Acc:ZDB-GENE-071218-6]	58.4913640980196	34.6012228296223	0.00139879696848295	d6.sn
ENSDARG00000042824|nfe2l2a	0.756796988997249	6.22099592109254	18.5863618940273	0.0000940413863878434	0.000772671067848684	ENSDARG00000042824|nfe2l2a	ENSDARG00000042824	nfe2l2a	nfe2 like bZIP transcription factor 2a [Source:ZFIN;Acc:ZDB-GENE-030723-2]	137.323967825754	81.2680860324903	0.00383398097516578	d6.sn
ENSDARG00000053559|tspan3b	0.75673811468475	6.67417642230783	70.201493454794	0.000000000147958394490451	0.0000000113101938365093	ENSDARG00000053559|tspan3b	ENSDARG00000053559	tspan3b	tetraspanin 3b [Source:ZFIN;Acc:ZDB-GENE-070424-42]	105.566116578202	62.4663464434026	0.00336650069398131	d6.sn
ENSDARG00000009939|micu2	0.756077360939313	4.84721447276756	20.7779506517009	0.0000429566757752419	0.000402436225683845	ENSDARG00000009939|micu2	ENSDARG00000009939	micu2	mitochondrial calcium uptake 2 [Source:ZFIN;Acc:ZDB-GENE-030131-3374]	52.9876590165769	31.3621921032319	0.00663934702949921	d6.sn
ENSDARG00000103187|syce2	0.755811106283579	2.46290634051577	24.8349591394054	0.0000108720208472425	0.000128769372392244	ENSDARG00000103187|syce2	ENSDARG00000103187	syce2	synaptonemal complex central element protein 2 [Source:ZFIN;Acc:ZDB-GENE-050512-1]	5.90034846789676	3.48994825108054	0.00187436559754713	d6.sn
ENSDARG00000010250|nqo1	0.755731842628509	4.72244123136062	10.705707131919	0.00212027767851145	0.0100374847546552	ENSDARG00000010250|nqo1	ENSDARG00000010250	nqo1	NAD(P)H dehydrogenase, quinone 1 [Source:ZFIN;Acc:ZDB-GENE-030131-1226]	45.3383220355087	26.8329963575257	0.0241956157863027	d6.sn
ENSDARG00000087788|si:ch211-22k7.9	0.755605391354517	3.890409986635	31.2789657389085	0.00000146006585641047	0.0000242823486974828	ENSDARG00000087788|si:ch211-22k7.9	ENSDARG00000087788	si:ch211-22k7.9	si:ch211-22k7.9 [Source:NCBI gene (formerly Entrezgene);Acc:100006564]	12.1199032410065	7.17466650765963	0.0785430662785397	d6.sn
ENSDARG00000045768|cry1a	0.755291402491889	7.94735072223184	108.946620624394	0.00000000000025546759255048	0.0000000000558443193540172	ENSDARG00000045768|cry1a	ENSDARG00000045768	cry1a	cryptochrome circadian regulator 1a [Source:ZFIN;Acc:ZDB-GENE-010426-2]	284.365270369488	168.468284692858	0.0000889839744394465	d6.sn
ENSDARG00000068156|chchd7	0.754811094302628	3.31957351685267	24.1588975255327	0.0000135820654869734	0.000154127992684598	ENSDARG00000068156|chchd7	ENSDARG00000068156	chchd7	coiled-coil-helix-coiled-coil-helix domain containing 7 [Source:ZFIN;Acc:ZDB-GENE-080204-55]	10.4978426432043	6.20830446971821	0.0595770473560796	d6.sn
ENSDARG00000020529|hacl1	0.754731631773922	3.49210537864406	34.2450537883715	0.00000061652020662984	0.0000117910080960979	ENSDARG00000020529|hacl1	ENSDARG00000020529	hacl1	2-hydroxyacyl-CoA lyase 1 [Source:ZFIN;Acc:ZDB-GENE-040426-2058]	14.6198967993487	8.66103312262024	0.0193268155900916	d6.sn
ENSDARG00000035797|si:dkey-17m8.2	0.75420322183284	2.41789944670378	10.6771521922132	0.0021465398457084	0.0101386984372732	ENSDARG00000035797|si:dkey-17m8.2	ENSDARG00000035797	si:dkey-17m8.2		5.62942899687942	3.33488592985149	0.00024601665644909	d6.sn
ENSDARG00000042341|tmem251	0.753756125320877	4.55798634655346	38.9621128310202	0.000000167796884055119	0.00000404400227335935	ENSDARG00000042341|tmem251	ENSDARG00000042341	tmem251	transmembrane protein 251 [Source:NCBI gene (formerly Entrezgene);Acc:619265]	30.9440777153129	18.3404383563108	0.00681344065414676	d6.sn
ENSDARG00000069282|bbc3	0.753271622651111	4.66505527518763	28.0198051523907	0.0000039326504527822	0.0000552631335104654	ENSDARG00000069282|bbc3	ENSDARG00000069282	bbc3	BCL2 binding component 3 [Source:ZFIN;Acc:ZDB-GENE-070119-4]	45.7050104177227	27.108020717798	0.000293973788970186	d6.sn
ENSDARG00000045302|smpx	0.75229274770298	3.94473447527605	35.6596209298593	0.000000413733790727443	0.00000849278918033599	ENSDARG00000045302|smpx	ENSDARG00000045302	smpx	small muscle protein X-linked [Source:ZFIN;Acc:ZDB-GENE-040704-24]	18.1104691084772	10.7565319676071	0.00514208861665818	d6.sn
ENSDARG00000029718|p2rx3b	0.752013587541173	2.26266512544171	9.97364564745557	0.00291523350955796	0.0130216201932576	ENSDARG00000029718|p2rx3b	ENSDARG00000029718	p2rx3b	purinergic receptor P2X, ligand-gated ion channel, 3b [Source:ZFIN;Acc:ZDB-GENE-030319-3]	6.98768613251203	4.14674879784805	0.0295898559156446	d6.sn
ENSDARG00000032862|ugt5g1	0.751782508670145	2.55141246969721	15.9348275078797	0.000253569305468319	0.00176457612182924	ENSDARG00000032862|ugt5g1	ENSDARG00000032862	ugt5g1	UDP glucuronosyltransferase 5 family, polypeptide G1 [Source:ZFIN;Acc:ZDB-GENE-080305-10]	7.50891089963051	4.45696247256504	0.0159221207057209	d6.sn
ENSDARG00000036685|ccnt2a	0.751712583274319	6.73979242070323	103.626980842881	0.000000000000550914971301977	0.000000000108100795943663	ENSDARG00000036685|ccnt2a	ENSDARG00000036685	ccnt2a	cyclin T2a [Source:ZFIN;Acc:ZDB-GENE-030131-5779]	101.760912398753	60.4217538261135	0.00218535469863496	d6.sn
ENSDARG00000061233|abcc5	0.751530433584918	9.25368305910391	82.444339493495	0.0000000000160162508252474	0.00000000182248845006925	ENSDARG00000061233|abcc5	ENSDARG00000061233	abcc5	ATP-binding cassette, sub-family C (CFTR/MRP), member 5 [Source:ZFIN;Acc:ZDB-GENE-050517-17]	625.637085709296	371.608441475349	0.00137883753280243	d6.sn
ENSDARG00000026053|hltf	0.750771754346314	4.7632248450872	69.0689141542796	0.000000000183994825611871	0.0000000134461907749203	ENSDARG00000026053|hltf	ENSDARG00000026053	hltf	helicase like transcription factor [Source:HGNC Symbol;Acc:HGNC:11099]	24.5613502657719	14.5863844680921	0.000487125735283691	d6.sn
ENSDARG00000053684|aldob	0.750035089751781	8.51553406661586	12.4704229726828	0.00100699540203825	0.00544227400103951	ENSDARG00000053684|aldob	ENSDARG00000053684	aldob	aldolase b, fructose-bisphosphate [Source:ZFIN;Acc:ZDB-GENE-030131-383]	1186.72624910413	705.619715288252	0.0195365098979081	d6.sn
ENSDARG00000036560|gpr185b	0.748561759957572	3.37432684474664	8.51184002341332	0.00560903984808268	0.0219396127788762	ENSDARG00000036560|gpr185b	ENSDARG00000036560	gpr185b		9.59048213789218	5.71710322576654	0.0431464027291513	d6.sn
ENSDARG00000078241|map7a	0.748201990248899	5.66620975347928	24.1571068152771	0.0000135901187352228	0.000154149184743629	ENSDARG00000078241|map7a	ENSDARG00000078241	map7a		32.8136699035994	19.5521957259725	0.0113423259219886	d6.sn
ENSDARG00000071437|ptprc	0.747726567027002	4.06678294746494	9.12263508493171	0.00425361280245723	0.0175671247990113	ENSDARG00000071437|ptprc	ENSDARG00000071437	ptprc		6.22831783812765	3.72257241265883	0.0313545230809224	d6.sn
ENSDARG00000101526|si:dkey-82o10.4	0.746343209880357	2.67418927404961	23.4114320695035	0.000017421370476305	0.000189880176680161	ENSDARG00000101526|si:dkey-82o10.4	ENSDARG00000101526	si:dkey-82o10.4	si:dkey-82o10.4 [Source:ZFIN;Acc:ZDB-GENE-141222-46]	6.14343447844325	3.65152364510638	0.0499515412416683	d6.sn
ENSDARG00000068637|si:ch211-281l24.3	0.746246342296951	8.65423293534463	65.1083797373647	0.000000000401539441810894	0.0000000256573407434038	ENSDARG00000068637|si:ch211-281l24.3	ENSDARG00000068637	si:ch211-281l24.3		264.406885114973	157.612148801526	0.00531099755080371	d6.sn
ENSDARG00000061004|cox11	0.745514223097931	3.87783273182801	34.5461713333849	0.000000565969303830758	0.0000109587840337704	ENSDARG00000061004|cox11	ENSDARG00000061004	cox11	cytochrome c oxidase assembly homolog 11 (yeast) [Source:ZFIN;Acc:ZDB-GENE-050506-82]	17.8974667399953	10.6641416359042	0.0142546065949982	d6.sn
ENSDARG00000075083|prkdc	0.744862883688148	5.51134274192591	46.2407485117236	0.0000000260897593500631	0.000000836213145798751	ENSDARG00000075083|prkdc	ENSDARG00000075083	prkdc	protein kinase, DNA-activated, catalytic subunit [Source:HGNC Symbol;Acc:HGNC:9413]	34.9586165560359	20.8606260598003	0.00324335100323918	d6.sn
ENSDARG00000060862|atxn1b	0.744550583964404	7.80865143351584	81.9790243091411	0.0000000000173566929672783	0.00000000193093209260972	ENSDARG00000060862|atxn1b	ENSDARG00000060862	atxn1b	ataxin 1 [Source:HGNC Symbol;Acc:HGNC:10548]	271.855640635732	162.26627051074	0.000044413294635881	d6.sn
ENSDARG00000102023|phf13	0.743605751342551	4.15315008237366	26.4465589476575	0.00000645783426443817	0.0000833398393939923	ENSDARG00000102023|phf13	ENSDARG00000102023	phf13	PHD finger protein 13 [Source:HGNC Symbol;Acc:HGNC:22983]	21.6359301155064	12.9221687626063	0.00903348469991262	d6.sn
ENSDARG00000024026|sdf2	0.743008674778951	4.10515998560498	29.997175900596	0.00000214360623665769	0.0000333854343219227	ENSDARG00000024026|sdf2	ENSDARG00000024026	sdf2	stromal cell-derived factor 2 [Source:ZFIN;Acc:ZDB-GENE-030131-8823]	17.1822429099279	10.2559653894041	0.0113779947794543	d6.sn
ENSDARG00000055439|adamtsl7	0.742831697670839	2.40998639274492	7.81521980457545	0.00773551449308601	0.0283233942356308	ENSDARG00000055439|adamtsl7	ENSDARG00000055439	adamtsl7		5.39900546260252	3.22187437144376	0.00145048883402448	d6.sn
ENSDARG00000096273|si:dkey-3n22.9	0.742043123105846	2.9334967890686	31.2005481804554	0.00000149446778454029	0.0000247514807652196	ENSDARG00000096273|si:dkey-3n22.9	ENSDARG00000096273	si:dkey-3n22.9		8.88777302307518	5.31121495182722	0.000155140124602968	d6.sn
ENSDARG00000063604|coro2bb	0.740665769994557	3.6179153484332	38.4550808371361	0.000000192249737553197	0.00000452395038699307	ENSDARG00000063604|coro2bb	ENSDARG00000063604	coro2bb	coronin 2B [Source:HGNC Symbol;Acc:HGNC:2256]	9.01711860189491	5.38516904344591	0.00229661828397744	d6.sn
ENSDARG00000043443|kcnj13	0.740105731260025	5.54652813275337	49.3406189245911	0.0000000123844773420749	0.000000449885095283537	ENSDARG00000043443|kcnj13	ENSDARG00000043443	kcnj13	potassium inwardly rectifying channel subfamily J member 13 [Source:ZFIN;Acc:ZDB-GENE-070129-1]	61.2243084663174	36.6498227923687	0.000401648220552913	d6.sn
ENSDARG00000099617|sdr39u1	0.739860642892015	4.12924581403109	48.9633568308548	0.0000000135410364143039	0.000000484831361270765	ENSDARG00000099617|sdr39u1	ENSDARG00000099617	sdr39u1	short chain dehydrogenase/reductase family 39U, member 1 [Source:ZFIN;Acc:ZDB-GENE-060929-104]	21.7186314580418	12.9999768854069	0.000595219525403476	d6.sn
ENSDARG00000063195|pxk	0.739610565137953	6.64959047756873	115.076181010395	0.000000000000108933569891441	0.0000000000277002506295378	ENSDARG00000063195|pxk	ENSDARG00000063195	pxk	PX domain containing serine/threonine kinase [Source:ZFIN;Acc:ZDB-GENE-050208-393]	101.072724287893	60.5316107117878	0.0000741965185077703	d6.sn
ENSDARG00000015563|zgc:123305	0.739218760685638	3.09422341230062	32.1581442327882	0.00000112655474061766	0.0000196549152610593	ENSDARG00000015563|zgc:123305	ENSDARG00000015563	zgc:123305		13.5094236219998	8.09152608406028	0.000744073315587145	d6.sn
ENSDARG00000089043|ptpn6	0.737954518939395	2.71449334670088	11.6385511755757	0.00142486755194568	0.00723908244535909	ENSDARG00000089043|ptpn6	ENSDARG00000089043	ptpn6	protein tyrosine phosphatase non-receptor type 6 [Source:ZFIN;Acc:ZDB-GENE-030131-7513]	6.70491805416866	4.02267108465363	0.061883780921942	d6.sn
ENSDARG00000016783|srsf6b	0.737782257013493	8.10052201322863	115.237454839638	0.000000000000106566254157916	0.0000000000273776397279925	ENSDARG00000016783|srsf6b	ENSDARG00000016783	srsf6b	serine and arginine rich splicing factor 6b [Source:ZFIN;Acc:ZDB-GENE-041219-1]	346.219135191195	207.602981604805	0.000591580651475055	d6.sn
ENSDARG00000094602|si:dkey-7n6.2	0.736687038981363	4.91299655516723	23.1663846148172	0.0000189155599111349	0.000202326452753832	ENSDARG00000094602|si:dkey-7n6.2	ENSDARG00000094602	si:dkey-7n6.2	si:dkey-7n6.2 [Source:ZFIN;Acc:ZDB-GENE-091204-262]	19.3512339151329	11.5972175001727	0.0301119998079504	d6.sn
ENSDARG00000079591|si:ch211-203d1.3	0.736512383554854	5.28955907236881	108.254818520477	0.000000000000281878733571369	0.0000000000605553279361941	ENSDARG00000079591|si:ch211-203d1.3	ENSDARG00000079591	si:ch211-203d1.3		39.2935225434484	23.5818300514919	0.00000547402032398382	d6.sn
ENSDARG00000055123|kcnk2a	0.736341261708446	3.31879075659687	33.444378853667	0.00000077534275958317	0.000014207015859421	ENSDARG00000055123|kcnk2a	ENSDARG00000055123	kcnk2a	potassium two pore domain channel subfamily K member 2 [Source:HGNC Symbol;Acc:HGNC:6277]	7.62849342931973	4.57555767294341	0.00121173692784651	d6.sn
ENSDARG00000061918|cplx2	0.73631799977858	7.95956704502032	51.0627368638298	0.00000000827833561791132	0.000000321333525854128	ENSDARG00000061918|cplx2	ENSDARG00000061918	cplx2	complexin 2 [Source:ZFIN;Acc:ZDB-GENE-081113-1]	308.012822837917	184.88707106847	0.00044222641193786	d6.sn
ENSDARG00000043010|camk2d1	0.73492460174803	6.37419964628303	18.1441946574358	0.000110572216769072	0.000888284861987515	ENSDARG00000043010|camk2d1	ENSDARG00000043010	camk2d1	calcium/calmodulin-dependent protein kinase (CaM kinase) II delta 1 [Source:ZFIN;Acc:ZDB-GENE-040801-121]	72.1155778166898	43.3144101008513	0.00402550331167068	d6.sn
ENSDARG00000055159|cyp27a1.4	0.734673835836709	4.10445987582927	35.5184494021772	0.000000430387847151316	0.00000875531849062106	ENSDARG00000055159|cyp27a1.4	ENSDARG00000055159	cyp27a1.4	cytochrome P450, family 27, subfamily A, polypeptide 1, gene 4 [Source:ZFIN;Acc:ZDB-GENE-030131-1060]	16.0541541641383	9.64128673157833	0.00148960130696692	d6.sn
ENSDARG00000023768|mfsd4aa	0.732495222297327	2.03851229872529	11.0972762312023	0.00179250025130187	0.00875521486915772	ENSDARG00000023768|mfsd4aa	ENSDARG00000023768	mfsd4aa	major facilitator superfamily domain containing 4Aa [Source:ZFIN;Acc:ZDB-GENE-040426-1643]	7.70629798413865	4.63671501032826	0.00594135597944197	d6.sn
ENSDARG00000039181|trpm3	0.731960804158334	6.34109161887089	16.6418199595643	0.000193669488701701	0.00140871093358038	ENSDARG00000039181|trpm3	ENSDARG00000039181	trpm3	transient receptor potential cation channel subfamily M member 3 [Source:HGNC Symbol;Acc:HGNC:17992]	89.1603280208197	53.697761181149	0.0142227198899478	d6.sn
ENSDARG00000090468|ppp1r3aa	0.729376222871728	2.43799599270391	15.3090578267257	0.000322908172831506	0.00216896810430219	ENSDARG00000090468|ppp1r3aa	ENSDARG00000090468	ppp1r3aa		8.34662553578492	5.03184299603025	0.00212270088088765	d6.sn
ENSDARG00000091555|ostf1	0.729113160375598	4.4791358587112	15.0362268992463	0.000359146355702705	0.00236833214715835	ENSDARG00000091555|ostf1	ENSDARG00000091555	ostf1	osteoclast stimulating factor 1 [Source:NCBI gene (formerly Entrezgene);Acc:405783]	28.155812698586	16.9778018997421	0.00689702247166	d6.sn
ENSDARG00000090982|slc44a1b	0.728192948837263	7.29779921262456	142.468636977744	0.00000000000000349283139581878	0.00000000000145068930639673	ENSDARG00000090982|slc44a1b	ENSDARG00000090982	slc44a1b	solute carrier family 44 member 1 [Source:HGNC Symbol;Acc:HGNC:18798]	126.727249227954	76.4967525128794	0.00000497259475342107	d6.sn
ENSDARG00000086523|ch25hl3	0.728171823505398	5.06895894265697	42.2746596470474	0.0000000704663865223332	0.00000198666740189176	ENSDARG00000086523|ch25hl3	ENSDARG00000086523	ch25hl3	ER lipid raft associated 2 [Source:NCBI gene (formerly Entrezgene);Acc:100151163]	33.3332594353058	20.1133005921451	0.000676242782744166	d6.sn
ENSDARG00000058732|scgn	0.728099529057658	2.5876789950443	18.0384444390152	0.000114961451289242	0.000917923539291222	ENSDARG00000058732|scgn	ENSDARG00000058732	scgn	secretagogin, EF-hand calcium binding protein [Source:NCBI gene (formerly Entrezgene);Acc:573010]	6.11170231021366	3.69086927783	0.000641735568953487	d6.sn
ENSDARG00000101074|glud1b	0.72731434454	8.05099718032771	47.6426437637972	0.0000000185654087537002	0.000000632035500194275	ENSDARG00000101074|glud1b	ENSDARG00000101074	glud1b	glutamate dehydrogenase 1b [Source:ZFIN;Acc:ZDB-GENE-030828-1]	572.91794687382	346.068631485492	0.033670508014917	d6.sn
ENSDARG00000101130|coq8b	0.727278453935281	4.6195875834537	85.6650037375164	0.00000000000925801839990227	0.00000000120161363815398	ENSDARG00000101130|coq8b	ENSDARG00000101130	coq8b	coenzyme Q8B [Source:ZFIN;Acc:ZDB-GENE-060503-803]	26.8599948557918	16.218517106565	0.0000198725666557363	d6.sn
ENSDARG00000056679|morc3a	0.726813852582037	4.94174197390328	53.1212879556055	0.00000000516574963346886	0.000000215268362652248	ENSDARG00000056679|morc3a	ENSDARG00000056679	morc3a	MORC family CW-type zinc finger 3a [Source:ZFIN;Acc:ZDB-GENE-030131-1502]	28.9157812399179	17.4685801286762	0.00458092221542621	d6.sn
ENSDARG00000020387|nipsnap3a	0.726696837879028	3.24599144308913	17.2850064527392	0.000152051508303254	0.00115276044627839	ENSDARG00000020387|nipsnap3a	ENSDARG00000020387	nipsnap3a	nipsnap homolog 3A (C. elegans) [Source:ZFIN;Acc:ZDB-GENE-040426-1037]	18.3936343707445	11.1155702512375	0.0523893337917683	d6.sn
ENSDARG00000086027|si:ch211-168d23.3	0.726203168632212	4.25673609858026	7.63598664447516	0.00841159403008858	0.0302608522058333	ENSDARG00000086027|si:ch211-168d23.3	ENSDARG00000086027	si:ch211-168d23.3		26.0356552779091	15.7507769139758	0.0155355404795931	d6.sn
ENSDARG00000030512|tsnaxip1	0.72589171645646	3.68578561001496	35.8962287966079	0.000000387318528242171	0.00000805002312243111	ENSDARG00000030512|tsnaxip1	ENSDARG00000030512	tsnaxip1	translin-associated factor X interacting protein 1 [Source:ZFIN;Acc:ZDB-GENE-070424-39]	14.2287446415927	8.59785363385507	0.000195639714156938	d6.sn
ENSDARG00000061490|u2surp	0.725388074883721	8.15287340626031	97.870150138745	0.00000000000130737474152998	0.000000000217198523726181	ENSDARG00000061490|u2surp	ENSDARG00000061490	u2surp	U2 snRNP-associated SURP domain containing [Source:ZFIN;Acc:ZDB-GENE-070912-400]	315.340659840389	190.719896070285	0.00155719762619498	d6.sn
ENSDARG00000051956|isca1	0.725372189004253	6.23690357659141	45.4515863136735	0.0000000316750219797997	0.000000987911824451325	ENSDARG00000051956|isca1	ENSDARG00000051956	isca1	iron-sulfur cluster assembly 1 [Source:ZFIN;Acc:ZDB-GENE-050626-94]	90.5086239525073	54.7310021205325	0.00420592979409107	d6.sn
ENSDARG00000063037|lipea	0.72458222224364	2.15018995626493	10.7513013549011	0.00207904639976864	0.00988548679302318	ENSDARG00000063037|lipea	ENSDARG00000063037	lipea	lipase, hormone-sensitive a [Source:ZFIN;Acc:ZDB-GENE-060503-734]	5.7370579451053	3.47232026180397	0.00318455469461548	d6.sn
ENSDARG00000101569|ppargc1b	0.724243315583771	7.23427203710059	62.2224159808575	0.000000000722465010600751	0.0000000407326426791193	ENSDARG00000101569|ppargc1b	ENSDARG00000101569	ppargc1b		170.507327625222	103.222778017816	0.00707366141267822	d6.sn
ENSDARG00000037101|mtmr7a	0.723395090236236	5.71817089861727	63.1152926333735	0.000000000601362217589533	0.0000000352610504996028	ENSDARG00000037101|mtmr7a	ENSDARG00000037101	mtmr7a	myotubularin related protein 7a [Source:ZFIN;Acc:ZDB-GENE-060421-7754]	49.1436464107019	29.7559759324509	0.00189397407827964	d6.sn
ENSDARG00000032623|rcan3	0.722018609842795	7.40558894645662	74.2537730993571	0.0000000000690551412396983	0.00000000621246974618513	ENSDARG00000032623|rcan3	ENSDARG00000032623	rcan3	regulator of calcineurin 3 [Source:ZFIN;Acc:ZDB-GENE-040718-445]	138.455446686492	83.9369118917872	0.000269477801620918	d6.sn
ENSDARG00000040309|pxdc1b	0.719927912820681	2.73829510832629	13.822354604263	0.000580777007619676	0.00347907765141402	ENSDARG00000040309|pxdc1b	ENSDARG00000040309	pxdc1b	PX domain containing 1 [Source:HGNC Symbol;Acc:HGNC:21361]	12.3395248904903	7.49188975748359	0.0511082104283875	d6.sn
ENSDARG00000004078|acsl4a	0.719903597546714	7.01362750058287	21.0757471163048	0.000038709017377841	0.000370441134046006	ENSDARG00000004078|acsl4a	ENSDARG00000004078	acsl4a	acyl-CoA synthetase long chain family member 4a [Source:ZFIN;Acc:ZDB-GENE-040426-1565]	87.3973911312123	53.0727242815863	0.0381787257806737	d6.sn
ENSDARG00000037838|unkl	0.719789789265722	7.60070376601178	97.5884769707666	0.00000000000136509020657636	0.000000000219471277083115	ENSDARG00000037838|unkl	ENSDARG00000037838	unkl	unk like zinc finger [Source:HGNC Symbol;Acc:HGNC:14184]	262.957044595639	159.667875115259	0.000137345011118345	d6.sn
ENSDARG00000055652|aclyb	0.719181944966656	3.19866927540005	22.5426154444212	0.0000233588783553898	0.000240737489088633	ENSDARG00000055652|aclyb	ENSDARG00000055652	aclyb	ATP citrate lyase [Source:HGNC Symbol;Acc:HGNC:115]	7.83216529435339	4.75969699860741	0.0108350159532301	d6.sn
ENSDARG00000037091|asah1a	0.718704199549408	4.34447343553317	34.1138041882774	0.000000640014904572152	0.0000121471221796938	ENSDARG00000037091|asah1a	ENSDARG00000037091	asah1a	N-acylsphingosine amidohydrolase (acid ceramidase) 1a [Source:ZFIN;Acc:ZDB-GENE-041010-191]	26.2076518012713	15.9247626125178	0.00310199199973008	d6.sn
ENSDARG00000010031|ssh1b	0.718471118189321	7.07020366777286	89.2531681379089	0.00000000000510926353459338	0.000000000695753263836432	ENSDARG00000010031|ssh1b	ENSDARG00000010031	ssh1b	slingshot protein phosphatase 1 [Source:HGNC Symbol;Acc:HGNC:30579]	110.096908867652	66.9104460444955	0.000517609339661952	d6.sn
ENSDARG00000014333|ormdl1	0.717621747336722	5.53568473071908	47.8688723562978	0.0000000175825485262642	0.000000605189377450973	ENSDARG00000014333|ormdl1	ENSDARG00000014333	ormdl1	ORMDL sphingolipid biosynthesis regulator 1 [Source:NCBI gene (formerly Entrezgene);Acc:368632]	56.1431251543629	34.131549136976	0.00196783523200347	d6.sn
ENSDARG00000002196|bach1b	0.717524773168318	3.83044774109532	13.5283420254621	0.000653711343571495	0.00382952898033136	ENSDARG00000002196|bach1b	ENSDARG00000002196	bach1b	BTB and CNC homology 1, basic leucine zipper transcription factor 1 b [Source:ZFIN;Acc:ZDB-GENE-050522-220]	31.8920938443129	19.3934202416188	0.00153783096026713	d6.sn
ENSDARG00000087749|ccser2a	0.71605322612965	6.18639517286865	67.4678165923864	0.000000000251372540314213	0.0000000172567595168876	ENSDARG00000087749|ccser2a	ENSDARG00000087749	ccser2a	coiled-coil serine rich protein 2 [Source:HGNC Symbol;Acc:HGNC:29197]	64.1370813189111	39.0525463709514	0.000807863695540073	d6.sn
ENSDARG00000028957|maff	0.715896447506421	6.29689788258055	50.7117517442536	0.00000000898102201502987	0.000000344849104182657	ENSDARG00000028957|maff	ENSDARG00000028957	maff	v-maf avian musculoaponeurotic fibrosarcoma oncogene homolog F [Source:ZFIN;Acc:ZDB-GENE-040426-1280]	95.0905797629225	57.8902040033458	0.00149765300951658	d6.sn
ENSDARG00000077229|ano8b	0.714596779912851	3.75938186226626	6.61104513480317	0.0137079814934825	0.0448003801727978	ENSDARG00000077229|ano8b	ENSDARG00000077229	ano8b	anoctamin 8 [Source:HGNC Symbol;Acc:HGNC:29329]	16.8719921968329	10.294762061864	0.0555862490469473	d6.sn
ENSDARG00000054096|rbm41	0.714484553861266	3.30896842198969	23.2327599622062	0.0000184980024947995	0.000199037228916409	ENSDARG00000054096|rbm41	ENSDARG00000054096	rbm41	RNA binding motif protein 41 [Source:ZFIN;Acc:ZDB-GENE-041114-107]	10.1316755902882	6.17885784044978	0.0104187388804409	d6.sn
ENSDARG00000087489|fam124b	0.712048798768735	2.21613599213912	10.8712025980099	0.00197461318274736	0.00945568034474718	ENSDARG00000087489|fam124b	ENSDARG00000087489	fam124b	family with sequence similarity 124 member B [Source:HGNC Symbol;Acc:HGNC:26224]	6.59190336395645	4.02733813309001	0.00535059971935473	d6.sn
ENSDARG00000021200|nebl	0.711909278799545	6.15160050156906	19.7766625089811	0.0000612111153048359	0.000540531889934979	ENSDARG00000021200|nebl	ENSDARG00000021200	nebl	nebulette [Source:ZFIN;Acc:ZDB-GENE-050320-151]	23.2540952902712	14.1843967417031	0.00628303504138903	d6.sn
ENSDARG00000114964|pimr80	0.711849593428763	2.35020732210165	15.8093629478814	0.000266096374938771	0.00183687580705656	ENSDARG00000114964|pimr80	ENSDARG00000114964	pimr80		5.32652439417131	3.24108186664617	0.0480699157635307	d6.sn
ENSDARG00000013596|brd1a	0.710758835304051	6.36751236432045	80.8968298121224	0.0000000000209490425092569	0.00000000225021611780467	ENSDARG00000013596|brd1a	ENSDARG00000013596	brd1a	bromodomain containing 1 [Source:HGNC Symbol;Acc:HGNC:1102]	94.234145699848	57.5718326603293	0.0000465253959317736	d6.sn
ENSDARG00000055713|fmnl1a	0.710470119753499	6.38805071625029	26.3545604886227	0.0000066503770644293	0.0000855785972305955	ENSDARG00000055713|fmnl1a	ENSDARG00000055713	fmnl1a	formin like 1 [Source:HGNC Symbol;Acc:HGNC:1212]	63.5632543891783	38.8160980534221	0.0247855642385834	d6.sn
ENSDARG00000018153|nt5c1ba	0.709826002895503	4.12216575252044	38.370093674642	0.000000196701061732519	0.00000460694591952478	ENSDARG00000018153|nt5c1ba	ENSDARG00000018153	nt5c1ba	5'-nucleotidase, cytosolic IB a [Source:ZFIN;Acc:ZDB-GENE-070424-103]	24.2569421278482	14.8279663989119	0.00188322258793271	d6.sn
ENSDARG00000027966|ap1s3b	0.708903996373479	3.25019643411574	10.7357012868572	0.00209305743386275	0.00994072636780251	ENSDARG00000027966|ap1s3b	ENSDARG00000027966	ap1s3b	adaptor related protein complex 1 subunit sigma 3b [Source:ZFIN;Acc:ZDB-GENE-040912-62]	8.84475220805682	5.40443394274089	0.00430810722925992	d6.sn
ENSDARG00000062019|rufy2	0.708316862488967	7.72231306057909	106.391449527719	0.00000000000036824724429654	0.000000000075219027277621	ENSDARG00000062019|rufy2	ENSDARG00000062019	rufy2	RUN and FYVE domain containing 2 [Source:ZFIN;Acc:ZDB-GENE-070424-66]	202.917759647367	124.188343272651	0.00204694265983147	d6.sn
ENSDARG00000098289|vstm2l	0.708108528322809	2.462044891054	22.3336371120149	0.0000250823118710484	0.000255644667413712	ENSDARG00000098289|vstm2l	ENSDARG00000098289	vstm2l	V-set and transmembrane domain containing 2 like [Source:NCBI gene (formerly Entrezgene);Acc:393468]	7.21819651237001	4.40893451069594	0.00358495571914267	d6.sn
ENSDARG00000010519|per3	0.70791792800671	8.91634067729464	64.3042452701821	0.000000000472167274242257	0.0000000289813016603868	ENSDARG00000010519|per3	ENSDARG00000010519	per3	period circadian clock 3 [Source:ZFIN;Acc:ZDB-GENE-000804-1]	493.008566763638	301.830380604185	0.00825046786076552	d6.sn
ENSDARG00000103428|ogdhb	0.706406446565549	5.12926471926299	9.66655777502113	0.00333777679450417	0.0145491337622956	ENSDARG00000103428|ogdhb	ENSDARG00000103428	ogdhb	oxoglutarate dehydrogenase [Source:HGNC Symbol;Acc:HGNC:8124]	53.629655153935	32.8643541061289	0.0414207109329722	d6.sn
ENSDARG00000010423|npsn	0.704184851009718	2.98195691430061	6.6500106332125	0.0134517556064931	0.0441831751303293	ENSDARG00000010423|npsn	ENSDARG00000010423	npsn	nephrosin [Source:ZFIN;Acc:ZDB-GENE-040420-2]	7.21136748908407	4.43682355497358	0.0821850548140918	d6.sn
ENSDARG00000070454|pla2g12a	0.704099397329026	2.97273786484685	24.0683610596355	0.0000139955743450019	0.000157814349627805	ENSDARG00000070454|pla2g12a	ENSDARG00000070454	pla2g12a	phospholipase A2, group XIIA [Source:ZFIN;Acc:ZDB-GENE-070410-18]	10.1729155401205	6.23871427299288	0.000708489979814305	d6.sn
ENSDARG00000094708|sftpba	0.703603226010597	2.19219271984511	10.3362431108586	0.00248806235643928	0.0114290348244179	ENSDARG00000094708|sftpba	ENSDARG00000094708	sftpba		5.43805844608931	3.33764651772485	0.00252854569901988	d6.sn
ENSDARG00000089138|si:ch1073-440b2.1	0.702939671512402	5.67112999098627	46.7319389097713	0.0000000231432115672719	0.000000766926638638851	ENSDARG00000089138|si:ch1073-440b2.1	ENSDARG00000089138	si:ch1073-440b2.1		70.7168082434639	43.4488940473261	0.000803442806060552	d6.sn
ENSDARG00000041239|wdr20b	0.702042567321909	3.51238313930678	14.5730705110302	0.000430811383217498	0.0027429278665764	ENSDARG00000041239|wdr20b	ENSDARG00000041239	wdr20b	WD repeat domain 20 [Source:HGNC Symbol;Acc:HGNC:19667]	11.3321334647656	6.96291711826331	0.00967987327934879	d6.sn
ENSDARG00000077414|zgc:194312	0.701964136480014	3.0142179743159	20.8143416820956	0.0000424123392265334	0.000398715869962807	ENSDARG00000077414|zgc:194312	ENSDARG00000077414	zgc:194312		6.87475673427904	4.21808520502657	0.0122127910420432	d6.sn
ENSDARG00000096217|si:dkey-51d8.9	0.701813344701185	3.00045213242677	25.5101701823819	0.00000872616426091988	0.000107068445781449	ENSDARG00000096217|si:dkey-51d8.9	ENSDARG00000096217	si:dkey-51d8.9		6.9119192475318	4.24836103413293	0.000168431664741125	d6.sn
ENSDARG00000013360|sh3gl3a	0.701326793303038	6.67862368958849	36.7600085479539	0.000000304951964317779	0.00000659098261127412	ENSDARG00000013360|sh3gl3a	ENSDARG00000013360	sh3gl3a	SH3-domain GRB2-like 3a [Source:ZFIN;Acc:ZDB-GENE-070112-242]	114.692756332317	70.5402417825758	0.000288561008134781	d6.sn
ENSDARG00000016481|ptpn2a	0.700899816304082	4.73119092029932	23.3596046211449	0.0000177267248360299	0.000192398225630189	ENSDARG00000016481|ptpn2a	ENSDARG00000016481	ptpn2a	protein tyrosine phosphatase non-receptor type 2a [Source:ZFIN;Acc:ZDB-GENE-040426-1196]	30.5162910260268	18.7577505621974	0.0297134615078425	d6.sn
ENSDARG00000038868|en2b	0.69988626946748	5.35507015422394	21.0609043750936	0.0000389099201689323	0.000371792642104982	ENSDARG00000038868|en2b	ENSDARG00000038868	en2b	engrailed homeobox 2b [Source:ZFIN;Acc:ZDB-GENE-980526-40]	45.5815819099981	28.0421533835017	0.0281751652185801	d6.sn
ENSDARG00000011247|rnpc3	0.699726136250167	6.22161455644204	61.3552320861676	0.000000000864714148262031	0.0000000478859479437551	ENSDARG00000011247|rnpc3	ENSDARG00000011247	rnpc3	RNA-binding region (RNP1, RRM) containing 3 [Source:NCBI gene (formerly Entrezgene);Acc:565672]	65.2955335831642	40.1908805744282	0.00183412325420983	d6.sn
ENSDARG00000010010|trim13	0.699636716083185	7.68044831715692	81.6726562476342	0.0000000000183029854163781	0.00000000201818759546966	ENSDARG00000010010|trim13	ENSDARG00000010010	trim13	tripartite motif containing 13 [Source:NCBI gene (formerly Entrezgene);Acc:553630]	190.05093646933	117.008409100402	0.00614153156960125	d6.sn
ENSDARG00000052638|fam210b	0.698908469452285	4.87785237921021	41.2269799079629	0.0000000923576449461916	0.00000248012124144299	ENSDARG00000052638|fam210b	ENSDARG00000052638	fam210b	family with sequence similarity 210 member B [Source:ZFIN;Acc:ZDB-GENE-050913-122]	48.7053375292663	29.9979232459343	0.00189329318503376	d6.sn
ENSDARG00000003989|crhr1	0.697164939249251	4.66351509062959	12.1177390295974	0.0011656927621847	0.00615315899886522	ENSDARG00000003989|crhr1	ENSDARG00000003989	crhr1	corticotropin releasing hormone receptor 1 [Source:HGNC Symbol;Acc:HGNC:2357]	24.1620362452653	14.9101884568375	0.00289413167464764	d6.sn
ENSDARG00000046053|slc27a6	0.696937279328602	2.99276427957821	17.1439723418462	0.000160294208683242	0.00120498693224325	ENSDARG00000046053|slc27a6	ENSDARG00000046053	slc27a6	solute carrier family 27 member 6 [Source:ZFIN;Acc:ZDB-GENE-060825-27]	13.8225565907304	8.53140447897956	0.0156523364604827	d6.sn
ENSDARG00000073724|nlrx1	0.696849434357192	4.65658395822925	63.2692409164781	0.000000000582729987504317	0.0000000344931859586878	ENSDARG00000073724|nlrx1	ENSDARG00000073724	nlrx1	NLR family member X1 [Source:HGNC Symbol;Acc:HGNC:29890]	30.7566386318458	18.9702635495751	0.00036331828163001	d6.sn
ENSDARG00000008398|cacna1c	0.695524664928519	6.44114915896974	12.0960092622913	0.00117629671925951	0.00619862851426242	ENSDARG00000008398|cacna1c	ENSDARG00000008398	cacna1c	calcium channel, voltage-dependent, L type, alpha 1C subunit [Source:ZFIN;Acc:ZDB-GENE-020129-1]	85.4164346852209	52.766943360473	0.0292358629811296	d6.sn
ENSDARG00000100231|ccdc135	0.695313253340632	4.01134318288669	19.4941777704826	0.0000677208108299088	0.000587400837410835	ENSDARG00000100231|ccdc135	ENSDARG00000100231	ccdc135	dynein regulatory complex subunit 7 [Source:HGNC Symbol;Acc:HGNC:25289]	20.8537725714455	12.8756706347337	0.00000643682597914841	d6.sn
ENSDARG00000045160|msrb1b	0.69380014401567	4.42370189398927	36.4199224818529	0.000000334943513883367	0.00000713401056920813	ENSDARG00000045160|msrb1b	ENSDARG00000045160	msrb1b	methionine sulfoxide reductase B1b [Source:ZFIN;Acc:ZDB-GENE-040912-88]	26.0529172575099	16.0989671714913	0.00247995181943037	d6.sn
ENSDARG00000005479|tenm3	0.693413484147583	8.61939857840831	10.5605197885921	0.00225743366109087	0.0105846672992918	ENSDARG00000005479|tenm3	ENSDARG00000005479	tenm3	teneurin transmembrane protein 3 [Source:NCBI gene (formerly Entrezgene);Acc:30155]	494.913920782483	306.044190878297	0.00502308946871256	d6.sn
ENSDARG00000009764|srek1	0.692436339322493	6.03981827554961	59.0043284908593	0.00000000141867045077181	0.0000000722970708246084	ENSDARG00000009764|srek1	ENSDARG00000009764	srek1	splicing regulatory glutamine/lysine-rich protein 1 [Source:ZFIN;Acc:ZDB-GENE-040801-132]	59.2092297720992	36.6328220854065	0.000242563063808792	d6.sn
ENSDARG00000097485|cfap99	0.691560713596097	2.48397090275892	10.415269123303	0.00240407587558696	0.0111266145751084	ENSDARG00000097485|cfap99	ENSDARG00000097485	cfap99		5.38184021220838	3.32616498294895	0.0288185890329384	d6.sn
ENSDARG00000102636|trmt9b	0.690989676213465	5.229967489176	28.8958100916055	0.00000299896212869081	0.0000440649388248673	ENSDARG00000102636|trmt9b	ENSDARG00000102636	trmt9b	tRNA methyltransferase 9B [Source:ZFIN;Acc:ZDB-GENE-030131-4851]	29.2761938466095	18.1341051033033	0.00244544576116971	d6.sn
ENSDARG00000000837|snx9a	0.689933673409078	4.01658574559737	29.0512757390662	0.00000285918065607916	0.0000424111797318408	ENSDARG00000000837|snx9a	ENSDARG00000000837	snx9a	sorting nexin 9a [Source:ZFIN;Acc:ZDB-GENE-030616-66]	29.1991099942639	18.1018924346753	0.000135118781358039	d6.sn
ENSDARG00000068969|zgc:153759	0.689855874250214	3.14259511767313	13.2129280031552	0.00074279669576542	0.00425626435007456	ENSDARG00000068969|zgc:153759	ENSDARG00000068969	zgc:153759	zgc:153759 [Source:ZFIN;Acc:ZDB-GENE-060825-148]	9.52750378210407	5.89301947732046	0.0212054048593554	d6.sn
ENSDARG00000054300|dhrs1	0.689662032159069	5.46042999279827	43.7944982547455	0.0000000478846631777027	0.00000142057834093851	ENSDARG00000054300|dhrs1	ENSDARG00000054300	dhrs1	dehydrogenase/reductase (SDR family) member 1 [Source:ZFIN;Acc:ZDB-GENE-030616-591]	63.405527254251	39.3062872036146	0.000189835058853632	d6.sn
ENSDARG00000015856|slc25a40	0.689286025703062	4.40504620076549	42.4322256576146	0.0000000676772392495642	0.0000019121505692734	ENSDARG00000015856|slc25a40	ENSDARG00000015856	slc25a40	solute carrier family 25 member 40 [Source:NCBI gene (formerly Entrezgene);Acc:436633]	25.4201052725471	15.7518057626887	0.00384107000843378	d6.sn
ENSDARG00000030591|lrrc42	0.689176298147593	2.53011678448044	19.6813659365734	0.00006333039580118	0.000555897662333711	ENSDARG00000030591|lrrc42	ENSDARG00000030591	lrrc42	leucine rich repeat containing 42 [Source:ZFIN;Acc:ZDB-GENE-030131-4992]	7.44082864162452	4.60270327502437	0.0201265368424467	d6.sn
ENSDARG00000078388|glis2a	0.688526753743041	5.03318622500729	34.0729756848131	0.000000647513448289336	0.0000122614248718619	ENSDARG00000078388|glis2a	ENSDARG00000078388	glis2a		38.6918247004543	23.9971020500204	0.00276464523518757	d6.sn
ENSDARG00000015537|gad2	0.688376014349297	9.66031259714312	67.3927829250756	0.000000000255104277941872	0.0000000174648313360205	ENSDARG00000015537|gad2	ENSDARG00000015537	gad2	glutamate decarboxylase 2 [Source:ZFIN;Acc:ZDB-GENE-030909-9]	708.1172020898	439.431924507644	0.00117114169952873	d6.sn
ENSDARG00000023712|mao	0.688305373838864	6.71816875369236	42.1044818807219	0.0000000736144951078107	0.0000020612058630187	ENSDARG00000023712|mao	ENSDARG00000023712	mao	monoamine oxidase [Source:ZFIN;Acc:ZDB-GENE-040329-3]	124.593341464064	77.3265538185865	0.00296624597975772	d6.sn
ENSDARG00000095464|gstt2	0.687771471742909	3.47488490695481	16.6355700533832	0.000194128217036664	0.00141122379479395	ENSDARG00000095464|gstt2	ENSDARG00000095464	gstt2	glutathione S-transferase theta 2 [Source:ZFIN;Acc:ZDB-GENE-040426-1617]	17.0952298554765	10.6129146641644	0.0256250546902868	d6.sn
ENSDARG00000006978|zak	0.687145019566899	4.22369340886421	7.03902463819736	0.0111571360317448	0.0381655222939026	ENSDARG00000006978|zak	ENSDARG00000006978	zak	mitogen-activated protein kinase kinase kinase 20a [Source:NCBI gene (formerly Entrezgene);Acc:559247]	19.0857378447689	11.8558680765538	0.00102465456421246	d6.sn
ENSDARG00000060025|nsmfa	0.686943463968712	3.4373345677078	7.08706706482794	0.0109041926943008	0.0374775675015724	ENSDARG00000060025|nsmfa	ENSDARG00000060025	nsmfa	NMDA receptor synaptonuclear signaling and neuronal migration factor [Source:HGNC Symbol;Acc:HGNC:29843]	11.4977997478108	7.14807680590701	0.0374140923945383	d6.sn
ENSDARG00000033916|si:ch211-243j20.2	0.686907136609682	6.50815510809554	102.988911000434	0.000000000000605256121068898	0.000000000116022942592592	ENSDARG00000033916|si:ch211-243j20.2	ENSDARG00000033916	si:ch211-243j20.2		86.6679371844822	53.8308692649982	0.0000284886763817796	d6.sn
ENSDARG00000069589|tmem222a	0.686838526232611	4.98581026124814	22.0351995310442	0.0000277784762241559	0.000278903959510864	ENSDARG00000069589|tmem222a	ENSDARG00000069589	tmem222a	transmembrane protein 222a [Source:ZFIN;Acc:ZDB-GENE-050306-17]	40.0477891641974	24.8642711260839	0.017636848944968	d6.sn
ENSDARG00000093972|ftr79	0.686532166961282	3.17309804752786	22.4497818350195	0.0000241085985185456	0.000246932295553702	ENSDARG00000093972|ftr79	ENSDARG00000093972	ftr79		7.14464509180696	4.43073569502438	0.00755750000415007	d6.sn
ENSDARG00000039931|slc25a33	0.686005094028513	6.0483603515614	32.1565179884849	0.00000112709186906839	0.0000196549152610593	ENSDARG00000039931|slc25a33	ENSDARG00000039931	slc25a33	solute carrier family 25 member 33 [Source:NCBI gene (formerly Entrezgene);Acc:406436]	55.7897555087146	34.6745694025216	0.0000258307298675369	d6.sn
ENSDARG00000053857|ccdc187	0.685670889469901	3.91562730091942	32.6337790136577	0.000000980412815515064	0.0000174388917649075	ENSDARG00000053857|ccdc187	ENSDARG00000053857	ccdc187	coiled-coil domain containing 187 [Source:ZFIN;Acc:ZDB-GENE-070410-81]	23.6617002775545	14.6974136072345	0.0228677268396079	d6.sn
ENSDARG00000070416|zgc:162816	0.685338175803334	2.72090296074063	15.6577326369429	0.000282110656094356	0.00193137295326136	ENSDARG00000070416|zgc:162816	ENSDARG00000070416	zgc:162816	zgc:162816 [Source:ZFIN;Acc:ZDB-GENE-070410-94]	9.68752948875669	6.02221603207999	0.0087439201966674	d6.sn
ENSDARG00000010756|nod2	0.685075569944743	2.5014127823386	9.78181054332225	0.0031720488452897	0.0139610486090815	ENSDARG00000010756|nod2	ENSDARG00000010756	nod2	nucleotide-binding oligomerization domain containing 2 [Source:ZFIN;Acc:ZDB-GENE-061108-4]	6.03916043259369	3.75496655730352	0.000486847674498145	d6.sn
ENSDARG00000021853|ntpcr	0.682584338185015	3.96686793048637	37.0411180731402	0.000000282289292388547	0.00000620339432656313	ENSDARG00000021853|ntpcr	ENSDARG00000021853	ntpcr	nucleoside-triphosphatase, cancer-related [Source:ZFIN;Acc:ZDB-GENE-040801-200]	13.9598888193406	8.69242017175089	0.00230423736550226	d6.sn
ENSDARG00000028173|slc4a2a	0.682099652893668	4.17280009655874	14.4768149711455	0.000447512124050674	0.00283333387483303	ENSDARG00000028173|slc4a2a	ENSDARG00000028173	slc4a2a	solute carrier family 4 member 2a [Source:ZFIN;Acc:ZDB-GENE-051101-2]	24.7972148738621	15.4493165823281	0.0240007243502179	d6.sn
ENSDARG00000105441|pcdh11	0.681857372285809	6.02206390678944	54.2030956745927	0.00000000404867076314882	0.000000176078316610242	ENSDARG00000105441|pcdh11	ENSDARG00000105441	pcdh11		72.3886779925146	45.1159382727864	0.000957204997165557	d6.sn
ENSDARG00000059404|rab43	0.68170489042587	3.6608245254863	43.6643536358346	0.0000000494815677173859	0.00000145754216018588	ENSDARG00000059404|rab43	ENSDARG00000059404	rab43	RAB43, member RAS oncogene family [Source:ZFIN;Acc:ZDB-GENE-060825-25]	14.5259420710989	9.05491776873892	0.00635161603635706	d6.sn
ENSDARG00000056191|si:ch211-168k14.2	0.681673276705513	3.44924607345105	13.2647027355364	0.000727337465833296	0.00418693685575554	ENSDARG00000056191|si:ch211-168k14.2	ENSDARG00000056191	si:ch211-168k14.2		6.70030497706979	4.17143852571631	0.00130523081957348	d6.sn
ENSDARG00000042608|ica1	0.681628921498845	4.38102352329693	36.4273526553576	0.000000334256236597515	0.00000712546228914463	ENSDARG00000042608|ica1	ENSDARG00000042608	ica1	islet cell autoantigen 1 [Source:HGNC Symbol;Acc:HGNC:5343]	25.1997496656661	15.7054229670611	0.00325162384819794	d6.sn
ENSDARG00000059001|pim2	0.681200331672139	3.07046786360595	7.47272417335237	0.0090823813596793	0.0322779440221346	ENSDARG00000059001|pim2	ENSDARG00000059001	pim2	Pim-2 proto-onco, serine/threonine kinase [Source:NCBI gene (formerly Entrezgene);Acc:58054]	19.5749103847504	12.1941845494908	0.0514349184364511	d6.sn
ENSDARG00000057394|rab33a	0.681062224281795	5.56797036251473	47.4515971159625	0.0000000194402243339548	0.000000656436843363351	ENSDARG00000057394|rab33a	ENSDARG00000057394	rab33a	RAB33A, member RAS oncogene family [Source:ZFIN;Acc:ZDB-GENE-060825-283]	54.0012564561863	33.671021214839	0.000697190338841946	d6.sn
ENSDARG00000074443|gas7a	0.680058990073931	5.498165014455	19.0551832170522	0.0000793197194405635	0.000670959744894379	ENSDARG00000074443|gas7a	ENSDARG00000074443	gas7a	growth arrest-specific 7a [Source:ZFIN;Acc:ZDB-GENE-130128-1]	44.876033830623	28.0139171089296	0.0061218968444455	d6.sn
ENSDARG00000061742|clasrp	0.679472161987244	6.44357209373655	71.1436585991733	0.000000000123630370070675	0.00000000993938211269012	ENSDARG00000061742|clasrp	ENSDARG00000061742	clasrp	CLK4-associating serine/arginine rich protein [Source:ZFIN;Acc:ZDB-GENE-060503-837]	84.8339912856917	52.9536306401843	0.00428945885209584	d6.sn
ENSDARG00000104295|arhgap21a	0.679219167070571	7.04707344555441	15.9752188987345	0.000249669706703335	0.00174230442202383	ENSDARG00000104295|arhgap21a	ENSDARG00000104295	arhgap21a	Rho GTPase activating protein 21a [Source:NCBI gene (formerly Entrezgene);Acc:101883923]	129.700235521027	81.0122139432609	0.0149241993865647	d6.sn
ENSDARG00000071159|sft2d2b	0.679021593524462	2.86919056252511	18.8306745389983	0.0000860416167023314	0.000718792185123063	ENSDARG00000071159|sft2d2b	ENSDARG00000071159	sft2d2b	SFT2 domain containing 2b [Source:ZFIN;Acc:ZDB-GENE-050522-336]	11.9227186384519	7.4399962026645	0.00419433442985364	d6.sn
ENSDARG00000009525|tial1	0.678917495951245	7.9097776952353	54.4739202459037	0.00000000381075641241218	0.000000167190228516394	ENSDARG00000009525|tial1	ENSDARG00000009525	tial1	TIA1 cytotoxic granule-associated RNA binding protein-like 1 [Source:ZFIN;Acc:ZDB-GENE-040426-1547]	259.368653337955	161.995070093296	0.0046632787325389	d6.sn
ENSDARG00000112654|si:dkey-23f9.8	0.678663691198637	3.65929268458699	8.17659242822628	0.00654206546279524	0.0247800990018023	ENSDARG00000112654|si:dkey-23f9.8	ENSDARG00000112654	si:dkey-23f9.8		5.29862713687936	3.29821643381115	0.0268158444181313	d6.sn
ENSDARG00000069339|tbc1d24	0.678279195232262	7.10377785358668	44.6159829236799	0.0000000389743651131001	0.00000118733640417904	ENSDARG00000069339|tbc1d24	ENSDARG00000069339	tbc1d24	TBC1 domain family member 24 [Source:HGNC Symbol;Acc:HGNC:29203]	131.703615031834	82.3012474120267	0.00133006732479323	d6.sn
ENSDARG00000105182|ntan1	0.6781689712754	4.02350739647861	25.8284842018361	0.00000787342856475	0.0000985958994138543	ENSDARG00000105182|ntan1	ENSDARG00000105182	ntan1		17.7847283622718	11.101587072847	0.0281122066404138	d6.sn
ENSDARG00000071036|si:dkey-286j15.3	0.677749415134546	2.36884107557987	9.32174076754782	0.00389075124091039	0.0163918040445455	ENSDARG00000071036|si:dkey-286j15.3	ENSDARG00000071036	si:dkey-286j15.3	si:dkey-286j15.3 [Source:ZFIN;Acc:ZDB-GENE-060503-635]	8.38728622327394	5.23288110504065	0.0236283849265186	d6.sn
ENSDARG00000011897|tsg101b	0.676395122266206	3.76927559658069	17.9103439266854	0.000120524908712851	0.000953788734558348	ENSDARG00000011897|tsg101b	ENSDARG00000011897	tsg101b		14.9909642635696	9.37239777698919	0.00896643844191389	d6.sn
ENSDARG00000001910|rorab	0.676345330843744	7.59344622509324	121.337942257805	0.0000000000000471766888135556	0.0000000000132094728677956	ENSDARG00000001910|rorab	ENSDARG00000001910	rorab	RAR-related orphan receptor A, paralog b [Source:NCBI gene (formerly Entrezgene);Acc:554722]	220.587881497556	138.025535708943	0.000694389076688052	d6.sn
ENSDARG00000055226|slc7a7	0.67623600377113	3.20716730312617	7.03409666013293	0.0111834340156955	0.0382408547421874	ENSDARG00000055226|slc7a7	ENSDARG00000055226	slc7a7	solute carrier family 7 member 7 [Source:ZFIN;Acc:ZDB-GENE-051127-5]	18.1746233133325	11.371148218701	0.0780392959809508	d6.sn
ENSDARG00000033889|spty2d1	0.676056462820344	5.93719235819377	49.4050026044691	0.0000000121976699123643	0.000000444394640666841	ENSDARG00000033889|spty2d1	ENSDARG00000033889	spty2d1	SPT2 chromatin protein domain containing 1 [Source:NCBI gene (formerly Entrezgene);Acc:337191]	69.8838505527781	43.7321553716174	0.0000880603554075267	d6.sn
ENSDARG00000057248|sclt1	0.674733417707584	5.05989870355454	44.9806561109646	0.0000000355930050916162	0.00000109638774645621	ENSDARG00000057248|sclt1	ENSDARG00000057248	sclt1	sodium channel and clathrin linker 1 [Source:HGNC Symbol;Acc:HGNC:26406]	30.4571567695501	19.0609621566729	0.0101795973644932	d6.sn
ENSDARG00000077357|lrrc61	0.674235014205115	3.7886474838586	10.5462132200013	0.00227144790122338	0.0106259586443564	ENSDARG00000077357|lrrc61	ENSDARG00000077357	lrrc61	leucine rich repeat containing 61 [Source:ZFIN;Acc:ZDB-GENE-060616-245]	14.5804222727048	9.14191884326935	0.0140161599084523	d6.sn
ENSDARG00000012860|tmprss4b	0.673151694589102	4.08336782195859	18.1618079097941	0.000109858449310067	0.000883405149018032	ENSDARG00000012860|tmprss4b	ENSDARG00000012860	tmprss4b	transmembrane serine protease 4b [Source:ZFIN;Acc:ZDB-GENE-030131-5862]	8.36458121105139	5.23827789785806	0.00148917980617822	d6.sn
ENSDARG00000045788|avpr1ab	0.672752030866104	3.40675297328002	22.4927256152219	0.0000237586946025708	0.000243749143473061	ENSDARG00000045788|avpr1ab	ENSDARG00000045788	avpr1ab	arginine vasopressin receptor 1Ab [Source:ZFIN;Acc:ZDB-GENE-041210-105]	16.7452585810162	10.4923818177333	0.00980315346513622	d6.sn
ENSDARG00000104474|il6r	0.672398441215123	2.13529687183868	6.34783388458457	0.0155817510351481	0.0494961422301965	ENSDARG00000104474|il6r	ENSDARG00000104474	il6r	interleukin 6 receptor [Source:NCBI gene (formerly Entrezgene);Acc:100135755]	5.45905375968175	3.43702824285737	0.211190868930364	d6.sn
ENSDARG00000013961|slc31a1	0.672257312690631	5.05814489411856	40.3009870906242	0.000000117651688612768	0.00000303821769972039	ENSDARG00000013961|slc31a1	ENSDARG00000013961	slc31a1	solute carrier family 31 member 1 [Source:ZFIN;Acc:ZDB-GENE-040415-3]	41.3537039605523	25.9380803215444	0.00753300024390712	d6.sn
ENSDARG00000019945|ptprdb	0.671436500659548	6.6881634842958	7.65885035968492	0.00832195320510228	0.0299859852329596	ENSDARG00000019945|ptprdb	ENSDARG00000019945	ptprdb	protein tyrosine phosphatase receptor type Db [Source:ZFIN;Acc:ZDB-GENE-070615-38]	83.035519845971	52.1589233788759	0.0182180143306653	d6.sn
ENSDARG00000044255|rbm18	0.671242355207742	5.22358476911126	39.6802366256509	0.000000138598442089171	0.00000346079476639492	ENSDARG00000044255|rbm18	ENSDARG00000044255	rbm18	RNA binding motif protein 18 [Source:NCBI gene (formerly Entrezgene);Acc:393766]	37.6167676803376	23.6002854819163	0.0102820276890112	d6.sn
ENSDARG00000043260|xylb	0.670952162663688	2.10918833526073	8.23140905341895	0.00637886684483647	0.0242800308192034	ENSDARG00000043260|xylb	ENSDARG00000043260	xylb	xylulokinase homolog (H. influenzae) [Source:ZFIN;Acc:ZDB-GENE-040426-1373]	5.50447275480284	3.46081056557269	0.0345049716666561	d6.sn
ENSDARG00000010169|myd88	0.670817659544288	3.22867755042189	14.7683060481211	0.000398920668106716	0.0025807640314692	ENSDARG00000010169|myd88	ENSDARG00000010169	myd88	MYD88 innate immune signal transduction adaptor [Source:ZFIN;Acc:ZDB-GENE-040219-3]	15.0243635915077	9.43127784523383	0.000411985586873399	d6.sn
ENSDARG00000027807|frk	0.669317854614955	2.0678408858302	7.23081564568605	0.0101832526915233	0.035506738082099	ENSDARG00000027807|frk	ENSDARG00000027807	frk	fyn related Src family tyrosine kinase [Source:HGNC Symbol;Acc:HGNC:3955]	6.35061542565684	3.99378218611057	0.0284744612449669	d6.sn
ENSDARG00000076861|tmem79b	0.669158660514237	3.90855670643924	22.9058680378564	0.0000206525071127976	0.000217431549324426	ENSDARG00000076861|tmem79b	ENSDARG00000076861	tmem79b		17.2532277856762	10.8291112566304	0.0430769972701517	d6.sn
ENSDARG00000054842|hsd17b14	0.668275141829739	2.91120475664582	6.47795498015382	0.0146232966898738	0.0470551434339744	ENSDARG00000054842|hsd17b14	ENSDARG00000054842	hsd17b14	hydroxysteroid (17-beta) dehydrogenase 14 [Source:ZFIN;Acc:ZDB-GENE-040801-24]	11.9287535068913	7.49710729322047	0.0335213061590384	d6.sn
ENSDARG00000076500|chgb	0.668176030336053	6.48206517616703	27.8370557411729	0.00000416332236176195	0.0000580249365016982	ENSDARG00000076500|chgb	ENSDARG00000076500	chgb	chromogranin B [Source:ZFIN;Acc:ZDB-GENE-070705-268]	95.8157213061609	60.2967433908665	0.000697483940996619	d6.sn
ENSDARG00000017843|srsf1b	0.667722483467971	7.56342246304164	96.4104952568777	0.00000000000163696212410707	0.000000000256560353036152	ENSDARG00000017843|srsf1b	ENSDARG00000017843	srsf1b	serine and arginine rich splicing factor 1b [Source:NCBI gene (formerly Entrezgene);Acc:393565]	215.011739757412	135.339109957835	0.00176293688777876	d6.sn
ENSDARG00000070868|cfap126	0.667698718887373	3.32518662289205	13.7846103042345	0.000589639646735888	0.00352032103417785	ENSDARG00000070868|cfap126	ENSDARG00000070868	cfap126	cilia and flagella associated protein 126 [Source:ZFIN;Acc:ZDB-GENE-060825-357]	8.18631181817331	5.14385278153218	0.0428251153171085	d6.sn
ENSDARG00000018750|npr1b	0.66765556888671	4.06440477140538	16.8195356818178	0.000181091486784307	0.00133396389319094	ENSDARG00000018750|npr1b	ENSDARG00000018750	npr1b		25.3961677257404	15.9836857605316	0.0220195966587842	d6.sn
ENSDARG00000101106|si:ch73-109d9.3	0.667180827677237	4.4662867255223	39.2315721889795	0.000000156149737118603	0.00000381495240097607	ENSDARG00000101106|si:ch73-109d9.3	ENSDARG00000101106	si:ch73-109d9.3		24.7376352183452	15.5718170281337	0.00443471172042079	d6.sn
ENSDARG00000088999|mettl4	0.666579250843894	3.17886241605788	33.0274540585366	0.000000874517702616865	0.0000157338390088742	ENSDARG00000088999|mettl4	ENSDARG00000088999	mettl4	methyltransferase 4, N6-adenosine [Source:HGNC Symbol;Acc:HGNC:24726]	11.7915522949525	7.42381408268401	0.00172733522206115	d6.sn
ENSDARG00000102994|znf1034	0.665885439324174	2.96402138737697	17.3341183040265	0.000149286839733402	0.00113629445514856	ENSDARG00000102994|znf1034	ENSDARG00000102994	znf1034		8.47917412181955	5.34013175806395	0.0169456385391634	d6.sn
ENSDARG00000069301|tmem177	0.665757676804284	3.73311873370045	39.9097526100536	0.000000130431508338751	0.00000330320445914804	ENSDARG00000069301|tmem177	ENSDARG00000069301	tmem177	transmembrane protein 177 [Source:NCBI gene (formerly Entrezgene);Acc:556875]	16.5428905237395	10.4225771774378	0.000893986769352608	d6.sn
ENSDARG00000092158|cbx3b	0.665656206319748	6.8831506078854	34.1333790822631	0.000000636452124463162	0.0000120894222936379	ENSDARG00000092158|cbx3b	ENSDARG00000092158	cbx3b	chromobox homolog 3b [Source:ZFIN;Acc:ZDB-GENE-070628-2]	132.710678652296	83.641176556257	0.0190998479156062	d6.sn
ENSDARG00000104344|ccdc127a	0.665537792789393	3.47469437392235	33.7549755253934	0.000000709164548583773	0.0000131588835076006	ENSDARG00000104344|ccdc127a	ENSDARG00000104344	ccdc127a	coiled-coil domain containing 127a [Source:ZFIN;Acc:ZDB-GENE-060825-61]	11.0079718976144	6.93492638541889	0.00255593025126168	d6.sn
ENSDARG00000110709|zdhhc21	0.665481339016229	4.17926548821642	23.0124942080625	0.0000199221806238621	0.000210721876547811	ENSDARG00000110709|zdhhc21	ENSDARG00000110709	zdhhc21	zinc finger DHHC-type palmitoyltransferase 21 [Source:NCBI gene (formerly Entrezgene);Acc:100144560]	18.2896631038148	11.5250810244849	0.000791837446620638	d6.sn
ENSDARG00000070986|sergef	0.66533932641222	4.21737426554607	19.4608216968282	0.0000685361636385379	0.000593028193705682	ENSDARG00000070986|sergef	ENSDARG00000070986	sergef	secretion regulating guanine nucleotide exchange factor [Source:HGNC Symbol;Acc:HGNC:17499]	17.1592316155366	10.8058193733656	0.0228231632596332	d6.sn
ENSDARG00000052429|syngr2a	0.665109069702071	3.60454396862163	7.98462087238376	0.00714952462542906	0.0265919632336854	ENSDARG00000052429|syngr2a	ENSDARG00000052429	syngr2a	synaptogyrin 2a [Source:ZFIN;Acc:ZDB-GENE-070112-1292]	19.6035014231281	12.350661664619	0.0219647348120059	d6.sn
ENSDARG00000074435|ttc19	0.664918455415447	5.04266790041589	50.1124912978361	0.0000000103289348889665	0.00000038706324426022	ENSDARG00000074435|ttc19	ENSDARG00000074435	ttc19	tetratricopeptide repeat domain 19 [Source:NCBI gene (formerly Entrezgene);Acc:564788]	31.6482730731363	19.949041323918	0.00405970813316415	d6.sn
ENSDARG00000062508|cplx3a	0.664187051081918	3.25588591556109	12.7891053159527	0.000883152815381572	0.00489750664966765	ENSDARG00000062508|cplx3a	ENSDARG00000062508	cplx3a	complexin 3a [Source:ZFIN;Acc:ZDB-GENE-090313-349]	6.29206508501352	3.96716511729139	0.00413765141032669	d6.sn
ENSDARG00000037244|gpr137	0.663459130703221	2.7999483785884	9.9266216113636	0.00297607871054119	0.0132296712061449	ENSDARG00000037244|gpr137	ENSDARG00000037244	gpr137	G protein-coupled receptor 137 [Source:ZFIN;Acc:ZDB-GENE-040718-443]	9.61859009161406	6.07319907047063	0.000581611771278599	d6.sn
ENSDARG00000070951|hmga1b	0.662717172529744	7.3778765675125	52.6509061585628	0.00000000574817507366094	0.000000234059677835998	ENSDARG00000070951|hmga1b	ENSDARG00000070951	hmga1b	high mobility group AT-hook 1b [Source:ZFIN;Acc:ZDB-GENE-061013-204]	149.912442890832	94.6917760682485	0.000180677517756641	d6.sn
ENSDARG00000058231|nt5c2b	0.662042416109964	5.84722067362658	36.8154782489304	0.000000300333589770789	0.00000651943646087809	ENSDARG00000058231|nt5c2b	ENSDARG00000058231	nt5c2b	5'-nucleotidase, cytosolic IIb [Source:ZFIN;Acc:ZDB-GENE-061013-522]	83.4859483547569	52.7515903058119	0.000168770207747312	d6.sn
ENSDARG00000093386|si:dkeyp-82a1.1	0.661984662254444	3.82198239033603	20.1515807402902	0.0000535698342348683	0.000485616685752243	ENSDARG00000093386|si:dkeyp-82a1.1	ENSDARG00000093386	si:dkeyp-82a1.1		7.00977218221081	4.42442092394427	0.00243542344779454	d6.sn
ENSDARG00000024219|cdk5rap2	0.661477023618983	5.2274692831093	15.0689388859414	0.000354584194326541	0.00234320820011069	ENSDARG00000024219|cdk5rap2	ENSDARG00000024219	cdk5rap2	CDK5 regulatory subunit associated protein 2 [Source:ZFIN;Acc:ZDB-GENE-030131-6392]	38.1654339209838	24.1477373127828	0.0103436707541644	d6.sn
ENSDARG00000086327|srrm4	0.661311539531167	7.56697487170996	69.580349379183	0.000000000166700478823927	0.0000000124005251710217	ENSDARG00000086327|srrm4	ENSDARG00000086327	srrm4		168.581967474508	106.596432029099	0.00023829038298066	d6.sn
ENSDARG00000016769|sgtb	0.660789038710861	6.93647626413086	33.1388845223876	0.000000846773864368312	0.000015291017898593	ENSDARG00000016769|sgtb	ENSDARG00000016769	sgtb	small glutamine rich tetratricopeptide repeat co-chaperone beta [Source:ZFIN;Acc:ZDB-GENE-040704-72]	83.0278527062075	52.5096102730867	0.00350076902109935	d6.sn
ENSDARG00000019950|carf	0.660625459896749	5.60203918090856	44.5670750854638	0.0000000394528222783457	0.00000119752050082384	ENSDARG00000019950|carf	ENSDARG00000019950	carf		54.0995404313853	34.2130830198618	0.00593895082619283	d6.sn
ENSDARG00000076025|dgkzb	0.660431372558173	6.58237368272909	35.795562078018	0.000000398334284649566	0.00000822410138646825	ENSDARG00000076025|dgkzb	ENSDARG00000076025	dgkzb	diacylglycerol kinase zeta [Source:HGNC Symbol;Acc:HGNC:2857]	50.281745403602	31.818806600563	0.00129082103898599	d6.sn
ENSDARG00000099614|purab	0.660335830513471	6.73052301121559	46.5829247814614	0.000000023998370958262	0.000000788970190342862	ENSDARG00000099614|purab	ENSDARG00000099614	purab	purine rich element binding protein A [Source:HGNC Symbol;Acc:HGNC:9701]	86.1375827869007	54.5063413175543	0.00010910584850267	d6.sn
ENSDARG00000055510|ypel3	0.660120214748273	6.17452778207825	35.9613421446491	0.000000380363744543582	0.00000793857999499669	ENSDARG00000055510|ypel3	ENSDARG00000055510	ypel3	yippee-like 3 [Source:NCBI gene (formerly Entrezgene);Acc:368214]	87.2420168473127	55.1935795091552	0.0151518394134938	d6.sn
ENSDARG00000096319|si:ch211-239j9.1	0.660086491109688	6.30922852227223	26.8979222102632	0.0000055943759913652	0.0000740370949043127	ENSDARG00000096319|si:ch211-239j9.1	ENSDARG00000096319	si:ch211-239j9.1		80.1906189226634	50.7312877919462	0.00642239492619453	d6.sn
ENSDARG00000019128|tpm4b	0.659756968312078	4.03715197722057	12.0426498984672	0.00120277001319068	0.00631144003552572	ENSDARG00000019128|tpm4b	ENSDARG00000019128	tpm4b	tropomyosin 4b [Source:ZFIN;Acc:ZDB-GENE-030131-2964]	39.829558008576	25.2161136939623	0.120837555872036	d6.sn
ENSDARG00000039265|arhgap4a	0.659711730286713	3.53955827754662	17.3839688874518	0.000146534585363416	0.00111807773032955	ENSDARG00000039265|arhgap4a	ENSDARG00000039265	arhgap4a	Rho GTPase activating protein 4a [Source:ZFIN;Acc:ZDB-GENE-040426-1229]	5.46620584977854	3.45535565479982	0.0218072245419522	d6.sn
ENSDARG00000074807|tbrg4	0.65937338918706	4.63223022273587	19.8082690875964	0.0000605247848487738	0.000535419821949394	ENSDARG00000074807|tbrg4	ENSDARG00000074807	tbrg4		26.8354611628347	16.9837354886871	0.000331296527127098	d6.sn
ENSDARG00000068726|masp1	0.65914085146179	2.94774614888126	21.8628343811373	0.0000294727796891164	0.000293632175809973	ENSDARG00000068726|masp1	ENSDARG00000068726	masp1	MBL associated serine protease 1 [Source:NCBI gene (formerly Entrezgene);Acc:100002060]	10.9466306372495	6.9311247095562	0.00351216815437005	d6.sn
ENSDARG00000016348|dip2bb	0.657642859251099	5.72831185300534	7.66972912872836	0.00827965913335686	0.0298724635302234	ENSDARG00000016348|dip2bb	ENSDARG00000016348	dip2bb		50.7411839207392	32.1854128256114	0.0125243173171419	d6.sn
ENSDARG00000074865|frmpd3	0.656772856886017	7.02313520912126	76.8889672425604	0.0000000000426775848560449	0.00000000425410165845056	ENSDARG00000074865|frmpd3	ENSDARG00000074865	frmpd3	FERM and PDZ domain containing 3 [Source:HGNC Symbol;Acc:HGNC:29382]	153.962946286151	97.6604324117605	0.00224179387284078	d6.sn
ENSDARG00000074526|zbtb16b	0.656551089879305	5.66598672557845	40.3687714844898	0.000000115574321366353	0.00000299077060067446	ENSDARG00000074526|zbtb16b	ENSDARG00000074526	zbtb16b	zinc finger and BTB domain containing 16 [Source:HGNC Symbol;Acc:HGNC:12930]	50.0910735190797	31.7799915831561	0.000260322407134744	d6.sn
ENSDARG00000018111|kdm7aa	0.656341062424728	4.77776999272699	19.3448659856776	0.0000714517555912925	0.000614452535079375	ENSDARG00000018111|kdm7aa	ENSDARG00000018111	kdm7aa	lysine (K)-specific demethylase 7Aa [Source:ZFIN;Acc:ZDB-GENE-030131-9829]	33.6285766067117	21.3370863606178	0.000167853788633159	d6.sn
ENSDARG00000003854|acsl1b	0.655666751702457	4.55607782076654	9.47808733243819	0.00362886433841455	0.0155225890455621	ENSDARG00000003854|acsl1b	ENSDARG00000003854	acsl1b	acyl-CoA synthetase long chain family member 1b [Source:ZFIN;Acc:ZDB-GENE-040801-88]	43.0286894266616	27.3083742525258	0.021780609003608	d6.sn
ENSDARG00000079253|plch1	0.655307940553367	6.78821774725911	40.7764442868007	0.000000103864897609412	0.00000274185725468913	ENSDARG00000079253|plch1	ENSDARG00000079253	plch1	phospholipase C eta 1 [Source:HGNC Symbol;Acc:HGNC:29185]	67.9501021914499	43.1558785923263	0.0115159344720678	d6.sn
ENSDARG00000029105|ftr51	0.654497906385946	3.23173282620757	7.23715149552067	0.0101526708717025	0.0354248891238907	ENSDARG00000029105|ftr51	ENSDARG00000029105	ftr51		10.5735905500552	6.70982131307348	0.00311296757146471	d6.sn
ENSDARG00000015460|racgap1	0.654409131351037	3.60161942732885	8.05843828080324	0.00690912706558291	0.0258677052996283	ENSDARG00000015460|racgap1	ENSDARG00000015460	racgap1	Rac GTPase activating protein 1 [Source:ZFIN;Acc:ZDB-GENE-030131-1917]	19.8287938743291	12.5829971903819	0.0691306135372857	d6.sn
ENSDARG00000079835|man2c1	0.653676253318002	5.14955718346056	48.9390434967837	0.0000000136193517761529	0.000000486935790906358	ENSDARG00000079835|man2c1	ENSDARG00000079835	man2c1	mannosidase alpha class 2C member 1 [Source:HGNC Symbol;Acc:HGNC:6827]	43.7562894367767	27.8157398066385	0.000457981464229873	d6.sn
ENSDARG00000045506|gramd4b	0.653549605519139	6.48456448077453	130.342909895017	0.0000000000000149600902523779	0.00000000000484162920895138	ENSDARG00000045506|gramd4b	ENSDARG00000045506	gramd4b	GRAM domain containing 4 [Source:HGNC Symbol;Acc:HGNC:29113]	94.8844642186678	60.3177922939665	0.0000780788757413282	d6.sn
ENSDARG00000055133|cenpf	0.651849000141507	4.87873389706904	16.4350153321721	0.000209472109540993	0.00150694138849929	ENSDARG00000055133|cenpf	ENSDARG00000055133	cenpf	centromere protein F [Source:HGNC Symbol;Acc:HGNC:1857]	38.3386750576803	24.3865373381644	0.0225541589161738	d6.sn
ENSDARG00000074301|cth	0.651409910490038	5.80819575861317	69.2000312596784	0.000000000179389177033619	0.0000000131869566126188	ENSDARG00000074301|cth	ENSDARG00000074301	cth	cystathionase (cystathionine gamma-lyase) [Source:ZFIN;Acc:ZDB-GENE-030131-774]	99.5219136475357	63.3614344983219	0.00622160783593564	d6.sn
ENSDARG00000053535|lmo7b	0.649988283930274	1.68970976503111	9.10644668783075	0.00428465343075793	0.0176718906809811	ENSDARG00000053535|lmo7b	ENSDARG00000053535	lmo7b	LIM domain 7b [Source:ZFIN;Acc:ZDB-GENE-060825-242]	5.81152274930981	3.7082867780022	0.076491397120083	d6.sn
ENSDARG00000008946|ccdc127b	0.64915025215916	3.06321272453985	13.8938075083792	0.000564381522568101	0.00340212567547099	ENSDARG00000008946|ccdc127b	ENSDARG00000008946	ccdc127b	coiled-coil domain containing 127b [Source:ZFIN;Acc:ZDB-GENE-060503-656]	8.58546669119808	5.47266185627467	0.00764582909755248	d6.sn
ENSDARG00000045064|ablim1b	0.648326851970995	7.20275077695968	55.0255428155191	0.00000000337033174703649	0.000000149979762743124	ENSDARG00000045064|ablim1b	ENSDARG00000045064	ablim1b	actin binding LIM protein 1b [Source:ZFIN;Acc:ZDB-GENE-050327-91]	201.608664774246	128.626404611799	0.00540637129150944	d6.sn
ENSDARG00000020467|safb	0.648316223648133	8.33169748069307	54.7733489271674	0.00000000356467309130759	0.000000157502931623023	ENSDARG00000020467|safb	ENSDARG00000020467	safb	scaffold attachment factor B [Source:ZFIN;Acc:ZDB-GENE-030131-698]	340.239918105128	217.075735509396	0.000744695961917719	d6.sn
ENSDARG00000056004|sprn	0.648027143276361	5.97947664261604	30.1544816228622	0.00000204413684592842	0.0000320780164990782	ENSDARG00000056004|sprn	ENSDARG00000056004	sprn	shadow of prion protein [Source:NCBI gene (formerly Entrezgene);Acc:386702]	81.0994740547494	51.7379889594758	0.0247966314158049	d6.sn
ENSDARG00000076218|b3galt4	0.646879792595946	2.77959908955615	7.93048723196044	0.00733146963853984	0.0271390706168171	ENSDARG00000076218|b3galt4	ENSDARG00000076218	b3galt4		7.55759059640369	4.83167524887479	0.00685187865242804	d6.sn
ENSDARG00000028721|mapk14b	0.646493709667912	6.23517922526975	21.3734631155931	0.0000349012179574258	0.000338287962465598	ENSDARG00000028721|mapk14b	ENSDARG00000028721	mapk14b	mitogen-activated protein kinase 14b [Source:ZFIN;Acc:ZDB-GENE-021007-1]	89.6863297933041	57.2882906198677	0.00110048702792409	d6.sn
ENSDARG00000035133|pho	0.646257360191515	5.41776416123378	28.7287733939651	0.00000315716343808196	0.0000459022828920668	ENSDARG00000035133|pho	ENSDARG00000035133	pho	phoenix [Source:ZFIN;Acc:ZDB-GENE-030131-5935]	42.9295559064766	27.4325824602194	0.000113196988035058	d6.sn
ENSDARG00000020876|pdk2a	0.645674106868199	6.94312365583101	7.77633030119438	0.00787712893136804	0.0286859641925605	ENSDARG00000020876|pdk2a	ENSDARG00000020876	pdk2a	pyruvate dehydrogenase kinase 2 [Source:HGNC Symbol;Acc:HGNC:8810]	147.382956197287	94.2090563700223	0.000581885314786653	d6.sn
ENSDARG00000074070|irx5b	0.64559055545239	3.80807921687536	17.0052874925797	0.000168858950189969	0.00125911581051287	ENSDARG00000074070|irx5b	ENSDARG00000074070	irx5b	iroquois homeobox 5b [Source:ZFIN;Acc:ZDB-GENE-040628-5]	23.3811631542742	14.9403190401238	0.000195608204972792	d6.sn
ENSDARG00000003290|dab1b	0.64503624605689	4.04413930549937	8.66388262559951	0.00523350277606814	0.020731026733368	ENSDARG00000003290|dab1b	ENSDARG00000003290	dab1b	DAB adaptor protein 1b [Source:ZFIN;Acc:ZDB-GENE-060421-7958]	16.6808903137277	10.680753543086	0.0183786755705953	d6.sn
ENSDARG00000100709|agxt2	0.644827551036336	3.94029495149089	7.68367894083688	0.00822576038924425	0.0296951975807572	ENSDARG00000100709|agxt2	ENSDARG00000100709	agxt2	alanine--glyoxylate aminotransferase 2 [Source:ZFIN;Acc:ZDB-GENE-050913-100]	46.3347322399265	29.6541438110528	0.181492882781695	d6.sn
ENSDARG00000060169|mns1	0.644654575739587	2.18791455416682	9.5905103070683	0.00345213581477544	0.0149249175059341	ENSDARG00000060169|mns1	ENSDARG00000060169	mns1	meiosis-specific nuclear structural 1 [Source:ZFIN;Acc:ZDB-GENE-030521-42]	6.93948193084441	4.43364760589611	0.0143734659462808	d6.sn
ENSDARG00000052388|pcgf5b	0.644495227231269	3.49362290761315	13.9179321599088	0.000558956644141742	0.00337687290949154	ENSDARG00000052388|pcgf5b	ENSDARG00000052388	pcgf5b	polycomb group ring finger 5b [Source:NCBI gene (formerly Entrezgene);Acc:692252]	9.31989548726824	5.96146098363074	0.0156699634441263	d6.sn
ENSDARG00000103900|sept9b	0.643925191019769	5.4554880769264	24.670320229882	0.0000114749515817772	0.000134377722470812	ENSDARG00000103900|sept9b	ENSDARG00000103900	sept9b	septin 9b [Source:ZFIN;Acc:ZDB-GENE-050327-17]	33.8843523136416	21.6748517249148	0.0102509265150064	d6.sn
ENSDARG00000114508|tmem101	0.643850764006045	5.11118673354328	27.6367655033254	0.0000044325143977564	0.0000611279794090147	ENSDARG00000114508|tmem101	ENSDARG00000114508	tmem101	transmembrane protein 101 [Source:NCBI gene (formerly Entrezgene);Acc:572154]	38.0229518924924	24.318130449949	0.0142381058756574	d6.sn
ENSDARG00000042332|plin2	0.642592546761637	3.90604229679515	12.7250019594988	0.000906706773512235	0.0050033509291242	ENSDARG00000042332|plin2	ENSDARG00000042332	plin2	perilipin 2 [Source:ZFIN;Acc:ZDB-GENE-050913-12]	12.2798512469803	7.85750216684154	0.0178159505157774	d6.sn
ENSDARG00000089109|bcl2b	0.642555796958141	7.26659470979665	34.4941553707229	0.000000574381058312844	0.0000111044033926734	ENSDARG00000089109|bcl2b	ENSDARG00000089109	bcl2b	BCL2 apoptosis regulator [Source:HGNC Symbol;Acc:HGNC:990]	176.654902582419	113.165869788042	0.000563029453068175	d6.sn
ENSDARG00000089930|iqce	0.642390545048896	4.93880138102286	35.9763275758582	0.00000037878175062075	0.00000791882653143381	ENSDARG00000089930|iqce	ENSDARG00000089930	iqce	IQ motif containing E [Source:ZFIN;Acc:ZDB-GENE-090312-217]	37.8666536669267	24.2574774861366	0.00138343341510067	d6.sn
ENSDARG00000025671|grm6b	0.64214624480984	3.96202657220117	34.3079805031409	0.000000605578164142226	0.000011617404041897	ENSDARG00000025671|grm6b	ENSDARG00000025671	grm6b	glutamate receptor, metabotropic 6b [Source:ZFIN;Acc:ZDB-GENE-021120-2]	12.6666330374968	8.11427763827915	0.000211619269788482	d6.sn
ENSDARG00000111188|cdaa	0.642145014176427	4.2684358157443	11.4721676546041	0.00152854935119087	0.00769760274586281	ENSDARG00000111188|cdaa	ENSDARG00000111188	cdaa	cytidine deaminase a [Source:ZFIN;Acc:ZDB-GENE-170609-2]	13.9665074369351	8.92632288588588	0.0612553778610483	d6.sn
ENSDARG00000077608|gpr137bb	0.641113390674987	7.45062276832639	34.8997949687848	0.000000512099668740549	0.0000101685448167446	ENSDARG00000077608|gpr137bb	ENSDARG00000077608	gpr137bb		155.494921150616	99.7041604926464	0.0000675988157948855	d6.sn
ENSDARG00000056647|klhl3	0.640952066969545	6.51472997387013	70.4272556139659	0.000000000141705060337726	0.000000011000903749583	ENSDARG00000056647|klhl3	ENSDARG00000056647	klhl3	kelch like family member 3 [Source:HGNC Symbol;Acc:HGNC:6354]	88.3535035603617	56.6641120037182	0.000494867694065393	d6.sn
ENSDARG00000053475|ngb	0.640831163981514	7.54922160599662	25.3146919242488	0.00000929739661674458	0.000112854906814065	ENSDARG00000053475|ngb	ENSDARG00000053475	ngb	neuroglobin [Source:ZFIN;Acc:ZDB-GENE-011102-1]	186.27109306109	119.466682454714	0.00441452197936315	d6.sn
ENSDARG00000070780|rln3a	0.63993847486314	5.1665420591765	7.47170914368547	0.00908672588246593	0.0322887792657994	ENSDARG00000070780|rln3a	ENSDARG00000070780	rln3a	relaxin 3a [Source:ZFIN;Acc:ZDB-GENE-050310-3]	44.4599015537238	28.5209594507998	0.0362256418763392	d6.sn
ENSDARG00000017398|slc44a5a	0.639854067382734	2.84665806637803	9.76774124278545	0.00319180414380784	0.014038079644139	ENSDARG00000017398|slc44a5a	ENSDARG00000017398	slc44a5a	solute carrier family 44 member 5 [Source:HGNC Symbol;Acc:HGNC:28524]	6.83698606751233	4.39663669165127	0.0310614899008503	d6.sn
ENSDARG00000040485|gsdmeb	0.639742771568441	2.17642764959486	11.8127437033374	0.00132423837099896	0.00681536972434824	ENSDARG00000040485|gsdmeb	ENSDARG00000040485	gsdmeb	gasdermin Eb [Source:ZFIN;Acc:ZDB-GENE-030131-7662]	9.00974713375412	5.78341590074464	0.0344606375279974	d6.sn
ENSDARG00000051852|kcnc1a	0.63961201440956	8.01940282374749	58.8363821789297	0.00000000147040242598728	0.0000000743254126888499	ENSDARG00000051852|kcnc1a	ENSDARG00000051852	kcnc1a	potassium voltage-gated channel, Shaw-related subfamily, member 1a [Source:ZFIN;Acc:ZDB-GENE-061220-10]	223.774843703164	143.64736052296	0.00375398758071213	d6.sn
ENSDARG00000115301|lurap1	0.639298386064066	7.08459292083374	100.08863617463	0.000000000000933153365715201	0.000000000158552519181091	ENSDARG00000115301|lurap1	ENSDARG00000115301	lurap1	leucine rich adaptor protein 1 [Source:ZFIN;Acc:ZDB-GENE-070928-35]	101.326454443176	65.0535090575692	0.0000126552178390953	d6.sn
ENSDARG00000052435|spred2a	0.639191265574436	6.22410337662371	7.77368465908474	0.00788686270402538	0.0287088253847959	ENSDARG00000052435|spred2a	ENSDARG00000052435	spred2a	sprouty related EVH1 domain containing 2 [Source:HGNC Symbol;Acc:HGNC:17722]	75.2309407012446	48.314683357137	0.0523933441416427	d6.sn
ENSDARG00000024654|pgm3	0.638906211451948	3.83114038268474	21.8917144104491	0.0000291814991241957	0.000291347339012403	ENSDARG00000024654|pgm3	ENSDARG00000024654	pgm3	phosphoglucomutase 3 [Source:ZFIN;Acc:ZDB-GENE-041024-13]	13.383059978212	8.59221686531404	0.000768461272141614	d6.sn
ENSDARG00000079610|akap9	0.638535438977486	7.9198386209751	28.6659352406475	0.00000321892231133042	0.0000466369441850895	ENSDARG00000079610|akap9	ENSDARG00000079610	akap9		221.607624206462	142.350643801679	0.0010301509940351	d6.sn
ENSDARG00000099799|si:dkey-11f4.16	0.638497014417659	4.51787390788902	38.3888458770179	0.000000195709686114397	0.00000458803892565453	ENSDARG00000099799|si:dkey-11f4.16	ENSDARG00000099799	si:dkey-11f4.16		15.7320168958925	10.1029037256178	0.00109330700374347	d6.sn
ENSDARG00000009488|gipc2	0.637767217866666	4.19427642614195	16.0287030827266	0.000244602904073207	0.00171077866110141	ENSDARG00000009488|gipc2	ENSDARG00000009488	gipc2	GIPC PDZ domain containing family, member 2 [Source:ZFIN;Acc:ZDB-GENE-040426-921]	24.0883240665203	15.4803711855164	0.0000592870102668381	d6.sn
ENSDARG00000033845|igsf9ba	0.637287917264724	8.03678612713033	6.83287679238427	0.0123158826776954	0.0412294191735855	ENSDARG00000033845|igsf9ba	ENSDARG00000033845	igsf9ba		302.50858847787	194.493621115962	0.000227859227647951	d6.sn
ENSDARG00000104401|yme1l1b	0.637110116461787	5.67313809265552	86.4731795485027	0.00000000000808607279353717	0.00000000107138694724176	ENSDARG00000104401|yme1l1b	ENSDARG00000104401	yme1l1b	YME1-like 1b [Source:ZFIN;Acc:ZDB-GENE-070410-25]	53.1568389716845	34.1715176180097	0.0000892443335442962	d6.sn
ENSDARG00000039605|mat1a	0.637069652838281	4.97169971665508	7.79666708950543	0.00780273218559465	0.0284774584160836	ENSDARG00000039605|mat1a	ENSDARG00000039605	mat1a	methionine adenosyltransferase I, alpha [Source:ZFIN;Acc:ZDB-GENE-030131-6127]	109.718755784288	70.5690977831147	0.165400734672964	d6.sn
ENSDARG00000016074|cryz	0.636773360820738	4.16511437300621	27.1835052255374	0.00000511136082042697	0.0000688514117000216	ENSDARG00000016074|cryz	ENSDARG00000016074	cryz	crystallin, zeta (quinone reductase) [Source:ZFIN;Acc:ZDB-GENE-050306-24]	15.0126926163147	9.65782775968612	0.00242182686168196	d6.sn
ENSDARG00000044625|pcf11	0.636133255578763	7.94312771190523	140.002100844207	0.00000000000000465837384615051	0.00000000000173263695889658	ENSDARG00000044625|pcf11	ENSDARG00000044625	pcf11	PCF11 cleavage and polyadenylation factor subunit [Source:ZFIN;Acc:ZDB-GENE-041114-175]	251.232460134333	161.647905685657	0.00247625269958396	d6.sn
ENSDARG00000036966|hsd3b7	0.635978198388247	4.96554456571597	25.7413211017462	0.00000809786361425525	0.000100848956155543	ENSDARG00000036966|hsd3b7	ENSDARG00000036966	hsd3b7	hydroxy-delta-5-steroid dehydrogenase, 3 beta- and steroid delta-isomerase [Source:ZFIN;Acc:ZDB-GENE-030131-5673]	34.5683183229237	22.2563441697992	0.010710061220202	d6.sn
ENSDARG00000104296|zgc:165508	0.635486681372695	4.49979173678606	9.17711487377649	0.00415089021427125	0.0172457792830343	ENSDARG00000104296|zgc:165508	ENSDARG00000104296	zgc:165508	family with sequence similarity 131 member Ab [Source:ZFIN;Acc:ZDB-GENE-070719-4]	11.8032339376756	7.6118109514144	0.0302648828946725	d6.sn
ENSDARG00000067507|kctd8	0.635265927780988	6.4764202644682	53.8277498944246	0.00000000440443071196467	0.000000189238643693379	ENSDARG00000067507|kctd8	ENSDARG00000067507	kctd8	potassium channel tetramerization domain containing 8 [Source:ZFIN;Acc:ZDB-GENE-060117-3]	87.3812989216408	56.261485596303	0.0000987427248472932	d6.sn
ENSDARG00000069498|phkg1b	0.635172235351505	3.49589254798383	29.4050967697948	0.00000256591834632475	0.0000390132307446081	ENSDARG00000069498|phkg1b	ENSDARG00000069498	phkg1b	phosphorylase kinase, gamma 1b (muscle) [Source:ZFIN;Acc:ZDB-GENE-050522-52]	12.5205081239107	8.0582449658035	0.00292676044044238	d6.sn
ENSDARG00000036096|smad3a	0.63479811919924	5.84490441120825	48.0946030106501	0.0000000166560466707966	0.000000576484281994795	ENSDARG00000036096|smad3a	ENSDARG00000036096	smad3a	SMAD family member 3a [Source:ZFIN;Acc:ZDB-GENE-000509-3]	70.0971580824849	45.1403379645766	0.00000451132497003813	d6.sn
ENSDARG00000075030|stx10	0.633841554050859	4.94379600923539	32.6804931467384	0.000000967173102936797	0.0000172279869372302	ENSDARG00000075030|stx10	ENSDARG00000075030	stx10	syntaxin 10 [Source:ZFIN;Acc:ZDB-GENE-041111-53]	29.8990806536058	19.2573796596906	0.00674455723071141	d6.sn
ENSDARG00000074860|slc5a7a	0.633560208799545	4.93915232442082	24.1062427278088	0.0000138209718134008	0.000156198919541926	ENSDARG00000074860|slc5a7a	ENSDARG00000074860	slc5a7a	solute carrier family 5 member 7 [Source:HGNC Symbol;Acc:HGNC:14025]	30.6876984208633	19.7673913850951	0.00621413431127232	d6.sn
ENSDARG00000041609|adarb1a	0.633474359355808	6.03044501749619	8.6703538513642	0.00521812389697364	0.0206865490793165	ENSDARG00000041609|adarb1a	ENSDARG00000041609	adarb1a	adenosine deaminase RNA specific B1a [Source:ZFIN;Acc:ZDB-GENE-000627-2]	71.6128766356048	46.167586231394	0.0000808523141397661	d6.sn
ENSDARG00000059368|gria4b	0.632897866948458	7.0169822809603	29.8181250390855	0.00000226303183345895	0.0000349843382691048	ENSDARG00000059368|gria4b	ENSDARG00000059368	gria4b	glutamate receptor, ionotropic, AMPA 4b [Source:ZFIN;Acc:ZDB-GENE-030131-8013]	165.978241536849	107.040712852026	0.00754907282311725	d6.sn
ENSDARG00000069269|wdr35	0.632423565287089	6.21816092090837	72.6259313608367	0.0000000000934785689366299	0.00000000790604371213971	ENSDARG00000069269|wdr35	ENSDARG00000069269	wdr35	WD repeat domain 35 [Source:ZFIN;Acc:ZDB-GENE-060810-148]	75.5729090605585	48.7522471060993	0.000146330979280496	d6.sn
ENSDARG00000074730|pkmyt1	0.631146775368838	4.6980128508436	52.9398831098651	0.00000000538267994075823	0.000000221808244216121	ENSDARG00000074730|pkmyt1	ENSDARG00000074730	pkmyt1	protein kinase, membrane associated tyrosine/threonine 1 [Source:ZFIN;Acc:ZDB-GENE-060810-80]	18.5078996471676	11.940791554143	0.00303847423517338	d6.sn
ENSDARG00000003584|pla2g7	0.630884905432776	4.37839981852943	14.1170505803127	0.000516225217297046	0.00316785512539539	ENSDARG00000003584|pla2g7	ENSDARG00000003584	pla2g7	phospholipase A2, group VII (platelet-activating factor acetylhydrolase, plasma) [Source:ZFIN;Acc:ZDB-GENE-040426-2248]	29.0742421379524	18.7705076638816	0.000950652177220254	d6.sn
ENSDARG00000003751|lats1	0.630768744141	5.208352663233	62.8108411134971	0.00000000064007059230594	0.0000000370082579124456	ENSDARG00000003751|lats1	ENSDARG00000003751	lats1	large tumor suppressor kinase 1 [Source:ZFIN;Acc:ZDB-GENE-050523-2]	38.9916907146248	25.1808773215614	0.0000227899080890195	d6.sn
ENSDARG00000022045|map1ab	0.630698239260811	9.4413565850479	61.0394597933344	0.000000000923551550158122	0.0000000503756593413557	ENSDARG00000022045|map1ab	ENSDARG00000022045	map1ab		277.634552752743	179.319769024393	0.0000174741693511842	d6.sn
ENSDARG00000018817|bdnf	0.629873033249953	5.78598624894152	13.1545522102613	0.000760643303808137	0.00433758149448485	ENSDARG00000018817|bdnf	ENSDARG00000018817	bdnf	brain-derived neurotrophic factor [Source:ZFIN;Acc:ZDB-GENE-000412-1]	40.5745811673195	26.2407112272766	0.012920460416644	d6.sn
ENSDARG00000056690|mtmr1a	0.629861335921253	6.69342161133843	62.3880384187959	0.000000000698207091037816	0.00000003990690907114	ENSDARG00000056690|mtmr1a	ENSDARG00000056690	mtmr1a	myotubularin related protein 1a [Source:ZFIN;Acc:ZDB-GENE-050522-518]	101.745924088768	65.7495208704003	0.000000359795152612661	d6.sn
ENSDARG00000115410|pimr58	0.629417761969196	3.27851470324195	11.1714754151726	0.00173667024684359	0.00853605967482095	ENSDARG00000115410|pimr58	ENSDARG00000115410	pimr58		6.76395821147419	4.37253899710067	0.0149020166085299	d6.sn
ENSDARG00000103834|rbm14b	0.628540248597983	7.01507101718686	56.2221699397661	0.00000000258835132546997	0.000000119669230112637	ENSDARG00000103834|rbm14b	ENSDARG00000103834	rbm14b	RNA binding motif protein 14b [Source:ZFIN;Acc:ZDB-GENE-040426-2455]	144.065533521983	93.1894111494624	0.000809056297299447	d6.sn
ENSDARG00000078055|acd	0.628250898775698	4.0039336047221	34.8637838033627	0.000000517330959332715	0.000010219230822761	ENSDARG00000078055|acd	ENSDARG00000078055	acd	ACD shelterin complex subunit and telomerase recruitment factor [Source:ZFIN;Acc:ZDB-GENE-081022-45]	13.9276485529761	9.00516746364574	0.000292471980703534	d6.sn
ENSDARG00000016231|bcap29	0.62823323603242	3.79862288977147	20.9939459034023	0.0000398299382271723	0.000378551510534376	ENSDARG00000016231|bcap29	ENSDARG00000016231	bcap29	B cell receptor associated protein 29 [Source:ZFIN;Acc:ZDB-GENE-050522-468]	13.7549840494748	8.89880126182417	0.00171359385621447	d6.sn
ENSDARG00000069920|cox17	0.628076921873735	5.49369993093578	20.6385422760805	0.0000451107924437487	0.00042009004024597	ENSDARG00000069920|cox17	ENSDARG00000069920	cox17	cytochrome c oxidase copper chaperone COX17 [Source:ZFIN;Acc:ZDB-GENE-040912-91]	51.8791517482304	33.5451665944171	0.0656915514265133	d6.sn
ENSDARG00000077231|vwf	0.627083148815596	3.21381225088604	7.82730490532833	0.00769206122809099	0.0282057336380264	ENSDARG00000077231|vwf	ENSDARG00000077231	vwf	von Willebrand factor [Source:ZFIN;Acc:ZDB-GENE-070103-1]	8.12988952880983	5.25834792786608	0.00276743926962045	d6.sn
ENSDARG00000019001|ak7a	0.627018272855491	4.35533669715187	20.8212033390525	0.0000423105169316412	0.000398480000731859	ENSDARG00000019001|ak7a	ENSDARG00000019001	ak7a	adenylate kinase 7a [Source:ZFIN;Acc:ZDB-GENE-040724-122]	12.3641405258045	8.00542768765488	0.00572611403341656	d6.sn
ENSDARG00000055852|mtnr1ab	0.626739241383717	2.63438283431216	12.7467502163144	0.000898642247039519	0.00496528434401042	ENSDARG00000055852|mtnr1ab	ENSDARG00000055852	mtnr1ab	melatonin receptor 1A [Source:HGNC Symbol;Acc:HGNC:7463]	5.41633475461332	3.50558966255389	0.000891973530434473	d6.sn
ENSDARG00000006786|copz2	0.62589960430982	4.65882089275037	38.1457415709532	0.000000208978558192458	0.00000486250762853039	ENSDARG00000006786|copz2	ENSDARG00000006786	copz2	COPI coat complex subunit zeta 2 [Source:ZFIN;Acc:ZDB-GENE-000406-5]	29.426456568817	19.0712762621433	0.00218567260959997	d6.sn
ENSDARG00000052994|slc25a28	0.625881590376745	6.95750096856517	70.2676189368113	0.000000000146097420814904	0.0000000112368756997142	ENSDARG00000052994|slc25a28	ENSDARG00000052994	slc25a28	solute carrier family 25 member 28 [Source:NCBI gene (formerly Entrezgene);Acc:100535877]	160.335019870199	103.888379829784	0.00214912304128952	d6.sn
ENSDARG00000076620|abhd8b	0.625823068591574	2.83380414445161	17.4591947688993	0.000142481915931362	0.00109473889847182	ENSDARG00000076620|abhd8b	ENSDARG00000076620	abhd8b	abhydrolase domain containing 8 [Source:HGNC Symbol;Acc:HGNC:23759]	6.70927091267492	4.33557415037723	0.0286519214241484	d6.sn
ENSDARG00000043250|ppm1ab	0.625502398786709	6.34975682511765	53.3633420207859	0.00000000489045723499659	0.000000206559651349347	ENSDARG00000043250|ppm1ab	ENSDARG00000043250	ppm1ab	protein phosphatase, Mg2+/Mn2+ dependent, 1Ab [Source:ZFIN;Acc:ZDB-GENE-991102-14]	75.6933762440297	49.061000558934	0.000737238404309811	d6.sn
ENSDARG00000021250|slc25a48	0.62547780391744	4.20160952753587	11.6865847113661	0.00139633722439278	0.00712317781614497	ENSDARG00000021250|slc25a48	ENSDARG00000021250	slc25a48	solute carrier family 25 member 48 [Source:NCBI gene (formerly Entrezgene);Acc:436640]	23.5933175461	15.3014852560318	0.0611336656432626	d6.sn
ENSDARG00000024278|adh8b	0.624735660911457	4.61201123502636	12.8701120724538	0.000854307338308545	0.00476734133941669	ENSDARG00000024278|adh8b	ENSDARG00000024278	adh8b	alcohol dehydrogenase 8b [Source:ZFIN;Acc:ZDB-GENE-030529-2]	61.2981294024856	39.7447364788368	0.020863379886344	d6.sn
ENSDARG00000056050|kctd17	0.624599186530648	7.24553331290114	59.3941961922994	0.00000000130579360986128	0.0000000682188191986231	ENSDARG00000056050|kctd17	ENSDARG00000056050	kctd17		126.923467400721	82.3181985507646	0.000193540991743436	d6.sn
ENSDARG00000062664|oxnad1	0.624377759147319	3.2365573627271	9.48024453664243	0.00362538443068287	0.0155204569683246	ENSDARG00000062664|oxnad1	ENSDARG00000062664	oxnad1	oxidoreductase NAD-binding domain containing 1 [Source:NCBI gene (formerly Entrezgene);Acc:558500]	11.7408833577056	7.60937292466376	0.000145614050328272	d6.sn
ENSDARG00000100257|zgc:174314	0.623946521117518	3.18963980208834	16.1285142473309	0.000235434506638917	0.00165969672006841	ENSDARG00000100257|zgc:174314	ENSDARG00000100257	zgc:174314	zgc:174314 [Source:ZFIN;Acc:ZDB-GENE-080213-5]	8.84048978564655	5.71947839022317	0.0681687585758524	d6.sn
ENSDARG00000025034|syngr3b	0.623895138166453	7.17698773039691	61.0380507967982	0.000000000923823287279275	0.0000000503756593413557	ENSDARG00000025034|syngr3b	ENSDARG00000025034	syngr3b	synaptogyrin 3b [Source:ZFIN;Acc:ZDB-GENE-070822-6]	93.1409122869312	60.442194969347	0.000102847399832521	d6.sn
ENSDARG00000098431|comp	0.623606452048261	6.2471794374736	20.7873414990929	0.0000428155089011808	0.000401403649844098	ENSDARG00000098431|comp	ENSDARG00000098431	comp	cartilage oligomeric matrix protein [Source:ZFIN;Acc:ZDB-GENE-060606-1]	81.160265753013	52.651540953802	0.0346077484030956	d6.sn
ENSDARG00000097897|sgip1a	0.623228645940724	7.89687042348694	79.9802306264971	0.0000000000245997996612791	0.00000000260862556408117	ENSDARG00000097897|sgip1a	ENSDARG00000097897	sgip1a	SH3GL interacting endocytic adaptor 1 [Source:HGNC Symbol;Acc:HGNC:25412]	191.71287334254	124.463937613036	0.000148671996397665	d6.sn
ENSDARG00000059523|rims4	0.621817179118385	4.73339956773528	8.30741253820745	0.00615971642441026	0.0236385845863584	ENSDARG00000059523|rims4	ENSDARG00000059523	rims4	regulating synaptic membrane exocytosis 4 [Source:HGNC Symbol;Acc:HGNC:16183]	20.4987526267176	13.3357041297554	0.00409699441924592	d6.sn
ENSDARG00000032039|mxd1	0.621189183068419	4.26270821542615	6.50313791755606	0.0144452065415767	0.0466348681197164	ENSDARG00000032039|mxd1	ENSDARG00000032039	mxd1		23.0004797586692	14.9694687706385	0.0222833094733736	d6.sn
ENSDARG00000054031|mxd4	0.621176972281917	4.20191699933507	39.720969593044	0.000000137110823253545	0.00000343742627311705	ENSDARG00000054031|mxd4	ENSDARG00000054031	mxd4	MAX dimerization protein 4 [Source:HGNC Symbol;Acc:HGNC:13906]	29.6497689054855	19.2723182956032	0.0000287486960447604	d6.sn
ENSDARG00000069529|zgc:153981	0.62083909374405	5.69388847042039	21.3391226530277	0.0000353196186244954	0.0003415463314406	ENSDARG00000069529|zgc:153981	ENSDARG00000069529	zgc:153981	zgc:153981 [Source:ZFIN;Acc:ZDB-GENE-061103-367]	27.1226302727338	17.6279695696037	0.0138608485627267	d6.sn
ENSDARG00000116680|zgc:56235	0.620732407162602	6.36339573409544	110.184744214509	0.000000000000214465777008408	0.0000000000477186353843707	ENSDARG00000116680|zgc:56235	ENSDARG00000116680	zgc:56235	zgc:56235 [Source:ZFIN;Acc:ZDB-GENE-040426-954]	84.2275436272224	54.7704301301395	0.0000930415286548633	d6.sn
ENSDARG00000073786|cmbl	0.61964530835813	3.97573403054031	13.2900183838053	0.000719902383359967	0.00414988836301883	ENSDARG00000073786|cmbl	ENSDARG00000073786	cmbl	carboxymethylenebutenolidase homolog (Pseudomonas) [Source:ZFIN;Acc:ZDB-GENE-071004-21]	26.7437498796113	17.3948441040608	0.00807995594269444	d6.sn
ENSDARG00000035732|arntl1b	0.619367024896679	3.59973036814846	13.2089258212726	0.000744006029953368	0.00426123426027073	ENSDARG00000035732|arntl1b	ENSDARG00000035732	arntl1b	basic helix-loop-helix ARNT like 1b [Source:ZFIN;Acc:ZDB-GENE-030408-1]	16.4276558131478	10.7014082416397	0.0105988156250937	d6.sn
ENSDARG00000101120|kif3b	0.618845017528679	5.57197282995039	11.3094917306436	0.00163765305788544	0.0081425207906036	ENSDARG00000101120|kif3b	ENSDARG00000101120	kif3b	kinesin family member 3B [Source:ZFIN;Acc:ZDB-GENE-050119-3]	52.1376286890012	33.9588747176495	0.00085841638966546	d6.sn
ENSDARG00000012816|dipk2aa	0.617930619042574	3.44944809955531	6.94877932660172	0.0116493809649572	0.039470098388407	ENSDARG00000012816|dipk2aa	ENSDARG00000012816	dipk2aa	divergent protein kinase domain 2Aa [Source:ZFIN;Acc:ZDB-GENE-041114-148]	13.6456414761438	8.90214328433271	0.0391365290157813	d6.sn
ENSDARG00000007425|apol1	0.617787328976741	2.36661845655401	14.5314761724587	0.000437946176388402	0.00278195735804205	ENSDARG00000007425|apol1	ENSDARG00000007425	apol1	apolipoprotein L, 1 [Source:ZFIN;Acc:ZDB-GENE-030131-3217]	10.8820753910341	7.08619807296004	0.0147343963921409	d6.sn
ENSDARG00000045704|dclre1c	0.617656839802198	5.23057851031887	29.9677419138944	0.00000216277528883877	0.0000336012220684926	ENSDARG00000045704|dclre1c	ENSDARG00000045704	dclre1c	DNA cross-link repair 1C, PSO2 homolog (S. cerevisiae) [Source:ZFIN;Acc:ZDB-GENE-041210-72]	37.220290222754	24.2377940294419	0.0208246266368918	d6.sn
ENSDARG00000041078|chka	0.617648803149768	7.7445219687715	107.378078907267	0.000000000000319518791351361	0.0000000000669109939535792	ENSDARG00000041078|chka	ENSDARG00000041078	chka	choline kinase alpha [Source:ZFIN;Acc:ZDB-GENE-050208-149]	257.365915433015	167.730898637482	0.00000397164460872257	d6.sn
ENSDARG00000068128|ppp1r15b	0.617638466937079	2.87535029827021	19.5368015561269	0.0000666937236672554	0.000579500555714088	ENSDARG00000068128|ppp1r15b	ENSDARG00000068128	ppp1r15b	protein phosphatase 1, regulatory subunit 15B [Source:ZFIN;Acc:ZDB-GENE-030829-40]	8.61571536165886	5.61197088828156	0.00137148094266343	d6.sn
ENSDARG00000030530|slc22a2	0.616988566332743	6.38235403314619	9.19691499438113	0.00411421150843827	0.0171219356697197	ENSDARG00000030530|slc22a2	ENSDARG00000030530	slc22a2	solute carrier family 22 member 2 [Source:ZFIN;Acc:ZDB-GENE-040426-2167]	213.384388729059	139.127709313433	0.0172296938001704	d6.sn
ENSDARG00000018953|gclm	0.616969896974481	4.89881893828071	27.719891906454	0.00000431864032268535	0.000059789176022955	ENSDARG00000018953|gclm	ENSDARG00000018953	gclm	glutamate-cysteine ligase, modifier subunit [Source:ZFIN;Acc:ZDB-GENE-030131-5906]	24.1252793143993	15.7227833123635	0.00808915581297337	d6.sn
ENSDARG00000001953|pfkfb3	0.616451597490488	5.67101861621793	22.5224190684863	0.0000235198741544114	0.000242096350238716	ENSDARG00000001953|pfkfb3	ENSDARG00000001953	pfkfb3	6-phosphofructo-2-kinase/fructose-2,6-biphosphatase 3 [Source:ZFIN;Acc:ZDB-GENE-040426-2724]	20.6243276165664	13.4683649606929	0.016932125264512	d6.sn
ENSDARG00000101239|hsd17b4	0.616087810839707	5.51814098635487	31.509474777659	0.00000136366549041463	0.0000231016614691587	ENSDARG00000101239|hsd17b4	ENSDARG00000101239	hsd17b4	hydroxysteroid (17-beta) dehydrogenase 4 [Source:ZFIN;Acc:ZDB-GENE-040421-1]	71.7661785990388	46.8265277473553	0.0386280501378947	d6.sn
ENSDARG00000078571|wdr6	0.61473377736736	5.43711233214179	32.3120171597779	0.00000107692679060633	0.0000189259630619956	ENSDARG00000078571|wdr6	ENSDARG00000078571	wdr6	WD repeat domain 6 [Source:ZFIN;Acc:ZDB-GENE-081104-368]	37.342146989232	24.3838931827926	0.00197413674509218	d6.sn
ENSDARG00000055426|rwdd2b	0.614642560743105	3.60637172744501	34.89479319196	0.00000051282294145518	0.0000101747991250502	ENSDARG00000055426|rwdd2b	ENSDARG00000055426	rwdd2b	RWD domain containing 2B [Source:ZFIN;Acc:ZDB-GENE-041001-119]	10.9285729354162	7.13086372980329	0.000763909656513744	d6.sn
ENSDARG00000074804|atxn7	0.613939498215931	4.59388299365604	76.0358716708819	0.000000000049812736708936	0.00000000482227824785313	ENSDARG00000074804|atxn7	ENSDARG00000074804	atxn7	ataxin 7 [Source:HGNC Symbol;Acc:HGNC:10560]	30.3073568932572	19.7989267010883	0.0000878965706558712	d6.sn
ENSDARG00000011583|cry1b	0.612807791696355	6.73631797543067	34.3896802397632	0.000000591674633460079	0.0000114210161625292	ENSDARG00000011583|cry1b	ENSDARG00000011583	cry1b	cryptochrome circadian regulator 1b [Source:ZFIN;Acc:ZDB-GENE-010426-3]	123.331647693854	80.6486709311937	0.00000470926746282531	d6.sn
ENSDARG00000062361|paxbp1	0.612745084286053	7.45485801963381	62.1027893193703	0.00000000074053415159024	0.0000000414699124890535	ENSDARG00000062361|paxbp1	ENSDARG00000062361	paxbp1	PAX3 and PAX7 binding protein 1 [Source:ZFIN;Acc:ZDB-GENE-070112-2352]	177.614283584509	116.14106827408	0.0018982168983381	d6.sn
ENSDARG00000089889|rpz6	0.612435432595957	4.33340747480471	39.1711105874479	0.00000015868729182189	0.00000385496039472299	ENSDARG00000089889|rpz6	ENSDARG00000089889	rpz6	rapunzel 6 [Source:ZFIN;Acc:ZDB-GENE-170530-5]	14.9129867328229	9.7514710907813	0.000155004550147942	d6.sn
ENSDARG00000034700|vegfab	0.611653164021123	5.18271529473149	36.0569108940314	0.000000370392111459665	0.00000776950456024819	ENSDARG00000034700|vegfab	ENSDARG00000034700	vegfab	vascular endothelial growth factor Ab [Source:ZFIN;Acc:ZDB-GENE-030131-4605]	28.1564776652955	18.4268930282678	0.00519568807470856	d6.sn
ENSDARG00000060813|plekha7a	0.611288674156091	3.63579184741998	24.6836826716588	0.0000114247326509039	0.000133892356409046	ENSDARG00000060813|plekha7a	ENSDARG00000060813	plekha7a	pleckstrin homology domain containing, family A member 7a [Source:NCBI gene (formerly Entrezgene);Acc:571486]	13.288242475851	8.70344268429176	0.0286914003380052	d6.sn
ENSDARG00000041910|znf512	0.611281647926181	3.53361864538949	9.99280544552996	0.0028908212778752	0.0129450613197934	ENSDARG00000041910|znf512	ENSDARG00000041910	znf512		11.0802455065185	7.2679709338828	0.0533703717705396	d6.sn
ENSDARG00000036295|golga7ba	0.611212130077022	7.12158380305952	27.2154820279585	0.00000506006834896645	0.0000683299941289007	ENSDARG00000036295|golga7ba	ENSDARG00000036295	golga7ba	golgin A7 family, member Ba [Source:ZFIN;Acc:ZDB-GENE-050417-14]	181.50177735413	118.806008964616	0.007847937902521	d6.sn
ENSDARG00000074747|brwd1	0.611023529996365	6.28913133366622	64.9476775500117	0.000000000414713135393777	0.0000000263611386840818	ENSDARG00000074747|brwd1	ENSDARG00000074747	brwd1		89.2713632501139	58.4523086910799	0.00299731480218528	d6.sn
ENSDARG00000079013|dpy19l3	0.610992329877938	6.60618585496653	56.6261301364776	0.00000000236941625467556	0.000000110160173631558	ENSDARG00000079013|dpy19l3	ENSDARG00000079013	dpy19l3	dpy-19 like C-mannosyltransferase 3 [Source:HGNC Symbol;Acc:HGNC:27120]	94.881863589358	62.1235682474426	0.000225423240346473	d6.sn
ENSDARG00000037042|ddhd1b	0.610835219623044	5.85833805634475	8.96382598653084	0.00456873826160133	0.0185649938574785	ENSDARG00000037042|ddhd1b	ENSDARG00000037042	ddhd1b	DDHD domain containing 1b [Source:ZFIN;Acc:ZDB-GENE-040724-18]	51.7145275712468	33.8765829115442	0.0207038845379073	d6.sn
ENSDARG00000009209|slc9a6a	0.610788723458096	6.50636925459066	82.0916234051335	0.0000000000170219025722721	0.00000000191074690135595	ENSDARG00000009209|slc9a6a	ENSDARG00000009209	slc9a6a	solute carrier family 9 member A6a [Source:ZFIN;Acc:ZDB-GENE-070424-104]	77.379413156465	50.673409196639	0.00000198410694130404	d6.sn
ENSDARG00000091548|stard9	0.61071238637449	4.62291271050529	26.0129865088245	0.00000741961093326622	0.0000939515774679848	ENSDARG00000091548|stard9	ENSDARG00000091548	stard9		28.3114993432393	18.5444569835537	0.00365994767332881	d6.sn
ENSDARG00000104396|trim25	0.610696532275693	5.70835052321992	26.6081625995083	0.00000613364024067086	0.0000799524092546973	ENSDARG00000104396|trim25	ENSDARG00000104396	trim25	tripartite motif containing 25 [Source:ZFIN;Acc:ZDB-GENE-040426-797]	22.6072955396768	14.7989847266759	0.00625065185892093	d6.sn
ENSDARG00000102082|nr3c2	0.610009402170653	4.29580154956366	6.92584738186428	0.0117781269067365	0.0397841929860481	ENSDARG00000102082|nr3c2	ENSDARG00000102082	nr3c2	nuclear receptor subfamily 3, group C, member 2 [Source:ZFIN;Acc:ZDB-GENE-060531-23]	7.83268934607835	5.14601912840588	0.0276002070043334	d6.sn
ENSDARG00000011373|mknk2a	0.609774764714774	3.73001112010004	11.3416566744275	0.00161544546483046	0.00805299079487399	ENSDARG00000011373|mknk2a	ENSDARG00000011373	mknk2a	MAPK interacting serine/threonine kinase 2a [Source:ZFIN;Acc:ZDB-GENE-030131-6099]	7.71571035902091	5.05382372884355	0.000340901917667111	d6.sn
ENSDARG00000023797|ryr1b	0.609620878500531	7.26186053173009	13.5523328365543	0.000647413117385313	0.00380059714611119	ENSDARG00000023797|ryr1b	ENSDARG00000023797	ryr1b	ryanodine receptor 1b (skeletal) [Source:ZFIN;Acc:ZDB-GENE-070705-417]	84.2536817248281	55.2324346315372	0.0365043608352036	d6.sn
ENSDARG00000078947|sdccag8	0.609478264667685	3.4829687618941	38.6496615728837	0.000000182451172093181	0.00000432605443250435	ENSDARG00000078947|sdccag8	ENSDARG00000078947	sdccag8	SHH signaling and ciliosis regulator sdccag8 [Source:NCBI gene (formerly Entrezgene);Acc:556980]	10.0813291768235	6.60325444068734	0.0017469560051414	d6.sn
ENSDARG00000062849|kcnk10a	0.609440086764062	4.39354730805114	8.07195459860038	0.00686604848492245	0.0257334829665013	ENSDARG00000062849|kcnk10a	ENSDARG00000062849	kcnk10a	potassium channel, subfamily K, member 10a [Source:ZFIN;Acc:ZDB-GENE-041210-291]	21.6253286953133	14.1890169659443	0.0520979909739221	d6.sn
ENSDARG00000003257|zgc:101559	0.609436932158481	4.25748985283556	36.6527521763571	0.000000314094436299059	0.00000675343688746554	ENSDARG00000003257|zgc:101559	ENSDARG00000003257	zgc:101559	zgc:101559 [Source:ZFIN;Acc:ZDB-GENE-041114-122]	21.9145572397508	14.3649323997129	0.00162186341817271	d6.sn
ENSDARG00000041137|dhrs13a.3	0.609062227913487	3.59716338334476	32.0902322207132	0.00000114921534117579	0.0000199710225258721	ENSDARG00000041137|dhrs13a.3	ENSDARG00000041137	dhrs13a.3	dehydrogenase/reductase (SDR family) member 13a, duplicate 3 [Source:ZFIN;Acc:ZDB-GENE-041114-134]	22.2669667446799	14.603204807896	0.00410489845284244	d6.sn
ENSDARG00000075178|lpcat3	0.609010903288859	4.67074732141797	27.1115490929337	0.00000522878693054057	0.0000699041686207462	ENSDARG00000075178|lpcat3	ENSDARG00000075178	lpcat3	lysophosphatidylcholine acyltransferase 3 [Source:ZFIN;Acc:ZDB-GENE-041111-232]	36.134009260499	23.6852900432232	0.0321029435971491	d6.sn
ENSDARG00000034883|acbd5a	0.608747070390866	6.10786934632306	54.7460479715608	0.00000000358640439610795	0.000000157903175885177	ENSDARG00000034883|acbd5a	ENSDARG00000034883	acbd5a	acyl-CoA binding domain containing 5a [Source:ZFIN;Acc:ZDB-GENE-050522-268]	74.4957915629906	48.8516898838351	0.000827934872443307	d6.sn
ENSDARG00000051955|brms1	0.607571936672084	5.01542134600327	26.4030917772777	0.00000654806703849025	0.0000843732319540729	ENSDARG00000051955|brms1	ENSDARG00000051955	brms1	BRMS1 transcriptional repressor and anoikis regulator [Source:ZFIN;Acc:ZDB-GENE-030616-596]	25.1334577592752	16.4779051439562	0.00967897558339719	d6.sn
ENSDARG00000004836|dnajc5ab	0.606517219324776	7.73830602390417	40.6025208505324	0.000000108700620579385	0.00000283646017260553	ENSDARG00000004836|dnajc5ab	ENSDARG00000004836	dnajc5ab	DnaJ heat shock protein family (Hsp40) member C5 [Source:HGNC Symbol;Acc:HGNC:16235]	261.01282920336	171.423317347728	0.0011177527546652	d6.sn
ENSDARG00000026599|en2a	0.606388170209421	5.95491186344526	28.6836901279406	0.00000320134500110259	0.0000464092597018479	ENSDARG00000026599|en2a	ENSDARG00000026599	en2a	engrailed homeobox 2a [Source:ZFIN;Acc:ZDB-GENE-980526-167]	65.4264328170457	42.9621298897847	0.00582724824922876	d6.sn
ENSDARG00000059781|atcayb	0.605975369123928	6.34366903117706	25.4935201470918	0.00000877335315682329	0.000107541544844091	ENSDARG00000059781|atcayb	ENSDARG00000059781	atcayb	ATCAY kinesin light chain interacting caytaxin [Source:HGNC Symbol;Acc:HGNC:779]	71.1417287630558	46.7481493501904	0.0015435434536434	d6.sn
ENSDARG00000019253|rhag	0.604325007222418	6.18276896969807	6.90294126261548	0.0119082470932468	0.0401235150843309	ENSDARG00000019253|rhag	ENSDARG00000019253	rhag	Rh associated glycoprotein [Source:ZFIN;Acc:ZDB-GENE-030131-8229]	196.723343369986	129.372957097625	0.0522638806377988	d6.sn
ENSDARG00000110940|ptprsa	0.603009450701589	7.03509444942564	13.6010949537321	0.000634808045663914	0.00374424059122952	ENSDARG00000110940|ptprsa	ENSDARG00000110940	ptprsa	protein tyrosine phosphatase receptor type S [Source:HGNC Symbol;Acc:HGNC:9681]	142.221213184603	93.6489158468652	0.04899732773118	d6.sn
ENSDARG00000062518|ulk1a	0.602909010189472	3.32083624376084	13.7217281456584	0.000604722794812696	0.00359401193578163	ENSDARG00000062518|ulk1a	ENSDARG00000062518	ulk1a	unc-51 like autophagy activating kinase 1a [Source:ZFIN;Acc:ZDB-GENE-080723-31]	14.8489706423887	9.78392991379844	0.0259542167480161	d6.sn
ENSDARG00000002644|rgs5a	0.602898335204064	6.09144143291232	10.3469805075962	0.00247647099151591	0.0113883847773716	ENSDARG00000002644|rgs5a	ENSDARG00000002644	rgs5a	regulator of G protein signaling 5a [Source:ZFIN;Acc:ZDB-GENE-030131-7570]	95.9423097869763	63.1513402505511	0.0406283580620712	d6.sn
ENSDARG00000011088|si:ch211-288d18.1	0.601984155857377	6.85245045020813	59.3539983475493	0.00000000131698417873465	0.0000000683734286126407	ENSDARG00000011088|si:ch211-288d18.1	ENSDARG00000011088	si:ch211-288d18.1		130.849224914337	86.2163933649426	0.000111190418360957	d6.sn
ENSDARG00000062954|clk2a	0.60159768099767	8.19482120364091	63.1972996528131	0.000000000591360565666094	0.0000000348385467999978	ENSDARG00000062954|clk2a	ENSDARG00000062954	clk2a	CDC-like kinase 2a [Source:ZFIN;Acc:ZDB-GENE-030131-298]	292.06022547934	192.457678068669	0.00843731515585921	d6.sn
ENSDARG00000041108|ctsh	0.601581875016418	3.77129714860919	13.0358183649	0.000798352197105516	0.00451311796578164	ENSDARG00000041108|ctsh	ENSDARG00000041108	ctsh	cathepsin H [Source:ZFIN;Acc:ZDB-GENE-030131-3539]	15.0424990948391	9.90529525354273	0.010903918520168	d6.sn
ENSDARG00000068247|luzp2	0.60090199165708	7.69815286506672	45.9806217299007	0.0000000278069844942386	0.000000883864864281155	ENSDARG00000068247|luzp2	ENSDARG00000068247	luzp2	leucine zipper protein 2 [Source:ZFIN;Acc:ZDB-GENE-060503-278]	132.79552570772	87.5505129145457	0.000183928111417964	d6.sn
ENSDARG00000061990|kcnh4b	0.600616152056245	6.19049652301895	50.2657586910215	0.00000000996517150007781	0.000000376260717851423	ENSDARG00000061990|kcnh4b	ENSDARG00000061990	kcnh4b	potassium voltage-gated channel subfamily H member 4 [Source:HGNC Symbol;Acc:HGNC:6253]	29.8402082738963	19.6854012770353	0.0000840958651944188	d6.sn
ENSDARG00000051761|trim44	0.599440649493929	4.96997951618257	37.7641273062267	0.000000231742010402103	0.00000526917052848578	ENSDARG00000051761|trim44	ENSDARG00000051761	trim44	tripartite motif containing 44 [Source:ZFIN;Acc:ZDB-GENE-050522-37]	42.4434250377493	28.0002088971036	0.00745322585981902	d6.sn
ENSDARG00000052765|gria2b	0.59861688047748	9.05962258537283	46.3173255176878	0.0000000256056856717251	0.000000825476955937116	ENSDARG00000052765|gria2b	ENSDARG00000052765	gria2b	glutamate receptor, ionotropic, AMPA 2b [Source:ZFIN;Acc:ZDB-GENE-020125-4]	366.207349753985	241.846427048294	0.000368289084164488	d6.sn
ENSDARG00000051800|fnbp4	0.598532000285513	7.93176877910493	73.5863496167663	0.0000000000781431810290097	0.00000000680883940994029	ENSDARG00000051800|fnbp4	ENSDARG00000051800	fnbp4	formin binding protein 4 [Source:ZFIN;Acc:ZDB-GENE-130530-633]	261.942364278475	172.989643776873	0.00074211906675357	d6.sn
ENSDARG00000005374|tubgcp4	0.598481868536747	5.75224322975838	26.901339753497	0.00000558832096446189	0.0000739962584667323	ENSDARG00000005374|tubgcp4	ENSDARG00000005374	tubgcp4	tubulin, gamma complex associated protein 4 [Source:ZFIN;Acc:ZDB-GENE-081022-124]	51.1135473669151	33.7480161967893	0.000820591307900545	d6.sn
ENSDARG00000076179|ngef	0.597643791691406	7.15452189474545	65.6411226303772	0.000000000360914595210214	0.0000000236683992437856	ENSDARG00000076179|ngef	ENSDARG00000076179	ngef	neuronal guanine nucleotide exchange factor [Source:HGNC Symbol;Acc:HGNC:7807]	46.1088724328649	30.4781737201937	0.000313951363549259	d6.sn
ENSDARG00000015807|rab22a	0.597625811135706	5.91197500833663	21.3903717794014	0.0000346971198412404	0.000336833746179864	ENSDARG00000015807|rab22a	ENSDARG00000015807	rab22a	RAB22A, member RAS oncogene family [Source:ZFIN;Acc:ZDB-GENE-041114-161]	55.1390426011275	36.4250171902412	0.00997722240345029	d6.sn
ENSDARG00000074796|dbf4	0.596900851133075	2.81915384608674	16.684442713575	0.000190571324468613	0.00139145543678812	ENSDARG00000074796|dbf4	ENSDARG00000074796	dbf4	DBF4 zinc finger [Source:ZFIN;Acc:ZDB-GENE-091020-13]	11.0653096307498	7.30415262732836	0.0536966729624432	d6.sn
ENSDARG00000013221|pde4ca	0.596887136194404	4.52235793230055	7.9313176280206	0.00732864172666445	0.0271366644618838	ENSDARG00000013221|pde4ca	ENSDARG00000013221	pde4ca		24.5034498416292	16.1870241452656	0.0677541549276488	d6.sn
ENSDARG00000036878|sh3bgrl2	0.596335141391268	5.31037608912594	30.1510382815258	0.00000204626156773937	0.0000320911505777628	ENSDARG00000036878|sh3bgrl2	ENSDARG00000036878	sh3bgrl2	SH3 domain binding glutamate-rich protein like 2 [Source:NCBI gene (formerly Entrezgene);Acc:431744]	33.5677448649591	22.1972240939429	0.0014460126195152	d6.sn
ENSDARG00000037176|ggh	0.595863565318111	2.54610110372397	10.9327421489657	0.00192318015336123	0.00925384232897508	ENSDARG00000037176|ggh	ENSDARG00000037176	ggh	gamma-glutamyl hydrolase (conjugase, folylpolygammaglutamyl hydrolase) [Source:ZFIN;Acc:ZDB-GENE-040426-2615]	6.78753611865162	4.49021838401502	0.00815355042964731	d6.sn
ENSDARG00000006074|uck2a	0.595441767718504	6.16816984983723	32.1089890539155	0.00000114290926967383	0.0000198752958829531	ENSDARG00000006074|uck2a	ENSDARG00000006074	uck2a	uridine-cytidine kinase 2a [Source:NCBI gene (formerly Entrezgene);Acc:100005763]	83.2887046317222	55.1093944744468	0.00679554040168679	d6.sn
ENSDARG00000058551|popdc3	0.593677391886618	1.83487569249875	6.72244883965716	0.0129889423785018	0.0429802740767847	ENSDARG00000058551|popdc3	ENSDARG00000058551	popdc3	popeye domain containing 3 [Source:ZFIN;Acc:ZDB-GENE-040624-10]	5.13965199522078	3.40342060592476	0.00155767748328841	d6.sn
ENSDARG00000014655|itpr1a	0.593668718248238	4.20177595847431	15.7194973275785	0.000275468328505409	0.00189265804972561	ENSDARG00000014655|itpr1a	ENSDARG00000014655	itpr1a	inositol 1,4,5-trisphosphate receptor type 1 [Source:HGNC Symbol;Acc:HGNC:6180]	15.7199032212919	10.4267969144308	0.0959063656341219	d6.sn
ENSDARG00000031119|baiap2l1b	0.592837340530455	2.81246358881604	16.3499652789994	0.000216359556239047	0.00154913315426807	ENSDARG00000031119|baiap2l1b	ENSDARG00000031119	baiap2l1b	BAR/IMD domain containing adaptor protein 2 like 1b [Source:ZFIN;Acc:ZDB-GENE-050417-371]	7.90687793817349	5.24246277277419	0.00239271339868284	d6.sn
ENSDARG00000033012|pcnt	0.592564010591709	5.66096270764625	29.5223140949303	0.00000247586545244303	0.0000378751179096872	ENSDARG00000033012|pcnt	ENSDARG00000033012	pcnt	pericentrin [Source:ZFIN;Acc:ZDB-GENE-030829-26]	56.8284853112399	37.6956239999661	0.00966811809769227	d6.sn
ENSDARG00000098644|si:ch211-126j24.1	0.592059166760956	7.50564077888977	26.0375506753168	0.00000736129369298602	0.0000934029729272972	ENSDARG00000098644|si:ch211-126j24.1	ENSDARG00000098644	si:ch211-126j24.1		164.504248936161	109.148972157237	0.0152861423387205	d6.sn
ENSDARG00000074556|ganc	0.591741937856653	2.97184099943599	8.66850865539886	0.00522250411067309	0.0206973286319932	ENSDARG00000074556|ganc	ENSDARG00000074556	ganc	glucosidase alpha, neutral C [Source:HGNC Symbol;Acc:HGNC:4139]	8.47907054530855	5.62074982507737	0.00390243458810975	d6.sn
ENSDARG00000057484|srsf2a	0.591669646088987	7.37045998083478	41.1036252023534	0.0000000953689203879083	0.00000254453265103498	ENSDARG00000057484|srsf2a	ENSDARG00000057484	srsf2a	serine and arginine rich splicing factor 2a [Source:ZFIN;Acc:ZDB-GENE-040426-2706]	160.850479113965	106.722211913306	0.0145707531482289	d6.sn
ENSDARG00000103754|aspm	0.590764402622946	4.61128733681786	19.2448325280574	0.0000740717055505551	0.000632281679817386	ENSDARG00000103754|aspm	ENSDARG00000103754	aspm	assembly factor for spindle microtubules [Source:ZFIN;Acc:ZDB-GENE-050208-620]	36.462539535653	24.1953905545834	0.0351508421613127	d6.sn
ENSDARG00000062096|pm20d1.2	0.590388499239493	5.29571120569016	31.3462603025164	0.00000143120565181633	0.0000239206202838785	ENSDARG00000062096|pm20d1.2	ENSDARG00000062096	pm20d1.2	peptidase M20 domain containing 1, tandem duplicate 2 [Source:NCBI gene (formerly Entrezgene);Acc:768158]	38.2759294840387	25.4264310948937	0.00157814576003102	d6.sn
ENSDARG00000101251|ldha	0.590282067057813	8.2379852181928	50.9883760299547	0.00000000842224557370408	0.000000325904285243332	ENSDARG00000101251|ldha	ENSDARG00000101251	ldha	lactate dehydrogenase A4 [Source:ZFIN;Acc:ZDB-GENE-991026-5]	350.701820752969	232.931738147414	0.000130361493098447	d6.sn
ENSDARG00000042124|si:dkey-4e7.3	0.58883967233125	3.2105904512219	10.1068844414614	0.00274987921920228	0.0124278483604173	ENSDARG00000042124|si:dkey-4e7.3	ENSDARG00000042124	si:dkey-4e7.3	si:dkey-4e7.3 [Source:ZFIN;Acc:ZDB-GENE-070912-542]	21.1343350086641	14.0435002631639	0.0421000419859164	d6.sn
ENSDARG00000100677|tmem205	0.588286097067478	4.8046962647283	10.411360302468	0.00240815873040916	0.0111420934945778	ENSDARG00000100677|tmem205	ENSDARG00000100677	tmem205	transmembrane protein 205 [Source:NCBI gene (formerly Entrezgene);Acc:791204]	25.4987967849428	16.95124027438	0.00167830181010744	d6.sn
ENSDARG00000099577|si:dkey-182g1.10	0.586734121298273	4.89332127450582	21.8395956483464	0.0000297093787690924	0.000295551983603106	ENSDARG00000099577|si:dkey-182g1.10	ENSDARG00000099577	si:dkey-182g1.10		26.5502372084101	17.6780802470455	0.000256643736773713	d6.sn
ENSDARG00000101109|cldn15b	0.58624412956839	4.19037646520617	18.8187033402066	0.0000864164437760921	0.000720956738835023	ENSDARG00000101109|cldn15b	ENSDARG00000101109	cldn15b	claudin 15b [Source:ZFIN;Acc:ZDB-GENE-060421-7652]	17.5174377265058	11.6615710901137	0.0287461101058301	d6.sn
ENSDARG00000097737|si:dkey-188h10.3	0.586194577096661	2.03248648288553	8.1727717123199	0.00655360474085617	0.0248087240076159	ENSDARG00000097737|si:dkey-188h10.3	ENSDARG00000097737	si:dkey-188h10.3	si:dkey-188h10.3 [Source:ZFIN;Acc:ZDB-LINCRNAG-030131-376]	5.07888566303351	3.3742510694887	0.0517869602377401	d6.sn
ENSDARG00000042319|cdca4	0.585495431937318	7.10786381800401	34.3240952706546	0.000000602808910941295	0.0000115821110722105	ENSDARG00000042319|cdca4	ENSDARG00000042319	cdca4	cell division cycle associated 4 [Source:ZFIN;Acc:ZDB-GENE-030131-1695]	145.139181236778	96.7091423415267	0.00468312795919809	d6.sn
ENSDARG00000077987|zfat	0.585239723292082	4.69121276991303	40.9635096713666	0.0000000989145436796734	0.00000262787892163908	ENSDARG00000077987|zfat	ENSDARG00000077987	zfat	zinc finger and AT-hook domain containing [Source:HGNC Symbol;Acc:HGNC:19899]	31.7029516109079	21.127707862436	0.00174043272187419	d6.sn
ENSDARG00000017388|gstt1b	0.585177069241142	4.45065040202928	14.5528093431531	0.000434271421411047	0.00276213471709119	ENSDARG00000017388|gstt1b	ENSDARG00000017388	gstt1b	glutathione S-transferase theta 1b [Source:ZFIN;Acc:ZDB-GENE-040426-1491]	34.2223225096083	22.7921808715141	0.0305332102079894	d6.sn
ENSDARG00000095732|znf423	4.55780621731215	0.560141817124364	40.7528036103798	0.000000104508737912109	0.000000933461558698835	ENSDARG00000095732|znf423	ENSDARG00000095732	znf423		10.5251654571872	0.437578850273486	0.35984694962457	d13.sn
ENSDARG00000019096|myl71	3.78030129169638	3.70022427607844	44.1891853448239	0.0000000433636354507924	0.000000428478110798472	ENSDARG00000019096|myl7	ENSDARG00000019096	myl7	myosin, light chain 7, regulatory [Source:ZFIN;Acc:ZDB-GENE-991019-3]	29.7789861831137	2.16041777127552	0.00000713631568265083	d13.sn
ENSDARG00000052057|pcolceb	3.7576492740297	1.11241932493652	54.2304617944575	0.00000000402393865283103	0.000000052254586361933	ENSDARG00000052057|pcolceb	ENSDARG00000052057	pcolceb	procollagen C-endopeptidase enhancer b [Source:ZFIN;Acc:ZDB-GENE-080722-44]	5.82922244089587	0.42310826558811	0.0450592920070588	d13.sn
ENSDARG00000032836|pvalb5	3.54462468963052	1.67554207466437	27.3920265741487	0.000004786436260275	0.0000278556729579759	ENSDARG00000032836|pvalb5	ENSDARG00000032836	pvalb5	parvalbumin 5 [Source:ZFIN;Acc:ZDB-GENE-050417-336]	8.96215254656023	0.770914845802198	0.306072688451928	d13.sn
ENSDARG00000052437|mia	3.3393930622593	2.63132634225992	43.92041436847	0.0000000463909770114467	0.000000454606035047287	ENSDARG00000052437|mia	ENSDARG00000052437	mia	MIA SH3 domain containing [Source:ZFIN;Acc:ZDB-GENE-081022-66]	17.0158615453025	1.6841522286079	0.0220683519166276	d13.sn
ENSDARG00000092383|snorc	3.26391913837523	1.81025539632827	43.6438793401917	0.0000000497378281207651	0.000000483599951919417	ENSDARG00000092383|snorc	ENSDARG00000092383	snorc		12.2952853303634	1.28056185367866	0.0329324362999711	d13.sn
ENSDARG00000104613|znf11791	3.18746729365477	4.90861361886631	11.9628173547026	0.00124355822491783	0.00375721034977599	ENSDARG00000104613|znf1179	ENSDARG00000104613	znf1179		37.1846840707028	4.0912813115718	0.0723961961615336	d13.sn
ENSDARG00000079782|myh7l1	2.99427952268316	3.79989309836858	29.0697857886888	0.00000284299909958067	0.0000175552350625225	ENSDARG00000079782|myh7l	ENSDARG00000079782	myh7l	myosin heavy chain 7-like [Source:ZFIN;Acc:ZDB-GENE-061027-393]	25.2023468143744	3.15002981592465	0.0000383027425397381	d13.sn
ENSDARG00000070485|cenps1	2.95882497163991	3.00193721202059	187.495916076001	0.0000000000000000327473298373576	0.00000000000000546704106673821	ENSDARG00000070485|cenps	ENSDARG00000070485	cenps	centromere protein S [Source:ZFIN;Acc:ZDB-GENE-080723-52]	14.6057731068409	1.86575948017401	0.0122428199399518	d13.sn
ENSDARG00000011400|tnnc1a1	2.87662680180677	1.52505788804357	24.4879023206008	0.0000277224624061919	0.000131164564868483	ENSDARG00000011400|tnnc1a	ENSDARG00000011400	tnnc1a	troponin C type 1a (slow) [Source:ZFIN;Acc:ZDB-GENE-030523-1]	6.21248919544494	0.842065107858305	0.00119050266160352	d13.sn
ENSDARG00000029718|p2rx3b1	2.66785257221922	2.26266512544171	120.398851721183	0.0000000000000533739614954705	0.00000000000270891877895545	ENSDARG00000029718|p2rx3b	ENSDARG00000029718	p2rx3b	purinergic receptor P2X, ligand-gated ion channel, 3b [Source:ZFIN;Acc:ZDB-GENE-030319-3]	7.45652015001783	1.17180203556377	0.0188258897682349	d13.sn
ENSDARG00000003200|foxm1	2.63401463278324	3.37203294983352	305.10585398069	0.00000000000000000000475343457171583	0.00000000000000000348181308213826	ENSDARG00000003200|foxm1	ENSDARG00000003200	foxm1	forkhead box M1 [Source:ZFIN;Acc:ZDB-GENE-040426-1275]	19.4940391114856	3.12980645406436	0.0116061369041124	d13.sn
ENSDARG00000038056|fgfbp2b	2.60376019244039	3.19705925553029	27.2422974266519	0.00000600023347894752	0.0000340695302187471	ENSDARG00000038056|fgfbp2b	ENSDARG00000038056	fgfbp2b	fibroblast growth factor binding protein 2b [Source:ZFIN;Acc:ZDB-GENE-070410-95]	36.5271723275911	6.01272067858919	0.030222989113385	d13.sn
ENSDARG00000035891|acana	2.51071352477548	3.79407690819995	99.1081755405212	0.00000000000108240280785305	0.0000000000375675180664318	ENSDARG00000035891|acana	ENSDARG00000035891	acana		31.0087890881856	5.44184110058232	0.00836447930665855	d13.sn
ENSDARG00000098256|si:ch73-329n5.61	2.51014579325975	3.26190726166756	20.3464159524923	0.00005000104304003	0.000220965772753599	ENSDARG00000098256|si:ch73-329n5.6	ENSDARG00000098256	si:ch73-329n5.6		41.2500296223674	7.22540134498922	0.0859624115741031	d13.sn
ENSDARG00000031683|fosab	2.49999501610114	5.95357813998964	155.08362629304	0.000000000000000848717635403335	0.0000000000000810346493266326	ENSDARG00000031683|fosab	ENSDARG00000031683	fosab	v-fos FBJ murine osteosarcoma viral oncogene homolog Ab [Source:ZFIN;Acc:ZDB-GENE-031222-4]	116.191238124842	20.5221990143154	0.00968401922207936	d13.sn
ENSDARG00000070812|si:ch211-156l18.6	2.49535774468225	1.8074360208986	13.4306452801934	0.000680034099941704	0.00220685633162485	ENSDARG00000070812|si:ch211-156l18.6	ENSDARG00000070812	si:ch211-156l18.6		5.34023902099214	0.945999148144634	0.0252249394714967	d13.sn
ENSDARG00000030215|matn1	2.45362325270257	5.50821119416213	32.9922414659605	0.000000883481746503585	0.00000623339895890978	ENSDARG00000030215|matn1	ENSDARG00000030215	matn1	matrilin 1 [Source:ZFIN;Acc:ZDB-GENE-050307-3]	168.133293389222	30.7042979603661	0.0340758931799758	d13.sn
ENSDARG00000062688|gpnmb1	2.41636616765852	3.64791294571184	78.7023520567632	0.000000000030838163776253	0.000000000712221539670273	ENSDARG00000062688|gpnmb	ENSDARG00000062688	gpnmb	glycoprotein nmb [Source:HGNC Symbol;Acc:HGNC:4462]	15.6022771696363	2.90907593482614	0.000950037772548073	d13.sn
ENSDARG00000032976|cmlc11	2.37316761698743	3.27260220972382	32.2484684948781	0.00000109713914530889	0.00000755268163013747	ENSDARG00000032976|cmlc1	ENSDARG00000032976	cmlc1	cardiac myosin light chain-1 [Source:ZFIN;Acc:ZDB-GENE-030522-1]	19.896052355236	3.83740942102333	0.000000378184457617984	d13.sn
ENSDARG00000052428|si:dkey-43k4.3	2.36781251204686	2.30693106209022	129.656077792202	0.0000000000000162946217845694	0.000000000000972764288885431	ENSDARG00000052428|si:dkey-43k4.3	ENSDARG00000052428	si:dkey-43k4.3	si:dkey-43k4.3 [Source:ZFIN;Acc:ZDB-GENE-120215-146]	7.62482394084646	1.46677280984274	0.0164548108629203	d13.sn
ENSDARG00000093628|s100a111	2.365110922904	2.22230952433913	17.2586703209249	0.000153556183588354	0.000595861117256583	ENSDARG00000093628|s100a11	ENSDARG00000093628	s100a11	S100 calcium binding protein A11 [Source:ZFIN;Acc:ZDB-GENE-070717-5]	14.0070492082574	2.72063005406449	0.0290081254328037	d13.sn
ENSDARG00000092172|si:dkey-96n2.1	2.34556563585584	3.69809589678581	6.27341878047871	0.0161599708486377	0.0345789518760133	ENSDARG00000092172|si:dkey-96n2.1	ENSDARG00000092172	si:dkey-96n2.1		21.6988986663185	4.19574070342022	0.33871133687969	d13.sn
ENSDARG00000092726|si:dkey-184p9.7	2.3195315689537	2.26885173106937	46.3025124919747	0.0000000256985853144381	0.000000270900484786716	ENSDARG00000092726|si:dkey-184p9.7	ENSDARG00000092726	si:dkey-184p9.7		5.82283572024329	1.14973320865482	0.115573023372844	d13.sn
ENSDARG00000104199|si:dkey-43p13.5	2.3186755639153	1.11357229004846	18.4230794168842	0.0000998209189078414	0.00040832166722145	ENSDARG00000104199|si:dkey-43p13.5	ENSDARG00000104199	si:dkey-43p13.5		7.85924246622561	1.56701168480524	0.117282918306231	d13.sn
ENSDARG00000055752|npas4a	2.2833923930412	8.20906720708321	247.839347840645	0.000000000000000000223445510287381	0.0000000000000000784262269910075	ENSDARG00000055752|npas4a	ENSDARG00000055752	npas4a	neuronal PAS domain protein 4a [Source:NCBI gene (formerly Entrezgene);Acc:724016]	308.310420788908	63.3121740805559	0.00247037254946632	d13.sn
ENSDARG00000077799|egr4	2.27861988541203	6.6842583238928	179.471292455606	0.0000000000000000700730975260861	0.00000000000000992171358153446	ENSDARG00000077799|egr4	ENSDARG00000077799	egr4	early growth response 4 [Source:ZFIN;Acc:ZDB-GENE-080204-90]	131.683508897411	27.1332610719781	0.0048093989305162	d13.sn
ENSDARG00000042285|atp8b3	2.22005776373496	4.10532391836993	13.0882878290097	0.000781450852667973	0.00249631524785103	ENSDARG00000042285|atp8b3	ENSDARG00000042285	atp8b3		29.7865096509991	6.36668502545898	0.0733650569233816	d13.sn
ENSDARG00000040224|krcp	2.21220348440684	3.53736657827161	195.042542843375	0.0000000000000000164016850208853	0.00000000000000309746093317633	ENSDARG00000040224|krcp	ENSDARG00000040224	krcp	kelch repeat-containing protein [Source:ZFIN;Acc:ZDB-GENE-030131-2126]	22.691540141342	4.89749015531972	0.0000000485222796265791	d13.sn
ENSDARG00000020711|rrm2	2.19469663261247	5.72504894666896	200.392796654233	0.0000000000000000101800678286139	0.00000000000000204586524426661	ENSDARG00000020711|rrm2	ENSDARG00000020711	rrm2	ribonucleotide reductase regulatory subunit M2 [Source:HGNC Symbol;Acc:HGNC:10452]	94.4735831382046	20.6154091338891	0.00948332821990011	d13.sn
ENSDARG00000001767|slc29a2	2.18580426508194	3.78954492308988	224.878783257649	0.00000000000000000130257049419907	0.000000000000000331225068524906	ENSDARG00000001767|slc29a2	ENSDARG00000001767	slc29a2	solute carrier family 29 member 2 [Source:ZFIN;Acc:ZDB-GENE-050220-15]	21.3667101381948	4.69706113337314	0.00122359319925798	d13.sn
ENSDARG00000070868|cfap1261	2.150956675447	3.32518662289205	151.925232468691	0.00000000000000119895862601741	0.00000000000010700288492352	ENSDARG00000070868|cfap126	ENSDARG00000070868	cfap126	cilia and flagella associated protein 126 [Source:ZFIN;Acc:ZDB-GENE-060825-357]	14.4790833006302	3.24091295187197	0.0323681512619672	d13.sn
ENSDARG00000096451|si:ch211-196f5.91	2.1361667547948	4.97160323072295	276.031387305549	0.0000000000000000000307779415100919	0.0000000000000000159788813006561	ENSDARG00000096451|si:ch211-196f5.9	ENSDARG00000096451	si:ch211-196f5.9		44.3535485803258	10.0769263679618	0.0021388522625514	d13.sn
ENSDARG00000038205|her2	2.119936085054	3.43058521060986	129.366642876938	0.0000000000000168938027811218	0.000000000000999984715690153	ENSDARG00000038205|her2	ENSDARG00000038205	her2	hairy-related 2 [Source:ZFIN;Acc:ZDB-GENE-980526-274]	27.3608582086471	6.28057975383728	0.00691906706037187	d13.sn
[truncated: 30,636 more rows]
