# Supplementary material for: Exposure to elevated glucocorticoid during development primes altered transcriptional responses to acute stress in adulthood
Source: iScience. 2024 May 31;27(7):110160. doi: 10.1016/j.isci.2024.110160 (PMC11233911; doi:10.1016/j.isci.2024.110160)
Supplement: Data S2. Tables S1–S11 [file mmc3.zip › Table S2. Results of GO enrichment test for DEGs.xlsx]

## Sheet: s.table2_GO enrich.pos.vs.neg
	Cluster	ID	Description	GeneRatio	BgRatio	pvalue	p.adjust	qvalue	geneID	Count	source	n.deg	gene.in.catg	ratio.catg
1	d6pn	GO:0006259	DNA metabolic process	90/851	506/18284	8.17704e-29	1.89053e-25	1.74558e-25	gins2/orc6/ube2t/gins3/trip13/dscc1/fen1/orc4/gins4/rpa3/prim1/cdc45/pcna/psmc3ip/ube2al/esco2/faap100/mgme1/cenpx/nudt1/primpol/swi5/nhp2/dnmt3bb.3/rpa2/hpf1/gins1/orc5/fancg/orc1/orc3/pms2/rfc2/unga/mcm4/nsmce2/rad18/zgc:112496/cdc7/alkbh2/rrm2/rad51d/lig1/hells/nsmce4a/paxx/mus81/terf1/rnaseh1/gtf2h5/rfc5/inip/mcm5/mnd1/cdca5/pola2/fancl/rpa1/pclaf/rfc4/endog/rmi2/wdhd1/lto1/ptges3b/tprkb/rad5…	90	bp_up	851	506	0.177866
2	d6pn	GO:0006260	DNA replication	42/851	134/18284	8.1145e-24	9.38036e-21	8.66116e-21	gins2/orc6/gins3/dscc1/fen1/orc4/gins4/rpa3/prim1/cdc45/pcna/esco2/mgme1/cenpx/primpol/rpa2/gins1/orc5/orc1/orc3/rfc2/mcm4/rrm2/lig1/terf1/rnaseh1/rfc5/mcm5/pola2/rpa1/rfc4/wdhd1/rad51/gmnn/mcm6/ssbp1/mcm2/orc2/wdr18/rbbp4/ssrp1a/cdc6	42	bp_up	851	134	0.313433
3	d6pn	GO:0006281	DNA repair	59/851	331/18284	3.1666e-19	2.4404e-16	2.25329e-16	gins2/ube2t/trip13/fen1/gins4/rpa3/cdc45/pcna/ube2al/faap100/mgme1/cenpx/nudt1/primpol/swi5/rpa2/hpf1/fancg/pms2/rfc2/unga/mcm4/nsmce2/rad18/zgc:112496/cdc7/alkbh2/rad51d/lig1/nsmce4a/paxx/mus81/gtf2h5/rfc5/inip/mcm5/cdca5/fancl/rpa1/pclaf/rfc4/rmi2/wdhd1/rad51/polr2i/mre11a/mcm9/mcm6/mcm2/dek/otub1b/rad1/rad54l/ssrp1a/nbn/nsmce1/gtf2h3/alkbh1/rad9a	59	bp_up	851	331	0.178248
4	d6pn	GO:0022613	ribonucleoprotein complex biogenesis	57/851	322/18284	1.82005e-18	1.05199e-15	9.71333e-16	rrs1/snrpg/nifk/nop16/nhp2/snrpf/snu13b/dkc1/polr1d/nop2/rpl7l1/utp11/snrpd3l/emg1/trmt112/kri1/ebna1bp2/gnl3/pin4/exosc9/snrpe/dimt1l/snrpd2/mrpl1/ppan/eif3jb/snrpd3/gemin2/rpf1/imp4/polr1c/lsm6/exosc2/rbfa/snrpd1/rrp36/rpp40/abt1/ptges3b/mcts1/pop5/mphosph6/pop4/gemin8/exosc7/ddx49/eri1/pak1ip1/c1d/wdr18/gnl3l/rrp8/mrpl22/nip7/rpl38/imp3/ptges3a	57	bp_up	851	322	0.177019
5	d6pn	GO:0006261	DNA-templated DNA replication	29/851	83/18284	2.57371e-18	1.19008e-15	1.09884e-15	orc6/gins3/orc4/gins4/prim1/cdc45/pcna/mgme1/cenpx/primpol/gins1/orc5/orc1/orc3/rfc2/mcm4/lig1/rfc5/mcm5/pola2/rpa1/rfc4/wdhd1/rad51/mcm6/ssbp1/mcm2/wdr18/cdc6	29	bp_up	851	83	0.349398
6	d6pn	GO:0006974	cellular response to DNA damage stimulus	65/851	433/18284	4.30764e-17	1.65988e-14	1.53261e-14	mcl1b/gins2/ube2t/pmaip1/trip13/fen1/gins4/rpa3/cdc45/pcna/cdk1/ube2al/faap100/mgme1/chek1/cenpx/nudt1/primpol/swi5/rpa2/hpf1/fancg/pms2/rfc2/unga/mcm4/nsmce2/rad18/zgc:112496/cdc7/alkbh2/rad51d/lig1/nsmce4a/paxx/mus81/gtf2h5/rfc5/inip/mcm5/cdca5/hmces/fancl/rpa1/pclaf/rfc4/rmi2/wdhd1/rad51/polr2i/mre11a/mcm9/mcm6/mcm2/dek/otub1b/rad1/rad54l/ssrp1a/nbn/nsmce1/gtf2h3/alkbh1/phkg1b/rad9a	65	bp_up	851	433	0.150115
7	d6pn	GO:0034470	ncRNA processing	52/851	296/18284	8.37444e-17	2.76596e-14	2.55389e-14	rrs1/trmt13/nifk/nhp2/thg1l/snu13b/dkc1/nop2/wdr4/rpl7l1/utp11/rpp30/emg1/trmt112/rpp21/kri1/ebna1bp2/gnl3/pin4/exosc9/dimt1l/trub1/mrpl1/exosc5/rpf1/trmt61a/imp4/lsm6/exosc2/rbfa/polr3k/rrp36/rpp40/abt1/tprkb/pop5/mphosph6/pop4/urm1/exosc7/ddx49/eri1/c1d/larp7/elp6/wdr18/trmu/gnl3l/rrp8/rpp14/imp3/trmt5	52	bp_up	851	296	0.175676
8	d6pn	GO:0006364	rRNA processing	36/851	157/18284	9.66792e-16	2.79403e-13	2.57981e-13	rrs1/nifk/nhp2/snu13b/dkc1/nop2/rpl7l1/utp11/emg1/trmt112/kri1/ebna1bp2/gnl3/pin4/exosc9/dimt1l/mrpl1/rpf1/imp4/lsm6/exosc2/rbfa/rrp36/rpp40/abt1/pop5/mphosph6/pop4/exosc7/ddx49/eri1/c1d/wdr18/gnl3l/rrp8/imp3	36	bp_up	851	157	0.229299
9	d6pn	GO:0016072	rRNA metabolic process	37/851	171/18284	2.81684e-15	6.95078e-13	6.41786e-13	rrs1/nifk/nhp2/snu13b/dkc1/nop2/rpl7l1/utp11/emg1/trmt112/kri1/ebna1bp2/gnl3/pin4/exosc9/dimt1l/mrpl1/exosc5/rpf1/imp4/lsm6/exosc2/rbfa/rrp36/rpp40/abt1/pop5/mphosph6/pop4/exosc7/ddx49/eri1/c1d/wdr18/gnl3l/rrp8/imp3	37	bp_up	851	171	0.216374
10	d6pn	GO:0042254	ribosome biogenesis	43/851	228/18284	3.00639e-15	6.95078e-13	6.41786e-13	rrs1/nifk/nop16/nhp2/snu13b/dkc1/polr1d/nop2/rpl7l1/utp11/emg1/trmt112/kri1/ebna1bp2/gnl3/pin4/exosc9/dimt1l/mrpl1/ppan/rpf1/imp4/polr1c/lsm6/exosc2/rbfa/rrp36/rpp40/abt1/pop5/mphosph6/pop4/exosc7/ddx49/eri1/pak1ip1/c1d/wdr18/gnl3l/rrp8/mrpl22/nip7/imp3	43	bp_up	851	228	0.188596
11	d6pn	GO:0034660	ncRNA metabolic process	55/851	382/18284	7.32592e-14	1.53977e-11	1.42172e-11	rrs1/trmt13/nifk/nhp2/thg1l/snu13b/dkc1/nop2/wdr4/rpl7l1/utp11/rpp30/emg1/trmt112/rpp21/kri1/polr2l/ebna1bp2/gnl3/pin4/exosc9/dimt1l/trub1/mrpl1/exosc5/rpf1/trmt61a/imp4/lsm6/exosc2/rbfa/polr3k/rrp36/tars1/rpp40/abt1/tprkb/pop5/mphosph6/pop4/urm1/exosc7/ddx49/eri1/c1d/larp7/elp6/wdr18/trmu/gnl3l/rrp8/rpp14/imp3/trmt5/dtd2	55	bp_up	851	382	0.143979
12	d6pn	GO:0022402	cell cycle process	64/851	531/18284	2.62365e-12	5.05489e-10	4.66733e-10	mcl1b/pmaip1/gins3/trip13/dscc1/mad2l1/cenpk/knstrn/haus1/ncaph2/chtf8/cdca8/haus3/cdc45/mis12/psmc3ip/cdk1/cdk2/esco2/chek1/cenpx/ndc80/gins1/kdm8/orc1/sass6/haus4/mcm4/haus6/ccne2/rad51d/haus7/lig1/gnl3/cep72/kif11/mus81/ncapg/cenpf/mnd1/cdca5/ranbp1/prc1b/anapc11/ccnd2b/nuf2/rmi2/rad51/mre11a/mcm6/mcm2/ube2ib/ncapg2/stmn4/rad1/skp2/rad54l/nbn/phkg1b/rad9a/rhoab/sept8b/anapc5/cdc6	64	bp_up	851	531	0.120527
13	d6pn	GO:1903047	mitotic cell cycle process	47/851	328/18284	5.94345e-12	1.05702e-09	9.75978e-10	mcl1b/pmaip1/gins3/dscc1/mad2l1/cenpk/knstrn/ncaph2/chtf8/cdca8/cdc45/mis12/cdk1/cdk2/chek1/ndc80/gins1/kdm8/orc1/sass6/mcm4/ccne2/lig1/gnl3/kif11/mus81/ncapg/cenpf/cdca5/ranbp1/prc1b/anapc11/ccnd2b/nuf2/rad51/mre11a/mcm6/mcm2/ube2ib/ncapg2/skp2/nbn/phkg1b/rad9a/rhoab/anapc5/cdc6	47	bp_up	851	328	0.143293
14	d6pn	GO:0006270	DNA replication initiation	13/851	24/18284	6.81638e-12	1.12568e-09	1.03937e-09	orc6/gins3/orc4/cdc45/orc5/orc1/orc3/mcm4/mcm5/pola2/mcm6/mcm2/cdc6	13	bp_up	851	24	0.541667
15	d6pn	GO:0007059	chromosome segregation	32/851	176/18284	2.99035e-11	4.60913e-09	4.25574e-09	trip13/dscc1/mad2l1/cenpk/knstrn/cenpn/ncaph2/spc24/chtf8/cdca8/mis12/si:dkey-6i22.5/psmc3ip/esco2/cenpx/banf1/ndc80/mis18a/cenpw/mus81/ncapg/cenpf/cdca5/prc1b/anapc11/nuf2/rmi2/ube2ib/spc25/ncapg2/nek2/anapc5	32	bp_up	851	176	0.181818
16	d6pn	GO:0051276	chromosome organization	60/851	509/18284	3.27444e-11	4.73157e-09	4.3688e-09	ing5b/trip13/dscc1/mad2l1/cenpk/knstrn/asf1ba/cenpn/loxl2a/ncaph2/chtf8/cdca8/mis12/psmc3ip/esco2/cenpx/banf1/nhp2/ndc80/kdm8/mis18a/cenpw/mcm4/nasp/rad51d/terf1/ncapg/suv39h1b/mcm5/cdca5/hmgn2/prc1b/cbx3a/anapc11/hat1/rpa1/eny2/nuf2/cenpi/rmi2/lto1/ptges3b/tprkb/rad51/mre11a/mcm9/hmgn3/mcm6/loxl2b/mcm2/yeats4/cfdp1/rrp8/rbbp4/ncapg2/ssrp1a/nbn/supt4h1/ptges3a/anapc5	60	bp_up	851	509	0.117878
17	d6pn	GO:0000724	double-strand break repair via homologous recombination	22/851	92/18284	1.57581e-10	2.1431e-08	1.97878e-08	gins2/gins4/rpa3/cdc45/swi5/rpa2/mcm4/nsmce2/cdc7/rad51d/mus81/mcm5/rpa1/rmi2/rad51/mre11a/mcm9/mcm6/mcm2/rad54l/nbn/nsmce1	22	bp_up	851	92	0.23913
18	d6pn	GO:0000725	recombinational repair	22/851	93/18284	1.97475e-10	2.53645e-08	2.34198e-08	gins2/gins4/rpa3/cdc45/swi5/rpa2/mcm4/nsmce2/cdc7/rad51d/mus81/mcm5/rpa1/rmi2/rad51/mre11a/mcm9/mcm6/mcm2/rad54l/nbn/nsmce1	22	bp_up	851	93	0.236559
19	d6pn	GO:0006302	double-strand break repair	28/851	150/18284	2.72645e-10	3.31766e-08	3.06329e-08	gins2/trip13/gins4/rpa3/cdc45/swi5/rpa2/hpf1/mcm4/nsmce2/cdc7/rad51d/paxx/mus81/mcm5/cdca5/rpa1/rmi2/rad51/mre11a/mcm9/mcm6/mcm2/dek/otub1b/rad54l/nbn/nsmce1	28	bp_up	851	150	0.186667
20	d6pn	GO:0000278	mitotic cell cycle	59/851	534/18284	6.25563e-10	6.88715e-08	6.3591e-08	cdkn1a/mcl1b/pmaip1/gins3/cdkn1d/dscc1/mad2l1/cenpk/knstrn/ncaph2/chtf8/btg2/cdca8/cdc45/mis12/cks1b/cdk1/cdk2/esco2/chek1/ndc80/gins1/kdm8/orc1/cks2/cenpw/sass6/mcm4/ccne2/lig1/gnl3/kif11/mus81/ncapg/cenpf/mcm5/cdca5/ranbp1/prc1b/anapc11/ccnd2b/pimr80/nuf2/pim3/wdhd1/rad51/mre11a/mcm6/mcm2/ube2ib/ncapg2/mdka/skp2/nbn/phkg1b/rad9a/rhoab/anapc5/cdc6	59	bp_up	851	534	0.110487
21	d6pn	GO:0000280	nuclear division	31/851	190/18284	1.00744e-09	1.05872e-07	9.77551e-08	mcl1b/pmaip1/trip13/dscc1/mad2l1/cenpk/knstrn/ncaph2/chtf8/cdca8/mis12/psmc3ip/cenpx/ndc80/sass6/rad51d/gnl3/kif11/mus81/ncapg/mnd1/cdca5/ranbp1/prc1b/anapc11/nuf2/rad51/ube2ib/ncapg2/rad54l/anapc5	31	bp_up	851	190	0.163158
22	d6pn	GO:0006310	DNA recombination	29/851	170/18284	1.20179e-09	1.17538e-07	1.08526e-07	gins2/trip13/gins4/rpa3/cdc45/psmc3ip/cenpx/swi5/rpa2/mcm4/nsmce2/cdc7/rad51d/lig1/nsmce4a/mus81/mcm5/mnd1/rpa1/rmi2/tprkb/rad51/mre11a/mcm9/mcm6/mcm2/rad54l/nbn/nsmce1	29	bp_up	851	170	0.170588
23	d6pn	GO:0090501	RNA phosphodiester bond hydrolysis	15/851	46/18284	1.22011e-09	1.17538e-07	1.08526e-07	rrs1/nhp2/rpp30/kri1/gnl3/exosc9/rnaseh1/exosc2/polr3k/rrp36/rpp40/abt1/polr2i/exosc7/eri1	15	bp_up	851	46	0.326087
24	d6pn	GO:0000469	cleavage involved in rRNA processing	11/851	23/18284	1.68473e-09	1.55804e-07	1.43858e-07	rrs1/nhp2/kri1/gnl3/exosc9/exosc2/rrp36/rpp40/abt1/exosc7/eri1	11	bp_up	851	23	0.478261
25	d6pn	GO:0000460	maturation of 5.8S rRNA	12/851	30/18284	3.81154e-09	3.38934e-07	3.12948e-07	rrs1/kri1/gnl3/exosc9/rpf1/exosc2/rpp40/abt1/mphosph6/exosc7/eri1/c1d	12	bp_up	851	30	0.4
26	d6pn	GO:0048285	organelle fission	32/851	212/18284	3.98375e-09	3.41127e-07	3.14972e-07	mcl1b/pmaip1/trip13/dscc1/mad2l1/cenpk/knstrn/ncaph2/chtf8/cdca8/mis12/psmc3ip/cenpx/ndc80/sass6/rad51d/gnl3/kif11/mus81/ncapg/mnd1/cdca5/ranbp1/prc1b/anapc11/nuf2/rad51/ube2ib/ncapg2/rad54l/mtfr2/anapc5	32	bp_up	851	212	0.150943
27	d6pn	GO:0051726	regulation of cell cycle	51/851	475/18284	2.41733e-08	1.92719e-06	1.77943e-06	cdkn1a/gadd45ba/mcl1b/pmaip1/cdkn1d/trip13/mad2l1/gadd45bb/knstrn/gadd45ab/btg2/xiap/cks1b/cdk1/cdk2/birc5a/gadd45ga/chek1/ndc80/orc1/cks2/cenpw/ccne2/gnl3/kif11/mus81/cenpf/cdca5/ranbp1/prc1b/anapc11/pclaf/gadd45gb.1/rgcc/ccnd2b/pimr80/pim3/rmi2/gmnn/mre11a/ube2ib/stmn4/rad1/mdka/skp2/ssrp1a/nbn/phkg1b/rad9a/anapc5/cdc6	51	bp_up	851	475	0.107368
28	d6pn	GO:0098813	nuclear chromosome segregation	23/851	132/18284	4.11531e-08	3.17153e-06	2.92837e-06	trip13/dscc1/mad2l1/cenpk/knstrn/ncaph2/chtf8/cdca8/mis12/psmc3ip/esco2/cenpx/ndc80/mus81/ncapg/cenpf/cdca5/prc1b/anapc11/nuf2/rmi2/ncapg2/anapc5	23	bp_up	851	132	0.174242
29	d6pn	GO:0090305	nucleic acid phosphodiester bond hydrolysis	16/851	67/18284	5.08898e-08	3.7954e-06	3.5044e-06	rrs1/nhp2/rpp30/kri1/gnl3/exosc9/rnaseh1/exosc2/polr3k/rrp36/rpp40/abt1/polr2i/mre11a/exosc7/eri1	16	bp_up	851	67	0.238806
30	d6pn	GO:0016071	mRNA metabolic process	48/851	460/18284	1.49787e-07	1.08221e-05	9.99236e-06	plekhn1/lsm5/snrpg/snrpf/lsm3/slbp/snu13b/dkc1/snrnp25/etf1b/thoc6/snrpd3l/thoc7/si:rp71-45g20.11/magoh/exosc9/snrpe/si:dkey-23f9.9/lsm8/snrpd2/trub1/tent5ba/si:dkey-23f9.8/ncbp2/snrpd3/gemin2/exosc5/lsm6/exosc2/lsm1/snrpd1/srek1ip1/si:dkey-23f9.11/rbm8a/sf3b5/arl6ip4/wdr83/polr2i/snrpb2/gemin8/exosc7/larp7/rbmx2/phf5a/lsm7/snrnp27/supt4h1/ddx39aa	48	bp_up	851	460	0.104348
31	d6pn	GO:0006399	tRNA metabolic process	24/851	155/18284	2.13368e-07	1.45091e-05	1.33966e-05	trmt13/thg1l/wdr4/rpp30/trmt112/rpp21/polr2l/exosc9/trub1/trmt61a/exosc2/polr3k/tars1/rpp40/tprkb/pop5/pop4/urm1/exosc7/elp6/trmu/rpp14/trmt5/dtd2	24	bp_up	851	155	0.154839
32	d6pn	GO:1901987	regulation of cell cycle phase transition	21/851	125/18284	3.00834e-07	1.98722e-05	1.83486e-05	trip13/mad2l1/cdk1/cdk2/chek1/ndc80/orc1/gnl3/mus81/cenpf/cdca5/anapc11/ccnd2b/mre11a/stmn4/rad1/nbn/phkg1b/rad9a/anapc5/cdc6	21	bp_up	851	125	0.168
33	d6pn	GO:0140014	mitotic nuclear division	22/851	140/18284	5.23281e-07	3.18375e-05	2.93965e-05	mcl1b/pmaip1/dscc1/mad2l1/cenpk/knstrn/ncaph2/chtf8/cdca8/mis12/ndc80/gnl3/kif11/ncapg/cdca5/ranbp1/prc1b/anapc11/nuf2/ube2ib/ncapg2/anapc5	22	bp_up	851	140	0.157143
34	d6pn	GO:0000819	sister chromatid segregation	18/851	99/18284	6.2948e-07	3.73168e-05	3.44557e-05	dscc1/mad2l1/cenpk/knstrn/ncaph2/chtf8/cdca8/mis12/esco2/ndc80/ncapg/cdca5/prc1b/anapc11/nuf2/rmi2/ncapg2/anapc5	18	bp_up	851	99	0.181818
35	d6pn	GO:0006397	mRNA processing	38/851	345/18284	7.94179e-07	4.59036e-05	4.23841e-05	lsm5/snrpg/snrpf/lsm3/slbp/snu13b/snrnp25/thoc6/snrpd3l/thoc7/si:rp71-45g20.11/magoh/snrpe/si:dkey-23f9.9/lsm8/snrpd2/si:dkey-23f9.8/ncbp2/snrpd3/gemin2/lsm6/lsm1/snrpd1/srek1ip1/si:dkey-23f9.11/rbm8a/sf3b5/arl6ip4/wdr83/snrpb2/gemin8/larp7/rbmx2/phf5a/lsm7/snrnp27/supt4h1/ddx39aa	38	bp_up	851	345	0.110145
36	d6pn	GO:0009451	RNA modification	20/851	122/18284	8.58641e-07	4.8419e-05	4.47067e-05	trmt13/nhp2/thg1l/dkc1/nop2/wdr4/emg1/trmt112/dimt1l/trub1/trub2/trmt61a/tprkb/urm1/pus7l/larp7/elp6/trmu/alkbh1/trmt5	20	bp_up	851	122	0.163934
37	d6pn	GO:0000070	mitotic sister chromatid segregation	16/851	82/18284	9.82203e-07	5.4041e-05	4.98976e-05	dscc1/mad2l1/cenpk/knstrn/ncaph2/chtf8/cdca8/mis12/ndc80/ncapg/cdca5/prc1b/anapc11/nuf2/ncapg2/anapc5	16	bp_up	851	82	0.195122
38	d6pn	GO:0010564	regulation of cell cycle process	28/851	217/18284	1.02846e-06	5.4041e-05	4.98976e-05	mcl1b/pmaip1/trip13/mad2l1/knstrn/cdk1/cdk2/chek1/ndc80/orc1/gnl3/mus81/cenpf/cdca5/ranbp1/prc1b/anapc11/ccnd2b/rmi2/mre11a/ube2ib/stmn4/rad1/nbn/phkg1b/rad9a/anapc5/cdc6	28	bp_up	851	217	0.129032
39	d6pn	GO:0044770	cell cycle phase transition	24/851	172/18284	1.48699e-06	7.63985e-05	7.0541e-05	trip13/mad2l1/cdk1/cdk2/chek1/ndc80/kdm8/orc1/ccne2/gnl3/mus81/cenpf/cdca5/anapc11/ccnd2b/mre11a/stmn4/rad1/skp2/nbn/phkg1b/rad9a/anapc5/cdc6	24	bp_up	851	172	0.139535
40	d6pn	GO:0008033	tRNA processing	18/851	105/18284	1.5426e-06	7.75323e-05	7.15878e-05	trmt13/thg1l/wdr4/rpp30/trmt112/rpp21/trub1/trmt61a/polr3k/rpp40/tprkb/pop5/pop4/urm1/elp6/trmu/rpp14/trmt5	18	bp_up	851	105	0.171429
41	d6pn	GO:0008380	RNA splicing	34/851	300/18284	1.57872e-06	7.76594e-05	7.17052e-05	si:ch211-69b7.6/lsm5/snrpg/snrpf/lsm3/snu13b/ahnak/snrnp25/thoc6/snrpd3l/thoc7/magoh/snrpe/lsm8/snrpd2/ncbp2/snrpd3/gemin2/lsm6/snrpd1/srek1ip1/rbm8a/sf3b5/arl6ip4/wdr83/snrpb2/gemin8/larp7/rbmx2/phf5a/grsf1/lsm7/snrnp27/ddx39aa	34	bp_up	851	300	0.113333
42	d6pn	GO:0044839	cell cycle G2/M phase transition	11/851	42/18284	2.36536e-06	0.00010723	9.90084e-05	cdk1/cdk2/chek1/kdm8/orc1/cenpf/mre11a/stmn4/skp2/nbn/cdc6	11	bp_up	851	42	0.261905
43	d6pn	GO:0042273	ribosomal large subunit biogenesis	13/851	61/18284	3.61705e-06	0.000160819	0.000148489	rrs1/nifk/nop16/nhp2/snu13b/nop2/rpl7l1/ebna1bp2/mrpl1/ppan/rpf1/pak1ip1/nip7	13	bp_up	851	61	0.213115
44	d6pn	GO:0007346	regulation of mitotic cell cycle	30/851	266/18284	7.07373e-06	0.00030286	0.00027964	cdkn1a/mcl1b/pmaip1/cdkn1d/mad2l1/btg2/cks1b/cdk1/cdk2/chek1/ndc80/orc1/cks2/cenpw/gnl3/mus81/cenpf/cdca5/anapc11/ccnd2b/pimr80/pim3/mre11a/ube2ib/mdka/nbn/phkg1b/rad9a/anapc5/cdc6	30	bp_up	851	266	0.112782
45	d6pn	GO:0000086	G2/M transition of mitotic cell cycle	10/851	39/18284	8.39844e-06	0.000340653	0.000314534	cdk1/cdk2/chek1/kdm8/orc1/cenpf/mre11a/skp2/nbn/cdc6	10	bp_up	851	39	0.25641
46	d6pn	GO:0032200	telomere organization	11/851	48/18284	9.6681e-06	0.00038539	0.000355842	nhp2/rad51d/terf1/hat1/rpa1/lto1/ptges3b/tprkb/mre11a/nbn/ptges3a	11	bp_up	851	48	0.229167
47	d6pn	GO:1901990	regulation of mitotic cell cycle phase transition	15/851	87/18284	1.05444e-05	0.000413196	0.000381516	mad2l1/cdk1/cdk2/chek1/ndc80/orc1/gnl3/cenpf/cdca5/anapc11/ccnd2b/mre11a/nbn/anapc5/cdc6	15	bp_up	851	87	0.172414
48	d6pn	GO:0034655	nucleobase-containing compound catabolic process	26/851	222/18284	1.46404e-05	0.000554896	0.000512351	plekhn1/dnph1/fen1/entpd8/lsm3/dut/etf1b/nudt15/magoh/exosc9/rnaseh1/tent5ba/ncbp2/exosc5/entpd5a/exosc2/lsm1/endog/slirp/rbm8a/ada2a/exosc7/itpa/fitm2/rnaseh2b/lsm7	26	bp_up	851	222	0.117117
49	d6pn	GO:0031570	DNA integrity checkpoint signaling	10/851	42/18284	1.71227e-05	0.000628376	0.000580198	cdk1/chek1/orc1/mus81/mre11a/rad1/nbn/phkg1b/rad9a/cdc6	10	bp_up	851	42	0.238095
50	d6pn	GO:0071897	DNA biosynthetic process	10/851	42/18284	1.71227e-05	0.000628376	0.000580198	pcna/primpol/nhp2/lig1/terf1/rpa1/pclaf/ptges3b/ptges3a/tk1	10	bp_up	851	42	0.238095
51	d6pn	GO:0000075	cell cycle checkpoint signaling	13/851	70/18284	1.77511e-05	0.000640753	0.000591626	trip13/mad2l1/cdk1/chek1/ndc80/orc1/mus81/mre11a/rad1/nbn/phkg1b/rad9a/cdc6	13	bp_up	851	70	0.185714
52	d6pn	GO:0000375	RNA splicing, via transesterification reactions	26/851	225/18284	1.85685e-05	0.000640753	0.000591626	lsm5/snrpg/snrpf/lsm3/snu13b/snrnp25/snrpd3l/magoh/snrpe/lsm8/snrpd2/ncbp2/snrpd3/gemin2/lsm6/snrpd1/rbm8a/sf3b5/wdr83/snrpb2/gemin8/larp7/rbmx2/phf5a/lsm7/ddx39aa	26	bp_up	851	225	0.115556
53	d6pn	GO:0000377	RNA splicing, via transesterification reactions with bulged adenosine as nucleophile	26/851	225/18284	1.85685e-05	0.000640753	0.000591626	lsm5/snrpg/snrpf/lsm3/snu13b/snrnp25/snrpd3l/magoh/snrpe/lsm8/snrpd2/ncbp2/snrpd3/gemin2/lsm6/snrpd1/rbm8a/sf3b5/wdr83/snrpb2/gemin8/larp7/rbmx2/phf5a/lsm7/ddx39aa	26	bp_up	851	225	0.115556
54	d6pn	GO:0000398	mRNA splicing, via spliceosome	26/851	225/18284	1.85685e-05	0.000640753	0.000591626	lsm5/snrpg/snrpf/lsm3/snu13b/snrnp25/snrpd3l/magoh/snrpe/lsm8/snrpd2/ncbp2/snrpd3/gemin2/lsm6/snrpd1/rbm8a/sf3b5/wdr83/snrpb2/gemin8/larp7/rbmx2/phf5a/lsm7/ddx39aa	26	bp_up	851	225	0.115556
55	d6pn	GO:0007093	mitotic cell cycle checkpoint signaling	11/851	53/18284	2.63651e-05	0.000883421	0.000815688	mad2l1/cdk1/chek1/ndc80/orc1/mus81/mre11a/nbn/phkg1b/rad9a/cdc6	11	bp_up	851	53	0.207547
56	d6pn	GO:0006119	oxidative phosphorylation	13/851	74/18284	3.296e-05	0.00108862	0.00100516	cox4i2/sdhda/uqcrb/ndufa7/cox7c/cox7a2a/uqcc2/uqcr10/atp5f1e/uqcrq/cox7b/ndufs6/atp5mf	13	bp_up	851	74	0.175676
57	d6pn	GO:0051301	cell division	30/851	293/18284	4.57531e-05	0.00146918	0.00135654	haus1/spc24/cdc20/cdca8/haus3/cdc45/mis12/si:dkey-6i22.5/cks1b/cdk1/ndc80/vrk1/mis18a/cks2/sass6/haus6/ercc6l/kif11/ncapg/cdca5/prc1b/anapc11/nuf2/ube2ib/spc25/ncapg2/mdka/sept8b/anapc5/cdc6	30	bp_up	851	293	0.102389
58	d6pn	GO:0000723	telomere maintenance	10/851	47/18284	4.87905e-05	0.0015006	0.00138554	nhp2/rad51d/terf1/rpa1/lto1/ptges3b/tprkb/mre11a/nbn/ptges3a	10	bp_up	851	47	0.212766
59	d6pn	GO:0044772	mitotic cell cycle phase transition	18/851	134/18284	4.97609e-05	0.0015006	0.00138554	mad2l1/cdk1/cdk2/chek1/ndc80/kdm8/orc1/ccne2/gnl3/cenpf/cdca5/anapc11/ccnd2b/mre11a/skp2/nbn/anapc5/cdc6	18	bp_up	851	134	0.134328
60	d6pn	GO:0043414	macromolecule methylation	20/851	163/18284	7.20347e-05	0.00203103	0.00187531	trmt13/dnmt3bb.3/nop2/unga/wdr4/emg1/hells/mettl21a/trmt112/eef1akmt2/prmt1/dimt1l/suv39h1b/eef1akmt1/trmt61a/dpy30/mettl22/larp7/wdr82/trmt5	20	bp_up	851	163	0.122699
61	d6pn	GO:0032259	methylation	25/851	230/18284	7.39012e-05	0.00205855	0.00190072	kmt5ab/tyms/trmt13/dnmt3bb.3/nop2/unga/wdr4/emg1/hells/mettl21a/trmt112/eef1akmt2/prmt1/dimt1l/suv39h1b/eef1akmt1/trmt61a/dpy30/trdmt1/mettl22/trmt11/larp7/wdr82/rrp8/trmt5	25	bp_up	851	230	0.108696
62	d6pn	GO:0046700	heterocycle catabolic process	26/851	248/18284	9.77125e-05	0.00259668	0.00239759	plekhn1/dnph1/fen1/entpd8/lsm3/dut/etf1b/nudt15/magoh/exosc9/rnaseh1/tent5ba/ncbp2/exosc5/entpd5a/exosc2/lsm1/endog/slirp/rbm8a/ada2a/exosc7/itpa/fitm2/rnaseh2b/lsm7	26	bp_up	851	248	0.104839
63	d6pn	GO:1901988	negative regulation of cell cycle phase transition	13/851	83/18284	0.000113251	0.00297542	0.0027473	trip13/mad2l1/cdk1/chek1/ndc80/orc1/mus81/mre11a/rad1/nbn/phkg1b/rad9a/cdc6	13	bp_up	851	83	0.156627
64	d6pn	GO:0045333	cellular respiration	16/851	118/18284	0.000114705	0.00297976	0.0027513	si:ch73-141c7.1/cox4i2/sdhda/uqcrb/ndufa7/ndufa5/cox7c/cox7a2a/uqcc2/uqcr10/atp5f1e/uqcrq/cox7b/ndufs6/mtfr2/atp5mf	16	bp_up	851	118	0.135593
65	d6pn	GO:0044270	cellular nitrogen compound catabolic process	26/851	251/18284	0.000119022	0.00305755	0.00282312	plekhn1/dnph1/fen1/entpd8/lsm3/dut/etf1b/nudt15/magoh/exosc9/rnaseh1/tent5ba/ncbp2/exosc5/entpd5a/exosc2/lsm1/endog/slirp/rbm8a/ada2a/exosc7/itpa/fitm2/rnaseh2b/lsm7	26	bp_up	851	251	0.103586
66	d6pn	GO:0010948	negative regulation of cell cycle process	14/851	98/18284	0.000172609	0.00424545	0.00391995	mcl1b/trip13/mad2l1/cdk1/chek1/ndc80/orc1/mus81/mre11a/rad1/nbn/phkg1b/rad9a/cdc6	14	bp_up	851	98	0.142857
67	d6pn	GO:0006400	tRNA modification	11/851	65/18284	0.000186102	0.00452913	0.00418188	trmt13/thg1l/wdr4/trmt112/trub1/trmt61a/tprkb/urm1/elp6/trmu/trmt5	11	bp_up	851	65	0.169231
68	d6pn	GO:0045930	negative regulation of mitotic cell cycle	13/851	88/18284	0.000207547	0.0049469	0.00456762	mcl1b/mad2l1/btg2/cdk1/chek1/ndc80/orc1/mus81/mre11a/nbn/phkg1b/rad9a/cdc6	13	bp_up	851	88	0.147727
69	d6pn	GO:0009060	aerobic respiration	14/851	101/18284	0.000238582	0.00557174	0.00514455	cox4i2/sdhda/uqcrb/ndufa7/cox7c/cox7a2a/uqcc2/uqcr10/atp5f1e/uqcrq/cox7b/ndufs6/mtfr2/atp5mf	14	bp_up	851	101	0.138614
70	d6pn	GO:0045786	negative regulation of cell cycle	16/851	126/18284	0.000248775	0.00575167	0.00531068	mcl1b/trip13/mad2l1/btg2/cdk1/chek1/ndc80/orc1/mus81/gmnn/mre11a/rad1/nbn/phkg1b/rad9a/cdc6	16	bp_up	851	126	0.126984
71	d6pn	GO:0019439	aromatic compound catabolic process	26/851	265/18284	0.000283583	0.00642788	0.00593505	plekhn1/dnph1/fen1/entpd8/lsm3/dut/etf1b/nudt15/magoh/exosc9/rnaseh1/tent5ba/ncbp2/exosc5/entpd5a/exosc2/lsm1/endog/slirp/rbm8a/ada2a/exosc7/itpa/fitm2/rnaseh2b/lsm7	26	bp_up	851	265	0.0981132
72	d6pn	GO:0022618	ribonucleoprotein complex assembly	16/851	132/18284	0.000423639	0.00924013	0.00853168	snrpg/snrpf/snrpd3l/snrpe/snrpd2/ppan/eif3jb/snrpd3/gemin2/snrpd1/abt1/ptges3b/mcts1/gemin8/rpl38/ptges3a	16	bp_up	851	132	0.121212
73	d6pn	GO:0051321	meiotic cell cycle	14/851	109/18284	0.000529176	0.0111223	0.0102696	stk35/trip13/ncaph2/psmc3ip/cenpx/rad51d/mus81/mnd1/rpa1/nuf2/rad51/mre11a/rad54l/nbn	14	bp_up	851	109	0.12844
74	d6pn	GO:0051028	mRNA transport	10/851	62/18284	0.000539333	0.0112337	0.0103724	slbp/thoc6/thoc7/magoh/ncbp2/eny2/sarnp/rbm8a/nxt2/ddx39aa	10	bp_up	851	62	0.16129
75	d6pn	GO:0065004	protein-DNA complex assembly	13/851	97/18284	0.000548645	0.0113256	0.0104573	cenpk/cenpn/cdc45/mis12/cenpx/mis18a/cenpw/nasp/gtf2h5/gtf2a2/cenpi/rad51/taf9	13	bp_up	851	97	0.134021
76	d6pn	GO:1901361	organic cyclic compound catabolic process	26/851	279/18284	0.000624104	0.0127693	0.0117903	plekhn1/dnph1/fen1/entpd8/lsm3/dut/etf1b/nudt15/magoh/exosc9/rnaseh1/tent5ba/ncbp2/exosc5/entpd5a/exosc2/lsm1/endog/slirp/rbm8a/ada2a/exosc7/itpa/fitm2/rnaseh2b/lsm7	26	bp_up	851	279	0.09319
77	d6pn	GO:0071826	ribonucleoprotein complex subunit organization	16/851	137/18284	0.000641678	0.0130137	0.0120159	snrpg/snrpf/snrpd3l/snrpe/snrpd2/ppan/eif3jb/snrpd3/gemin2/snrpd1/abt1/ptges3b/mcts1/gemin8/rpl38/ptges3a	16	bp_up	851	137	0.116788
78	d6pn	GO:0000956	nuclear-transcribed mRNA catabolic process	11/851	78/18284	0.000934332	0.0175624	0.0162159	lsm3/etf1b/magoh/exosc9/ncbp2/exosc5/exosc2/lsm1/rbm8a/exosc7/lsm7	11	bp_up	851	78	0.141026
79	d6pn	GO:0031123	RNA 3'-end processing	10/851	67/18284	0.00100918	0.0186658	0.0172347	slbp/dkc1/gnl3/exosc9/exosc5/exosc2/polr3k/exosc7/eri1/larp7	10	bp_up	851	67	0.149254
80	d6pn	GO:1903046	meiotic cell cycle process	11/851	79/18284	0.00104074	0.0187527	0.0173149	trip13/ncaph2/psmc3ip/cenpx/rad51d/mus81/mnd1/nuf2/rad51/mre11a/rad54l	11	bp_up	851	79	0.139241
81	d6pn	GO:0006401	RNA catabolic process	17/851	157/18284	0.00104632	0.0187527	0.0173149	plekhn1/fen1/lsm3/etf1b/magoh/exosc9/rnaseh1/tent5ba/ncbp2/exosc5/exosc2/lsm1/slirp/rbm8a/exosc7/rnaseh2b/lsm7	17	bp_up	851	157	0.10828
82	d6pn	GO:0009141	nucleoside triphosphate metabolic process	10/851	70/18284	0.00142428	0.0231896	0.0214117	dtymk/dut/nudt15/nme2a/nme3/atp5mea/ctps1a/itpa/atp5f1e/atp5mf	10	bp_up	851	70	0.142857
83	d6pn	GO:0022900	electron transport chain	10/851	70/18284	0.00142428	0.0231896	0.0214117	cox4i2/sdhda/uqcrb/ndufa7/ndufa5/cox7c/uqcr10/uqcrq/ndufs6/ndufs4	10	bp_up	851	70	0.142857
84	d6pn	GO:0007051	spindle organization	12/851	95/18284	0.00149793	0.0240501	0.0222062	knstrn/haus1/haus3/ndc80/sass6/haus4/haus6/haus7/cep72/kif11/prc1b/nuf2	12	bp_up	851	95	0.126316
85	d6pn	GO:0015980	energy derivation by oxidation of organic compounds	17/851	163/18284	0.00158146	0.0252161	0.0232827	si:ch73-141c7.1/cox4i2/sdhda/uqcrb/ndufa7/ndufa5/cox7c/cox7a2a/uqcc2/uqcr10/atp5f1e/uqcrq/cox7b/ndufs6/mtfr2/atp5mf/phkg1b	17	bp_up	851	163	0.104294
86	d6pn	GO:0007005	mitochondrion organization	22/851	238/18284	0.00175262	0.0275649	0.0254515	pmaip1/coa3b/ulk2/mgme1/primpol/atg12/immp2l/slirp/cox7a2a/dnlz/uqcc2/ndufaf6/fundc1/ssbp1/higd1a/ndufa11/timm13/tmem126a/mtfr2/pet100/atpaf1/fam162a	22	bp_up	851	238	0.092437
87	d6pn	GO:0071824	protein-DNA complex subunit organization	13/851	115/18284	0.00267586	0.039405	0.0363838	cenpk/cenpn/cdc45/mis12/cenpx/mis18a/cenpw/nasp/gtf2h5/gtf2a2/cenpi/rad51/taf9	13	bp_up	851	115	0.113043
88	d6pn	GO:0007623	circadian rhythm	11/851	89/18284	0.00276386	0.040189	0.0371076	nr1d2a/per1a/nr1d1/dbpb/kdm8/nfil3-6/bhlhe41/ciarta/impdh2/dbpa/npy	11	bp_up	851	89	0.123596
89	d6pn	GO:0015931	nucleobase-containing compound transport	12/851	103/18284	0.00299006	0.0427258	0.0394499	slc29a2/slbp/thoc6/slc25a33/thoc7/magoh/ncbp2/eny2/sarnp/rbm8a/nxt2/ddx39aa	12	bp_up	851	103	0.116505
90	d6pn	GO:0046034	ATP metabolic process	15/851	145/18284	0.00314134	0.0445569	0.0411407	cox4i2/aldoca/sdhda/uqcrb/ndufa7/cox7c/atp5mea/cox7a2a/uqcc2/uqcr10/atp5f1e/uqcrq/cox7b/ndufs6/atp5mf	15	bp_up	851	145	0.103448
91	d6pn	GO:0050657	nucleic acid transport	10/851	78/18284	0.00323785	0.0448258	0.041389	slbp/thoc6/thoc7/magoh/ncbp2/eny2/sarnp/rbm8a/nxt2/ddx39aa	10	bp_up	851	78	0.128205
92	d6pn	GO:0050658	RNA transport	10/851	78/18284	0.00323785	0.0448258	0.041389	slbp/thoc6/thoc7/magoh/ncbp2/eny2/sarnp/rbm8a/nxt2/ddx39aa	10	bp_up	851	78	0.128205
93	d6pn	GO:0051236	establishment of RNA localization	10/851	78/18284	0.00323785	0.0448258	0.041389	slbp/thoc6/thoc7/magoh/ncbp2/eny2/sarnp/rbm8a/nxt2/ddx39aa	10	bp_up	851	78	0.128205
94	d6pn	GO:0018205	peptidyl-lysine modification	17/851	176/18284	0.00355873	0.0481157	0.0444266	ing5b/loxl2a/nsmce2/mettl21a/eef1akmt2/suv39h1b/sumo3b/eef1akmt1/hat1/dpy30/loxl2b/yeats4/ube2ib/taf9/wdr82/gcsha/sae1	17	bp_up	851	176	0.0965909
95	d6pn	GO:0006457	protein folding	15/851	147/18284	0.00357984	0.0481198	0.0444304	fkbp5/zgc:122979/ppil3/ppih/arl2/tbca/pfdn4/ptges3b/dnlz/pfdn5/ppil2/pfdn6/nudcd2/pdrg1/ptges3a	15	bp_up	851	147	0.102041
96	d6pn	GO:0032989	cellular component morphogenesis	117/1411	596/18284	1.69356e-21	4.83512e-18	3.93976e-18	fhod3a/robo2/ttn.2/megf10/neb/smyd1a/thsd7aa/dusp27/klhl41b/nos1/kcnc3a/unc5db/pard3ab/plxna2/notch1b/dpysl2b/ctnna2/dscamb/ttn.1/sema5bb/slitrk3a/plxna3/ncam1a/chrna1/ptch2/desma/rab3ab/cntn2/sema6ba/sema6bb/l1cama/tnnt3b/robo4/lhx2b/map4k4/vax1/robo3/lrtm2a/efnb1/nexn/dscama/tnnt2e/sim1a/plxna1a/crmp1/triob/nrp1b/ncam1b/stat3/sema5ba/lzts3b/flncb/trarg1a/fezf2/myo10l1/hecw1b/epha4b/pik3ca/vcla/…	117	bp_dn	1411	596	0.196309
97	d6pn	GO:0048858	cell projection morphogenesis	100/1411	492/18284	1.28004e-19	1.61206e-16	1.31354e-16	robo2/thsd7aa/nos1/kcnc3a/unc5db/pard3ab/plxna2/notch1b/dpysl2b/ctnna2/dscamb/sema5bb/slitrk3a/plxna3/ncam1a/chrna1/ptch2/rab3ab/cntn2/sema6ba/sema6bb/l1cama/robo4/lhx2b/map4k4/vax1/robo3/lrtm2a/efnb1/nexn/dscama/sim1a/plxna1a/crmp1/triob/nrp1b/ncam1b/stat3/sema5ba/lzts3b/trarg1a/fezf2/myo10l1/hecw1b/epha4b/pik3ca/nedd4l/ephb6/foxc1a/cspg5a/efnb3b/zdhhc17/sema3b/taok2b/sipa1l1/nova1/zgc:77784/ccd…	100	bp_dn	1411	492	0.203252
98	d6pn	GO:0048812	neuron projection morphogenesis	99/1411	487/18284	1.94142e-19	1.61206e-16	1.31354e-16	robo2/thsd7aa/nos1/kcnc3a/unc5db/pard3ab/plxna2/notch1b/dpysl2b/ctnna2/dscamb/sema5bb/slitrk3a/plxna3/ncam1a/chrna1/ptch2/rab3ab/cntn2/sema6ba/sema6bb/l1cama/robo4/lhx2b/map4k4/vax1/robo3/lrtm2a/efnb1/nexn/dscama/sim1a/plxna1a/crmp1/triob/nrp1b/ncam1b/stat3/sema5ba/lzts3b/trarg1a/fezf2/myo10l1/hecw1b/epha4b/pik3ca/nedd4l/ephb6/foxc1a/efnb3b/zdhhc17/sema3b/taok2b/sipa1l1/nova1/zgc:77784/ccdc141/si…	99	bp_dn	1411	487	0.203285
99	d6pn	GO:0120039	plasma membrane bounded cell projection morphogenesis	99/1411	488/18284	2.25858e-19	1.61206e-16	1.31354e-16	robo2/thsd7aa/nos1/kcnc3a/unc5db/pard3ab/plxna2/notch1b/dpysl2b/ctnna2/dscamb/sema5bb/slitrk3a/plxna3/ncam1a/chrna1/ptch2/rab3ab/cntn2/sema6ba/sema6bb/l1cama/robo4/lhx2b/map4k4/vax1/robo3/lrtm2a/efnb1/nexn/dscama/sim1a/plxna1a/crmp1/triob/nrp1b/ncam1b/stat3/sema5ba/lzts3b/trarg1a/fezf2/myo10l1/hecw1b/epha4b/pik3ca/nedd4l/ephb6/foxc1a/efnb3b/zdhhc17/sema3b/taok2b/sipa1l1/nova1/zgc:77784/ccdc141/si…	99	bp_dn	1411	488	0.202869
100	d6pn	GO:0032990	cell part morphogenesis	100/1411	499/18284	3.65192e-19	1.82786e-16	1.48938e-16	robo2/thsd7aa/nos1/kcnc3a/unc5db/pard3ab/plxna2/notch1b/dpysl2b/ctnna2/dscamb/sema5bb/slitrk3a/plxna3/ncam1a/chrna1/ptch2/rab3ab/cntn2/sema6ba/sema6bb/l1cama/robo4/lhx2b/map4k4/vax1/robo3/lrtm2a/efnb1/nexn/dscama/sim1a/plxna1a/crmp1/triob/nrp1b/ncam1b/stat3/sema5ba/lzts3b/trarg1a/fezf2/myo10l1/hecw1b/epha4b/pik3ca/nedd4l/ephb6/foxc1a/cspg5a/efnb3b/zdhhc17/sema3b/taok2b/sipa1l1/nova1/zgc:77784/ccd…	100	bp_dn	1411	499	0.200401
101	d6pn	GO:0030182	neuron differentiation	157/1411	982/18284	3.84139e-19	1.82786e-16	1.48938e-16	arxa/robo2/ndnf/dync1h1/lrp5/casz1/met/camsap3/thsd7aa/nos1/kcnc3a/unc5db/pard3ab/plxna2/notch1b/dpysl2b/ctnna2/dlx1a/dscamb/sema5bb/slitrk3a/plxna3/ncam1a/chrna1/gli2b/ptch2/rab3ab/pax2a/foxg1a/cntn2/sema6ba/ntrk2b/sema6bb/gsk3bb/l1cama/dlx2a/igf1ra/klf8/robo4/fzd8a/pcdh15a/lhx2b/map4k4/brinp1/vax1/robo3/lrtm2a/efnb1/irx1a/agtpbp1/nexn/dscama/sim1a/camsap1a/plxna1a/crmp1/bco1/atp2b2/triob/nrp1b/…	157	bp_dn	1411	982	0.159878
102	d6pn	GO:0048666	neuron development	132/1411	782/18284	3.56728e-18	1.45494e-15	1.18552e-15	arxa/robo2/ndnf/lrp5/camsap3/thsd7aa/nos1/kcnc3a/unc5db/pard3ab/plxna2/notch1b/dpysl2b/ctnna2/dscamb/sema5bb/slitrk3a/plxna3/ncam1a/chrna1/ptch2/rab3ab/pax2a/cntn2/sema6ba/ntrk2b/sema6bb/gsk3bb/l1cama/robo4/lhx2b/map4k4/vax1/robo3/lrtm2a/efnb1/irx1a/nexn/dscama/sim1a/camsap1a/plxna1a/crmp1/triob/nrp1b/mib1/ncam1b/stat3/sema5ba/lzts3b/trarg1a/fezf2/nbeaa/myo10l1/hecw1b/epha4b/pik3ca/nedd4l/ephb6/o…	132	bp_dn	1411	782	0.168798
103	d6pn	GO:0000902	cell morphogenesis	119/1411	676/18284	6.71994e-18	2.39818e-15	1.95409e-15	robo2/fn1b/ttn.2/thsd7aa/nos1/kcnc3a/unc5db/pard3ab/plxna2/notch1b/dpysl2b/ctnna2/dscamb/sema5bb/slitrk3a/plxna3/ncam1a/chrna1/ptch2/rab3ab/mecom/cntn2/sema6ba/atrn/myh9b/sema6bb/l1cama/ntng1a/robo4/lhx2b/map4k4/vax1/robo3/lrtm2a/efnb1/cap2/nexn/dscama/sim1a/plxna1a/crmp1/triob/nrp1b/ncam1b/stat3/sema5ba/lzts3b/trarg1a/fezf2/myo10l1/hecw1b/epha4b/pik3ca/nedd4l/ephb6/foxc1a/cspg5a/efnb3b/zdhhc17/s…	119	bp_dn	1411	676	0.176036
104	d6pn	GO:0031175	neuron projection development	112/1411	619/18284	8.31734e-18	2.63844e-15	2.14986e-15	robo2/camsap3/thsd7aa/nos1/kcnc3a/unc5db/pard3ab/plxna2/notch1b/dpysl2b/ctnna2/dscamb/sema5bb/slitrk3a/plxna3/ncam1a/chrna1/ptch2/rab3ab/cntn2/sema6ba/ntrk2b/sema6bb/gsk3bb/l1cama/robo4/lhx2b/map4k4/vax1/robo3/lrtm2a/efnb1/nexn/dscama/sim1a/camsap1a/plxna1a/crmp1/triob/nrp1b/ncam1b/stat3/sema5ba/lzts3b/trarg1a/fezf2/nbeaa/myo10l1/hecw1b/epha4b/pik3ca/nedd4l/ephb6/foxc1a/efnb3b/zdhhc17/crtac1a/sem…	112	bp_dn	1411	619	0.180937
105	d6pn	GO:0007409	axonogenesis	87/1411	425/18284	2.07504e-17	5.92423e-15	4.82719e-15	robo2/thsd7aa/nos1/kcnc3a/unc5db/pard3ab/plxna2/notch1b/dpysl2b/ctnna2/dscamb/sema5bb/slitrk3a/plxna3/ncam1a/chrna1/ptch2/rab3ab/cntn2/sema6ba/sema6bb/l1cama/robo4/lhx2b/vax1/robo3/lrtm2a/efnb1/nexn/dscama/sim1a/plxna1a/crmp1/triob/nrp1b/ncam1b/stat3/sema5ba/trarg1a/fezf2/myo10l1/epha4b/pik3ca/ephb6/foxc1a/efnb3b/zdhhc17/sema3b/nova1/zgc:77784/ccdc141/si:dkey-49n23.1/dcc/dagla/tnr/slitrk3b/cntn4/…	87	bp_dn	1411	425	0.204706
106	d6pn	GO:0048667	cell morphogenesis involved in neuron differentiation	92/1411	468/18284	3.75313e-17	9.74108e-15	7.93724e-15	robo2/thsd7aa/nos1/kcnc3a/unc5db/pard3ab/plxna2/notch1b/dpysl2b/ctnna2/dscamb/sema5bb/slitrk3a/plxna3/ncam1a/chrna1/ptch2/rab3ab/cntn2/sema6ba/sema6bb/l1cama/robo4/lhx2b/vax1/robo3/lrtm2a/efnb1/nexn/dscama/sim1a/plxna1a/crmp1/triob/nrp1b/ncam1b/stat3/sema5ba/lzts3b/trarg1a/fezf2/myo10l1/hecw1b/epha4b/pik3ca/nedd4l/ephb6/foxc1a/efnb3b/zdhhc17/sema3b/sipa1l1/nova1/zgc:77784/ccdc141/si:dkey-49n23.1/…	92	bp_dn	1411	468	0.196581
107	d6pn	GO:0061564	axon development	90/1411	455/18284	5.57978e-17	1.32752e-14	1.08169e-14	robo2/thsd7aa/nos1/kcnc3a/unc5db/pard3ab/plxna2/notch1b/dpysl2b/ctnna2/dscamb/sema5bb/slitrk3a/plxna3/ncam1a/chrna1/ptch2/rab3ab/cntn2/sema6ba/sema6bb/l1cama/robo4/lhx2b/vax1/robo3/lrtm2a/efnb1/nexn/dscama/sim1a/plxna1a/crmp1/triob/nrp1b/ncam1b/stat3/sema5ba/trarg1a/fezf2/myo10l1/epha4b/pik3ca/ephb6/foxc1a/efnb3b/zdhhc17/crtac1a/sema3b/lingo1a/nova1/zgc:77784/ccdc141/si:dkey-49n23.1/dcc/dagla/tnr…	90	bp_dn	1411	455	0.197802
108	d6pn	GO:0000904	cell morphogenesis involved in differentiation	100/1411	544/18284	1.76497e-16	3.87614e-14	3.15837e-14	robo2/thsd7aa/nos1/kcnc3a/unc5db/pard3ab/plxna2/notch1b/dpysl2b/ctnna2/dscamb/sema5bb/slitrk3a/plxna3/ncam1a/chrna1/ptch2/rab3ab/mecom/cntn2/sema6ba/atrn/sema6bb/l1cama/ntng1a/robo4/lhx2b/vax1/robo3/lrtm2a/efnb1/nexn/dscama/sim1a/plxna1a/crmp1/triob/nrp1b/ncam1b/stat3/sema5ba/lzts3b/trarg1a/fezf2/myo10l1/hecw1b/epha4b/pik3ca/nedd4l/ephb6/foxc1a/efnb3b/zdhhc17/sipa1l3/sema3b/sipa1l1/nova1/zgc:7778…	100	bp_dn	1411	544	0.183824
109	d6pn	GO:0007411	axon guidance	61/1411	277/18284	4.63377e-14	9.44958e-12	7.69972e-12	robo2/kcnc3a/unc5db/plxna2/dpysl2b/dscamb/sema5bb/plxna3/chrna1/ptch2/cntn2/sema6ba/sema6bb/robo4/lhx2b/vax1/robo3/lrtm2a/efnb1/nexn/dscama/sim1a/plxna1a/crmp1/triob/nrp1b/ncam1b/stat3/sema5ba/fezf2/epha4b/ephb6/foxc1a/efnb3b/sema3b/nova1/zgc:77784/ccdc141/si:dkey-49n23.1/dcc/tnr/cntn4/ntn1b/kif5ab/scrib/plxnb3/unc5da/isl2a/lama1/sema6dl/robo1/kif5ba/nrxn2a/sema3h/shha/mycbp2/hif1ab/apc/efna3b/ki…	61	bp_dn	1411	277	0.220217
110	d6pn	GO:0097485	neuron projection guidance	61/1411	278/18284	5.50124e-14	1.04707e-11	8.53174e-12	robo2/kcnc3a/unc5db/plxna2/dpysl2b/dscamb/sema5bb/plxna3/chrna1/ptch2/cntn2/sema6ba/sema6bb/robo4/lhx2b/vax1/robo3/lrtm2a/efnb1/nexn/dscama/sim1a/plxna1a/crmp1/triob/nrp1b/ncam1b/stat3/sema5ba/fezf2/epha4b/ephb6/foxc1a/efnb3b/sema3b/nova1/zgc:77784/ccdc141/si:dkey-49n23.1/dcc/tnr/cntn4/ntn1b/kif5ab/scrib/plxnb3/unc5da/isl2a/lama1/sema6dl/robo1/kif5ba/nrxn2a/sema3h/shha/mycbp2/hif1ab/apc/efna3b/ki…	61	bp_dn	1411	278	0.219424
111	d6pn	GO:0007417	central nervous system development	109/1411	733/18284	1.67845e-11	2.99499e-09	2.44038e-09	arxa/robo2/ndnf/dync1h1/met/dmrta2/nos1/reck/nkx2.4a/sox9a/chd3/pard3ab/notch1b/dpysl2b/ctnna2/ptpro/dmbx1b/ncam1a/gli2b/kmt2d/slc2a2/pax2a/ncanb/cntn2/znf503/myh9b/foxb1b/glis2b/igf1ra/amigo3/klf8/nlk2/fzd8a/sez6l2/otx2a/lhx2b/vax1/ralgapa1/irx1a/agtpbp1/med14/ap1g1/csf1ra/tbx3a/sox9b/sim1a/bco1/dyrk1aa/rnf216/triob/nkx2.1/myrf/mib1/prdm12b/fezf2/pafah1b1a/usp24/hmgcs1/acvr2ba/otpa/celsr2/smc1a/…	109	bp_dn	1411	733	0.148704
112	d6pn	GO:0009887	animal organ morphogenesis	118/1411	847/18284	1.63652e-10	2.74838e-08	2.23944e-08	prkd2/fam20a/snx10a/abcb6a/actc1a/ndnf/dync1h1/lrp5/fn1b/aldh1l1/spry1/rerea/ihha/sdk2b/sema6a/mybpc3/sox9a/pard3ab/ptch1/plxna2/ctnna2/dlx1a/atp2a2a/tfap2c/plxna3/chrna1/gli2b/kmt2d/acta1a/pax2a/mecom/foxg1a/myl13/smarcc1a/znf503/atrn/hsp70.1/glis2b/dlx2a/ntng1a/igf1ra/fzd8a/slc8a4a/bcor/vax1/kat6a/hdac5/efnb1/irx1a/agtpbp1/med14/angptl3/csf1ra/crim1/tbx3a/sox9b/bco1/nrp1b/mib1/stat3/hsp70.3/atp…	118	bp_dn	1411	847	0.139315
113	d6pn	GO:0120036	plasma membrane bounded cell projection organization	129/1411	985/18284	1.29335e-09	2.05139e-07	1.67152e-07	snx10a/robo2/camsap3/thsd7aa/nos1/kcnc3a/unc5db/pard3ab/eps8l2/plxna2/notch1b/dpysl2b/ctnna2/dscamb/sema5bb/slitrk3a/plxna3/ncam1a/chrna1/ptch2/rab3ab/pax2a/cntn2/sema6ba/ntrk2b/sema6bb/gsk3bb/l1cama/robo4/pcdh15a/lhx2b/map4k4/vax1/robo3/lrtm2a/efnb1/nexn/pam/dscama/ttbk2a/sim1a/camsap1a/plxna1a/crmp1/triob/nrp1b/ncam1b/stat3/sema5ba/lzts3b/flncb/trarg1a/fezf2/nbeaa/myo10l1/hecw1b/agbl5/epha4b/pi…	129	bp_dn	1411	985	0.130964
114	d6pn	GO:0048675	axon extension	28/1411	109/18284	9.70566e-09	1.4584e-06	1.18834e-06	robo2/thsd7aa/dpysl2b/sema5bb/plxna3/chrna1/cntn2/sema6ba/sema6bb/l1cama/robo3/sema5ba/trarg1a/myo10l1/epha4b/sema3b/si:dkey-49n23.1/dcc/ntn1b/myo9aa/isl2a/sema6dl/dbn1/sema3h/mycbp2/ulk1b/mapk8ip3/ret	28	bp_dn	1411	109	0.256881
115	d6pn	GO:0042330	taxis	68/1411	434/18284	1.49523e-08	2.13444e-06	1.73919e-06	ccl25a/robo2/smyd1a/kcnc3a/unc5db/plxna2/dpysl2b/dscamb/sema5bb/plxna3/chrna1/ptch2/cntn2/sema6ba/sema6bb/robo4/lhx2b/vax1/robo3/lrtm2a/efnb1/nexn/dscama/csf1ra/sim1a/plxna1a/crmp1/triob/nrp1b/ncam1b/stat3/sema5ba/atp1a2a/fezf2/epha4b/ephb6/foxc1a/efnb3b/sema3b/nova1/zgc:77784/ccdc141/si:dkey-49n23.1/dcc/tnr/cntn4/ntn1b/maco1b/kif5ab/scrib/plxnb3/unc5da/isl2a/lama1/sema6dl/robo1/rxfp3.3b/kif5ba/n…	68	bp_dn	1411	434	0.156682
116	d6pn	GO:0006935	chemotaxis	66/1411	417/18284	1.6301e-08	2.21617e-06	1.80578e-06	ccl25a/robo2/kcnc3a/unc5db/plxna2/dpysl2b/dscamb/sema5bb/plxna3/chrna1/ptch2/cntn2/sema6ba/sema6bb/robo4/lhx2b/vax1/robo3/lrtm2a/efnb1/nexn/dscama/csf1ra/sim1a/plxna1a/crmp1/triob/nrp1b/ncam1b/stat3/sema5ba/fezf2/epha4b/ephb6/foxc1a/efnb3b/sema3b/nova1/zgc:77784/ccdc141/si:dkey-49n23.1/dcc/tnr/cntn4/ntn1b/maco1b/kif5ab/scrib/plxnb3/unc5da/isl2a/lama1/sema6dl/robo1/rxfp3.3b/kif5ba/nrxn2a/sema3h/sh…	66	bp_dn	1411	417	0.158273
117	d6pn	GO:0016049	cell growth	35/1411	163/18284	2.32167e-08	2.91874e-06	2.37825e-06	robo2/thsd7aa/nos1/pard3ab/dpysl2b/sema5bb/plxna3/chrna1/cntn2/sema6ba/sema6bb/rptor/osgn1/l1cama/robo3/socs2/sema5ba/trarg1a/myo10l1/epha4b/pik3ca/sema3b/si:dkey-49n23.1/dcc/epb41l3b/ntn1b/myo9aa/isl2a/sema6dl/dbn1/sema3h/mycbp2/ulk1b/mapk8ip3/ret	35	bp_dn	1411	163	0.214724
118	d6pn	GO:0048588	developmental cell growth	31/1411	134/18284	2.35135e-08	2.91874e-06	2.37825e-06	robo2/thsd7aa/nos1/pard3ab/dpysl2b/sema5bb/plxna3/chrna1/cntn2/sema6ba/sema6bb/l1cama/robo3/sema5ba/trarg1a/myo10l1/epha4b/pik3ca/sema3b/si:dkey-49n23.1/dcc/ntn1b/myo9aa/isl2a/sema6dl/dbn1/sema3h/mycbp2/ulk1b/mapk8ip3/ret	31	bp_dn	1411	134	0.231343
119	d6pn	GO:0007420	brain development	76/1411	518/18284	3.83555e-08	4.5627e-06	3.71779e-06	arxa/ndnf/met/dmrta2/nkx2.4a/pard3ab/notch1b/dpysl2b/ctnna2/ptpro/dmbx1b/gli2b/kmt2d/slc2a2/pax2a/cntn2/znf503/myh9b/foxb1b/amigo3/klf8/nlk2/fzd8a/sez6l2/otx2a/lhx2b/vax1/ralgapa1/agtpbp1/med14/sim1a/bco1/dyrk1aa/rnf216/nkx2.1/mib1/fezf2/pafah1b1a/acvr2ba/otpa/celsr2/efnb3b/tcf7l1a/prox1a/taok2b/atp1a3b/med12/pou3f3a/dcc/chd8/doc2a/znf703/sox2/cntn4/notch1a/hoxb1b/ptprsa/ntn1b/pcsk7/foxb1a/lama1/…	76	bp_dn	1411	518	0.146718
120	d6pn	GO:1990138	neuron projection extension	28/1411	118/18284	6.22721e-08	7.11148e-06	5.79459e-06	robo2/thsd7aa/dpysl2b/sema5bb/plxna3/chrna1/cntn2/sema6ba/sema6bb/l1cama/robo3/sema5ba/trarg1a/myo10l1/epha4b/sema3b/si:dkey-49n23.1/dcc/ntn1b/myo9aa/isl2a/sema6dl/dbn1/sema3h/mycbp2/ulk1b/mapk8ip3/ret	28	bp_dn	1411	118	0.237288
121	d6pn	GO:0010975	regulation of neuron projection development	32/1411	148/18284	7.73324e-08	8.49169e-06	6.91921e-06	robo2/pard3ab/plxna2/sema5bb/plxna3/cntn2/sema6ba/ntrk2b/sema6bb/gsk3bb/l1cama/plxna1a/sema5ba/lzts3b/hecw1b/epha4b/pik3ca/nedd4l/sema3b/sipa1l1/si:dkey-49n23.1/pacsin1a/hecw2a/plxnb3/sema6dl/dbn1/sema3h/ulk1b/tiam2a/pak1/gsk3ba/tbr1b	32	bp_dn	1411	148	0.216216
122	d6pn	GO:0021953	central nervous system neuron differentiation	28/1411	120/18284	9.13359e-08	9.65793e-06	7.86949e-06	robo2/ndnf/met/notch1b/ncam1a/gli2b/igf1ra/klf8/fzd8a/irx1a/agtpbp1/mib1/prdm12b/fezf2/otpa/prox1a/med12/dcc/notch1a/ntn1b/gata2a/htt/emx3/shha/mycbp2/map2/tbr1b/gata3	28	bp_dn	1411	120	0.233333
123	d6pn	GO:0001755	neural crest cell migration	25/1411	100/18284	1.05835e-07	1.07914e-05	8.79304e-06	zeb2b/lrp5/aldh1l1/pard3ab/dmxl2/sema5bb/sema6ba/sema6bb/sema5ba/acvr2ba/hdac4/foxc1a/sema3b/si:dkey-49n23.1/phactr4b/nrg2a/sema6dl/sema3h/hif1ab/med13b/chd7/pak1/radil/capzb/ret	25	bp_dn	1411	100	0.25
124	d6pn	GO:0014033	neural crest cell differentiation	32/1411	152/18284	1.48668e-07	1.46362e-05	1.19259e-05	zeb2b/lrp5/aldh1l1/pard3ab/dmxl2/sema5bb/tfap2c/sema6ba/sema6bb/dlx2a/kat6a/med14/sema5ba/hmgcs1/acvr2ba/hdac4/foxc1a/sema3b/si:dkey-49n23.1/med12/phactr4b/nrg2a/ctr9/sema6dl/sema3h/hif1ab/med13b/chd7/pak1/radil/capzb/ret	32	bp_dn	1411	152	0.210526
125	d6pn	GO:0061061	muscle structure development	60/1411	389/18284	1.8437e-07	1.75458e-05	1.42967e-05	fhod3a/acta1b/pygma/ttn.2/megf10/actn3a/neb/nfixa/smyd1a/dusp27/klhl41b/mybpc3/ptch1/actn3b/ttn.1/grk3/chrna1/ptch2/desma/acta1a/myl13/pdlim5b/myl1/tnnt3b/slc8a4a/ppargc1a/nexn/mrtfba/tnnt2e/flncb/atp1a2a/ambra1a/gfra3/vcla/tmod4/taf3/foxc1a/scube3/prox1a/dnm2a/arhgef28a/dock1/ryr1a/mrtfab/klf2b/myh6/nrg2a/myo9aa/large1/mat2aa/adss1/kif5ba/pomgnt2/shha/pgam2/apc/bves/dab2/capzb/ret	60	bp_dn	1411	389	0.154242
126	d6pn	GO:0060322	head development	76/1411	544/18284	2.92666e-07	2.69536e-05	2.19624e-05	arxa/ndnf/met/dmrta2/nkx2.4a/pard3ab/notch1b/dpysl2b/ctnna2/ptpro/dmbx1b/gli2b/kmt2d/slc2a2/pax2a/cntn2/znf503/myh9b/foxb1b/amigo3/klf8/nlk2/fzd8a/sez6l2/otx2a/lhx2b/vax1/ralgapa1/agtpbp1/med14/sim1a/bco1/dyrk1aa/rnf216/nkx2.1/mib1/fezf2/pafah1b1a/acvr2ba/otpa/celsr2/efnb3b/tcf7l1a/prox1a/taok2b/atp1a3b/med12/pou3f3a/dcc/chd8/doc2a/znf703/sox2/cntn4/notch1a/hoxb1b/ptprsa/ntn1b/pcsk7/foxb1a/lama1/…	76	bp_dn	1411	544	0.139706
127	d6pn	GO:0001558	regulation of cell growth	25/1411	106/18284	3.54274e-07	3.16079e-05	2.57548e-05	robo2/pard3ab/dpysl2b/sema5bb/plxna3/chrna1/cntn2/sema6ba/sema6bb/rptor/osgn1/l1cama/socs2/sema5ba/epha4b/pik3ca/sema3b/si:dkey-49n23.1/dcc/epb41l3b/ntn1b/sema6dl/dbn1/sema3h/ulk1b	25	bp_dn	1411	106	0.235849
128	d6pn	GO:0014031	mesenchymal cell development	29/1411	137/18284	4.98422e-07	4.0657e-05	3.31282e-05	zeb2b/lrp5/aldh1l1/pard3ab/dmxl2/sema5bb/tfap2c/sema6ba/sema6bb/dlx2a/sema5ba/acvr2ba/hdac4/foxc1a/sema3b/si:dkey-49n23.1/med12/phactr4b/nrg2a/ctr9/sema6dl/sema3h/hif1ab/med13b/chd7/pak1/radil/capzb/ret	29	bp_dn	1411	137	0.211679
129	d6pn	GO:0014032	neural crest cell development	29/1411	137/18284	4.98422e-07	4.0657e-05	3.31282e-05	zeb2b/lrp5/aldh1l1/pard3ab/dmxl2/sema5bb/tfap2c/sema6ba/sema6bb/dlx2a/sema5ba/acvr2ba/hdac4/foxc1a/sema3b/si:dkey-49n23.1/med12/phactr4b/nrg2a/ctr9/sema6dl/sema3h/hif1ab/med13b/chd7/pak1/radil/capzb/ret	29	bp_dn	1411	137	0.211679
130	d6pn	GO:0048864	stem cell development	29/1411	137/18284	4.98422e-07	4.0657e-05	3.31282e-05	zeb2b/lrp5/aldh1l1/pard3ab/dmxl2/sema5bb/tfap2c/sema6ba/sema6bb/dlx2a/sema5ba/acvr2ba/hdac4/foxc1a/sema3b/si:dkey-49n23.1/med12/phactr4b/nrg2a/ctr9/sema6dl/sema3h/hif1ab/med13b/chd7/pak1/radil/capzb/ret	29	bp_dn	1411	137	0.211679
131	d6pn	GO:0048863	stem cell differentiation	43/1411	250/18284	5.289e-07	4.19447e-05	3.41774e-05	hal/zeb2b/lrp5/aldh1l1/pum2/nos1/pard3ab/ptch1/notch1b/dmxl2/sema5bb/tfap2c/ptch2/sema6ba/sema6bb/dlx2a/kat6a/nr5a2/med14/mib1/sema5ba/hmgcs1/acvr2ba/hdac4/foxc1a/sema3b/si:dkey-49n23.1/med12/lrsam1/notch1a/phactr4b/nrg2a/ctr9/sema6dl/sema3h/shha/hif1ab/med13b/chd7/pak1/radil/capzb/ret	43	bp_dn	1411	250	0.172
132	d6pn	GO:0061387	regulation of extent of cell growth	21/1411	82/18284	7.07865e-07	5.46204e-05	4.45059e-05	robo2/pard3ab/dpysl2b/sema5bb/plxna3/chrna1/cntn2/sema6ba/sema6bb/l1cama/sema5ba/epha4b/pik3ca/sema3b/si:dkey-49n23.1/dcc/ntn1b/sema6dl/dbn1/sema3h/ulk1b	21	bp_dn	1411	82	0.256098
133	d6pn	GO:0050793	regulation of developmental process	103/1411	830/18284	9.00303e-07	6.5602e-05	5.34539e-05	per2/robo2/fn1b/spry1/vezf1b/casz1/vat1/apc2/pum2/hipk2/arhgap18/reck/fgfr1b/sox9a/pard3ab/ptch1/plxna2/notch1b/dpysl2b/pde3a/dlx1a/sema5bb/plxna3/dmbx1b/bace1/chrna1/lrp1ab/ptch2/dio1/stat5a/cntn2/sema6ba/myh9b/sema6bb/l1cama/dlx2a/dab2ipa/zeb1a/brinp1/csf1ra/sox9b/plxna1a/pax7a/mib1/nf1b/stat3/adgrb2/sema5ba/lzts3b/irx5a/hecw1b/epha4b/pik3ca/hdac4/nedd4l/taf3/tcf7l1a/sema3b/dact1/sipa1l1/mafgb/…	103	bp_dn	1411	830	0.124096
134	d6pn	GO:0060560	developmental growth involved in morphogenesis	35/1411	188/18284	9.02784e-07	6.5602e-05	5.34539e-05	zeb2b/robo2/thsd7aa/nos1/pard3ab/dpysl2b/sema5bb/plxna3/chrna1/cntn2/sema6ba/sema6bb/l1cama/glis2b/robo3/ap1g1/stat3/sema5ba/trarg1a/myo10l1/epha4b/pik3ca/sema3b/si:dkey-49n23.1/dcc/ntn1b/myo9aa/isl2a/sema6dl/dbn1/sema3h/mycbp2/ulk1b/mapk8ip3/ret	35	bp_dn	1411	188	0.18617
135	d6pn	GO:0050770	regulation of axonogenesis	22/1411	90/18284	9.19117e-07	6.5602e-05	5.34539e-05	robo2/pard3ab/plxna2/sema5bb/plxna3/cntn2/sema6ba/sema6bb/l1cama/plxna1a/sema5ba/epha4b/pik3ca/sema3b/si:dkey-49n23.1/plxnb3/sema6dl/dbn1/sema3h/ulk1b/tiam2a/pak1	22	bp_dn	1411	90	0.244444
136	d6pn	GO:0048762	mesenchymal cell differentiation	33/1411	175/18284	1.36328e-06	9.49306e-05	7.73515e-05	zeb2b/lrp5/aldh1l1/pard3ab/dmxl2/sema5bb/tfap2c/sema6ba/sema6bb/dlx2a/kat6a/med14/stat3/sema5ba/hmgcs1/acvr2ba/hdac4/foxc1a/sema3b/si:dkey-49n23.1/med12/phactr4b/nrg2a/ctr9/sema6dl/sema3h/hif1ab/med13b/chd7/pak1/radil/capzb/ret	33	bp_dn	1411	175	0.188571
137	d6pn	GO:0022603	regulation of anatomical structure morphogenesis	53/1411	350/18284	1.67875e-06	0.000114115	9.29835e-05	per2/robo2/fn1b/spry1/vat1/arhgap18/reck/pard3ab/plxna2/sema5bb/plxna3/cntn2/sema6ba/myh9b/sema6bb/l1cama/dab2ipa/zeb1a/csf1ra/plxna1a/stat3/adgrb2/sema5ba/lzts3b/hecw1b/epha4b/pik3ca/hdac4/nedd4l/tcf7l1a/sema3b/dact1/sipa1l1/si:dkey-49n23.1/cdc42se2/brwd3/git2a/phip/ptenb/klf2b/notch1a/hecw2a/plxnb3/gata2a/sema6dl/dbn1/adgrb3/sema3h/hif1ab/ulk1b/tiam2a/pak1/bves	53	bp_dn	1411	350	0.151429
138	d6pn	GO:0031344	regulation of cell projection organization	37/1411	210/18284	1.78547e-06	0.000118547	9.65948e-05	robo2/pard3ab/eps8l2/plxna2/sema5bb/plxna3/cntn2/sema6ba/ntrk2b/sema6bb/gsk3bb/l1cama/plxna1a/sema5ba/lzts3b/hecw1b/epha4b/pik3ca/nedd4l/sema3b/sipa1l1/si:dkey-49n23.1/arhgap24/pacsin1a/usp8/hecw2a/plxnb3/sema6dl/dbn1/sema3h/ulk1b/mapkap1/tiam2a/pak1/gsk3ba/tbr1b/capzb	37	bp_dn	1411	210	0.17619
139	d6pn	GO:0031076	embryonic camera-type eye development	16/1411	55/18284	2.40661e-06	0.000156156	0.000127239	sema6a/plxna2/pax2a/znf503/igf1ra/fzd8a/vax1/efnb1/irx1a/mib1/sox4b/foxc1a/tcf7l1a/znf703/phactr4b/shha	16	bp_dn	1411	55	0.290909
140	d6pn	GO:0051128	regulation of cellular component organization	95/1411	771/18284	3.27244e-06	0.000203891	0.000166135	fhod3a/robo2/dync1h1/si:ch73-362m14.4/vat1/ssh2b/apc2/pard3ab/eps8l2/plxna2/dpysl2b/ctnna2/dmxl2/baiap2l2a/wasf1/sema5bb/slitrk3a/plxna3/sptbn2/chrna1/nectin1b/sptbn1/rab3ab/cntn2/napbb/sema6ba/atrn/ntrk2b/sema6bb/gsk3bb/rptor/osgn1/l1cama/svilc/aak1a/aak1b/socs2/camsap1a/plxna1a/napba/nck2a/mib1/sema5ba/lzts3b/hecw1b/epha4b/pik3ca/tmod4/nedd4l/arhgef19/sema3b/sipa1l1/sptan1/bicd2/map6b/abhd17ab/…	95	bp_dn	1411	771	0.123217
141	d6pn	GO:0006325	chromatin organization	47/1411	303/18284	3.2903e-06	0.000203891	0.000166135	ttn.2/psme4a/chd3/ash1l/ep400/kmt2d/smarcc1a/brd4/nsd3/brpf3b/dot1l/bend3/kdm5ba/cabin1/kat6a/hdac5/satb1b/emsy/kat6b/baz1b/kdm5a/shprh/hdac4/kdm4aa/l3mbtl1b/arid1aa/ubn2a/brpf1/chd8/hoxb1b/ubn2b/tasorb/brd2b/brpf3a/phf8/setd1a/kmt2cb/kmt2a/setd2/hira/chd7/prdm9/kmt2ca/hcfc1b/jarid2a/nsd2/yeats2	47	bp_dn	1411	303	0.155116
142	d6pn	GO:0030900	forebrain development	28/1411	142/18284	3.42866e-06	0.000203891	0.000166135	arxa/ndnf/dmrta2/nkx2.4a/gli2b/fzd8a/lhx2b/agtpbp1/sim1a/nkx2.1/mib1/fezf2/otpa/tcf7l1a/prox1a/med12/dcc/chd8/sox2/notch1a/ptprsa/ntn1b/foxb1a/emx3/shha/mycbp2/sox14/tbr1b	28	bp_dn	1411	142	0.197183
143	d6pn	GO:0035725	sodium ion transmembrane transport	25/1411	119/18284	3.46e-06	0.000203891	0.000166135	slc6a22.2/si:ch211-225b11.1/slc6a15/wnk4b/si:dkey-151g10.3/slc6a8/slc8a4a/scn8ab/atp1a2a/asic1b/hecw1b/slc6a6a/nedd4l/slc6a17/atp1a3b/slc6a11b/slc6a1a/slc8a2b/wnk2/hecw2a/scn1bb/atp1b1b/slc9a6b/slc6a6b/fgf14	25	bp_dn	1411	119	0.210084
144	d6pn	GO:0060485	mesenchyme development	39/1411	233/18284	3.49935e-06	0.000203891	0.000166135	prkd2/zeb2b/actc1a/lrp5/aldh1l1/pard3ab/dmxl2/sema5bb/tfap2c/acta1a/sema6ba/sema6bb/dlx2a/kat6a/med14/sox9b/stat3/bcl9l/sema5ba/hmgcs1/acvr2ba/hdac4/foxc1a/sema3b/si:dkey-49n23.1/med12/phactr4b/nrg2a/ctr9/sema6dl/sema3h/kmt2a/hif1ab/med13b/chd7/pak1/radil/capzb/ret	39	bp_dn	1411	233	0.167382
145	d6pn	GO:0120035	regulation of plasma membrane bounded cell projection organization	36/1411	208/18284	3.75026e-06	0.00021414	0.000174486	robo2/pard3ab/eps8l2/plxna2/sema5bb/plxna3/cntn2/sema6ba/ntrk2b/sema6bb/gsk3bb/l1cama/plxna1a/sema5ba/lzts3b/hecw1b/epha4b/pik3ca/nedd4l/sema3b/sipa1l1/si:dkey-49n23.1/arhgap24/pacsin1a/usp8/hecw2a/plxnb3/sema6dl/dbn1/sema3h/ulk1b/tiam2a/pak1/gsk3ba/tbr1b/capzb	36	bp_dn	1411	208	0.173077
146	d6pn	GO:0048562	embryonic organ morphogenesis	61/1411	437/18284	4.43658e-06	0.000248362	0.00020237	snx10a/ndnf/lrp5/aldh1l1/sema6a/sox9a/pard3ab/plxna2/dlx1a/atp2a2a/tfap2c/plxna3/kmt2d/pax2a/mecom/znf503/glis2b/dlx2a/igf1ra/fzd8a/slc8a4a/vax1/kat6a/efnb1/irx1a/med14/crim1/tbx3a/sox9b/mib1/atp1a2a/sec24d/hmx3a/zfpm1/hmgcs1/sox4b/hdac4/foxc1a/tcf7l1a/bcl9/med12/hoxb3a/pkd2/nbas/pax8/znf703/phactr4b/htt/sphk2/phf8/bmp3/shha/mical2b/gsdmeb/apc/chd7/pak1/hcfc1b/ep300b/gsk3ba/gata3	61	bp_dn	1411	437	0.139588
147	d6pn	GO:0090596	sensory organ morphogenesis	47/1411	309/18284	5.66324e-06	0.0003063	0.00024958	abcb6a/dync1h1/lrp5/sdk2b/sema6a/sox9a/pard3ab/ptch1/plxna2/tfap2c/pax2a/foxg1a/znf503/hsp70.1/igf1ra/fzd8a/bcor/vax1/efnb1/irx1a/agtpbp1/sox9b/bco1/mib1/stat3/hsp70.3/hmx3a/sox4b/foxc1a/tcf7l1a/adgrv1/sdk1b/pax8/znf703/sox2/irx2a/phactr4b/lama1/shha/gsdmeb/apc/chd7/bves/odc1/dctn1b/gata3/ehmt2	47	bp_dn	1411	309	0.152104
148	d6pn	GO:0071526	semaphorin-plexin signaling pathway	14/1411	46/18284	5.68614e-06	0.0003063	0.00024958	met/plxna2/sema5bb/plxna3/sema6ba/sema6bb/plxna1a/nrp1b/sema5ba/sema3b/si:dkey-49n23.1/plxnb3/sema6dl/sema3h	14	bp_dn	1411	46	0.304348
149	d6pn	GO:0055001	muscle cell development	36/1411	212/18284	5.86775e-06	0.00031023	0.000252782	fhod3a/acta1b/pygma/ttn.2/megf10/actn3a/neb/nfixa/smyd1a/dusp27/klhl41b/actn3b/ttn.1/grk3/chrna1/desma/acta1a/tnnt3b/nexn/tnnt2e/flncb/ambra1a/vcla/tmod4/scube3/prox1a/ryr1a/myh6/myo9aa/mat2aa/adss1/pomgnt2/shha/apc/bves/capzb	36	bp_dn	1411	212	0.169811
150	d6pn	GO:0050808	synapse organization	29/1411	154/18284	6.00246e-06	0.000311582	0.000253884	cel.2/cel.1/nlgn2b/sdk2b/ppfia3/ctnna2/erc2/slitrk3a/nectin1b/lgi2a/rab3ab/l1cama/bsnb/nlgn1/slc25a1b/lzts3b/nbeaa/erc1a/lrrc4.2/abhd17ab/slitrk3b/sdk1b/ptprsa/myo9aa/lrp4/lrrc4.1/dbn1/cttnbp2/pclob	29	bp_dn	1411	154	0.188312
151	d6pn	GO:0042692	muscle cell differentiation	42/1411	265/18284	6.2425e-06	0.000318256	0.000259322	fhod3a/acta1b/pygma/ttn.2/megf10/actn3a/neb/nfixa/smyd1a/dusp27/klhl41b/actn3b/ttn.1/grk3/chrna1/desma/acta1a/tnnt3b/nexn/mrtfba/tnnt2e/flncb/ambra1a/vcla/tmod4/foxc1a/scube3/prox1a/dock1/ryr1a/mrtfab/myh6/myo9aa/mat2aa/adss1/pomgnt2/shha/pgam2/apc/bves/dab2/capzb	42	bp_dn	1411	265	0.158491
152	d6pn	GO:0048592	eye morphogenesis	37/1411	223/18284	7.58838e-06	0.000380085	0.000309701	abcb6a/dync1h1/sdk2b/sema6a/pard3ab/ptch1/plxna2/pax2a/foxg1a/znf503/hsp70.1/fzd8a/bcor/vax1/efnb1/irx1a/agtpbp1/bco1/mib1/stat3/hsp70.3/sox4b/foxc1a/tcf7l1a/adgrv1/sdk1b/znf703/sox2/irx2a/phactr4b/lama1/shha/apc/bves/odc1/dctn1b/ehmt2	37	bp_dn	1411	223	0.165919
153	d6pn	GO:0001667	ameboidal-type cell migration	40/1411	250/18284	8.16013e-06	0.000386793	0.000315167	zeb2b/lrp5/aldh1l1/thsd7aa/reck/pard3ab/dmxl2/sema5bb/eomesa/sema6ba/sema6bb/robo4/dscama/csf1ra/nrp1b/stat3/sema5ba/arfgef2/acvr2ba/hdac4/foxc1a/sema3b/lzts2a/si:dkey-49n23.1/git2a/phactr4b/nrg2a/gpc3/sema6dl/pcdh10a/sema3h/tns1a/hif1ab/med13b/mapkap1/chd7/pak1/radil/capzb/ret	40	bp_dn	1411	250	0.16
154	d6pn	GO:0045893	positive regulation of transcription, DNA-templated	63/1411	465/18284	8.26422e-06	0.000386793	0.000315167	hnf1bb/casz1/hipk2/dlx1a/kmt2d/stat5a/smarcc1a/brd4/atad2b/glis2b/cdk13/nr1i2/kat6a/ppargc1a/srebf2/mrtfba/kat6b/dyrk1aa/dcaf6/maml3/ncoa1/myrf/rxrba/bcl9l/crebbpa/wbp2nl/zgc:154006/zfpm1/bicra/sox4b/crebbpb/jak2a/mafgb/arid1aa/bcl9/med12/chd8/gsx1/ncoa6/si:ch211-168d23.3/mrtfab/crtc2/sox1b/cdk12/gata2a/gpatch3/thrab/rsf1b.1/phf8/mafk/trim24/kmt2cb/mical2b/kmt2a/rnf10/etv4/prdm9/kmt2ca/ep300b/ppa…	63	bp_dn	1411	465	0.135484
155	d6pn	GO:1902680	positive regulation of RNA biosynthetic process	63/1411	465/18284	8.26422e-06	0.000386793	0.000315167	hnf1bb/casz1/hipk2/dlx1a/kmt2d/stat5a/smarcc1a/brd4/atad2b/glis2b/cdk13/nr1i2/kat6a/ppargc1a/srebf2/mrtfba/kat6b/dyrk1aa/dcaf6/maml3/ncoa1/myrf/rxrba/bcl9l/crebbpa/wbp2nl/zgc:154006/zfpm1/bicra/sox4b/crebbpb/jak2a/mafgb/arid1aa/bcl9/med12/chd8/gsx1/ncoa6/si:ch211-168d23.3/mrtfab/crtc2/sox1b/cdk12/gata2a/gpatch3/thrab/rsf1b.1/phf8/mafk/trim24/kmt2cb/mical2b/kmt2a/rnf10/etv4/prdm9/kmt2ca/ep300b/ppa…	63	bp_dn	1411	465	0.135484
156	d6pn	GO:1903508	positive regulation of nucleic acid-templated transcription	63/1411	465/18284	8.26422e-06	0.000386793	0.000315167	hnf1bb/casz1/hipk2/dlx1a/kmt2d/stat5a/smarcc1a/brd4/atad2b/glis2b/cdk13/nr1i2/kat6a/ppargc1a/srebf2/mrtfba/kat6b/dyrk1aa/dcaf6/maml3/ncoa1/myrf/rxrba/bcl9l/crebbpa/wbp2nl/zgc:154006/zfpm1/bicra/sox4b/crebbpb/jak2a/mafgb/arid1aa/bcl9/med12/chd8/gsx1/ncoa6/si:ch211-168d23.3/mrtfab/crtc2/sox1b/cdk12/gata2a/gpatch3/thrab/rsf1b.1/phf8/mafk/trim24/kmt2cb/mical2b/kmt2a/rnf10/etv4/prdm9/kmt2ca/ep300b/ppa…	63	bp_dn	1411	465	0.135484
157	d6pn	GO:0043087	regulation of GTPase activity	36/1411	216/18284	9.04182e-06	0.000416361	0.00033926	ccl25a/plxna2/plxna3/ralgps1/ralgapa2/syngap1a/dab2ipa/tbc1d10ab/ralgapa1/plxna1a/tbc1d30/ralgapb/sos1/nf1b/tbc1d9/arhgef19/rasal2/sipa1l3/sipa1l1/rapgefl1/sipa1l2/tbc1d16/plce1/arhgap24/rasa3/myo9aa/scrib/plxnb3/sbf2/dock6/tiam2a/bves/pkp4/sgsm2/rapgef6/gapvd1	36	bp_dn	1411	216	0.166667
158	d6pn	GO:0030036	actin cytoskeleton organization	73/1411	566/18284	9.55357e-06	0.000432943	0.000352772	fhod3a/xirp2b/ttn.2/megf10/si:ch73-362m14.4/actn3a/neb/smyd1a/ssh2b/thsd7aa/myo16/dusp27/klhl41b/pard3ab/actn3b/ctnna2/baiap2l2a/ttn.1/wasf1/sptbn2/desma/sptbn1/cfl2/spire2/atrn/tesk2/myh9b/pdlim5b/svilc/tnnt3b/map4k4/sptbn4a/tnnt2e/tpma/nck2a/abi2a/flncb/spire1b/vcla/tmod4/arhgef19/phactr1/mprip/prox1a/sipa1l1/sptan1/iqsec3b/specc1lb/coro7/arhgef10lb/mcu/myh6/pacsin1a/thsd7bb/epb41l3b/phactr2/ph…	73	bp_dn	1411	566	0.128975
159	d6pn	GO:0048585	negative regulation of response to stimulus	70/1411	537/18284	1.01333e-05	0.000446333	0.000363681	serping1/kng1/robo2/fem1a/spry1/pde11a/rerea/fzd5/apc2/ptch1/chico/pde3a/sema5bb/grinaa/ppm1aa/tmem127/ptch2/sema6ba/pde10a/sema6bb/gsk3bb/dab2ipa/mapkbp1/bcor/vax1/socs2/nck2a/nf1b/bcl9l/sema5ba/lemd3/gatad2b/amer2/epha4b/sox4b/neurl1aa/foxc1a/tcf7l1a/sema3b/dact1/tle5/socs5a/skila/lzts2a/si:dkey-49n23.1/fbxw7/rfx4/gpc1b/chd8/bambia/arhgap24/rasa3/phactr4b/gpc3/nlrc3l/gpatch3/tle2c/cnot1/sema6dl…	70	bp_dn	1411	537	0.130354
160	d6pn	GO:0030001	metal ion transport	72/1411	557/18284	1.01665e-05	0.000446333	0.000363681	tfa/abcb6a/slc6a22.2/atp2a1/atp2a1l/si:ch211-225b11.1/kcnh3/cacna1sb/kcnd3/slc34a2b/cracr2b/kcnd1/casq1a/itpr2/kcnc3a/kcnj10a/dhrs7cb/atp2a2a/hcn4l/slc6a15/wnk4b/cp/si:dkey-151g10.3/slc6a8/slc8a4a/kcnh7/slc17a6a/scn8ab/atp2b2/cacna1hb/cbarpb/atp1a2a/asic1b/slc48a1a/hecw1b/cacng5b/slc6a6a/nedd4l/kcnc1b/kcnk10a/kcnc4/slc6a17/atp1a3b/slc6a11b/slc30a6/cacng4b/kcna4/slc6a1a/slc8a2b/pkd2/kcnk15/tfr1a/r…	72	bp_dn	1411	557	0.129264
161	d6pn	GO:0001501	skeletal system development	53/1411	372/18284	1.0318e-05	0.000446333	0.000363681	sh3pxd2b/ndnf/lrp5/aldh1l1/rerea/si:ch211-285f17.1/fgfr1b/sox9a/dlx1a/plxna3/chrna1/kmt2d/mecom/mmp16b/ncanb/dlx2a/kat6a/nr5a2/med14/csf1ra/sox9b/stat3/fat3a/irx5a/sec24d/hmgcs1/acvr2ba/hdac4/foxc1a/mustn1b/bcl9/specc1lb/med12/bmp1a/hoxb3a/nbas/htt/sphk2/phf8/kif5ba/bmp3/shha/apc/sin3b/akt2/chd7/pak1/trpm7/hcfc1b/ep300b/nsd2/rbms3/gata3	53	bp_dn	1411	372	0.142473
162	d6pn	GO:0030516	regulation of axon extension	17/1411	68/18284	1.13102e-05	0.000475809	0.000387699	robo2/dpysl2b/sema5bb/chrna1/cntn2/sema6ba/sema6bb/l1cama/sema5ba/epha4b/sema3b/si:dkey-49n23.1/dcc/ntn1b/sema6dl/dbn1/sema3h	17	bp_dn	1411	68	0.25
163	d6pn	GO:0007517	muscle organ development	34/1411	201/18284	1.1482e-05	0.000475809	0.000387699	acta1b/pygma/ttn.2/megf10/nfixa/smyd1a/klhl41b/mybpc3/ptch1/ttn.1/chrna1/ptch2/desma/acta1a/myl13/myl1/slc8a4a/ppargc1a/atp1a2a/ambra1a/gfra3/taf3/scube3/arhgef28a/ryr1a/klf2b/nrg2a/myo9aa/large1/adss1/kif5ba/shha/bves/ret	34	bp_dn	1411	201	0.169154
164	d6pn	GO:0016477	cell migration	91/1411	753/18284	1.14994e-05	0.000475809	0.000387699	si:dkey-239b22.2/ccl25a/zeb2b/tyro3/ndnf/lrp5/aldh1l1/met/gnb1a/thsd7aa/apc2/reck/pard3ab/mertka/plxna2/dmxl2/fam83ha/sema5bb/plxna3/ildr1b/chrna1/kmt2d/eomesa/cntn2/sema6ba/atrn/ntrk2b/sema6bb/ntng1a/robo4/dscama/csf1ra/plxna1a/nck2a/nrp1b/nhsl1b/mib1/stat3/sema5ba/arfgef2/acvr2ba/hdac4/foxc1a/prox1a/sema3b/dab1a/nexmifa/lzts2a/si:dkey-49n23.1/git2a/si:ch211-158d24.2/gpc1b/znf703/dock1/arhgap24/…	91	bp_dn	1411	753	0.12085
165	d6pn	GO:0008361	regulation of cell size	22/1411	104/18284	1.16771e-05	0.000476261	0.000388067	robo2/pard3ab/dpysl2b/sema5bb/plxna3/chrna1/cntn2/sema6ba/sema6bb/l1cama/stat3/sema5ba/epha4b/pik3ca/sema3b/si:dkey-49n23.1/dcc/ntn1b/sema6dl/dbn1/sema3h/ulk1b	22	bp_dn	1411	104	0.211538
166	d6pn	GO:0051254	positive regulation of RNA metabolic process	70/1411	540/18284	1.2239e-05	0.000492147	0.000401012	hnf1bb/casz1/hipk2/dlx1a/kmt2d/stat5a/smarcc1a/brd4/atad2b/glis2b/cdk13/rc3h2/nr1i2/kat6a/ppargc1a/srebf2/mrtfba/sf3b4/kat6b/dyrk1aa/dcaf6/maml3/ncoa1/myrf/rxrba/bcl9l/crebbpa/wbp2nl/celf4/zgc:154006/zfpm1/bicra/sox4b/rc3h1a/crebbpb/jak2a/mafgb/arid1aa/bcl9/med12/chd8/gsx1/ncoa6/si:ch211-168d23.3/mrtfab/crtc2/sox1b/cdk12/gata2a/gpatch3/thrab/cnot1/rsf1b.1/phf8/mafk/trim24/kmt2cb/mical2b/kmt2a/rnf…	70	bp_dn	1411	540	0.12963
167	d6pn	GO:0060070	canonical Wnt signaling pathway	32/1411	186/18284	1.44325e-05	0.000561392	0.000457434	lrp5/fzd5/apc2/reck/chico/dmxl2/ppm1aa/gsk3bb/lrp6/dot1l/tmem198a/fzd8a/fzd3b/bcl9l/amer2/tcf7l1a/dact1/tle5/bcl9/lzts2a/fzd1/chd8/bambia/znf703/gpc5b/gpc3/tle2c/apc/pak1/gsk3ba/dab2/fzd3a	32	bp_dn	1411	186	0.172043
168	d6pn	GO:0048598	embryonic morphogenesis	90/1411	747/18284	1.44684e-05	0.000561392	0.000457434	snx10a/zeb2b/ndnf/lrp5/aldh1l1/sema6a/sox9a/pard3ab/plxna2/dlx1a/atp2a2a/tfap2c/grk3/plxna3/gli2b/kmt2d/eomesa/pax2a/mecom/foxg1a/znf503/myh9b/glis2b/dlx2a/igf1ra/fzd8a/zeb1a/slc8a4a/vax1/kat6a/efnb1/irx1a/mapk1/med14/dscama/crim1/tbx3a/sox9b/mib1/stat3/atp1a2a/sec24d/hmx3a/zfpm1/hmgcs1/sox4b/hdac4/arhgef19/foxc1a/celsr2/tcf7l1a/bcl9/ptpra/lzts2a/med12/fynb/git2a/hoxb3a/pkd2/sp9/nbas/ptenb/pax8/z…	90	bp_dn	1411	747	0.120482
169	d6pn	GO:0045935	positive regulation of nucleobase-containing compound metabolic process	74/1411	583/18284	1.4551e-05	0.000561392	0.000457434	hnf1bb/casz1/hipk2/nos1/dlx1a/kmt2d/stat5a/smarcc1a/brd4/spire2/atad2b/glis2b/cdk13/rc3h2/nr1i2/kat6a/ppargc1a/srebf2/mrtfba/sf3b4/kat6b/dyrk1aa/dcaf6/maml3/ncoa1/myrf/rxrba/bcl9l/crebbpa/wbp2nl/celf4/zgc:154006/zfpm1/bicra/sox4b/rc3h1a/crebbpb/jak2a/fam168a/mafgb/arid1aa/bcl9/med12/mms19/chd8/gsx1/ncoa6/si:ch211-168d23.3/mrtfab/crtc2/sox1b/cdk12/gata2a/gpatch3/thrab/cnot1/rsf1b.1/phf8/mafk/trim2…	74	bp_dn	1411	583	0.12693
170	d6pn	GO:0051960	regulation of nervous system development	31/1411	178/18284	1.52062e-05	0.000578848	0.000471658	robo2/plxna2/sema5bb/plxna3/dmbx1b/bace1/cntn2/sema6ba/sema6bb/l1cama/plxna1a/stat3/sema5ba/epha4b/sema3b/si:dkey-49n23.1/fbxw7/med23/tnr/slitrk3b/notch1a/plxnb3/sema6dl/dbn1/sema3h/ulk1b/elavl3/rnf10/tiam2a/gata3/mtor	31	bp_dn	1411	178	0.174157
171	d6pn	GO:0030029	actin filament-based process	74/1411	585/18284	1.6379e-05	0.000614137	0.000500412	fhod3a/xirp2b/ttn.2/megf10/si:ch73-362m14.4/actn3a/neb/smyd1a/ssh2b/thsd7aa/myo16/dusp27/klhl41b/pard3ab/actn3b/ctnna2/baiap2l2a/ttn.1/wasf1/sptbn2/desma/sptbn1/cfl2/spire2/atrn/tesk2/myh9b/pdlim5b/svilc/tnnt3b/map4k4/sptbn4a/tnnt2e/tpma/nck2a/abi2a/flncb/spire1b/vcla/tmod4/arhgef19/phactr1/mprip/prox1a/sipa1l1/sptan1/iqsec3b/specc1lb/coro7/arhgef10lb/mcu/myh6/pacsin1a/thsd7bb/epb41l3b/phactr2/ph…	74	bp_dn	1411	585	0.126496
172	d6pn	GO:0006814	sodium ion transport	29/1411	162/18284	1.65634e-05	0.000614137	0.000500412	slc6a22.2/si:ch211-225b11.1/slc34a2b/hcn4l/slc6a15/wnk4b/si:dkey-151g10.3/slc6a8/slc8a4a/slc17a6a/scn8ab/atp1a2a/asic1b/hecw1b/slc6a6a/nedd4l/slc6a17/atp1a3b/slc6a11b/slc6a1a/slc8a2b/wnk2/hecw2a/scn1bb/atp1b1b/slc9a6b/slc6a6b/hcn2b/fgf14	29	bp_dn	1411	162	0.179012
173	d6pn	GO:2000026	regulation of multicellular organismal development	56/1411	408/18284	1.77726e-05	0.000650523	0.00053006	per2/robo2/arhgap18/reck/sox9a/plxna2/sema5bb/plxna3/dmbx1b/bace1/lrp1ab/stat5a/cntn2/sema6ba/sema6bb/l1cama/dab2ipa/zeb1a/sox9b/plxna1a/stat3/adgrb2/sema5ba/irx5a/epha4b/tcf7l1a/sema3b/mafgb/phospho1/si:dkey-49n23.1/med12/fbxw7/med23/tnr/ptenb/slitrk3b/notch1a/plxnb3/add1/gata2a/lama1/sema6dl/dbn1/adgrb3/trip12/sema3h/shha/hif1ab/ulk1b/elavl3/rnf10/tiam2a/lrp1aa/rbms3/gata3/mtor	56	bp_dn	1411	408	0.137255
174	d6pn	GO:0007169	transmembrane receptor protein tyrosine kinase signaling pathway	48/1411	332/18284	1.80439e-05	0.000652091	0.000531338	tyro3/spry1/met/rerea/fgfr1b/mertka/ptpro/irs4a/stat5a/erbb4b/ntrk2b/gsk3bb/igf1ra/shc2/dab2ipa/frs3/efnb1/csf1ra/nrp1b/igfbp1a/stat3/stat6/epha4b/ephb6/foxc1a/efnb3b/zdhhc17/jak2a/fynb/tnk2a/phip/gpc1b/sp9/cad/insrb/htt/si:ch211-284e13.4/sall4/cbl/shha/pid1/bcar1/spred1/efna3b/gsk3ba/gata3/si:ch73-206d17.1/ret	48	bp_dn	1411	332	0.144578
175	d6pn	GO:0051239	regulation of multicellular organismal process	87/1411	721/18284	1.89625e-05	0.000676724	0.000551409	per2/serping1/kng1/atp2a1/robo2/serpinc1/spry1/vezf1b/casq1a/arhgap18/mybpc3/reck/sox9a/ptch1/plxna2/scamp5a/pde3a/dlx1a/sema5bb/atp2a2a/grk3/plxna3/dmbx1b/bace1/lrp1ab/ptch2/desma/stat5a/cntn2/sema6ba/hmox1a/sema6bb/l1cama/dlx2a/tnnt3b/dab2ipa/zeb1a/csf1ra/sox9b/tnnt2e/plxna1a/stat3/adgrb2/sema5ba/irx5a/epha4b/tcf7l1a/mast2/sema3b/mafgb/dlgap2b/phospho1/dlgap1a/si:dkey-49n23.1/med12/fbxw7/pkd2/m…	87	bp_dn	1411	721	0.120666
176	d6pn	GO:0098742	cell-cell adhesion via plasma-membrane adhesion molecules	34/1411	207/18284	2.17349e-05	0.000766089	0.000624226	pcdh1a6/celsr3/cadm3/sdk2b/notch1b/dscamb/nectin1b/l1cama/robo4/zeb1a/pcdh15a/si:dkey-22o22.2/robo3/nexn/dscama/pcdh1a/fat3a/pcdh15b/celsr2/tenm1/pcdh1b/lrrc4.2/esama/sdk1b/dchs1b/ptprsa/cdh7a/adgrl1a/lrrc4.1/pcdh10a/si:ch73-233f7.1/pcdh18b/pcdh7b/ret	34	bp_dn	1411	207	0.164251
177	d6pn	GO:0010557	positive regulation of macromolecule biosynthetic process	66/1411	511/18284	2.4205e-05	0.000842749	0.00068669	hnf1bb/casz1/hipk2/larp4aa/dlx1a/kmt2d/stat5a/smarcc1a/brd4/atad2b/glis2b/cdk13/nr1i2/kat6a/ppargc1a/srebf2/mrtfba/kat6b/nck2a/dyrk1aa/dcaf6/maml3/ncoa1/myrf/rxrba/bcl9l/larp1/crebbpa/wbp2nl/zgc:154006/zfpm1/bicra/sox4b/crebbpb/jak2a/mafgb/arid1aa/bcl9/med12/chd8/gsx1/ncoa6/si:ch211-168d23.3/mrtfab/crtc2/sox1b/cdk12/gata2a/gpatch3/thrab/rsf1b.1/phf8/mafk/trim24/kmt2cb/mical2b/kmt2a/rnf10/etv4/prd…	66	bp_dn	1411	511	0.129159
178	d6pn	GO:0007155	cell adhesion	88/1411	737/18284	2.5285e-05	0.000864295	0.000704246	cel.2/cel.1/vtnb/pcdh1a6/si:dkey-9l20.3/tyro3/vtna/fn1b/megf10/nlgn2b/celsr3/cadm3/sdk2b/pard3ab/plxna2/notch1b/ctnna2/dscamb/nid1a/plxna3/ncam1a/nectin1b/ptprub/mecom/ncanb/cntn2/atrn/l1cama/ntng1a/amigo3/robo4/zeb1a/tln2b/pcdh15a/si:dkey-22o22.2/robo3/nexn/cbll1/dscama/plxna1a/pcdh1a/nlgn1/ncam1b/fat3a/pcdh15b/vcla/celsr2/tenm1/pcdh1b/ncam2/igsf9b/nexmifa/lrrc4.2/arhgef28a/ccdc141/dcbld2/col7a1…	88	bp_dn	1411	737	0.119403
179	d6pn	GO:0048638	regulation of developmental growth	22/1411	109/18284	2.54293e-05	0.000864295	0.000704246	robo2/pard3ab/dpysl2b/sema5bb/plxna3/chrna1/cntn2/sema6ba/sema6bb/l1cama/sema5ba/epha4b/pik3ca/sema3b/si:dkey-49n23.1/dcc/ntn1b/sema6dl/dbn1/sema3h/shha/ulk1b	22	bp_dn	1411	109	0.201835
180	d6pn	GO:0032535	regulation of cellular component size	35/1411	218/18284	2.7222e-05	0.000914339	0.000745023	robo2/ssh2b/pard3ab/dpysl2b/baiap2l2a/sema5bb/plxna3/sptbn2/chrna1/sptbn1/cntn2/sema6ba/sema6bb/l1cama/svilc/nck2a/stat3/sema5ba/epha4b/pik3ca/tmod4/sema3b/sptan1/si:dkey-49n23.1/dcc/ntn1b/add1/sema6dl/dbn1/sema3h/ssh2a/ulk1b/atp13a2/cttn/capzb	35	bp_dn	1411	218	0.16055
181	d6pn	GO:0045944	positive regulation of transcription by RNA polymerase II	46/1411	319/18284	2.85979e-05	0.000927808	0.000755998	casz1/hipk2/dlx1a/kmt2d/stat5a/brd4/atad2b/glis2b/cdk13/nr1i2/kat6a/ppargc1a/srebf2/mrtfba/kat6b/dcaf6/maml3/ncoa1/rxrba/bcl9l/crebbpa/zgc:154006/zfpm1/sox4b/crebbpb/jak2a/bcl9/gsx1/ncoa6/mrtfab/crtc2/sox1b/cdk12/gata2a/thrab/rsf1b.1/kmt2cb/mical2b/rnf10/prdm9/kmt2ca/ep300b/pparaa/si:ch73-61d6.3/gata3/atf6	46	bp_dn	1411	319	0.144201
182	d6pn	GO:0048596	embryonic camera-type eye morphogenesis	13/1411	46/18284	2.96994e-05	0.000952718	0.000776295	sema6a/plxna2/pax2a/znf503/fzd8a/vax1/efnb1/mib1/sox4b/foxc1a/tcf7l1a/znf703/phactr4b	13	bp_dn	1411	46	0.282609
183	d6pn	GO:0007267	cell-cell signaling	92/1411	785/18284	3.40283e-05	0.00107945	0.000879563	cel.2/hnf1bb/cel.1/lrp5/nlgn2b/fzd5/celsr3/ihha/apc2/gabbr1a/nos1/reck/ppfia3/chico/dmxl2/erc2/gabra4/ppm1aa/syt3/grin2ca/chrna1/rab3ab/grm6a/rfx3/syn2b/napbb/plcl1/ntrk2b/gsk3bb/lrp6/dot1l/grm3/tmem198a/nlk2/fzd8a/slc17a6a/fzd3b/napba/nlgn1/exoc4/bcl9l/grid1a/grm8a/grid2/ap2m1b/amer2/cacng5b/prkaa2/grm1b/erc1a/cspg5a/tcf7l1a/dact1/zzef1/tle5/dlgap2b/lrrc4.2/bcl9/lzts2a/dlgap1a/cacng4b/pkd2/fzd1/…	92	bp_dn	1411	785	0.117197
184	d6pn	GO:0031328	positive regulation of cellular biosynthetic process	67/1411	529/18284	3.91745e-05	0.00121898	0.000993248	hnf1bb/casz1/hipk2/nos1/larp4aa/dlx1a/kmt2d/stat5a/smarcc1a/brd4/atad2b/glis2b/cdk13/nr1i2/kat6a/ppargc1a/srebf2/mrtfba/kat6b/nck2a/dyrk1aa/dcaf6/maml3/ncoa1/myrf/rxrba/bcl9l/larp1/crebbpa/wbp2nl/zgc:154006/zfpm1/bicra/sox4b/crebbpb/jak2a/mafgb/arid1aa/bcl9/med12/chd8/gsx1/ncoa6/si:ch211-168d23.3/mrtfab/crtc2/sox1b/cdk12/gata2a/gpatch3/thrab/rsf1b.1/phf8/mafk/trim24/kmt2cb/mical2b/kmt2a/rnf10/etv…	67	bp_dn	1411	529	0.126654
185	d6pn	GO:0048568	embryonic organ development	76/1411	621/18284	3.95277e-05	0.00121898	0.000993248	snx10a/acta1b/ndnf/lrp5/aldh1l1/sema6a/sox9a/pard3ab/plxna2/dlx1a/atp2a2a/tfap2c/grk3/plxna3/kmt2d/pax2a/mecom/znf503/glis2b/dlx2a/igf1ra/fzd8a/slc8a4a/vax1/kat6a/efnb1/irx1a/med14/crim1/tbx3a/sox9b/mib1/mta3/prdm12b/atp1a2a/sec24d/hmx3a/zfpm1/hmgcs1/sox4b/hdac4/foxc1a/tcf7l1a/jak2a/hps5/hsd17b4/bcl9/tspo/med12/hoxb3a/pkd2/tfr1a/nbas/pax8/znf703/notch1a/phactr4b/cdh7a/gata2a/htt/znf219/sphk2/lama…	76	bp_dn	1411	621	0.122383
186	d6pn	GO:0098662	inorganic cation transmembrane transport	63/1411	489/18284	3.97075e-05	0.00121898	0.000993248	slc6a22.2/atp2a1/atp2a1l/si:ch211-225b11.1/kcnh3/cacna1sb/kcnd3/kcnd1/casq1a/atp6ap1la/itpr2/kcnc3a/dhrs7cb/dmxl2/atp2a2a/slc6a15/wnk4b/si:dkey-151g10.3/slc6a8/slc8a4a/kcnh7/scn8ab/atp2b2/cacna1hb/cbarpb/atp1a2a/asic1b/hecw1b/slc6a6a/nedd4l/kcnc1b/kcnk10a/kcnc4/slc6a17/atp1a3b/slc6a11b/cacng4b/kcna4/slc6a1a/slc8a2b/pkd2/kcnk15/ryr1a/atp2b3a/mcu/wnk2/hecw2a/kcng1/ank3b/scn1bb/atp2c1/kcnk1b/atp1b1b…	63	bp_dn	1411	489	0.128834
187	d6pn	GO:1901605	alpha-amino acid metabolic process	27/1411	154/18284	4.66819e-05	0.00141784	0.00115529	hal/tat/hpda/tdo2b/mri1/uroc1/ftcd/agmat/agxta/nos1/pah/aldh8a1/pipox/bhmt/gcat/kynu/agxt2/haao/oat/aldh4a1/th2/mtr/cad/cthl/odc1/gldc/gnmt	27	bp_dn	1411	154	0.175325
188	d6pn	GO:0009891	positive regulation of biosynthetic process	67/1411	533/18284	4.95237e-05	0.00148832	0.00121271	hnf1bb/casz1/hipk2/nos1/larp4aa/dlx1a/kmt2d/stat5a/smarcc1a/brd4/atad2b/glis2b/cdk13/nr1i2/kat6a/ppargc1a/srebf2/mrtfba/kat6b/nck2a/dyrk1aa/dcaf6/maml3/ncoa1/myrf/rxrba/bcl9l/larp1/crebbpa/wbp2nl/zgc:154006/zfpm1/bicra/sox4b/crebbpb/jak2a/mafgb/arid1aa/bcl9/med12/chd8/gsx1/ncoa6/si:ch211-168d23.3/mrtfab/crtc2/sox1b/cdk12/gata2a/gpatch3/thrab/rsf1b.1/phf8/mafk/trim24/kmt2cb/mical2b/kmt2a/rnf10/etv…	67	bp_dn	1411	533	0.125704
189	d6pn	GO:0051146	striated muscle cell differentiation	33/1411	208/18284	5.80644e-05	0.0017251	0.00140565	fhod3a/acta1b/pygma/ttn.2/megf10/neb/nfixa/smyd1a/dusp27/klhl41b/ttn.1/chrna1/desma/acta1a/tnnt3b/nexn/tnnt2e/flncb/ambra1a/vcla/tmod4/scube3/prox1a/dock1/ryr1a/myh6/myo9aa/mat2aa/adss1/shha/pgam2/bves/dab2	33	bp_dn	1411	208	0.158654
190	d6pn	GO:0048870	cell motility	94/1411	818/18284	5.92155e-05	0.0017251	0.00140565	si:dkey-239b22.2/ccl25a/zeb2b/tyro3/ndnf/lrp5/aldh1l1/met/gnb1a/thsd7aa/apc2/reck/pard3ab/mertka/plxna2/dmxl2/fam83ha/sema5bb/plxna3/ildr1b/chrna1/kmt2d/eomesa/rfx3/cntn2/cfl2/sema6ba/atrn/ntrk2b/sema6bb/ntng1a/robo4/dscama/csf1ra/plxna1a/nck2a/nrp1b/nhsl1b/mib1/stat3/sema5ba/arfgef2/acvr2ba/hdac4/foxc1a/prox1a/sema3b/dab1a/nexmifa/lzts2a/si:dkey-49n23.1/git2a/si:ch211-158d24.2/gpc1b/ptenb/znf703…	94	bp_dn	1411	818	0.114914
191	d6pn	GO:0051674	localization of cell	94/1411	818/18284	5.92155e-05	0.0017251	0.00140565	si:dkey-239b22.2/ccl25a/zeb2b/tyro3/ndnf/lrp5/aldh1l1/met/gnb1a/thsd7aa/apc2/reck/pard3ab/mertka/plxna2/dmxl2/fam83ha/sema5bb/plxna3/ildr1b/chrna1/kmt2d/eomesa/rfx3/cntn2/cfl2/sema6ba/atrn/ntrk2b/sema6bb/ntng1a/robo4/dscama/csf1ra/plxna1a/nck2a/nrp1b/nhsl1b/mib1/stat3/sema5ba/arfgef2/acvr2ba/hdac4/foxc1a/prox1a/sema3b/dab1a/nexmifa/lzts2a/si:dkey-49n23.1/git2a/si:ch211-158d24.2/gpc1b/ptenb/znf703…	94	bp_dn	1411	818	0.114914
192	d6pn	GO:0040007	growth	56/1411	426/18284	6.04605e-05	0.00174358	0.00142071	zeb2b/robo2/thsd7aa/nos1/chd3/pard3ab/notch1b/dpysl2b/sema5bb/plxna3/chrna1/kmt2d/stat5a/cntn2/sema6ba/sema6bb/rptor/osgn1/l1cama/glis2b/igf1ra/robo3/socs2/ap1g1/stat3/sema5ba/trarg1a/myo10l1/epha4b/pik3ca/smc1a/mustn1b/sema3b/socs5a/si:dkey-49n23.1/fynb/dcc/doc2a/sox2/epb41l3b/insrb/ntn1b/myo9aa/htt/large1/cnot1/isl2a/sema6dl/dbn1/sema3h/shha/mycbp2/ulk1b/mapk8ip3/gata3/ret	56	bp_dn	1411	426	0.131455
193	d6pn	GO:0048729	tissue morphogenesis	72/1411	588/18284	6.16462e-05	0.00176	0.00143408	prkd2/snx10a/zeb2b/actc1a/rerea/hipk2/sema6a/mybpc3/sox9a/pard3ab/plxna2/atp2a2a/tfap2c/grk3/chrna1/gli2b/kmt2d/eomesa/acta1a/pax2a/myl13/foxa1/glis2b/slc8a4a/vax1/efnb1/tbx3a/sox9b/mib1/stat3/atp1a2a/fat3a/sec24d/zfpm1/sox4b/arhgef19/foxc1a/celsr2/dact1/ppp2r2aa/irx3b/dnm2a/arhgef28a/ptpra/lzts2a/fynb/pkd2/ptenb/pax8/arhgap24/klf2b/notch1a/hoxb1b/mcu/rasa3/phactr4b/nrg2a/scrib/map2k4b/htt/lama1/…	72	bp_dn	1411	588	0.122449
194	d6pn	GO:0048048	embryonic eye morphogenesis	14/1411	56/18284	6.62741e-05	0.00187339	0.00152648	sema6a/pard3ab/plxna2/pax2a/znf503/fzd8a/vax1/efnb1/mib1/sox4b/foxc1a/tcf7l1a/znf703/phactr4b	14	bp_dn	1411	56	0.25
195	d6pn	GO:0007416	synapse assembly	15/1411	63/18284	6.76555e-05	0.00189369	0.00154302	cel.2/cel.1/nlgn2b/sdk2b/slitrk3a/nectin1b/lgi2a/bsnb/nlgn1/nbeaa/lrrc4.2/slitrk3b/sdk1b/lrrc4.1/pclob	15	bp_dn	1411	63	0.238095
196	d6pn	GO:0048646	anatomical structure formation involved in morphogenesis	100/1411	886/18284	6.97631e-05	0.00191991	0.00156439	prkd2/fam20a/fhod3a/per2/zeb2b/pkmb/actc1a/fn1b/ttn.2/spry1/megf10/met/pkd1a/neb/smyd1a/thsd7aa/dusp27/sdk2b/klhl41b/sema6a/arhgap18/mybpc3/reck/sox9a/plxna2/notch1b/ttn.1/tfap2c/grk3/twist1a/gli2b/ptprub/desma/eomesa/pax2a/tnnt3b/klf8/dab2ipa/robo4/fzd8a/vax1/kat6a/agtpbp1/crim1/sox9b/tnnt2e/dyrk1aa/nlgn1/nrp1b/mib1/adgrb2/arfgef2/flncb/vcla/sox4b/tmod4/hdac4/arhgef19/foxc1a/efnb3b/tcf7l1a/prox1…	100	bp_dn	1411	886	0.112867
197	d6pn	GO:0021536	diencephalon development	18/1411	85/18284	7.00301e-05	0.00191991	0.00156439	arxa/ndnf/dmrta2/nkx2.4a/gli2b/lhx2b/sim1a/nkx2.1/mib1/fezf2/otpa/med12/sox2/notch1a/foxb1a/shha/mycbp2/sox14	18	bp_dn	1411	85	0.211765
198	d6pn	GO:0043009	chordate embryonic development	66/1411	529/18284	7.06097e-05	0.00191991	0.00156439	c3a.1/zeb2b/ndnf/lrp5/fn1b/aldh1l1/rerea/si:ch211-285f17.1/dlx1a/tfap2c/grk3/plxna3/twist1a/gli2b/ptprub/kmt2d/pax2a/mecom/myh9b/dlx2a/igf1ra/bcor/otx2a/kat6a/agtpbp1/med14/crim1/mib1/ambra1a/irx5a/sec24d/agbl5/hmgcs1/hdac4/arhgef19/foxc1a/tcf7l1a/bcl9/dnm2a/med12/hoxb3a/nbas/ryr1a/notch1a/hoxb1b/mcu/insrb/phactr4b/scrib/ctr9/htt/pcsk7/foxb1a/sphk2/phf8/bmp3/shha/apc/chd7/pak1/hcfc1b/atp13a2/ep30…	66	bp_dn	1411	529	0.124764
199	d6pn	GO:0006898	receptor-mediated endocytosis	19/1411	93/18284	7.46192e-05	0.00199184	0.001623	itsn1/lrp1ab/aak1a/lrp2a/aak1b/gak/ap1g1/snap91b/mib1/fcho1/ap2m1b/cacng5b/dnm2a/cacng4b/tfr1a/notch1a/dnm1b/lrp1aa/dab2	19	bp_dn	1411	93	0.204301
200	d6pn	GO:0048589	developmental growth	51/1411	380/18284	7.46504e-05	0.00199184	0.001623	zeb2b/robo2/thsd7aa/nos1/chd3/pard3ab/notch1b/dpysl2b/sema5bb/plxna3/chrna1/kmt2d/stat5a/cntn2/sema6ba/sema6bb/l1cama/glis2b/igf1ra/robo3/ap1g1/stat3/sema5ba/trarg1a/myo10l1/epha4b/pik3ca/smc1a/mustn1b/sema3b/si:dkey-49n23.1/fynb/dcc/doc2a/sox2/insrb/ntn1b/myo9aa/htt/large1/cnot1/isl2a/sema6dl/dbn1/sema3h/shha/mycbp2/ulk1b/mapk8ip3/gata3/ret	51	bp_dn	1411	380	0.134211
201	d6pn	GO:0030902	hindbrain development	24/1411	133/18284	7.54109e-05	0.0019935	0.00162435	met/pard3ab/notch1b/ptpro/gli2b/pax2a/znf503/klf8/otx2a/agtpbp1/bco1/rnf216/mib1/acvr2ba/celsr2/efnb3b/med12/znf703/hoxb1b/shha/zic4/atp13a2/fzd3a/mafba	24	bp_dn	1411	133	0.180451
202	d6pn	GO:0021954	central nervous system neuron development	13/1411	50/18284	7.74545e-05	0.00202874	0.00165306	robo2/ndnf/ncam1a/fezf2/otpa/prox1a/med12/dcc/ntn1b/htt/emx3/mycbp2/map2	13	bp_dn	1411	50	0.26
203	d6pn	GO:0009792	embryo development ending in birth or egg hatching	66/1411	531/18284	7.90959e-05	0.0020529	0.00167275	c3a.1/zeb2b/ndnf/lrp5/fn1b/aldh1l1/rerea/si:ch211-285f17.1/dlx1a/tfap2c/grk3/plxna3/twist1a/gli2b/ptprub/kmt2d/pax2a/mecom/myh9b/dlx2a/igf1ra/bcor/otx2a/kat6a/agtpbp1/med14/crim1/mib1/ambra1a/irx5a/sec24d/agbl5/hmgcs1/hdac4/arhgef19/foxc1a/tcf7l1a/bcl9/dnm2a/med12/hoxb3a/nbas/ryr1a/notch1a/hoxb1b/mcu/insrb/phactr4b/scrib/ctr9/htt/pcsk7/foxb1a/sphk2/phf8/bmp3/shha/apc/chd7/pak1/hcfc1b/atp13a2/ep30…	66	bp_dn	1411	531	0.124294
204	d6pn	GO:0040008	regulation of growth	27/1411	159/18284	8.24651e-05	0.00211013	0.00171938	robo2/pard3ab/dpysl2b/sema5bb/plxna3/chrna1/cntn2/sema6ba/sema6bb/rptor/osgn1/l1cama/socs2/sema5ba/epha4b/pik3ca/sema3b/socs5a/si:dkey-49n23.1/dcc/epb41l3b/ntn1b/sema6dl/dbn1/sema3h/shha/ulk1b	27	bp_dn	1411	159	0.169811
205	d6pn	GO:0034330	cell junction organization	40/1411	276/18284	8.2779e-05	0.00211013	0.00171938	cel.2/cel.1/fn1b/nlgn2b/sdk2b/ppfia3/ctnna2/erc2/slitrk3a/nectin1b/lgi2a/rab3ab/l1cama/bsnb/nlgn1/slc25a1b/lzts3b/nbeaa/zgc:154006/erc1a/ccm2/lrrc4.2/abhd17ab/slitrk3b/sdk1b/znf703/dchs1b/ptprsa/myo9aa/lrp4/add1/lrrc4.1/dbn1/cttnbp2/pclob/macf1a/bves/pkp4/inavaa/si:ch73-61d6.3	40	bp_dn	1411	276	0.144928
206	d6pn	GO:0050804	modulation of chemical synaptic transmission	25/1411	143/18284	9.20768e-05	0.00230596	0.00187895	cel.2/cel.1/nlgn2b/erc2/grin2ca/grm6a/plcl1/grm3/nlgn1/grid1a/grm8a/grid2/cacng5b/grm1b/erc1a/zzef1/dlgap2b/lrrc4.2/dlgap1a/cacng4b/grm4/grik5/stx1b/lrrc4.1/trpm7	25	bp_dn	1411	143	0.174825
207	d6pn	GO:0099177	regulation of trans-synaptic signaling	25/1411	143/18284	9.20768e-05	0.00230596	0.00187895	cel.2/cel.1/nlgn2b/erc2/grin2ca/grm6a/plcl1/grm3/nlgn1/grid1a/grm8a/grid2/cacng5b/grm1b/erc1a/zzef1/dlgap2b/lrrc4.2/dlgap1a/cacng4b/grm4/grik5/stx1b/lrrc4.1/trpm7	25	bp_dn	1411	143	0.174825
208	d6pn	GO:0031345	negative regulation of cell projection organization	13/1411	51/18284	9.66796e-05	0.00237949	0.00193886	robo2/sema5bb/sema6ba/sema6bb/sema5ba/epha4b/sema3b/si:dkey-49n23.1/arhgap24/sema6dl/sema3h/ulk1b/capzb	13	bp_dn	1411	51	0.254902
209	d6pn	GO:0035249	synaptic transmission, glutamatergic	13/1411	51/18284	9.66796e-05	0.00237949	0.00193886	grm6a/napbb/grm3/slc17a6a/napba/grid1a/grm8a/grid2/cacng5b/grm1b/cacng4b/grm4/grik5	13	bp_dn	1411	51	0.254902
210	d6pn	GO:0051241	negative regulation of multicellular organismal process	29/1411	178/18284	9.85845e-05	0.00240123	0.00195658	per2/kng1/atp2a1/robo2/arhgap18/ptch1/dlx1a/sema5bb/ptch2/sema6ba/sema6bb/dlx2a/dab2ipa/adgrb2/sema5ba/epha4b/tcf7l1a/sema3b/si:dkey-49n23.1/fbxw7/med23/ptenb/notch1a/gpatch3/sema6dl/adgrb3/sema3h/ulk1b/apc	29	bp_dn	1411	178	0.162921
211	d6pn	GO:0090090	negative regulation of canonical Wnt signaling pathway	15/1411	65/18284	9.92454e-05	0.00240123	0.00195658	fzd5/apc2/chico/gsk3bb/amer2/tcf7l1a/dact1/tle5/lzts2a/chd8/gpc3/tle2c/apc/gsk3ba/dab2	15	bp_dn	1411	65	0.230769
212	d6pn	GO:0007519	skeletal muscle tissue development	24/1411	136/18284	0.000108462	0.00260219	0.00212032	acta1b/pygma/ttn.2/nfixa/smyd1a/klhl41b/ttn.1/chrna1/desma/acta1a/myl1/slc8a4a/ppargc1a/atp1a2a/ambra1a/gfra3/scube3/ryr1a/myo9aa/adss1/kif5ba/shha/bves/ret	24	bp_dn	1411	136	0.176471
213	d6pn	GO:0060828	regulation of canonical Wnt signaling pathway	23/1411	128/18284	0.000112809	0.00268392	0.00218691	fzd5/apc2/reck/chico/dmxl2/ppm1aa/gsk3bb/tmem198a/amer2/tcf7l1a/dact1/tle5/bcl9/lzts2a/chd8/bambia/znf703/gpc5b/gpc3/tle2c/apc/gsk3ba/dab2	23	bp_dn	1411	128	0.179688
214	d6pn	GO:0048593	camera-type eye morphogenesis	29/1411	180/18284	0.000120701	0.00284106	0.00231496	abcb6a/dync1h1/sdk2b/sema6a/ptch1/plxna2/pax2a/foxg1a/znf503/hsp70.1/fzd8a/bcor/vax1/efnb1/irx1a/mib1/stat3/hsp70.3/sox4b/foxc1a/tcf7l1a/sdk1b/znf703/irx2a/phactr4b/lama1/bves/dctn1b/ehmt2	29	bp_dn	1411	180	0.161111
215	d6pn	GO:1904888	cranial skeletal system development	34/1411	225/18284	0.000121404	0.00284106	0.00231496	kng1/ndnf/lrp5/aldh1l1/dlx1a/kmt2d/mecom/dlx2a/sez6l2/kat6a/med14/sec24d/usp24/hmgcs1/hdac4/taok2b/bcl9/specc1lb/med12/nbas/vcpip1/gpatch3/htt/sphk2/phf8/usp25/bmp3/shha/myt1a/chd7/pak1/hcfc1b/ep300b/gata3	34	bp_dn	1411	225	0.151111
216	d6pn	GO:0098660	inorganic ion transmembrane transport	66/1411	540/18284	0.000130112	0.00302008	0.00246083	slc6a22.2/atp2a1/atp2a1l/si:ch211-225b11.1/kcnh3/cacna1sb/kcnd3/kcnd1/casq1a/atp6ap1la/itpr2/kcnc3a/dhrs7cb/dmxl2/atp2a2a/gabra4/slc6a15/wnk4b/ano5a/si:dkey-151g10.3/slc6a8/slc8a4a/kcnh7/scn8ab/atp2b2/ano3/cacna1hb/cbarpb/atp1a2a/asic1b/hecw1b/slc6a6a/nedd4l/kcnc1b/kcnk10a/kcnc4/slc6a17/atp1a3b/slc6a11b/cacng4b/kcna4/slc6a1a/slc8a2b/pkd2/kcnk15/ryr1a/atp2b3a/mcu/wnk2/hecw2a/kcng1/ank3b/scn1bb/atp…	66	bp_dn	1411	540	0.122222
217	d6pn	GO:0007423	sensory organ development	84/1411	730/18284	0.000138796	0.00319567	0.0026039	sh3pxd2b/abcb6a/dync1h1/lrp5/aldh1l1/rerea/fzd5/psmd2/sdk2b/sema6a/sox9a/pard3ab/ptch1/plxna2/dlx1a/tfap2c/dmbx1b/ildr1b/ptch2/dio1/pax2a/foxg1a/esrrga/znf503/nav1b/hsp70.1/dlx2a/igf1ra/fzd8a/bcor/pcdh15a/otx2a/lhx2b/vax1/efnb1/irx1a/agtpbp1/csf1ra/sox9b/bco1/rnf216/mib1/stat3/hsp70.3/nfat5b/pcdh15b/hmx3a/sox4b/foxc1a/tcf7l1a/sipa1l3/prox1a/adgrv1/ptpra/med12/ptenb/sdk1b/pax8/znf703/sox2/irx2a/ca…	84	bp_dn	1411	730	0.115068
218	d6pn	GO:0060537	muscle tissue development	35/1411	236/18284	0.00014192	0.00324146	0.00264121	fhod3a/acta1b/pygma/ttn.2/neb/nfixa/smyd1a/klhl41b/mybpc3/ttn.1/chrna1/desma/acta1a/myl13/myl1/zeb1a/slc8a4a/ppargc1a/nexn/atp1a2a/ambra1a/gfra3/scube3/ryr1a/klf2b/myh6/nrg2a/myo9aa/mat2aa/adss1/kif5ba/shha/bves/dab2/ret	35	bp_dn	1411	236	0.148305
219	d6pn	GO:0001654	eye development	66/1411	542/18284	0.000144918	0.0032578	0.00265453	sh3pxd2b/abcb6a/dync1h1/fzd5/psmd2/sdk2b/sema6a/pard3ab/ptch1/plxna2/dlx1a/dmbx1b/ptch2/dio1/pax2a/foxg1a/znf503/nav1b/hsp70.1/dlx2a/igf1ra/fzd8a/bcor/otx2a/lhx2b/vax1/efnb1/irx1a/agtpbp1/csf1ra/sox9b/bco1/rnf216/mib1/stat3/hsp70.3/nfat5b/pcdh15b/sox4b/foxc1a/tcf7l1a/sipa1l3/adgrv1/ptpra/sdk1b/znf703/sox2/irx2a/cad/f8/phactr4b/gpatch3/pcsk7/lama1/cadm1a/pomgnt2/shha/pbx1b/apc/chd7/olfm1a/bves/odc…	66	bp_dn	1411	542	0.121771
220	d6pn	GO:0150063	visual system development	66/1411	542/18284	0.000144918	0.0032578	0.00265453	sh3pxd2b/abcb6a/dync1h1/fzd5/psmd2/sdk2b/sema6a/pard3ab/ptch1/plxna2/dlx1a/dmbx1b/ptch2/dio1/pax2a/foxg1a/znf503/nav1b/hsp70.1/dlx2a/igf1ra/fzd8a/bcor/otx2a/lhx2b/vax1/efnb1/irx1a/agtpbp1/csf1ra/sox9b/bco1/rnf216/mib1/stat3/hsp70.3/nfat5b/pcdh15b/sox4b/foxc1a/tcf7l1a/sipa1l3/adgrv1/ptpra/sdk1b/znf703/sox2/irx2a/cad/f8/phactr4b/gpatch3/pcsk7/lama1/cadm1a/pomgnt2/shha/pbx1b/apc/chd7/olfm1a/bves/odc…	66	bp_dn	1411	542	0.121771
221	d6pn	GO:0098655	cation transmembrane transport	65/1411	533/18284	0.000155519	0.00346881	0.00282646	slc6a22.2/atp2a1/atp2a1l/si:ch211-225b11.1/kcnh3/cacna1sb/kcnd3/kcnd1/casq1a/atp6ap1la/itpr2/kcnc3a/dhrs7cb/dmxl2/atp2a2a/slc6a15/wnk4b/si:dkey-151g10.3/slc6a8/slc8a4a/kcnh7/scn8ab/slc25a29/atp2b2/cacna1hb/cbarpb/atp1a2a/asic1b/hecw1b/cacng5b/slc6a6a/nedd4l/kcnc1b/kcnk10a/kcnc4/slc6a17/atp1a3b/slc6a11b/cacng4b/kcna4/slc6a1a/slc8a2b/pkd2/kcnk15/ryr1a/atp2b3a/mcu/wnk2/hecw2a/kcng1/ank3b/scn1bb/atp2…	65	bp_dn	1411	533	0.121951
222	d6pn	GO:0050771	negative regulation of axonogenesis	11/1411	40/18284	0.000158572	0.00350948	0.0028596	robo2/sema5bb/sema6ba/sema6bb/sema5ba/epha4b/sema3b/si:dkey-49n23.1/sema6dl/sema3h/ulk1b	11	bp_dn	1411	40	0.275
223	d6pn	GO:0050767	regulation of neurogenesis	26/1411	157/18284	0.000168678	0.00370443	0.00301845	robo2/plxna2/sema5bb/plxna3/dmbx1b/cntn2/sema6ba/sema6bb/l1cama/plxna1a/stat3/sema5ba/epha4b/sema3b/si:dkey-49n23.1/med23/tnr/notch1a/plxnb3/sema6dl/dbn1/sema3h/ulk1b/elavl3/tiam2a/gata3	26	bp_dn	1411	157	0.165605
224	d6pn	GO:0010001	glial cell differentiation	24/1411	140/18284	0.000172339	0.00375594	0.00306042	dync1h1/sox9a/pard3ab/bace1/pax2a/nav1b/fzd8a/csf1ra/sox9b/myrf/mib1/nf1b/nfat5b/hmgcs1/sptan1/dock1/notch1a/f8/nlrc3l/cadm1a/prdm8b/shha/kmt2a/chd7	24	bp_dn	1411	140	0.171429
225	d6pn	GO:0098609	cell-cell adhesion	55/1411	433/18284	0.000173978	0.00376294	0.00306613	cel.2/cel.1/pcdh1a6/fn1b/nlgn2b/celsr3/cadm3/sdk2b/notch1b/ctnna2/dscamb/nectin1b/mecom/cntn2/l1cama/robo4/zeb1a/tln2b/pcdh15a/si:dkey-22o22.2/robo3/nexn/dscama/pcdh1a/nlgn1/fat3a/pcdh15b/celsr2/tenm1/pcdh1b/igsf9b/nexmifa/lrrc4.2/ccdc141/dcbld2/esama/sdk1b/znf703/cntn4/dchs1b/ptprsa/itga11b/scrib/cdh7a/htt/adgrl1a/lrrc4.1/pcdh10a/si:ch73-233f7.1/bves/pcdh18b/pkp4/pcdh7b/gata3/ret	55	bp_dn	1411	433	0.127021
226	d6pn	GO:0060284	regulation of cell development	30/1411	193/18284	0.000179272	0.00384828	0.00313566	robo2/reck/plxna2/pde3a/sema5bb/plxna3/dmbx1b/cntn2/sema6ba/sema6bb/l1cama/csf1ra/plxna1a/stat3/sema5ba/epha4b/sema3b/si:dkey-49n23.1/med23/tnr/notch1a/plxnb3/add1/sema6dl/dbn1/sema3h/ulk1b/elavl3/tiam2a/gata3	30	bp_dn	1411	193	0.15544
227	d6pn	GO:0060538	skeletal muscle organ development	25/1411	149/18284	0.000180828	0.00385271	0.00313927	acta1b/pygma/ttn.2/nfixa/smyd1a/klhl41b/ttn.1/chrna1/desma/acta1a/myl1/slc8a4a/ppargc1a/atp1a2a/ambra1a/gfra3/scube3/ryr1a/myo9aa/large1/adss1/kif5ba/shha/bves/ret	25	bp_dn	1411	149	0.167785
228	d6pn	GO:0006812	cation transport	81/1411	707/18284	0.000209169	0.00442354	0.00360439	tfa/abcb6a/slc6a22.2/atp2a1/atp2a1l/si:ch211-225b11.1/kcnh3/cacna1sb/kcnd3/slc34a2b/cracr2b/kcnd1/casq1a/atp6ap1la/itpr2/kcnc3a/kcnj10a/dhrs7cb/dmxl2/atp2a2a/hcn4l/syt3/slc6a15/wnk4b/cp/si:dkey-151g10.3/slc6a8/slc8a4a/kcnh7/slc17a6a/scn8ab/slc25a29/atp2b2/cacna1hb/cbarpb/atp1a2a/asic1b/slc48a1a/hecw1b/cacng5b/slc6a6a/nedd4l/kcnc1b/kcnk10a/kcnc4/slc6a17/atp1a3b/slc6a11b/slc30a6/cacng4b/kcna4/slc6a…	81	bp_dn	1411	707	0.114569
229	d6pn	GO:0001764	neuron migration	12/1411	48/18284	0.000217377	0.00453002	0.00369116	ndnf/met/cntn2/nhsl1b/dab1a/nexmifa/dab1b/scrib/lama1/sema3h/pomgnt2/gata3	12	bp_dn	1411	48	0.25
230	d6pn	GO:0030308	negative regulation of cell growth	12/1411	48/18284	0.000217377	0.00453002	0.00369116	robo2/sema5bb/sema6ba/sema6bb/osgn1/sema5ba/epha4b/sema3b/si:dkey-49n23.1/sema6dl/sema3h/ulk1b	12	bp_dn	1411	48	0.25
231	d6pn	GO:0021517	ventral spinal cord development	13/1411	56/18284	0.000267114	0.0054864	0.00447044	met/nos1/notch1b/igf1ra/mib1/prdm12b/otpa/dab1a/notch1a/dab1b/gata2a/shha/gata3	13	bp_dn	1411	56	0.232143
232	d6pn	GO:0050768	negative regulation of neurogenesis	13/1411	56/18284	0.000267114	0.0054864	0.00447044	robo2/sema5bb/sema6ba/sema6bb/sema5ba/epha4b/sema3b/si:dkey-49n23.1/med23/notch1a/sema6dl/sema3h/ulk1b	13	bp_dn	1411	56	0.232143
233	d6pn	GO:0048880	sensory system development	75/1411	650/18284	0.000286908	0.00581028	0.00473434	sh3pxd2b/abcb6a/dync1h1/lrp5/aldh1l1/gnb1a/fzd5/psmd2/sdk2b/sema6a/pard3ab/ptch1/plxna2/dlx1a/dmbx1b/ildr1b/ptch2/dio1/pax2a/foxg1a/znf503/ntrk2b/nav1b/hsp70.1/dlx2a/igf1ra/fzd8a/bcor/otx2a/lhx2b/vax1/efnb1/irx1a/agtpbp1/csf1ra/sox9b/bco1/rnf216/mib1/stat3/hsp70.3/nfat5b/pcdh15b/hmx3a/sox4b/foxc1a/tcf7l1a/sipa1l3/prox1a/adgrv1/ptpra/sdk1b/znf703/sox2/irx2a/cad/f8/phactr4b/scrib/gpatch3/htt/pcsk7/…	75	bp_dn	1411	650	0.115385
234	d6pn	GO:0030901	midbrain development	10/1411	36/18284	0.000286952	0.00581028	0.00473434	dmbx1b/pax2a/nlk2/otx2a/tcf7l1a/taok2b/med12/chd8/foxb1a/apc	10	bp_dn	1411	36	0.277778
235	d6pn	GO:0007167	enzyme linked receptor protein signaling pathway	66/1411	556/18284	0.000299673	0.00602512	0.0049094	tyro3/spry1/met/rerea/fgfr1b/mertka/ptpro/irs4a/ptprub/stat5a/erbb4b/ntrk2b/gsk3bb/igf1ra/acvr2ab/shc2/dab2ipa/frs3/efnb1/csf1ra/nrp1b/igfbp1a/stat3/bcl9l/fcho1/lemd3/stat6/smad4b/epha4b/acvr2ba/tgfbr1b/ephb6/foxc1a/efnb3b/zdhhc17/jak2a/skila/zyx/lzts2a/fynb/tnk2a/phip/gpc1b/sp9/bambia/znf703/cad/acvr1bb/insrb/htt/si:ch211-284e13.4/sall4/bmp3/cbl/shha/pid1/bcar1/ldlrad4a/spred1/efna3b/gsk3ba/dab2…	66	bp_dn	1411	556	0.118705
236	d6pn	GO:0051961	negative regulation of nervous system development	13/1411	57/18284	0.000321902	0.00638215	0.00520031	robo2/sema5bb/sema6ba/sema6bb/sema5ba/epha4b/sema3b/si:dkey-49n23.1/med23/notch1a/sema6dl/sema3h/ulk1b	13	bp_dn	1411	57	0.22807
237	d6pn	GO:0042063	gliogenesis	25/1411	156/18284	0.000374203	0.00726768	0.00592186	dync1h1/sox9a/pard3ab/bace1/pax2a/nav1b/fzd8a/csf1ra/sox9b/myrf/mib1/nf1b/stat3/nfat5b/hmgcs1/sptan1/dock1/notch1a/f8/nlrc3l/cadm1a/prdm8b/shha/kmt2a/chd7	25	bp_dn	1411	156	0.160256
238	d6pn	GO:0043010	camera-type eye development	57/1411	467/18284	0.000377484	0.00728188	0.00593343	abcb6a/dync1h1/fzd5/psmd2/sdk2b/sema6a/pard3ab/ptch1/plxna2/dlx1a/dmbx1b/ptch2/dio1/pax2a/foxg1a/znf503/nav1b/hsp70.1/dlx2a/igf1ra/fzd8a/bcor/otx2a/lhx2b/vax1/efnb1/irx1a/csf1ra/sox9b/rnf216/mib1/stat3/hsp70.3/nfat5b/sox4b/foxc1a/tcf7l1a/sipa1l3/ptpra/sdk1b/znf703/irx2a/cad/f8/phactr4b/gpatch3/lama1/cadm1a/pomgnt2/shha/apc/chd7/olfm1a/bves/prickle2b/dctn1b/ehmt2	57	bp_dn	1411	467	0.122056
239	d6pn	GO:0040013	negative regulation of locomotion	15/1411	73/18284	0.000388225	0.00743881	0.0060613	robo2/aldh1l1/sema5bb/ildr1b/sema6ba/sema6bb/sema5ba/prox1a/sema3b/nexmifa/si:dkey-49n23.1/srgap3/plxnb3/sema6dl/sema3h	15	bp_dn	1411	73	0.205479
240	d6pn	GO:0048706	embryonic skeletal system development	30/1411	202/18284	0.000400704	0.00762673	0.00621442	ndnf/lrp5/aldh1l1/si:ch211-285f17.1/dlx1a/plxna3/kmt2d/mecom/dlx2a/kat6a/med14/irx5a/sec24d/hmgcs1/hdac4/bcl9/med12/hoxb3a/nbas/htt/sphk2/phf8/bmp3/shha/chd7/pak1/hcfc1b/ep300b/nsd2/gata3	30	bp_dn	1411	202	0.148515
241	d6pn	GO:0030517	negative regulation of axon extension	10/1411	38/18284	0.000463098	0.0086945	0.00708447	robo2/sema5bb/sema6ba/sema6bb/sema5ba/epha4b/sema3b/si:dkey-49n23.1/sema6dl/sema3h	10	bp_dn	1411	38	0.263158
242	d6pn	GO:0065009	regulation of molecular function	95/1411	878/18284	0.000464532	0.0086945	0.00708447	fetub/serping1/kng1/serpind1/ccl25a/ahsg1/tyro3/serpinc1/fem1a/spry1/met/ppm1e/nos1/reck/fgfr1b/mertka/plxna2/plxna3/wnk4b/ralgps1/erbb4b/si:dkey-151g10.3/ntrk2b/rptor/igf1ra/ralgapa2/dot1l/syngap1a/gcn1/dab2ipa/tbc1d10ab/ppargc1a/ralgapa1/cap2/angptl3/csf1ra/plxna1a/tbc1d30/ralgapb/sos1/nf1b/cbarpb/ppp4r1/tbc1d9/hecw1b/epha4b/cacng5b/nedd4l/ephb6/arhgef19/rasal2/sipa1l3/prox1a/sipa1l1/dlgap2b/ra…	95	bp_dn	1411	878	0.1082
243	d6pn	GO:0009063	cellular amino acid catabolic process	17/1411	90/18284	0.00046594	0.0086945	0.00708447	hal/tat/hpda/tdo2b/uroc1/ftcd/nos1/pah/aldh8a1/pipox/gcat/kynu/agxt2/haao/oat/aldh4a1/gldc	17	bp_dn	1411	90	0.188889
244	d6pn	GO:0048640	negative regulation of developmental growth	11/1411	45/18284	0.000486998	0.00902844	0.00735656	robo2/sema5bb/sema6ba/sema6bb/sema5ba/epha4b/sema3b/si:dkey-49n23.1/sema6dl/sema3h/ulk1b	11	bp_dn	1411	45	0.244444
245	d6pn	GO:0009968	negative regulation of signal transduction	54/1411	441/18284	0.000491792	0.0090585	0.00738106	spry1/pde11a/rerea/fzd5/apc2/ptch1/chico/pde3a/grinaa/ppm1aa/tmem127/ptch2/pde10a/gsk3bb/dab2ipa/mapkbp1/bcor/vax1/socs2/nck2a/nf1b/bcl9l/lemd3/gatad2b/amer2/sox4b/neurl1aa/foxc1a/tcf7l1a/dact1/tle5/socs5a/skila/lzts2a/fbxw7/rfx4/gpc1b/chd8/bambia/arhgap24/rasa3/phactr4b/gpc3/gpatch3/tle2c/cnot1/cbl/pid1/uacaa/apc/ldlrad4a/spred1/gsk3ba/dab2	54	bp_dn	1411	441	0.122449
246	d6pn	GO:0007156	homophilic cell adhesion via plasma membrane adhesion molecules	27/1411	177/18284	0.000499488	0.00914128	0.00744851	pcdh1a6/celsr3/cadm3/sdk2b/dscamb/nectin1b/l1cama/robo4/pcdh15a/si:dkey-22o22.2/robo3/nexn/dscama/pcdh1a/fat3a/pcdh15b/celsr2/pcdh1b/esama/sdk1b/dchs1b/cdh7a/pcdh10a/si:ch73-233f7.1/pcdh18b/pcdh7b/ret	27	bp_dn	1411	177	0.152542
247	d6pn	GO:1905114	cell surface receptor signaling pathway involved in cell-cell signaling	39/1411	291/18284	0.000513896	0.00934504	0.00761454	lrp5/fzd5/apc2/reck/chico/dmxl2/ppm1aa/grin2ca/gsk3bb/lrp6/dot1l/tmem198a/nlk2/fzd8a/fzd3b/bcl9l/ap2m1b/amer2/prkaa2/tcf7l1a/dact1/tle5/bcl9/lzts2a/pkd2/fzd1/chd8/bambia/znf703/gpc5b/gpc3/tle2c/insyn1/apc/pak1/gsk3ba/dab2/wwox/fzd3a	39	bp_dn	1411	291	0.134021
248	d6pn	GO:0007507	heart development	67/1411	578/18284	0.000523406	0.00945775	0.00770638	prkd2/fhod3a/snx10a/sh3pxd2b/acta1b/actc1a/fn1b/aldh1l1/ttn.2/vezf1b/neb/mybpc3/sox9a/ptch1/atp2a2a/grk3/ptch2/kmt2d/myl13/smarcc1a/pdlim5b/glis2b/igf1ra/slc8a4a/lrp2a/nexn/tbx3a/sox9b/mib1/nf1b/flncb/atp1a2a/syne1b/zfpm1/vcla/tgfbr1b/slc2a12/ccm2/foxc1a/tcf7l1a/bcl9/med12/pkd2/pdcd4b/pabpc1a/klf2b/notch1a/dchs1b/myh6/nrg2a/gpc3/ctr9/gata2a/sphk2/mat2aa/robo1/kif20a/shha/sdc2/mical2b/apc/chd7/pak…	67	bp_dn	1411	578	0.115917
249	d6pn	GO:0051129	negative regulation of cellular component organization	29/1411	196/18284	0.000528314	0.0094864	0.00772972	robo2/vat1/ssh2b/apc2/sema5bb/sptbn2/sptbn1/sema6ba/sema6bb/svilc/camsap1a/nck2a/sema5ba/epha4b/tmod4/sema3b/sptan1/si:dkey-49n23.1/arhgap24/add1/sema6dl/phf8/sema3h/ssh2a/ulk1b/apc/ldlrad4a/rubcn/capzb	29	bp_dn	1411	196	0.147959
250	d6pn	GO:0048705	skeletal system morphogenesis	30/1411	206/18284	0.000560194	0.00993387	0.00809433	ndnf/lrp5/aldh1l1/dlx1a/plxna3/chrna1/kmt2d/mecom/dlx2a/kat6a/med14/sec24d/hmgcs1/hdac4/bcl9/specc1lb/med12/hoxb3a/nbas/htt/sphk2/phf8/kif5ba/bmp3/shha/chd7/pak1/hcfc1b/ep300b/gata3	30	bp_dn	1411	206	0.145631
251	d6pn	GO:0008038	neuron recognition	10/1411	39/18284	0.0005802	0.0101624	0.00828055	robo2/dscamb/robo4/robo3/nexn/dscama/crtac1a/zgc:77784/robo1/mycbp2	10	bp_dn	1411	39	0.25641
252	d6pn	GO:0033339	pectoral fin development	14/1411	68/18284	0.000588227	0.0102402	0.00834391	met/fgfr1b/sox9a/irx1a/ap1g1/sox9b/foxc1a/med12/sp9/pi4kaa/sall4/shha/apc/ep300b	14	bp_dn	1411	68	0.205882
253	d6pn	GO:0007224	smoothened signaling pathway	15/1411	76/18284	0.000609578	0.0105475	0.00859437	rerea/ihha/hipk2/ptch1/grk3/gli2b/ptch2/gatad2b/sox4b/scube3/rfx4/ryr1a/hipk1a/gpc3/shha	15	bp_dn	1411	76	0.197368
254	d6pn	GO:0031032	actomyosin structure organization	23/1411	144/18284	0.000660541	0.0113359	0.00923674	fhod3a/ttn.2/megf10/neb/smyd1a/dusp27/klhl41b/ttn.1/desma/atrn/tnnt3b/tnnt2e/flncb/vcla/tmod4/prox1a/arhgef10lb/myh6/epb41l3b/epb41a/limk1a/cdc42bpb/bves	23	bp_dn	1411	144	0.159722
255	d6pn	GO:0045595	regulation of cell differentiation	52/1411	426/18284	0.000666134	0.0113359	0.00923674	robo2/vezf1b/casz1/apc2/pum2/hipk2/reck/fgfr1b/sox9a/plxna2/dpysl2b/pde3a/dlx1a/sema5bb/plxna3/dmbx1b/stat5a/cntn2/sema6ba/sema6bb/l1cama/dlx2a/brinp1/csf1ra/sox9b/plxna1a/pax7a/mib1/nf1b/stat3/sema5ba/irx5a/epha4b/hdac4/sema3b/mafgb/si:dkey-49n23.1/med12/med23/tnr/klf2b/notch1a/plxnb3/add1/sema6dl/dbn1/sema3h/ulk1b/elavl3/tiam2a/dab2/gata3	52	bp_dn	1411	426	0.122066
256	d6pn	GO:0045926	negative regulation of growth	12/1411	54/18284	0.000695449	0.0117486	0.00957298	robo2/sema5bb/sema6ba/sema6bb/osgn1/sema5ba/epha4b/sema3b/si:dkey-49n23.1/sema6dl/sema3h/ulk1b	12	bp_dn	1411	54	0.222222
257	d6pn	GO:0048704	embryonic skeletal system morphogenesis	27/1411	181/18284	0.000711408	0.0119411	0.00972989	ndnf/lrp5/aldh1l1/dlx1a/plxna3/kmt2d/mecom/dlx2a/kat6a/med14/sec24d/hmgcs1/hdac4/bcl9/med12/hoxb3a/nbas/htt/sphk2/phf8/bmp3/shha/chd7/pak1/hcfc1b/ep300b/gata3	27	bp_dn	1411	181	0.149171
258	d6pn	GO:0048703	embryonic viscerocranium morphogenesis	19/1411	110/18284	0.000715213	0.0119411	0.00972989	lrp5/aldh1l1/dlx1a/kmt2d/mecom/dlx2a/kat6a/med14/sec24d/hmgcs1/bcl9/med12/nbas/htt/sphk2/phf8/shha/pak1/hcfc1b	19	bp_dn	1411	110	0.172727
259	d6pn	GO:0030239	myofibril assembly	17/1411	94/18284	0.000783416	0.0130038	0.0105958	fhod3a/ttn.2/megf10/neb/smyd1a/dusp27/klhl41b/ttn.1/desma/tnnt3b/tnnt2e/flncb/vcla/tmod4/prox1a/myh6/bves	17	bp_dn	1411	94	0.180851
260	d6pn	GO:0060173	limb development	15/1411	78/18284	0.000810477	0.0133752	0.0108984	met/fgfr1b/sox9a/irx1a/ap1g1/sox9b/foxc1a/med12/sp9/pi4kaa/sall4/shha/apc/etv4/ep300b	15	bp_dn	1411	78	0.192308
261	d6pn	GO:0034220	ion transmembrane transport	76/1411	685/18284	0.000831274	0.0135556	0.0110454	slc6a22.2/atp2a1/atp2a1l/si:ch211-225b11.1/kcnh3/abcc1/cacna1sb/kcnd3/kcnd1/casq1a/atp6ap1la/itpr2/kcnc3a/kcnj10a/dhrs7cb/dmxl2/atp2a2a/gabra4/slc1a6/chrna1/slc25a55b/slc6a15/wnk4b/ano5a/si:dkey-151g10.3/slc6a8/slc1a2b/slc8a4a/kcnh7/scn8ab/slc25a29/atp2b2/ano3/cacna1hb/slc25a1b/cbarpb/atp1a2a/asic1b/slc1a3b/hecw1b/cacng5b/slc6a6a/nedd4l/kcnc1b/kcnk10a/kcnc4/slc6a17/atp1a3b/slc6a11b/cacng4b/kcna4/…	76	bp_dn	1411	685	0.110949
262	d6pn	GO:0055002	striated muscle cell development	18/1411	103/18284	0.000847622	0.0135556	0.0110454	fhod3a/ttn.2/megf10/neb/smyd1a/dusp27/klhl41b/ttn.1/desma/tnnt3b/tnnt2e/flncb/vcla/tmod4/prox1a/myh6/shha/bves	18	bp_dn	1411	103	0.174757
263	d6pn	GO:0016055	Wnt signaling pathway	37/1411	279/18284	0.00085939	0.0135556	0.0110454	lrp5/fzd5/apc2/reck/chico/dmxl2/ppm1aa/gsk3bb/lrp6/dot1l/tmem198a/nlk2/fzd8a/fzd3b/bcl9l/ap2m1b/amer2/prkaa2/tcf7l1a/dact1/tle5/bcl9/lzts2a/pkd2/fzd1/chd8/bambia/znf703/gpc5b/gpc3/tle2c/apc/pak1/gsk3ba/dab2/wwox/fzd3a	37	bp_dn	1411	279	0.132616
264	d6pn	GO:0198738	cell-cell signaling by wnt	37/1411	279/18284	0.00085939	0.0135556	0.0110454	lrp5/fzd5/apc2/reck/chico/dmxl2/ppm1aa/gsk3bb/lrp6/dot1l/tmem198a/nlk2/fzd8a/fzd3b/bcl9l/ap2m1b/amer2/prkaa2/tcf7l1a/dact1/tle5/bcl9/lzts2a/pkd2/fzd1/chd8/bambia/znf703/gpc5b/gpc3/tle2c/apc/pak1/gsk3ba/dab2/wwox/fzd3a	37	bp_dn	1411	279	0.132616
265	d6pn	GO:0048701	embryonic cranial skeleton morphogenesis	25/1411	165/18284	0.000875047	0.0136563	0.0111274	ndnf/lrp5/aldh1l1/dlx1a/kmt2d/mecom/dlx2a/kat6a/med14/sec24d/hmgcs1/hdac4/bcl9/med12/nbas/htt/sphk2/phf8/bmp3/shha/chd7/pak1/hcfc1b/ep300b/gata3	25	bp_dn	1411	165	0.151515
266	d6pn	GO:0010977	negative regulation of neuron projection development	11/1411	48/18284	0.00087534	0.0136563	0.0111274	robo2/sema5bb/sema6ba/sema6bb/sema5ba/epha4b/sema3b/si:dkey-49n23.1/sema6dl/sema3h/ulk1b	11	bp_dn	1411	48	0.229167
267	d6pn	GO:0051173	positive regulation of nitrogen compound metabolic process	97/1411	918/18284	0.000895845	0.0139002	0.0113262	hnf1bb/casz1/apc2/hipk2/nos1/larp4aa/dlx1a/kmt2d/stat5a/smarcc1a/brd4/spire2/atad2b/rptor/glis2b/cdk13/rc3h2/nr1i2/kat6a/ppargc1a/srebf2/mrtfba/sf3b4/kat6b/nck2a/dyrk1aa/dcaf6/maml3/ncoa1/myrf/mib1/rxrba/bcl9l/prdm12b/larp1/crebbpa/wbp2nl/celf4/hecw1b/zgc:154006/zfpm1/bicra/sox4b/nedd4l/rc3h1a/crebbpb/jak2a/fam168a/mafgb/arid1aa/bcl9/ankle2/med12/mms19/rnf19b/chd8/gsx1/ncoa6/si:ch211-168d23.3/znf…	97	bp_dn	1411	918	0.105664
268	d6pn	GO:0007596	blood coagulation	13/1411	64/18284	0.00104254	0.0158322	0.0129005	f9b/serping1/kng1/proca/serpind1/f7l/fn1b/serpinc1/dcbld2/esama/bambia/f8/hpn	13	bp_dn	1411	64	0.203125
269	d6pn	GO:0010721	negative regulation of cell development	13/1411	64/18284	0.00104254	0.0158322	0.0129005	robo2/sema5bb/sema6ba/sema6bb/sema5ba/epha4b/sema3b/si:dkey-49n23.1/med23/notch1a/sema6dl/sema3h/ulk1b	13	bp_dn	1411	64	0.203125
270	d6pn	GO:0006897	endocytosis	39/1411	302/18284	0.0010559	0.0159502	0.0129966	cel.2/cel.1/lrp5/nlgn2b/xkr6b/dmxl2/itsn1/lrp1ab/lrp6/aak1a/heatr5b/lrp2a/pcdh15a/aak1b/gak/ap1g1/nlgn1/snap91b/mib1/fcho1/ap2m1b/cacng5b/lrp1ba/dnm2a/cacng4b/tfr1a/notch1a/pacsin1a/lrp1bb/gpc3/lrp4/epn3b/eps15l1a/nckipsd/dnm1b/lrp1aa/dab2/gapvd1/rubcn	39	bp_dn	1411	302	0.129139
271	d6pn	GO:0010648	negative regulation of cell communication	54/1411	456/18284	0.00107859	0.0160384	0.0130685	spry1/pde11a/rerea/fzd5/apc2/ptch1/chico/pde3a/grinaa/ppm1aa/tmem127/ptch2/pde10a/gsk3bb/dab2ipa/mapkbp1/bcor/vax1/socs2/nck2a/nf1b/bcl9l/lemd3/gatad2b/amer2/sox4b/neurl1aa/foxc1a/tcf7l1a/dact1/tle5/socs5a/skila/lzts2a/fbxw7/rfx4/gpc1b/chd8/bambia/arhgap24/rasa3/phactr4b/gpc3/gpatch3/tle2c/cnot1/cbl/pid1/uacaa/apc/ldlrad4a/spred1/gsk3ba/dab2	54	bp_dn	1411	456	0.118421
272	d6pn	GO:0023057	negative regulation of signaling	54/1411	456/18284	0.00107859	0.0160384	0.0130685	spry1/pde11a/rerea/fzd5/apc2/ptch1/chico/pde3a/grinaa/ppm1aa/tmem127/ptch2/pde10a/gsk3bb/dab2ipa/mapkbp1/bcor/vax1/socs2/nck2a/nf1b/bcl9l/lemd3/gatad2b/amer2/sox4b/neurl1aa/foxc1a/tcf7l1a/dact1/tle5/socs5a/skila/lzts2a/fbxw7/rfx4/gpc1b/chd8/bambia/arhgap24/rasa3/phactr4b/gpc3/gpatch3/tle2c/cnot1/cbl/pid1/uacaa/apc/ldlrad4a/spred1/gsk3ba/dab2	54	bp_dn	1411	456	0.118421
273	d6pn	GO:0097435	supramolecular fiber organization	64/1411	563/18284	0.00113778	0.0168309	0.0137142	si:dkey-14d8.7/si:dkey-14d8.6/fhod3a/xirp2b/ttn.2/megf10/si:ch73-362m14.4/neb/smyd1a/ssh2b/myo16/apc2/dusp27/klhl41b/ctnna2/baiap2l2a/ttn.1/wasf1/sptbn2/desma/sptbn1/cfl2/spire2/myh9b/svilc/tnnt3b/clip3/zgc:65851/tnnt2e/camsap1a/tpma/nckap5l/nck2a/abi2a/ckap5/flncb/spire1b/vcla/nefma/tmod4/mprip/prox1a/sptan1/coro7/arhgef10lb/mcu/myh6/pacsin1a/add1/fmn2b/dbn1/wash1/sdc2/mical2b/limk1a/carmil2/ssh…	64	bp_dn	1411	563	0.113677
274	d6pn	GO:0007599	hemostasis	13/1411	65/18284	0.00121271	0.0178468	0.014542	f9b/serping1/kng1/proca/serpind1/f7l/fn1b/serpinc1/dcbld2/esama/bambia/f8/hpn	13	bp_dn	1411	65	0.2
275	d6pn	GO:0045892	negative regulation of transcription, DNA-templated	44/1411	355/18284	0.0012266	0.0179179	0.0145999	per2/cry3b/cbfa2t3/sox9a/chd3/dnmt3aa/dlx1a/znf503/glis2b/dlx2a/bend3/bcor/nr1i2/kat6a/hdac5/sox9b/cbfa2t2/kat6b/foxp1b/scml4/foxp2/rxrba/mta3/insm1b/prdm12b/fezf2/gatad2b/zfpm1/hdac4/l3mbtl1b/skila/cry1a/chd8/pdcd4b/znf703/gata2a/thrab/cnot1/cry3a/rsf1b.1/hif1ab/sin3b/pparaa/gata3	44	bp_dn	1411	355	0.123944
276	d6pn	GO:0051093	negative regulation of developmental process	27/1411	188/18284	0.00127428	0.0183926	0.0149867	per2/robo2/vat1/arhgap18/ptch1/dlx1a/sema5bb/ptch2/sema6ba/sema6bb/dlx2a/dab2ipa/adgrb2/sema5ba/epha4b/tcf7l1a/sema3b/si:dkey-49n23.1/med23/ptenb/klf2b/notch1a/sema6dl/adgrb3/sema3h/ulk1b/apc	27	bp_dn	1411	188	0.143617
277	d6pn	GO:0051056	regulation of small GTPase mediated signal transduction	21/1411	133/18284	0.00128907	0.0183926	0.0149867	spry1/eps8l2/ralgapa2/robo4/ralgapa1/arhgef18b/dennd4a/ralgapb/arfgef2/dennd4b/shoc2/sipa1l3/sipa1l1/sipa1l2/arhgef28a/iqsec3b/cdc42se2/arhgap24/rasa3/dennd3a/dennd4c	21	bp_dn	1411	133	0.157895
278	d6pn	GO:1902679	negative regulation of RNA biosynthetic process	44/1411	356/18284	0.00129787	0.0183926	0.0149867	per2/cry3b/cbfa2t3/sox9a/chd3/dnmt3aa/dlx1a/znf503/glis2b/dlx2a/bend3/bcor/nr1i2/kat6a/hdac5/sox9b/cbfa2t2/kat6b/foxp1b/scml4/foxp2/rxrba/mta3/insm1b/prdm12b/fezf2/gatad2b/zfpm1/hdac4/l3mbtl1b/skila/cry1a/chd8/pdcd4b/znf703/gata2a/thrab/cnot1/cry3a/rsf1b.1/hif1ab/sin3b/pparaa/gata3	44	bp_dn	1411	356	0.123596
279	d6pn	GO:1903507	negative regulation of nucleic acid-templated transcription	44/1411	356/18284	0.00129787	0.0183926	0.0149867	per2/cry3b/cbfa2t3/sox9a/chd3/dnmt3aa/dlx1a/znf503/glis2b/dlx2a/bend3/bcor/nr1i2/kat6a/hdac5/sox9b/cbfa2t2/kat6b/foxp1b/scml4/foxp2/rxrba/mta3/insm1b/prdm12b/fezf2/gatad2b/zfpm1/hdac4/l3mbtl1b/skila/cry1a/chd8/pdcd4b/znf703/gata2a/thrab/cnot1/cry3a/rsf1b.1/hif1ab/sin3b/pparaa/gata3	44	bp_dn	1411	356	0.123596
280	d6pn	GO:0090630	activation of GTPase activity	13/1411	66/18284	0.00140539	0.0193835	0.0157941	tbc1d10ab/tbc1d30/ralgapb/tbc1d9/arhgef19/sipa1l3/sipa1l1/sipa1l2/tbc1d16/arhgap24/scrib/tiam2a/sgsm2	13	bp_dn	1411	66	0.19697
281	d6pn	GO:0035295	tube development	89/1411	842/18284	0.00142444	0.0195518	0.0159312	snx10a/per2/acta1b/zeb2b/pkmb/onecut1/vezf1b/thsd7aa/arhgap18/reck/sox9a/pard3ab/notch1b/atp2a2a/tfap2c/grk3/twist1a/ildr1b/gli2b/slx4/pax2a/mecom/esrrga/myh9b/glis2b/igf1ra/dab2ipa/robo4/slc8a4a/bcor/otx2a/ppargc1a/nr5a2/med14/tbx3a/sox9b/sim1a/dyrk1aa/nlgn1/nrp1b/mib1/adgrb2/arfgef2/atp1a2a/zfpm1/arhgef19/ccm2/tcf7l1a/jak2a/ppp2r2aa/irx3b/dcbld2/fbxw7/pkd2/esama/chd8/ptenb/pax8/sox2/irx2a/ryr1a…	89	bp_dn	1411	842	0.105701
282	d6pn	GO:0003002	regionalization	50/1411	420/18284	0.00144566	0.0197481	0.0160912	snx10a/hnf1bb/zeb2b/fn1b/spry1/mapk8b/gli2b/ptch2/ptprub/eomesa/pax2a/mecom/myh9b/lrp6/glis2b/igf1ra/pum1/fzd8a/otx2a/robo3/kat6a/zmiz2/crim1/mib1/prdm12b/fcho1/map2k4a/ccm2/foxc1a/tcf7l1a/tle5/lzts2a/brpf1/bmp1a/rfx4/hoxb3a/pkd2/pax8/bambia/ryr1a/notch1a/ctr9/foxb1a/usp25/shha/apc/chd7/pak1/glcea/mafba	50	bp_dn	1411	420	0.119048
283	d6pn	GO:0010604	positive regulation of macromolecule metabolic process	102/1411	989/18284	0.00148743	0.020222	0.0164773	hnf1bb/casz1/apc2/hipk2/scamp5a/larp4aa/dlx1a/kmt2d/acta1a/stat5a/smarcc1a/brd4/spire2/atad2b/rptor/glis2b/cdk13/rc3h2/nr1i2/kat6a/ppargc1a/srebf2/mrtfba/sf3b4/kat6b/nck2a/dyrk1aa/dcaf6/maml3/ncoa1/myrf/mib1/arntl1b/rxrba/bcl9l/prdm12b/larp1/crebbpa/wbp2nl/celf4/hecw1b/zgc:154006/zfpm1/bicra/sox4b/nedd4l/rc3h1a/crebbpb/jak2a/fam168a/mafgb/arid1aa/bcl9/ankle2/med12/mms19/rnf19b/med23/chd8/gsx1/nco…	102	bp_dn	1411	989	0.103134
284	d6pn	GO:0016358	dendrite development	12/1411	59/18284	0.00158685	0.0210233	0.0171303	ctnna2/lzts3b/nbeaa/hecw1b/nedd4l/sipa1l1/grip1/dcc/pacsin1a/ntn1b/hecw2a/dbn1	12	bp_dn	1411	59	0.20339
285	d6pn	GO:0043242	negative regulation of protein-containing complex disassembly	12/1411	59/18284	0.00158685	0.0210233	0.0171303	apc2/sptbn2/sptbn1/svilc/camsap1a/nck2a/tmod4/sptan1/add1/apc/rubcn/capzb	12	bp_dn	1411	59	0.20339
286	d6pn	GO:0032922	circadian regulation of gene expression	10/1411	44/18284	0.00159056	0.0210233	0.0171303	npas2/per2/si:ch1073-390k14.1/cry3b/cry5/cry1a/si:dkey-94l16.4/cry3a/clockb/mycbp2	10	bp_dn	1411	44	0.227273
287	d6pn	GO:0048846	axon extension involved in axon guidance	10/1411	44/18284	0.00159056	0.0210233	0.0171303	robo2/sema5bb/sema6ba/sema6bb/sema5ba/sema3b/si:dkey-49n23.1/dcc/sema6dl/sema3h	10	bp_dn	1411	44	0.227273
288	d6pn	GO:1902284	neuron projection extension involved in neuron projection guidance	10/1411	44/18284	0.00159056	0.0210233	0.0171303	robo2/sema5bb/sema6ba/sema6bb/sema5ba/sema3b/si:dkey-49n23.1/dcc/sema6dl/sema3h	10	bp_dn	1411	44	0.227273
289	d6pn	GO:0050817	coagulation	13/1411	67/18284	0.00162282	0.0211993	0.0172737	f9b/serping1/kng1/proca/serpind1/f7l/fn1b/serpinc1/dcbld2/esama/bambia/f8/hpn	13	bp_dn	1411	67	0.19403
290	d6pn	GO:0072073	kidney epithelium development	13/1411	67/18284	0.00162282	0.0211993	0.0172737	tyro3/thsd7aa/mecom/glis2b/ppargc1a/sim1a/mib1/foxc1a/irx3b/glcci1a/pkd2/irx2a/etv4	13	bp_dn	1411	67	0.19403
291	d6pn	GO:0032879	regulation of localization	86/1411	813/18284	0.00166461	0.0216021	0.0176019	kcnh3/aldh1l1/cacna1sb/kcnd3/gnb1a/kcnd1/casq1a/itpr2/reck/lgi3/kcnc3a/kcnj10a/plxna2/dhrs7cb/scamp5a/dmxl2/fam83ha/sema5bb/plxna3/syt3/ildr1b/rab3ab/rfx3/wnk4b/sema6ba/si:dkey-151g10.3/sema6bb/aak1a/robo4/vax1/kcnh7/aak1b/srebf2/csf1ra/plxna1a/scn8ab/cacna1hb/mib1/cbarpb/sema5ba/hecw1b/scp2a/cacng5b/nedd4l/plin6/kcnc1b/prox1a/sema3b/kcnc4/nexmifa/sept5b/si:dkey-49n23.1/cacng4b/kcna4/pkd2/gpc1b/d…	86	bp_dn	1411	813	0.105781
292	d6pn	GO:0007219	Notch signaling pathway	20/1411	128/18284	0.00188956	0.0240835	0.0196237	thsd7aa/nup214/notch1b/mecom/aak1a/aak1b/srebf2/maml3/mib1/dtx4b/fezf2/adam10b/neurl1aa/foxc1a/fbxw7/pkd2/cad/notch1a/hif1ab/dab2	20	bp_dn	1411	128	0.15625
293	d6pn	GO:0016570	histone modification	31/1411	232/18284	0.00192056	0.0243697	0.019857	rerea/smyd1a/dot1l/ubr5/jmjd1cb/kat6a/hdac5/kat6b/baz1b/mta3/prdm12b/crebbpa/hdac4/crebbpb/pcgf5a/znf703/hoxb1b/ctr9/phf8/setd1a/trip12/hlcs/kmt2a/setd2/sin3b/prdm9/ep300b/nsd2/zzz3/ehmt2/yeats2	31	bp_dn	1411	232	0.133621
294	d6pn	GO:0010927	cellular component assembly involved in morphogenesis	17/1411	102/18284	0.00199041	0.0251443	0.0204881	fhod3a/ttn.2/megf10/neb/smyd1a/dusp27/klhl41b/ttn.1/desma/tnnt3b/tnnt2e/flncb/vcla/tmod4/prox1a/myh6/bves	17	bp_dn	1411	102	0.166667
295	d6pn	GO:0048878	chemical homeostasis	57/1411	501/18284	0.00202383	0.0254165	0.0207099	cyp7a1/tfa/kng1/atp2a1/atp2a1l/cacna1sb/slc34a2b/tlcd2/cetp/casq1a/itpr2/dhrs7cb/dmxl2/atp2a2a/wnk4b/hmox1a/cp/si:dkey-151g10.3/slc4a10b/igf1ra/abhd4/slc8a4a/angptl3/tlcd3bb/atp2b2/atp1a2a/oxt/slc4a2b/slc34a1a/atp1a3b/slc8a2b/pkd2/tfr1a/slc4a4a/klhl42/ryr1a/atp2b3a/mcu/insrb/wnk2/htt/cherp/atp2c1/steap2/rxfp3.3b/atp13a1/atp1b1b/slc9a6b/c2cd2l/atp6ap1a/trpc3/akt2/bves/trpm7/atp13a2/trpc1/wwox	57	bp_dn	1411	501	0.113772
296	d6pn	GO:0001822	kidney development	27/1411	194/18284	0.00202976	0.0254165	0.0207099	hnf1bb/tyro3/pkd1a/thsd7aa/six2a/kcnj10a/pax2a/mecom/glis2b/hdac5/ppargc1a/sim1a/mib1/hdac4/foxc1a/irx3b/glcci1a/med12/pkd2/plce1/pax8/irx2a/shha/greb1l/etv4/mafba/ret	27	bp_dn	1411	194	0.139175
297	d6pn	GO:1901880	negative regulation of protein depolymerization	11/1411	53/18284	0.00206981	0.0256927	0.020935	apc2/sptbn2/sptbn1/svilc/camsap1a/nck2a/tmod4/sptan1/add1/apc/capzb	11	bp_dn	1411	53	0.207547
298	d6pn	GO:0014904	myotube cell development	13/1411	69/18284	0.00214151	0.0263535	0.0214734	acta1b/pygma/nfixa/smyd1a/klhl41b/chrna1/acta1a/ambra1a/scube3/ryr1a/myo9aa/adss1/shha	13	bp_dn	1411	69	0.188406
299	d6pn	GO:0048741	skeletal muscle fiber development	13/1411	69/18284	0.00214151	0.0263535	0.0214734	acta1b/pygma/nfixa/smyd1a/klhl41b/chrna1/acta1a/ambra1a/scube3/ryr1a/myo9aa/adss1/shha	13	bp_dn	1411	69	0.188406
300	d6pn	GO:0015711	organic anion transport	23/1411	157/18284	0.00216573	0.0265371	0.021623	pla2g1b/abcc1/slco4a1/slc1a6/slco1d1/slc25a55b/slc2a2/slc4a10b/slco5a1a/slc1a2b/slc25a29/si:dkey-246g23.4/slc25a1b/slc1a3b/slc6a6a/slc26a1/slc16a12a/slc4a2b/slc6a17/slc17a5/slc4a4a/slc16a1b/slc6a6b	23	bp_dn	1411	157	0.146497
301	d6pn	GO:0072001	renal system development	27/1411	195/18284	0.00218718	0.0266855	0.0217439	hnf1bb/tyro3/pkd1a/thsd7aa/six2a/kcnj10a/pax2a/mecom/glis2b/hdac5/ppargc1a/sim1a/mib1/hdac4/foxc1a/irx3b/glcci1a/med12/pkd2/plce1/pax8/irx2a/shha/greb1l/etv4/mafba/ret	27	bp_dn	1411	195	0.138462
302	d6pn	GO:0021510	spinal cord development	15/1411	86/18284	0.00226297	0.027227	0.0221852	met/nos1/notch1b/igf1ra/fzd8a/mib1/prdm12b/otpa/dab1a/rfx4/notch1a/dab1b/gata2a/shha/gata3	15	bp_dn	1411	86	0.174419
303	d6pn	GO:0050803	regulation of synapse structure or activity	10/1411	46/18284	0.00226971	0.027227	0.0221852	ctnna2/slitrk3a/nectin1b/slc17a6a/lzts3b/abhd17ab/slitrk3b/stx1b/dbn1/cttnbp2	10	bp_dn	1411	46	0.217391
304	d6pn	GO:0043547	positive regulation of GTPase activity	24/1411	167/18284	0.00228155	0.0272545	0.0222076	ccl25a/ralgps1/ralgapa2/tbc1d10ab/ralgapa1/tbc1d30/ralgapb/sos1/tbc1d9/arhgef19/sipa1l3/sipa1l1/rapgefl1/sipa1l2/tbc1d16/plce1/arhgap24/myo9aa/scrib/dock6/tiam2a/pkp4/sgsm2/rapgef6	24	bp_dn	1411	167	0.143713
305	d6pn	GO:0071599	otic vesicle development	11/1411	54/18284	0.0024214	0.0286474	0.0233425	sox9a/tfap2c/pax2a/esrrga/sox9b/mib1/pax8/sox2/hoxb1b/apc/gata3	11	bp_dn	1411	54	0.203704
306	d6pn	GO:0060041	retina development in camera-type eye	35/1411	276/18284	0.00251974	0.0295203	0.0240538	dync1h1/psmd2/sdk2b/ptch1/dlx1a/dmbx1b/dio1/pax2a/foxg1a/nav1b/dlx2a/bcor/otx2a/vax1/irx1a/csf1ra/sox9b/mib1/stat3/nfat5b/foxc1a/ptpra/sdk1b/irx2a/cad/f8/cadm1a/pomgnt2/apc/chd7/olfm1a/bves/prickle2b/dctn1b/ehmt2	35	bp_dn	1411	276	0.126812
307	d6pn	GO:0014902	myotube differentiation	15/1411	87/18284	0.0025436	0.0295203	0.0240538	acta1b/pygma/nfixa/smyd1a/klhl41b/chrna1/acta1a/ambra1a/scube3/dock1/ryr1a/myo9aa/adss1/shha/pgam2	15	bp_dn	1411	87	0.172414
308	d6pn	GO:0032102	negative regulation of response to external stimulus	15/1411	87/18284	0.0025436	0.0295203	0.0240538	kng1/robo2/fem1a/sema5bb/sema6ba/sema6bb/sema5ba/epha4b/sema3b/si:dkey-49n23.1/nlrc3l/gpatch3/sema6dl/sema3h/pparaa	15	bp_dn	1411	87	0.172414
309	d6pn	GO:0051261	protein depolymerization	15/1411	87/18284	0.0025436	0.0295203	0.0240538	apc2/sptbn2/sptbn1/cfl2/svilc/gak/camsap1a/nckap5l/nck2a/tmod4/sptan1/add1/mical2b/apc/capzb	15	bp_dn	1411	87	0.172414
310	d6pn	GO:0034329	cell junction assembly	24/1411	169/18284	0.00267573	0.0308886	0.0251687	cel.2/cel.1/fn1b/nlgn2b/sdk2b/slitrk3a/nectin1b/lgi2a/bsnb/nlgn1/nbeaa/zgc:154006/ccm2/lrrc4.2/slitrk3b/sdk1b/znf703/dchs1b/lrrc4.1/pclob/macf1a/bves/pkp4/si:ch73-61d6.3	24	bp_dn	1411	169	0.142012
311	d6pn	GO:1901606	alpha-amino acid catabolic process	14/1411	79/18284	0.00268314	0.0308886	0.0251687	tat/hpda/tdo2b/nos1/pah/aldh8a1/pipox/gcat/kynu/agxt2/haao/oat/aldh4a1/gldc	14	bp_dn	1411	79	0.177215
312	d6pn	GO:0048511	rhythmic process	19/1411	123/18284	0.00276591	0.0317135	0.0258409	npas2/per2/si:ch1073-390k14.1/cry3b/cry5/mapk8b/gsk3bb/mapk10/arntl1b/crebbpa/prkaa2/crebbpb/cry1a/si:dkey-94l16.4/cry3a/clockb/mycbp2/ep300b/gsk3ba	19	bp_dn	1411	123	0.154472
313	d6pn	GO:0072006	nephron development	15/1411	88/18284	0.0028524	0.0322815	0.0263037	tyro3/thsd7aa/pax2a/mecom/ppargc1a/sim1a/foxc1a/irx3b/glcci1a/pkd2/plce1/irx2a/shha/etv4/mafba	15	bp_dn	1411	88	0.170455
314	d6pn	GO:0051336	regulation of hydrolase activity	46/1411	392/18284	0.00289979	0.0324663	0.0264543	fetub/serping1/kng1/serpind1/ccl25a/ahsg1/serpinc1/reck/plxna2/plxna3/ralgps1/ralgapa2/syngap1a/dab2ipa/tbc1d10ab/ralgapa1/angptl3/plxna1a/tbc1d30/ralgapb/sos1/nf1b/tbc1d9/arhgef19/rasal2/sipa1l3/sipa1l1/rapgefl1/sipa1l2/tbc1d16/plce1/arhgap24/rasa3/myo9aa/scrib/plxnb3/sbf2/uacaa/dock6/tiam2a/bves/hpn/pkp4/sgsm2/rapgef6/gapvd1	46	bp_dn	1411	392	0.117347
315	d6pn	GO:0001655	urogenital system development	27/1411	199/18284	0.00292554	0.0325899	0.026555	hnf1bb/tyro3/pkd1a/thsd7aa/six2a/kcnj10a/pax2a/mecom/glis2b/hdac5/ppargc1a/sim1a/mib1/hdac4/foxc1a/irx3b/glcci1a/med12/pkd2/plce1/pax8/irx2a/shha/greb1l/etv4/mafba/ret	27	bp_dn	1411	199	0.135678
316	d6pn	GO:0050790	regulation of catalytic activity	74/1411	696/18284	0.00298793	0.0325899	0.026555	fetub/serping1/kng1/serpind1/ccl25a/ahsg1/tyro3/serpinc1/fem1a/spry1/met/ppm1e/nos1/reck/fgfr1b/mertka/plxna2/plxna3/ralgps1/erbb4b/ntrk2b/rptor/igf1ra/ralgapa2/syngap1a/gcn1/dab2ipa/tbc1d10ab/ralgapa1/cap2/angptl3/csf1ra/plxna1a/tbc1d30/ralgapb/sos1/nf1b/ppp4r1/tbc1d9/epha4b/ephb6/arhgef19/rasal2/sipa1l3/sipa1l1/rapgefl1/sipa1l2/adgrv1/ptpra/tbc1d16/fynb/plce1/arhgap24/rasa3/insrb/phactr4b/myo9a…	74	bp_dn	1411	696	0.106322
317	d6pn	GO:0048793	pronephros development	20/1411	133/18284	0.00299729	0.0325899	0.026555	hnf1bb/pkd1a/six2a/pax2a/mecom/glis2b/hdac5/sim1a/mib1/hdac4/foxc1a/irx3b/pkd2/pax8/irx2a/shha/greb1l/etv4/mafba/ret	20	bp_dn	1411	133	0.150376
318	d6pn	GO:0009611	response to wounding	23/1411	161/18284	0.00300509	0.0325899	0.026555	f9b/serping1/kng1/proca/serpind1/f7l/fn1b/serpinc1/dpysl2b/cntn2/pax7a/epha4b/lingo1a/dcbld2/dcc/esama/bambia/arhgap24/f8/lrp4/mycbp2/macf1a/hpn	23	bp_dn	1411	161	0.142857
319	d6pn	GO:0050878	regulation of body fluid levels	14/1411	80/18284	0.00302642	0.0326054	0.0265676	f9b/serping1/kng1/proca/serpind1/f7l/fn1b/serpinc1/dcbld2/esama/bambia/f8/bves/hpn	14	bp_dn	1411	80	0.175
320	d6pn	GO:0043583	ear development	25/1411	181/18284	0.00322586	0.0344937	0.0281062	lrp5/rerea/sox9a/tfap2c/ildr1b/pax2a/esrrga/igf1ra/irx1a/sox9b/mib1/stat3/pcdh15b/hmx3a/med12/ptenb/pax8/sox2/hoxb1b/pcsk7/shha/gsdmeb/apc/chd7/gata3	25	bp_dn	1411	181	0.138122
321	d6pn	GO:0072009	nephron epithelium development	11/1411	56/18284	0.00326922	0.034827	0.0283778	tyro3/thsd7aa/mecom/ppargc1a/sim1a/foxc1a/irx3b/glcci1a/pkd2/irx2a/etv4	11	bp_dn	1411	56	0.196429
322	d6pn	GO:0018209	peptidyl-serine modification	19/1411	125/18284	0.00332753	0.0353163	0.0287765	pkn1a/ndnf/hipk2/sgk2a/hipk3b/ttbk2a/dyrk1aa/pkn1b/inpp5jb/ttbk1b/mast2/hipk1a/akt2l/tlk1b/ulk1b/akt2/csnk2a2b/ttbk2b/tlk1a	19	bp_dn	1411	125	0.152
323	d6pn	GO:0006520	cellular amino acid metabolic process	29/1411	221/18284	0.00344367	0.0361042	0.0294185	hal/tat/hpda/tdo2b/mri1/uroc1/dpydb/ftcd/agmat/agxta/nos1/pah/aldh8a1/upb1/pipox/bhmt/gcat/kynu/agxt2/haao/oat/aldh4a1/th2/mtr/cad/cthl/odc1/gldc/gnmt	29	bp_dn	1411	221	0.131222
324	d6pn	GO:0044282	small molecule catabolic process	29/1411	221/18284	0.00344367	0.0361042	0.0294185	cyp7a1/miox/hal/tat/cyp24a1/upp2/hpda/tdo2b/aldh1l1/uroc1/dpydb/ftcd/nos1/pah/aldh8a1/adh8a/pipox/gcat/inpp5jb/kynu/agxt2/pfklb/haao/hsd17b4/oat/aldh4a1/ptenb/acaa2/gldc	29	bp_dn	1411	221	0.131222
325	d6pn	GO:0051253	negative regulation of RNA metabolic process	45/1411	385/18284	0.00344658	0.0361042	0.0294185	per2/cry3b/cbfa2t3/sox9a/chd3/dnmt3aa/dlx1a/znf503/glis2b/dlx2a/bend3/bcor/nr1i2/kat6a/hdac5/sox9b/cbfa2t2/kat6b/foxp1b/scml4/foxp2/rxrba/mta3/insm1b/prdm12b/fezf2/gatad2b/zfpm1/hdac4/l3mbtl1b/skila/cry1a/chd8/pdcd4b/nbas/znf703/gata2a/thrab/cnot1/cry3a/rsf1b.1/hif1ab/sin3b/pparaa/gata3	45	bp_dn	1411	385	0.116883
326	d6pn	GO:1902904	negative regulation of supramolecular fiber organization	13/1411	73/18284	0.00358886	0.0370576	0.0301953	ssh2b/apc2/sptbn2/sptbn1/svilc/camsap1a/nck2a/tmod4/sptan1/add1/ssh2a/apc/capzb	13	bp_dn	1411	73	0.178082
327	d6pn	GO:0050920	regulation of chemotaxis	12/1411	65/18284	0.00372197	0.0379508	0.0309231	robo2/sema5bb/sema6ba/sema6bb/vax1/csf1ra/sema5ba/sema3b/si:dkey-49n23.1/sema6dl/sema3h/mycbp2	12	bp_dn	1411	65	0.184615
328	d6pn	GO:0034762	regulation of transmembrane transport	31/1411	243/18284	0.00392455	0.039874	0.0324902	kcnh3/cacna1sb/kcnd3/kcnd1/casq1a/kcnc3a/kcnj10a/dhrs7cb/dmxl2/wnk4b/si:dkey-151g10.3/kcnh7/scn8ab/cacna1hb/cbarpb/hecw1b/cacng5b/nedd4l/kcnc1b/kcnc4/cacng4b/kcna4/pkd2/wnk2/hecw2a/kcng1/ank3b/scn1bb/pid1/akt2/fgf14	31	bp_dn	1411	243	0.127572
329	d6pn	GO:0009953	dorsal/ventral pattern formation	22/1411	155/18284	0.00395771	0.0400683	0.0326485	zeb2b/mapk8b/gli2b/eomesa/lrp6/robo3/zmiz2/mib1/prdm12b/fcho1/map2k4a/tcf7l1a/tle5/lzts2a/bmp1a/rfx4/pkd2/bambia/usp25/shha/pak1/glcea	22	bp_dn	1411	155	0.141935
330	d6pn	GO:0006813	potassium ion transport	26/1411	194/18284	0.00408592	0.0410699	0.0334646	kcnh3/kcnd3/kcnd1/kcnc3a/kcnj10a/hcn4l/wnk4b/si:dkey-151g10.3/kcnh7/atp1a2a/kcnc1b/kcnk10a/kcnc4/atp1a3b/kcna4/pkd2/kcnk15/wnk2/kcng1/ank3b/kcnk1b/atp1b1b/slc9a6b/tmem38a/hcn2b/kcnk2b	26	bp_dn	1411	194	0.134021
331	d6pn	GO:0002009	morphogenesis of an epithelium	55/1411	496/18284	0.00414295	0.0410699	0.0334646	snx10a/zeb2b/hipk2/sox9a/pard3ab/atp2a2a/tfap2c/grk3/chrna1/kmt2d/eomesa/pax2a/glis2b/slc8a4a/vax1/tbx3a/sox9b/mib1/stat3/atp1a2a/zfpm1/sox4b/arhgef19/foxc1a/celsr2/dact1/ppp2r2aa/irx3b/dnm2a/ptpra/lzts2a/fynb/pkd2/ptenb/pax8/arhgap24/hoxb1b/mcu/rasa3/phactr4b/scrib/map2k4b/htt/lama1/robo1/shha/sdc2/mical2b/apc/chd7/pak1/bves/ep300b/gsk3ba/gata3	55	bp_dn	1411	496	0.110887
332	d6pn	GO:0090066	regulation of anatomical structure size	35/1411	285/18284	0.00425405	0.0415935	0.0338913	robo2/ssh2b/pard3ab/dpysl2b/baiap2l2a/sema5bb/plxna3/sptbn2/chrna1/sptbn1/cntn2/sema6ba/sema6bb/l1cama/svilc/nck2a/stat3/sema5ba/epha4b/pik3ca/tmod4/sema3b/sptan1/si:dkey-49n23.1/dcc/ntn1b/add1/sema6dl/dbn1/sema3h/ssh2a/ulk1b/atp13a2/cttn/capzb	35	bp_dn	1411	285	0.122807
333	d6pn	GO:0099537	trans-synaptic signaling	44/1411	379/18284	0.00429625	0.0418627	0.0341107	cel.2/cel.1/nlgn2b/nos1/ppfia3/erc2/gabra4/grin2ca/chrna1/rab3ab/grm6a/syn2b/napbb/plcl1/ntrk2b/grm3/slc17a6a/napba/nlgn1/exoc4/grid1a/grm8a/grid2/cacng5b/grm1b/erc1a/cspg5a/zzef1/dlgap2b/lrrc4.2/dlgap1a/cacng4b/dagla/doc2a/grm4/grik5/lrp4/stx1b/lrrc4.1/nrxn2a/insyn1/sv2a/trpm7/syn1	44	bp_dn	1411	379	0.116095
334	d6pn	GO:0009308	amine metabolic process	10/1411	50/18284	0.00431865	0.0419379	0.0341719	tdo2b/agmat/sat1a.1/aoc1/kynu/haao/dbh/th2/odc1/oaz2a	10	bp_dn	1411	50	0.2
335	d6pn	GO:0008593	regulation of Notch signaling pathway	11/1411	58/18284	0.00433998	0.0420005	0.0342229	thsd7aa/mecom/aak1a/aak1b/srebf2/mib1/fezf2/neurl1aa/foxc1a/fbxw7/cad	11	bp_dn	1411	58	0.189655
336	d6pn	GO:0099536	synaptic signaling	45/1411	390/18284	0.0043811	0.0420005	0.0342229	cel.2/cel.1/nlgn2b/nos1/ppfia3/erc2/gabra4/grin2ca/chrna1/rab3ab/grm6a/syn2b/napbb/plcl1/ntrk2b/grm3/slc17a6a/napba/nlgn1/exoc4/grid1a/grm8a/grid2/cacng5b/grm1b/erc1a/cspg5a/zzef1/dlgap2b/lrrc4.2/dlgap1a/cacng4b/dtna/dagla/doc2a/grm4/grik5/lrp4/stx1b/lrrc4.1/nrxn2a/insyn1/sv2a/trpm7/syn1	45	bp_dn	1411	390	0.115385
337	d6pn	GO:0030178	negative regulation of Wnt signaling pathway	15/1411	92/18284	0.0044122	0.0420005	0.0342229	fzd5/apc2/chico/gsk3bb/amer2/tcf7l1a/dact1/tle5/lzts2a/chd8/gpc3/tle2c/apc/gsk3ba/dab2	15	bp_dn	1411	92	0.163043
338	d6pn	GO:0051216	cartilage development	23/1411	166/18284	0.00442485	0.0420005	0.0342229	rerea/fgfr1b/sox9a/dlx1a/chrna1/kmt2d/dlx2a/kat6a/nr5a2/sox9b/fat3a/irx5a/sec24d/acvr2ba/foxc1a/mustn1b/htt/kif5ba/shha/chd7/hcfc1b/nsd2/rbms3	23	bp_dn	1411	166	0.138554
339	d6pn	GO:0018105	peptidyl-serine phosphorylation	18/1411	119/18284	0.00442808	0.0420005	0.0342229	pkn1a/hipk2/sgk2a/hipk3b/ttbk2a/dyrk1aa/pkn1b/inpp5jb/ttbk1b/mast2/hipk1a/akt2l/tlk1b/ulk1b/akt2/csnk2a2b/ttbk2b/tlk1a	18	bp_dn	1411	119	0.151261
340	d6pn	GO:0071495	cellular response to endogenous stimulus	57/1411	521/18284	0.00473309	0.044745	0.0364592	c9/pkmb/ndnf/serpinc1/spry1/ucp1/rerea/nos1/fgfr1b/pah/ptpro/irs4a/stat5a/gna11a/ntrk2b/gsk3bb/rptor/frs3/nr5a2/gnao1a/ncoa1/stat3/bcl9l/fcho1/lemd3/stat6/gnas/smad4b/nr3c2/tgfbr1b/slc2a12/foxc1a/jak2a/skila/zyx/lzts2a/keap1a/phip/gpc1b/sp9/bambia/znf703/thrab/cnot1/gnb5a/si:ch211-284e13.4/sall4/ssr1/shha/rxfp1/pid1/ldlrad4a/gsk3ba/pparaa/dab2/rbms3/gata3	57	bp_dn	1411	521	0.109405
341	d6pn	GO:0021782	glial cell development	16/1411	102/18284	0.0049347	0.0462278	0.0376674	dync1h1/pard3ab/bace1/pax2a/nav1b/myrf/nfat5b/hmgcs1/sptan1/dock1/f8/nlrc3l/cadm1a/prdm8b/kmt2a/chd7	16	bp_dn	1411	102	0.156863
342	d6pn	GO:0048732	gland development	32/1411	257/18284	0.00495191	0.0462278	0.0376674	hnf1bb/ccl25a/zeb2b/onecut1/lrp5/pklr/met/pkd1a/fzd5/dmrta2/nos1/aldh8a1/gli2b/slc2a2/pax2a/srebf1/mapk10/nr5a2/srebf2/angptl3/stat3/foxc1a/zfyve9b/med12/sox2/notch1a/isl2a/shha/apc/chd7/trpm7/ehmt2	32	bp_dn	1411	257	0.124514
343	d6pn	GO:0021515	cell differentiation in spinal cord	11/1411	59/18284	0.00497091	0.0462278	0.0376674	met/notch1b/igf1ra/fzd8a/mib1/prdm12b/otpa/notch1a/gata2a/shha/gata3	11	bp_dn	1411	59	0.186441
344	d6pn	GO:0022037	metencephalon development	11/1411	59/18284	0.00497091	0.0462278	0.0376674	met/ptpro/pax2a/klf8/otx2a/agtpbp1/rnf216/celsr2/atp13a2/fzd3a/mafba	11	bp_dn	1411	59	0.186441
345	d6pn	GO:0034968	histone lysine methylation	10/1411	51/18284	0.00500843	0.0464256	0.0378286	smyd1a/dot1l/prdm12b/ctr9/setd1a/kmt2a/setd2/prdm9/nsd2/ehmt2	10	bp_dn	1411	51	0.196078
346	d6pn	GO:0030111	regulation of Wnt signaling pathway	24/1411	178/18284	0.00523663	0.0482277	0.039297	fzd5/apc2/reck/chico/dmxl2/ppm1aa/gsk3bb/tmem198a/nlk2/amer2/tcf7l1a/dact1/tle5/bcl9/lzts2a/chd8/bambia/znf703/gpc5b/gpc3/tle2c/apc/gsk3ba/dab2	24	bp_dn	1411	178	0.134831
347	d6pn	GO:0032984	protein-containing complex disassembly	20/1411	140/18284	0.00541894	0.0495867	0.0404044	apc2/sptbn2/sptbn1/tecpr1a/napbb/cfl2/zgc:136908/svilc/gak/camsap1a/napba/nckap5l/nck2a/tmod4/sptan1/add1/mical2b/apc/rubcn/capzb	20	bp_dn	1411	140	0.142857
348	LDpn	GO:0031175	neuron projection development	91/1175	619/18284	7.20357e-14	1.89238e-10	1.65606e-10	elavl4/sema3ab/unc5a/plxnb3/unc5db/lamc3/sema6ba/sema3gb/cdh23/ntn2/ppp1r9a/notch1b/ntrk2b/l1camb/efnb3b/epha4b/erbb3b/rab3ab/gsk3bb/sema4ba/dcc/epha3/nova1/plxna2/taok2b/grna/znf365/mecp2/tiam1b/cdk16/nos1/robo4/tnr/tmem41b/pard3ab/nrp1b/efna3b/slit1a/btbd3a/ryk/zgc:114120/plxna1a/myo10l1/nyap2a/sema3bl/bicd1a/lrp4/tppp2/sema3b/camsap2b/bcl11ab/flt4/tmem106bb/cntn2/lzts3b/sema6bb/ulk1b/sema5ba/s…	91	bp_dn	1175	619	0.147011
349	LDpn	GO:0061564	axon development	71/1175	455/18284	2.59917e-12	3.41401e-09	2.98768e-09	elavl4/sema3ab/unc5a/plxnb3/unc5db/lamc3/sema6ba/sema3gb/ntn2/notch1b/l1camb/efnb3b/epha4b/erbb3b/rab3ab/sema4ba/dcc/epha3/nova1/plxna2/grna/mecp2/tiam1b/nos1/robo4/tnr/tmem41b/pard3ab/nrp1b/efna3b/slit1a/ryk/plxna1a/myo10l1/sema3bl/bicd1a/lrp4/tppp2/sema3b/flt4/cntn2/sema6bb/ulk1b/sema5ba/ssbp3a/cnr1/lamb1a/dpysl2b/plxnb2b/lrrc15/ptch2/zdhhc17/rac1b/sema7a/lingo1a/chst11/efnb3a/plp1b/plp1a/stat3…	71	bp_dn	1175	455	0.156044
350	LDpn	GO:0000902	cell morphogenesis	92/1175	676/18284	4.8061e-12	3.66169e-09	3.20443e-09	elavl4/sema3ab/unc5a/palm2akap2/plxnb3/unc5db/lamc3/sema6ba/rhobtb2a/sema3gb/cdh23/ntn2/notch1b/fermt2/l1camb/efnb3b/epha4b/cdh12a/erbb3b/rab3ab/cdc42se1/sema4ba/dcc/si:ch211-158d24.2/epha3/nova1/plxna2/taok2b/grna/mecp2/rhobtb4/tiam1b/nos1/robo4/tnr/tmem41b/pard3ab/nrp1b/efna3b/slit1a/btbd3a/crb1/ryk/zgc:114120/sipa1l3/plxna1a/myo10l1/nyap2a/sema3bl/bicd1a/gna13b/fmnl2a/mpi/tppp2/sema3b/flt4/tme…	92	bp_dn	1175	676	0.136095
351	LDpn	GO:0048858	cell projection morphogenesis	74/1175	492/18284	5.57547e-12	3.66169e-09	3.20443e-09	elavl4/sema3ab/unc5a/plxnb3/unc5db/lamc3/sema6ba/sema3gb/ntn2/notch1b/l1camb/efnb3b/epha4b/rab3ab/sema4ba/dcc/epha3/nova1/plxna2/taok2b/grna/mecp2/tiam1b/nos1/robo4/tnr/tmem41b/pard3ab/nrp1b/efna3b/slit1a/btbd3a/crb1/ryk/zgc:114120/plxna1a/myo10l1/nyap2a/sema3bl/bicd1a/tppp2/sema3b/flt4/tmem106bb/cntn2/lzts3b/sema6bb/ulk1b/sema5ba/ssbp3a/cnr1/lamb1a/dpysl2b/plxnb2b/lrrc15/ptch2/zdhhc17/rac1b/sema…	74	bp_dn	1175	492	0.150407
352	LDpn	GO:0048812	neuron projection morphogenesis	73/1175	487/18284	9.18734e-12	4.18644e-09	3.66365e-09	elavl4/sema3ab/unc5a/plxnb3/unc5db/lamc3/sema6ba/sema3gb/ntn2/notch1b/l1camb/efnb3b/epha4b/rab3ab/sema4ba/dcc/epha3/nova1/plxna2/taok2b/grna/mecp2/tiam1b/nos1/robo4/tnr/tmem41b/pard3ab/nrp1b/efna3b/slit1a/btbd3a/ryk/zgc:114120/plxna1a/myo10l1/nyap2a/sema3bl/bicd1a/tppp2/sema3b/flt4/tmem106bb/cntn2/lzts3b/sema6bb/ulk1b/sema5ba/ssbp3a/cnr1/lamb1a/dpysl2b/plxnb2b/lrrc15/ptch2/zdhhc17/rac1b/sema7a/ch…	73	bp_dn	1175	487	0.149897
353	LDpn	GO:0120039	plasma membrane bounded cell projection morphogenesis	73/1175	488/18284	1.01488e-11	4.18644e-09	3.66365e-09	elavl4/sema3ab/unc5a/plxnb3/unc5db/lamc3/sema6ba/sema3gb/ntn2/notch1b/l1camb/efnb3b/epha4b/rab3ab/sema4ba/dcc/epha3/nova1/plxna2/taok2b/grna/mecp2/tiam1b/nos1/robo4/tnr/tmem41b/pard3ab/nrp1b/efna3b/slit1a/btbd3a/ryk/zgc:114120/plxna1a/myo10l1/nyap2a/sema3bl/bicd1a/tppp2/sema3b/flt4/tmem106bb/cntn2/lzts3b/sema6bb/ulk1b/sema5ba/ssbp3a/cnr1/lamb1a/dpysl2b/plxnb2b/lrrc15/ptch2/zdhhc17/rac1b/sema7a/ch…	73	bp_dn	1175	488	0.14959
354	LDpn	GO:0032990	cell part morphogenesis	74/1175	499/18284	1.11554e-11	4.18644e-09	3.66365e-09	elavl4/sema3ab/unc5a/plxnb3/unc5db/lamc3/sema6ba/sema3gb/ntn2/notch1b/l1camb/efnb3b/epha4b/rab3ab/sema4ba/dcc/epha3/nova1/plxna2/taok2b/grna/mecp2/tiam1b/nos1/robo4/tnr/tmem41b/pard3ab/nrp1b/efna3b/slit1a/btbd3a/crb1/ryk/zgc:114120/plxna1a/myo10l1/nyap2a/sema3bl/bicd1a/tppp2/sema3b/flt4/tmem106bb/cntn2/lzts3b/sema6bb/ulk1b/sema5ba/ssbp3a/cnr1/lamb1a/dpysl2b/plxnb2b/lrrc15/ptch2/zdhhc17/rac1b/sema…	74	bp_dn	1175	499	0.148297
355	LDpn	GO:0000904	cell morphogenesis involved in differentiation	78/1175	544/18284	1.68047e-11	4.98311e-09	4.36083e-09	elavl4/sema3ab/unc5a/plxnb3/unc5db/lamc3/sema6ba/sema3gb/cdh23/ntn2/notch1b/l1camb/efnb3b/epha4b/erbb3b/rab3ab/sema4ba/dcc/si:ch211-158d24.2/epha3/nova1/plxna2/grna/mecp2/tiam1b/nos1/robo4/tnr/tmem41b/pard3ab/nrp1b/efna3b/slit1a/btbd3a/ryk/zgc:114120/sipa1l3/plxna1a/myo10l1/sema3bl/bicd1a/gna13b/mpi/tppp2/sema3b/flt4/tmem106bb/cntn2/lzts3b/sema6bb/ulk1b/sema5ba/ssbp3a/cnr1/lamb1a/dpysl2b/arrb1/pl…	78	bp_dn	1175	544	0.143382
356	LDpn	GO:0032989	cellular component morphogenesis	83/1175	596/18284	1.70719e-11	4.98311e-09	4.36083e-09	elavl4/sema3ab/unc5a/plxnb3/unc5db/lamc3/tmod2/sema6ba/sema3gb/ntn2/notch1b/l1camb/cryabb/efnb3b/itgb1b/epha4b/rab3ab/sema4ba/cntnap1/dcc/epha3/nova1/plxna2/taok2b/grna/mecp2/tiam1b/nos1/robo4/tnr/tmem41b/mef2aa/pard3ab/nrp1b/efna3b/ppp2r3a/slit1a/btbd3a/crb1/ryk/zgc:114120/plxna1a/myo10l1/nyap2a/csrp1b/sema3bl/bicd1a/tppp2/sema3b/flt4/tmem106bb/cntn2/lzts3b/sema6bb/ulk1b/sema5ba/ssbp3a/cnr1/lamb…	83	bp_dn	1175	596	0.139262
357	LDpn	GO:0032879	regulation of localization	103/1175	813/18284	1.92163e-11	5.04812e-09	4.41773e-09	sema3ab/kcnj10a/csf1ra/lmln/cacng4b/plxnb3/kcnj9/rab27b/sema6ba/syt2a/cacnb4a/sema3gb/rap2ab/kcnc3b/cacna1hb/scamp5a/fer/cacna1ia/kcnq3/pkd2/aak1b/kcna4/itpr2/rab3ab/aacs/sema4ba/fgf12b/kcnh3/cd40/aak1a/kcnq5a/plxna2/syt7a/kcnab2a/kcnb1/kcna2b/cacna1eb/robo4/klhl24a/ano6/gpc5b/srgap1a/cacnb3a/shisa9b/kcnc4/nkain4/letm1/kcna1b/pdgfba/fxyd6/ryk/mib2/zgc:114120/plxna1a/rab5ab/kcnh1a/zdhhc7/neto2b/se…	103	bp_dn	1175	813	0.126691
358	LDpn	GO:0048667	cell morphogenesis involved in neuron differentiation	70/1175	468/18284	2.74961e-11	6.56656e-09	5.74655e-09	elavl4/sema3ab/unc5a/plxnb3/unc5db/lamc3/sema6ba/sema3gb/cdh23/ntn2/notch1b/l1camb/efnb3b/epha4b/rab3ab/sema4ba/dcc/epha3/nova1/plxna2/grna/mecp2/tiam1b/nos1/robo4/tnr/tmem41b/pard3ab/nrp1b/efna3b/slit1a/btbd3a/ryk/zgc:114120/plxna1a/myo10l1/sema3bl/bicd1a/tppp2/sema3b/flt4/tmem106bb/cntn2/lzts3b/sema6bb/ulk1b/sema5ba/ssbp3a/cnr1/lamb1a/dpysl2b/plxnb2b/lrrc15/ptch2/zdhhc17/rac1b/sema7a/chst11/efn…	70	bp_dn	1175	468	0.149573
359	LDpn	GO:0007409	axonogenesis	65/1175	425/18284	5.4207e-11	1.18668e-08	1.03849e-08	elavl4/sema3ab/unc5a/plxnb3/unc5db/lamc3/sema6ba/sema3gb/ntn2/notch1b/l1camb/efnb3b/epha4b/rab3ab/sema4ba/dcc/epha3/nova1/plxna2/grna/mecp2/tiam1b/nos1/robo4/tnr/tmem41b/pard3ab/nrp1b/efna3b/slit1a/ryk/plxna1a/myo10l1/sema3bl/bicd1a/tppp2/sema3b/flt4/cntn2/sema6bb/ulk1b/sema5ba/ssbp3a/cnr1/lamb1a/dpysl2b/plxnb2b/lrrc15/ptch2/zdhhc17/rac1b/sema7a/chst11/efnb3a/stat3/cdk5r1a/sema3e/ntn1b/cntn4/si:d…	65	bp_dn	1175	425	0.152941
360	LDpn	GO:0048666	neuron development	96/1175	782/18284	5.40982e-10	1.0932e-07	9.56684e-08	elavl4/sema3ab/unc5a/pbx1b/plxnb3/unc5db/lamc3/sema6ba/sema3gb/cdh23/ntn2/ppp1r9a/notch1b/ntrk2b/l1camb/efnb3b/pbx3a/epha4b/erbb3b/rab3ab/gsk3bb/sema4ba/dcc/epha3/nova1/plxna2/taok2b/grna/znf365/mecp2/tiam1b/cdk16/nos1/robo4/tnr/tmem41b/pard3ab/nrp1b/efna3b/slit1a/btbd3a/ryk/zgc:114120/plxna1a/myo10l1/mcoln1b/nyap2a/sema3bl/bicd1a/lrp4/tppp2/sema3b/camsap2b/bcl11ab/flt4/tmem106bb/cntn2/lzts3b/sem…	96	bp_dn	1175	782	0.122762
361	LDpn	GO:0007411	axon guidance	47/1175	277/18284	8.44291e-10	1.58425e-07	1.38641e-07	sema3ab/unc5a/plxnb3/unc5db/lamc3/sema6ba/sema3gb/ntn2/l1camb/efnb3b/epha4b/sema4ba/dcc/epha3/nova1/plxna2/robo4/tnr/tmem41b/nrp1b/efna3b/slit1a/plxna1a/sema3bl/bicd1a/sema3b/flt4/cntn2/sema6bb/sema5ba/lamb1a/dpysl2b/plxnb2b/lrrc15/ptch2/rac1b/sema7a/chst11/efnb3a/stat3/cdk5r1a/sema3e/ntn1b/cntn4/emb/lama1/sema4ga	47	bp_dn	1175	277	0.169675
362	LDpn	GO:0097485	neuron projection guidance	47/1175	278/18284	9.54344e-10	1.67137e-07	1.46266e-07	sema3ab/unc5a/plxnb3/unc5db/lamc3/sema6ba/sema3gb/ntn2/l1camb/efnb3b/epha4b/sema4ba/dcc/epha3/nova1/plxna2/robo4/tnr/tmem41b/nrp1b/efna3b/slit1a/plxna1a/sema3bl/bicd1a/sema3b/flt4/cntn2/sema6bb/sema5ba/lamb1a/dpysl2b/plxnb2b/lrrc15/ptch2/rac1b/sema7a/chst11/efnb3a/stat3/cdk5r1a/sema3e/ntn1b/cntn4/emb/lama1/sema4ga	47	bp_dn	1175	278	0.169065
363	LDpn	GO:0071526	semaphorin-plexin signaling pathway	17/1175	46/18284	1.42995e-09	2.3478e-07	2.05461e-07	sema3ab/plxnb3/sema6ba/sema3gb/sema4ba/plxna2/met/nrp1b/plxna1a/sema3bl/sema3b/sema6bb/sema5ba/plxnb2b/sema7a/sema3e/sema4ga	17	bp_dn	1175	46	0.369565
364	LDpn	GO:0120036	plasma membrane bounded cell projection organization	111/1175	985/18284	3.50544e-09	5.41694e-07	4.74049e-07	elavl4/sema3ab/unc5a/itga8/plxnb3/unc5db/lamc3/sema6ba/tead1a/sema3gb/cdh23/ntn2/ppp1r9a/notch1b/ntrk2b/l1camb/fgd1/efnb3b/pkd2/si:dkey-224e22.2/epha4b/erbb3b/rab3ab/gsk3bb/sema4ba/dcc/epha3/nova1/plxna2/taok2b/grna/znf365/mecp2/tiam1b/cdk16/nos1/robo4/tnr/tmem41b/pard3ab/nrp1b/efna3b/cep104/mtss1lb/slit1a/btbd3a/ryk/zgc:114120/plxna1a/rab5ab/ttbk2a/myo10l1/nyap2a/sema3bl/bicd1a/lrp4/pick1/jazf1b…	111	bp_dn	1175	985	0.11269
365	LDpn	GO:0010975	regulation of neuron projection development	31/1175	148/18284	3.97884e-09	5.8069e-07	5.08175e-07	sema3ab/plxnb3/sema6ba/sema3gb/ntrk2b/l1camb/epha4b/gsk3bb/sema4ba/plxna2/znf365/tiam1b/pard3ab/slit1a/zgc:114120/plxna1a/sema3bl/sema3b/bcl11ab/cntn2/lzts3b/sema6bb/ulk1b/sema5ba/plxnb2b/sema7a/sema3e/pacsin1a/ntrk2a/si:dkey-40c11.2/sema4ga	31	bp_dn	1175	148	0.209459
366	LDpn	GO:0006820	anion transport	46/1175	286/18284	7.34624e-09	1.00228e-06	8.77118e-07	slc4a7/gabra2a/slc5a6a/slc12a5a/slc6a6b/gabrg2/slc6a5/clcn2b/slc17a6a/slc4a3/slc27a4/slc4a2b/slc2a1b/slc23a2/gabra4/slc4a10b/sfxn1/ano6/slc6a17/slc25a22a/sfxn3/slc7a10a/slc2a1a/ano3/xpr1a/slco4a1/slc25a42/slc1a3b/slc2a3b/slco2b1/slc27a1b/slc13a4/slc6a6a/gabrb4/slc43a2a/slc16a1b/gabra1/pacc1/clcn7/slc37a1/slc17a7a/slc12a5b/clcn6/slc4a11/enpp1/slc25a6	46	bp_dn	1175	286	0.160839
367	LDpn	GO:0050770	regulation of axonogenesis	23/1175	90/18284	7.6306e-09	1.00228e-06	8.77118e-07	sema3ab/plxnb3/sema6ba/sema3gb/l1camb/epha4b/sema4ba/plxna2/tiam1b/pard3ab/slit1a/plxna1a/sema3bl/sema3b/cntn2/sema6bb/ulk1b/sema5ba/plxnb2b/sema7a/sema3e/si:dkey-40c11.2/sema4ga	23	bp_dn	1175	90	0.255556
368	LDpn	GO:0098660	inorganic ion transmembrane transport	70/1175	540/18284	1.4509e-08	1.815e-06	1.58835e-06	atp1a1a.4/cacng4b/kcnj9/trpc5a/gabra2a/cacnb4a/kcnc3b/slc12a5a/slc6a6b/slc6a16a/gabrg2/cacna1hb/slc6a5/slc6a16b/cacna1ia/slc6a15/kcnq3/pkd2/kcna4/itpr2/asic1c/fgf12b/kcnh3/kcnq5a/kcnb1/gabra4/kcna2b/slc6a8/cacna1eb/klhl24a/ano6/slc6a17/cacnb3a/kcnc4/ca2/letm1/kcna1b/slc6a11b/fxyd6/ryk/kcnh1a/neto2b/kcnk10a/ano3/slc8a4a/kcnk1b/kcnk9/tpcn3/ank3b/slc6a6a/gabrb4/slc8a2b/atp2c1/cbarpb/gabra1/cacnb3b/p…	70	bp_dn	1175	540	0.12963
369	LDpn	GO:0051049	regulation of transport	65/1175	490/18284	1.97206e-08	2.35482e-06	2.06075e-06	kcnj10a/cacng4b/kcnj9/rab27b/syt2a/cacnb4a/kcnc3b/cacna1hb/scamp5a/fer/cacna1ia/kcnq3/pkd2/aak1b/kcna4/rab3ab/aacs/fgf12b/kcnh3/aak1a/kcnq5a/syt7a/kcnab2a/kcnb1/kcna2b/cacna1eb/klhl24a/ano6/cacnb3a/shisa9b/kcnc4/nkain4/kcna1b/fxyd6/mib2/rab5ab/kcnh1a/neto2b/bicd1a/pick1/pid1/sept5b/ank3b/uhmk1/cbarpb/gripap1/dnajc5aa/lgi3/cadpsa/stxbp5b/kcnj5/wnk4b/kcng2/pacsin1a/gpm6bb/drd2a/rab8a/slc25a6/si:dke…	65	bp_dn	1175	490	0.132653
370	LDpn	GO:0008361	regulation of cell size	24/1175	104/18284	3.14402e-08	3.30134e-06	2.88908e-06	sema3ab/sema6ba/sema3gb/slc12a5a/l1camb/epha4b/sema4ba/dcc/pard3ab/slit1a/sema3bl/sema3b/cntn2/sema6bb/ulk1b/sema5ba/dpysl2b/sema7a/stat3/slc12a5b/sema3e/ntn1b/si:dkey-40c11.2/sema4ga	24	bp_dn	1175	104	0.230769
371	LDpn	GO:0030516	regulation of axon extension	19/1175	68/18284	3.17411e-08	3.30134e-06	2.88908e-06	sema3ab/sema6ba/sema3gb/l1camb/epha4b/sema4ba/dcc/slit1a/sema3bl/sema3b/cntn2/sema6bb/sema5ba/dpysl2b/sema7a/sema3e/ntn1b/si:dkey-40c11.2/sema4ga	19	bp_dn	1175	68	0.279412
372	LDpn	GO:0034220	ion transmembrane transport	82/1175	685/18284	3.23539e-08	3.30134e-06	2.88908e-06	atp1a1a.4/kcnj10a/cacng4b/kcnj9/trpc5a/gabra2a/slc5a6a/cacnb4a/kcnc3b/slc12a5a/slc6a6b/slc6a16a/gabrg2/cacna1hb/slc6a5/slc6a16b/cacna1ia/slc6a15/kcnq3/pkd2/kcna4/itpr2/asic1c/fgf12b/kcnh3/kcnq5a/slc23a2/kcnab2a/kcnb1/gabra4/kcna2b/slc6a8/cacna1eb/sfxn1/klhl24a/ano6/slc6a17/cacnb3a/slc25a22a/shisa9b/kcnc4/sfxn3/ca2/letm1/kcna1b/slc6a11b/fxyd6/ryk/kcnh1a/neto2b/kcnk10a/ano3/slc8a4a/kcnk1b/slc25a42/…	82	bp_dn	1175	685	0.119708
373	LDpn	GO:0061387	regulation of extent of cell growth	21/1175	82/18284	3.26741e-08	3.30134e-06	2.88908e-06	sema3ab/sema6ba/sema3gb/l1camb/epha4b/sema4ba/dcc/pard3ab/slit1a/sema3bl/sema3b/cntn2/sema6bb/ulk1b/sema5ba/dpysl2b/sema7a/sema3e/ntn1b/si:dkey-40c11.2/sema4ga	21	bp_dn	1175	82	0.256098
374	LDpn	GO:0030182	neuron differentiation	107/1175	982/18284	4.0994e-08	3.98856e-06	3.49048e-06	elavl4/sema3ab/unc5a/pbx1b/plxnb3/unc5db/lamc3/sema6ba/sema3gb/cdh23/ntn2/ppp1r9a/notch1b/ntrk2b/l1camb/efnb3b/pbx3a/epha4b/erbb3b/rab3ab/gsk3bb/sema4ba/dcc/epha3/nova1/plxna2/taok2b/grna/znf365/mecp2/tiam1b/cdk16/nos1/met/robo4/tnr/tmem41b/pard3ab/nrp1b/efna3b/ltk/slit1a/btbd3a/rem2/ryk/zgc:114120/plxna1a/myo10l1/mcoln1b/nyap2a/agtpbp1/sema3bl/bicd1a/lrp4/tppp2/sema3b/camsap2b/bcl11ab/flt4/tmem1…	107	bp_dn	1175	982	0.108961
375	LDpn	GO:0030001	metal ion transport	70/1175	557/18284	5.08325e-08	4.76918e-06	4.17362e-06	tfr1a/atp1a1a.4/kcnj10a/cacng4b/kcnj9/trpc5a/slc8a3/slc5a6a/cacnb4a/kcnc3b/slc12a5a/slc6a6b/slc6a16a/cacna1hb/slc6a5/slc6a16b/cacna1ia/slc17a6a/slc6a15/kcnq3/pkd2/kcna4/itpr2/asic1c/fgf12b/kcnh3/kcnq5a/kcnab2a/kcnb1/kcna2b/slc6a8/cacna1eb/klhl24a/slc6a17/cacnb3a/kcnc4/nkain4/ca2/letm1/kcna1b/slc6a11b/fxyd6/ryk/kcnh1a/neto2b/kcnk10a/slc8a4a/kcnk1b/slc48a1a/kcnk9/tpcn3/ank3b/slc13a4/slc6a6a/slc8a2b…	70	bp_dn	1175	557	0.125673
376	LDpn	GO:0031344	regulation of cell projection organization	36/1175	210/18284	6.03344e-08	5.46546e-06	4.78295e-06	sema3ab/plxnb3/sema6ba/sema3gb/ntrk2b/l1camb/epha4b/gsk3bb/sema4ba/plxna2/znf365/tiam1b/pard3ab/slit1a/zgc:114120/plxna1a/rab5ab/sema3bl/sema3b/bcl11ab/cntn2/lzts3b/sema6bb/ulk1b/sema5ba/lamb1a/plxnb2b/sema7a/cdc42ep5/arhgap24/sema3e/pacsin1a/mapkap1/ntrk2a/si:dkey-40c11.2/sema4ga	36	bp_dn	1175	210	0.171429
377	LDpn	GO:0048640	negative regulation of developmental growth	15/1175	45/18284	6.66224e-08	5.8339e-06	5.10538e-06	sema3ab/wwc1/sema6ba/sema3gb/igfbp2b/epha4b/sema4ba/sema3bl/sema3b/sema6bb/ulk1b/sema5ba/sema7a/sema3e/sema4ga	15	bp_dn	1175	45	0.333333
378	LDpn	GO:0099536	synaptic signaling	54/1175	390/18284	7.64356e-08	6.4773e-06	5.66844e-06	chrm2a/cacng4b/pdyn/dlgap1b/gabra2a/rims3/syt2a/cacnb4a/slc12a5a/gabrg2/slc6a5/pmch/usp46/ntrk2b/gna11b/slc17a6a/kcnq3/erc2/nlgn4xb/drp2/rab3ab/nlgn1/grm3/plcl1/gabra4/cacna1eb/nos1/cacnb3a/shisa9b/grm1b/dtnbb/rab5ab/dlgap3/rims4/lrp4/napbb/kat2a/stx2b/gabrb4/nptx2a/gabra1/dlg2/pnoca/nsmfa/napba/dtna/cadpsa/slc17a7a/slc12a5b/dlgap4b/ntrk2a/drd2a/exoc4/cacna1bb	54	bp_dn	1175	390	0.138462
379	LDpn	GO:0048638	regulation of developmental growth	24/1175	109/18284	8.2121e-08	6.53733e-06	5.72096e-06	sema3ab/wwc1/sema6ba/sema3gb/lats2/l1camb/igfbp2b/epha4b/sema4ba/dcc/pard3ab/slit1a/sema3bl/sema3b/cntn2/sema6bb/ulk1b/sema5ba/dpysl2b/sema7a/sema3e/ntn1b/si:dkey-40c11.2/sema4ga	24	bp_dn	1175	109	0.220183
380	LDpn	GO:0048675	axon extension	24/1175	109/18284	8.2121e-08	6.53733e-06	5.72096e-06	sema3ab/sema6ba/sema3gb/l1camb/epha4b/sema4ba/dcc/grna/slit1a/myo10l1/sema3bl/tppp2/sema3b/cntn2/sema6bb/ulk1b/sema5ba/dpysl2b/sema7a/sema3e/ntn1b/si:dkey-40c11.2/trarg1a/sema4ga	24	bp_dn	1175	109	0.220183
381	LDpn	GO:0072659	protein localization to plasma membrane	22/1175	96/18284	1.33506e-07	1.03153e-05	9.02718e-06	tmem150aa/rab3ab/tspan5b/zdhhc7/efr3bb/tspan5a/ehd3/ehd4/tspan33a/tmem150ab/fybb/gripap1/pacs2/ramp2/ank1b/rab8a/efr3a/si:dkey-206p8.1/rab13/efr3ba/gopc/tspan17	22	bp_dn	1175	96	0.229167
382	LDpn	GO:0120035	regulation of plasma membrane bounded cell projection organization	35/1175	208/18284	1.47181e-07	1.1047e-05	9.66744e-06	sema3ab/plxnb3/sema6ba/sema3gb/ntrk2b/l1camb/epha4b/gsk3bb/sema4ba/plxna2/znf365/tiam1b/pard3ab/slit1a/zgc:114120/plxna1a/rab5ab/sema3bl/sema3b/bcl11ab/cntn2/lzts3b/sema6bb/ulk1b/sema5ba/lamb1a/plxnb2b/sema7a/cdc42ep5/arhgap24/sema3e/pacsin1a/ntrk2a/si:dkey-40c11.2/sema4ga	35	bp_dn	1175	208	0.168269
383	LDpn	GO:0045926	negative regulation of growth	16/1175	54/18284	1.57577e-07	1.14987e-05	1.00628e-05	sema3ab/wwc1/sema6ba/sema3gb/igfbp2b/epha4b/sema4ba/osgin2/sema3bl/sema3b/sema6bb/ulk1b/sema5ba/sema7a/sema3e/sema4ga	16	bp_dn	1175	54	0.296296
384	LDpn	GO:0001558	regulation of cell growth	23/1175	106/18284	2.01941e-07	1.43378e-05	1.25473e-05	sema3ab/sema6ba/sema3gb/l1camb/epha4b/sema4ba/dcc/socs2/pard3ab/slit1a/osgin2/sema3bl/sema3b/cntn2/sema6bb/ulk1b/sema5ba/dpysl2b/sema7a/sema3e/ntn1b/si:dkey-40c11.2/sema4ga	23	bp_dn	1175	106	0.216981
385	LDpn	GO:0048588	developmental cell growth	26/1175	134/18284	3.48345e-07	2.40816e-05	2.10744e-05	sema3ab/sema6ba/sema3gb/l1camb/epha4b/sema4ba/dcc/grna/nos1/pard3ab/slit1a/myo10l1/sema3bl/tppp2/sema3b/cntn2/sema6bb/ulk1b/sema5ba/dpysl2b/sema7a/sema3e/ntn1b/si:dkey-40c11.2/trarg1a/sema4ga	26	bp_dn	1175	134	0.19403
386	LDpn	GO:0060560	developmental growth involved in morphogenesis	32/1175	188/18284	3.81563e-07	2.57017e-05	2.24921e-05	sema3ab/sema6ba/sema3gb/l1camb/glis2b/epha4b/sema4ba/dcc/grna/nos1/pard3ab/slit1a/ryk/myo10l1/sema3bl/gna13b/tppp2/sema3b/cntn2/sema6bb/ulk1b/sema5ba/dpysl2b/sema7a/mpzl1l/stat3/sema3e/ntn1b/si:dkey-40c11.2/trarg1a/itgav/sema4ga	32	bp_dn	1175	188	0.170213
387	LDpn	GO:1990138	neuron projection extension	24/1175	118/18284	3.95165e-07	2.59525e-05	2.27116e-05	sema3ab/sema6ba/sema3gb/l1camb/epha4b/sema4ba/dcc/grna/slit1a/myo10l1/sema3bl/tppp2/sema3b/cntn2/sema6bb/ulk1b/sema5ba/dpysl2b/sema7a/sema3e/ntn1b/si:dkey-40c11.2/trarg1a/sema4ga	24	bp_dn	1175	118	0.20339
388	LDpn	GO:0031345	negative regulation of cell projection organization	15/1175	51/18284	4.27433e-07	2.7387e-05	2.3967e-05	sema3ab/sema6ba/sema3gb/epha4b/sema4ba/sema3bl/sema3b/bcl11ab/sema6bb/ulk1b/sema5ba/sema7a/arhgap24/sema3e/sema4ga	15	bp_dn	1175	51	0.294118
389	LDpn	GO:0016477	cell migration	84/1175	753/18284	4.76331e-07	2.92579e-05	2.56043e-05	sema3ab/kdr/csf1ra/wwc1/lmln/plxnb3/lamc3/sema6ba/sema3gb/rap2ab/ntrk2b/itga3b/plekhg5b/fer/fermt2/sele/itgb1b/tnfaip3/erbb3b/sema4ba/cd40/si:ch211-158d24.2/epha3/plxna2/hif1aa/itgb2/zgc:158659/met/robo4/ano6/gpc5b/srgap1a/pard3ab/nrp1b/itchb/ltk/pdgfba/ryk/zgc:114120/plxna1a/sema3bl/gna13b/fmnl2a/apc2/reck/sema3b/gpc1a/flt4/cntn2/sema6bb/dab1a/sema5ba/srgap3/peak1/pomgnt2/lamb1a/plxnb2b/tmeff1a/…	84	bp_dn	1175	753	0.111554
390	LDpn	GO:0098662	inorganic cation transmembrane transport	61/1175	489/18284	4.78907e-07	2.92579e-05	2.56043e-05	atp1a1a.4/cacng4b/kcnj9/trpc5a/cacnb4a/kcnc3b/slc12a5a/slc6a6b/slc6a16a/cacna1hb/slc6a5/slc6a16b/cacna1ia/slc6a15/kcnq3/pkd2/kcna4/itpr2/asic1c/fgf12b/kcnh3/kcnq5a/kcnb1/kcna2b/slc6a8/cacna1eb/klhl24a/slc6a17/cacnb3a/kcnc4/ca2/letm1/kcna1b/slc6a11b/fxyd6/ryk/kcnh1a/neto2b/kcnk10a/slc8a4a/kcnk1b/kcnk9/tpcn3/ank3b/slc6a6a/slc8a2b/atp2c1/cbarpb/cacnb3b/atp6ap1la/cax2/slc24a3/kcnj5/wnk4b/slc12a5b/kcn…	61	bp_dn	1175	489	0.124744
391	LDpn	GO:0016049	cell growth	29/1175	163/18284	5.13828e-07	3.06779e-05	2.68469e-05	sema3ab/sema6ba/sema3gb/l1camb/epha4b/sema4ba/dcc/grna/socs2/nos1/pard3ab/slit1a/osgin2/myo10l1/sema3bl/gna13b/tppp2/sema3b/cntn2/sema6bb/ulk1b/sema5ba/dpysl2b/sema7a/sema3e/ntn1b/si:dkey-40c11.2/trarg1a/sema4ga	29	bp_dn	1175	163	0.177914
392	LDpn	GO:0007264	small GTPase mediated signal transduction	44/1175	309/18284	5.58608e-07	3.26103e-05	2.8538e-05	rhobtb1/rasgrf2b/ralgps1/rhobtb2a/iqsec3b/rap2ab/kank2/rapgef5a/kras/rap1gap2a/dlc1/cdc42se1/rhobtb4/tiam1b/plce1/robo4/rapgefl1/rab9a/sipa1l3/gna13b/ralbp1/mmd/sh2d3ca/ralgapa1/rgl2/ctnnal1/arhgap17a/rac1b/rasgrp3/cdc42ep5/arhgap31/rhoua/arhgef2/rab30/arhgap24/ksr1a/chn2/sh2d3cb/arfgef3/shoc2/ralgapb/ralba/rab42a/rab4a	44	bp_dn	1175	309	0.142395
393	LDpn	GO:0048585	negative regulation of response to stimulus	65/1175	537/18284	5.9867e-07	3.41892e-05	2.99198e-05	otud7b/sema3ab/rnf34b/chico/sema6ba/sema3gb/kank2/dab2ipa/snx13/fzd5/epha4b/gsk3bb/sema4ba/tmbim1a/rgs7b/gatad2b/grna/grb10b/zgc:113531/socs2/faim2a/tmem127/socs5a/tle5/insig2/si:dkey-175m17.7/nf1b/crb2a/spred2b/neurl1aa/sema3bl/ldlrad4b/skila/apc2/pid1/sema3b/gpc1a/tmem170b/sema6bb/sema5ba/arnt/zgc:101664/cbl/arrb1/ptch2/sema7a/ppm1aa/src/arhgap24/nlrc3l/zfyve28/lzts2a/cflara/bcl2a/sema3e/bmt2/d…	65	bp_dn	1175	537	0.121043
394	LDpn	GO:0050771	negative regulation of axonogenesis	13/1175	40/18284	7.01286e-07	3.91974e-05	3.43025e-05	sema3ab/sema6ba/sema3gb/epha4b/sema4ba/sema3bl/sema3b/sema6bb/ulk1b/sema5ba/sema7a/sema3e/sema4ga	13	bp_dn	1175	40	0.325
395	LDpn	GO:0060627	regulation of vesicle-mediated transport	27/1175	148/18284	7.54661e-07	4.1302e-05	3.61443e-05	rab27b/syt2a/cacna1hb/scamp5a/fer/cacna1ia/aak1b/rab3ab/aak1a/syt7a/mib2/rab5ab/bicd1a/pick1/sept5b/cbarpb/gripap1/dnajc5aa/lgi3/cadpsa/stxbp5b/pacsin1a/rab8a/si:dkey-206p8.1/rab13/rab4a/gopc	27	bp_dn	1175	148	0.182432
396	LDpn	GO:0098655	cation transmembrane transport	64/1175	533/18284	9.66793e-07	5.09565e-05	4.45932e-05	atp1a1a.4/cacng4b/kcnj9/trpc5a/cacnb4a/kcnc3b/slc12a5a/slc6a6b/slc6a16a/cacna1hb/slc6a5/slc6a16b/cacna1ia/slc6a15/kcnq3/pkd2/kcna4/itpr2/asic1c/fgf12b/kcnh3/kcnq5a/kcnb1/kcna2b/slc6a8/cacna1eb/sfxn1/klhl24a/slc6a17/cacnb3a/shisa9b/kcnc4/sfxn3/ca2/letm1/kcna1b/slc6a11b/fxyd6/ryk/kcnh1a/neto2b/kcnk10a/slc8a4a/kcnk1b/kcnk9/tpcn3/ank3b/slc6a6a/slc8a2b/atp2c1/cbarpb/cacnb3b/atp6ap1la/cax2/slc24a3/kcnj…	64	bp_dn	1175	533	0.120075
397	LDpn	GO:0006812	cation transport	79/1175	707/18284	9.86242e-07	5.09565e-05	4.45932e-05	tfr1a/atp1a1a.4/kcnj10a/cacng4b/kcnj9/trpc5a/slc8a3/syt2a/slc5a6a/cacnb4a/kcnc3b/slc12a5a/slc6a6b/slc6a16a/cacna1hb/slc6a5/slc6a16b/cacna1ia/slc17a6a/slc6a15/kcnq3/pkd2/kcna4/itpr2/asic1c/fgf12b/kcnh3/kcnq5a/syt7a/kcnab2a/kcnb1/kcna2b/slc6a8/cacna1eb/sfxn1/klhl24a/slc6a17/cacnb3a/shisa9b/kcnc4/nkain4/sfxn3/ca2/letm1/kcna1b/slc7a10a/slc6a11b/fxyd6/ryk/kcnh1a/neto2b/kcnk10a/slc8a4a/kcnk1b/slc48a1a/…	79	bp_dn	1175	707	0.11174
398	LDpn	GO:0040008	regulation of growth	28/1175	159/18284	9.95382e-07	5.09565e-05	4.45932e-05	sema3ab/wwc1/sema6ba/sema3gb/lats2/l1camb/igfbp2b/epha4b/sema4ba/dcc/socs2/pard3ab/socs5a/slit1a/osgin2/sema3bl/sema3b/cntn2/sema6bb/ulk1b/sema5ba/dpysl2b/sema7a/sema3e/ntn1b/si:dkey-40c11.2/socs5b/sema4ga	28	bp_dn	1175	159	0.176101
399	LDpn	GO:0099537	trans-synaptic signaling	50/1175	379/18284	1.00866e-06	5.09565e-05	4.45932e-05	chrm2a/cacng4b/pdyn/dlgap1b/gabra2a/rims3/syt2a/cacnb4a/slc12a5a/gabrg2/slc6a5/pmch/usp46/ntrk2b/slc17a6a/kcnq3/erc2/nlgn4xb/rab3ab/nlgn1/grm3/plcl1/gabra4/cacna1eb/nos1/cacnb3a/shisa9b/grm1b/rab5ab/dlgap3/rims4/lrp4/napbb/kat2a/stx2b/gabrb4/nptx2a/gabra1/dlg2/pnoca/nsmfa/napba/cadpsa/slc17a7a/slc12a5b/dlgap4b/ntrk2a/drd2a/exoc4/cacna1bb	50	bp_dn	1175	379	0.131926
400	LDpn	GO:0010977	negative regulation of neuron projection development	14/1175	48/18284	1.15967e-06	5.64159e-05	4.93708e-05	sema3ab/sema6ba/sema3gb/epha4b/sema4ba/sema3bl/sema3b/bcl11ab/sema6bb/ulk1b/sema5ba/sema7a/sema3e/sema4ga	14	bp_dn	1175	48	0.291667
401	LDpn	GO:0030308	negative regulation of cell growth	14/1175	48/18284	1.15967e-06	5.64159e-05	4.93708e-05	sema3ab/sema6ba/sema3gb/epha4b/sema4ba/osgin2/sema3bl/sema3b/sema6bb/ulk1b/sema5ba/sema7a/sema3e/sema4ga	14	bp_dn	1175	48	0.291667
402	LDpn	GO:0048843	negative regulation of axon extension involved in axon guidance	11/1175	30/18284	1.29227e-06	6.17237e-05	5.40158e-05	sema3ab/sema6ba/sema3gb/sema4ba/sema3bl/sema3b/sema6bb/sema5ba/sema7a/sema3e/sema4ga	11	bp_dn	1175	30	0.366667
403	LDpn	GO:0050768	negative regulation of neurogenesis	15/1175	56/18284	1.60746e-06	7.54071e-05	6.59905e-05	sema3ab/sema6ba/sema3gb/epha4b/sema4ba/dner/daam2/sema3bl/sema3b/sema6bb/ulk1b/sema5ba/sema7a/sema3e/sema4ga	15	bp_dn	1175	56	0.267857
404	LDpn	GO:0007268	chemical synaptic transmission	49/1175	376/18284	1.84365e-06	8.35044e-05	7.30766e-05	chrm2a/cacng4b/pdyn/dlgap1b/gabra2a/rims3/syt2a/cacnb4a/slc12a5a/gabrg2/slc6a5/pmch/usp46/ntrk2b/slc17a6a/kcnq3/erc2/nlgn4xb/rab3ab/nlgn1/grm3/plcl1/gabra4/cacna1eb/cacnb3a/shisa9b/grm1b/rab5ab/dlgap3/rims4/lrp4/napbb/kat2a/stx2b/gabrb4/nptx2a/gabra1/dlg2/pnoca/nsmfa/napba/cadpsa/slc17a7a/slc12a5b/dlgap4b/ntrk2a/drd2a/exoc4/cacna1bb	49	bp_dn	1175	376	0.130319
405	LDpn	GO:0098916	anterograde trans-synaptic signaling	49/1175	376/18284	1.84365e-06	8.35044e-05	7.30766e-05	chrm2a/cacng4b/pdyn/dlgap1b/gabra2a/rims3/syt2a/cacnb4a/slc12a5a/gabrg2/slc6a5/pmch/usp46/ntrk2b/slc17a6a/kcnq3/erc2/nlgn4xb/rab3ab/nlgn1/grm3/plcl1/gabra4/cacna1eb/cacnb3a/shisa9b/grm1b/rab5ab/dlgap3/rims4/lrp4/napbb/kat2a/stx2b/gabrb4/nptx2a/gabra1/dlg2/pnoca/nsmfa/napba/cadpsa/slc17a7a/slc12a5b/dlgap4b/ntrk2a/drd2a/exoc4/cacna1bb	49	bp_dn	1175	376	0.130319
406	LDpn	GO:1990778	protein localization to cell periphery	22/1175	111/18284	1.8829e-06	8.38368e-05	7.33675e-05	tmem150aa/rab3ab/tspan5b/zdhhc7/efr3bb/tspan5a/ehd3/ehd4/tspan33a/tmem150ab/fybb/gripap1/pacs2/ramp2/ank1b/rab8a/efr3a/si:dkey-206p8.1/rab13/efr3ba/gopc/tspan17	22	bp_dn	1175	111	0.198198
407	LDpn	GO:0050919	negative chemotaxis	12/1175	37/18284	1.93125e-06	8.45564e-05	7.39973e-05	sema3ab/sema6ba/sema3gb/sema4ba/slit1a/sema3bl/sema3b/sema6bb/lrrc15/sema7a/sema3e/sema4ga	12	bp_dn	1175	37	0.324324
408	LDpn	GO:0051961	negative regulation of nervous system development	15/1175	57/18284	2.05294e-06	8.82319e-05	7.72138e-05	sema3ab/sema6ba/sema3gb/epha4b/sema4ba/dner/daam2/sema3bl/sema3b/sema6bb/ulk1b/sema5ba/sema7a/sema3e/sema4ga	15	bp_dn	1175	57	0.263158
409	LDpn	GO:0060284	regulation of cell development	31/1175	193/18284	2.08237e-06	8.82319e-05	7.72138e-05	sema3ab/csf1ra/plxnb3/sema6ba/sema3gb/l1camb/csf1rb/epha4b/sema4ba/plxna2/dner/grna/daam2/tiam1b/tnr/slit1a/plxna1a/sema3bl/reck/sema3b/cntn2/sema6bb/add1/ulk1b/sema5ba/plxnb2b/sema7a/stat3/sema3e/si:dkey-40c11.2/sema4ga	31	bp_dn	1175	193	0.160622
410	LDpn	GO:0048870	cell motility	87/1175	818/18284	2.19286e-06	9.00101e-05	7.87699e-05	sema3ab/kdr/csf1ra/wwc1/lmln/plxnb3/lamc3/sema6ba/sema3gb/rap2ab/ntrk2b/itga3b/plekhg5b/fer/fermt2/cacna1ia/sele/itgb1b/tnfaip3/erbb3b/sema4ba/cd40/si:ch211-158d24.2/epha3/plxna2/hif1aa/itgb2/zgc:158659/met/robo4/ano6/gpc5b/srgap1a/pard3ab/nrp1b/itchb/ltk/pdgfba/ryk/zgc:114120/plxna1a/sema3bl/gna13b/fmnl2a/apc2/reck/sema3b/gpc1a/flt4/cntn2/sema6bb/dab1a/sema5ba/srgap3/peak1/pomgnt2/lamb1a/plxnb2b…	87	bp_dn	1175	818	0.106357
411	LDpn	GO:0051674	localization of cell	87/1175	818/18284	2.19286e-06	9.00101e-05	7.87699e-05	sema3ab/kdr/csf1ra/wwc1/lmln/plxnb3/lamc3/sema6ba/sema3gb/rap2ab/ntrk2b/itga3b/plekhg5b/fer/fermt2/cacna1ia/sele/itgb1b/tnfaip3/erbb3b/sema4ba/cd40/si:ch211-158d24.2/epha3/plxna2/hif1aa/itgb2/zgc:158659/met/robo4/ano6/gpc5b/srgap1a/pard3ab/nrp1b/itchb/ltk/pdgfba/ryk/zgc:114120/plxna1a/sema3bl/gna13b/fmnl2a/apc2/reck/sema3b/gpc1a/flt4/cntn2/sema6bb/dab1a/sema5ba/srgap3/peak1/pomgnt2/lamb1a/plxnb2b…	87	bp_dn	1175	818	0.106357
412	LDpn	GO:0050767	regulation of neurogenesis	27/1175	157/18284	2.47903e-06	0.000100191	8.76793e-05	sema3ab/plxnb3/sema6ba/sema3gb/l1camb/epha4b/sema4ba/plxna2/dner/grna/daam2/tiam1b/tnr/slit1a/plxna1a/sema3bl/sema3b/cntn2/sema6bb/ulk1b/sema5ba/plxnb2b/sema7a/stat3/sema3e/si:dkey-40c11.2/sema4ga	27	bp_dn	1175	157	0.171975
413	LDpn	GO:0030517	negative regulation of axon extension	12/1175	38/18284	2.65824e-06	0.000105806	9.25933e-05	sema3ab/sema6ba/sema3gb/epha4b/sema4ba/sema3bl/sema3b/sema6bb/sema5ba/sema7a/sema3e/sema4ga	12	bp_dn	1175	38	0.315789
414	LDpn	GO:0022603	regulation of anatomical structure morphogenesis	46/1175	350/18284	3.00573e-06	0.000117852	0.000103135	sema3ab/kdr/palm2akap2/csf1ra/plxnb3/stab1/sema6ba/rhobtb2a/sema3gb/dab2ipa/fermt2/l1camb/csf1rb/epha4b/cdc42se1/sema4ba/cd40/plxna2/hif1aa/rhobtb4/tiam1b/pard3ab/ppp1r16b/slit1a/zgc:114120/plxna1a/sema3bl/fmnl2a/zeb1a/reck/sema3b/vat1/cntn2/lzts3b/sema6bb/ulk1b/sema5ba/plxnb2b/rac1b/sema7a/cdc42ep5/stat3/sema3e/si:dkey-40c11.2/dab2ipb/sema4ga	46	bp_dn	1175	350	0.131429
415	LDpn	GO:0032535	regulation of cellular component size	33/1175	218/18284	3.76509e-06	0.000145454	0.00012729	sema3ab/tmod2/sema6ba/sema3gb/slc12a5a/l1camb/epha4b/sema4ba/dcc/ssh1a/pard3ab/slit1a/sema3bl/sema3b/cntn2/sema6bb/add1/ulk1b/sema5ba/dpysl2b/sema7a/gsna/cdc42ep5/ssh2b/add3a/stat3/sptbn1/slc12a5b/sema3e/ntn1b/baiap2b/si:dkey-40c11.2/sema4ga	33	bp_dn	1175	218	0.151376
416	LDpn	GO:0051128	regulation of cellular component organization	82/1175	771/18284	4.32456e-06	0.000164647	0.000144086	sema3ab/abhd17aa/plxnb3/tmod2/sema6ba/rhobtb2a/bicd2/sema3gb/ntrk2b/l1camb/aak1b/epha4b/rab3ab/gsk3bb/sema4ba/aak1a/dcc/plxna2/ssh1a/znf365/rhobtb4/tiam1b/arhgef10lb/socs2/pard3ab/slit1a/map6b/limk1b/mib2/zgc:114120/plxna1a/rab5ab/osgin2/sema3bl/ldlrad4b/bicd1a/gna13b/napbb/pick1/apc2/tppp2/sema3b/vat1/camsap2b/bcl11ab/fyco1a/cntn2/lzts3b/sema6bb/add1/ulk1b/sema5ba/lamb1a/dpysl2b/dync1h1/arhgap17…	82	bp_dn	1175	771	0.106355
417	LDpn	GO:0001667	ameboidal-type cell migration	36/1175	250/18284	4.51497e-06	0.00016944	0.000148281	sema3ab/csf1ra/lmln/sema6ba/sema3gb/plekhg5b/itgb1b/erbb3b/sema4ba/cd40/epha3/robo4/pard3ab/nrp1b/ltk/ryk/sema3bl/gna13b/reck/sema3b/flt4/sema6bb/sema5ba/peak1/sema7a/sh3pxd2aa/esrra/tns1b/stat3/lzts2a/sema3e/mapkap1/prkcz/rab13/itgav/sema4ga	36	bp_dn	1175	250	0.144
418	LDpn	GO:0006814	sodium ion transport	27/1175	162/18284	4.58109e-06	0.0001695	0.000148334	atp1a1a.4/slc8a3/slc5a6a/slc6a6b/slc6a16a/slc6a5/slc6a16b/slc17a6a/slc6a15/asic1c/fgf12b/slc6a8/klhl24a/slc6a17/nkain4/ca2/slc6a11b/fxyd6/neto2b/slc8a4a/tpcn3/slc13a4/slc6a6a/slc8a2b/wnk4b/atp1a1a.1/slc8a1b	27	bp_dn	1175	162	0.166667
419	LDpn	GO:0007155	cell adhesion	79/1175	737/18284	4.85402e-06	0.000177104	0.000154988	ncanb/hapln2/pcdh2ab1/lmln/itga8/plxnb3/cldn19/lamc3/stab1/icam3/cdh23/zmp:0000001082/pcdhb/notch1b/si:ch73-233f7.6/itga3b/fer/fermt2/l1camb/sele/pvrl2l/susd5/itgb1b/vclb/nlgn4xb/cdh12a/nlgn1/cldn5a/dcc/si:ch73-233f7.3/si:ch211-158d24.2/plxna2/pcdh2aa15/pcdh2ab10/itgb2/cxadr/tln2b/robo4/tnr/pard3ab/mag/lyve1b/crb1/zgc:114120/dcbld2/plxna1a/pcdh2aa1/hapln3/pcdh2ab12/crb2a/zeb1a/cadm2a/jupb/lgals9l…	79	bp_dn	1175	737	0.107191
420	LDpn	GO:0018105	peptidyl-serine phosphorylation	22/1175	119/18284	6.23883e-06	0.000221478	0.000193821	pkn1a/hipk2/inpp5jb/lats2/camk1da/prkcab/hipk3b/rps6ka5/rps6ka4/mast1a/ttbk2a/akt3a/sh2d3ca/ulk1b/hipk1a/uhmk1/prkcq/camk1a/sh2d3cb/ttbk1b/prkcz/stk38a	22	bp_dn	1175	119	0.184874
421	LDpn	GO:0035725	sodium ion transmembrane transport	22/1175	119/18284	6.23883e-06	0.000221478	0.000193821	atp1a1a.4/slc6a6b/slc6a16a/slc6a5/slc6a16b/slc6a15/asic1c/fgf12b/slc6a8/klhl24a/slc6a17/ca2/slc6a11b/fxyd6/neto2b/slc8a4a/tpcn3/slc6a6a/slc8a2b/wnk4b/atp1a1a.1/slc8a1b	22	bp_dn	1175	119	0.184874
422	LDpn	GO:0006935	chemotaxis	51/1175	417/18284	7.2546e-06	0.000253224	0.000221602	sema3ab/unc5a/csf1ra/plxnb3/unc5db/lamc3/sema6ba/sema3gb/ntn2/fer/l1camb/efnb3b/epha4b/sema4ba/dcc/epha3/nova1/plxna2/robo4/ano6/tnr/tmem41b/nrp1b/efna3b/slit1a/plxna1a/sema3bl/bicd1a/sema3b/flt4/cntn2/sema6bb/sema5ba/lamb1a/dpysl2b/plxnb2b/lrrc15/ptch2/rac1b/sema7a/chst11/efnb3a/stat3/cdk5r1a/sema3e/ntn1b/cntn4/emb/lama1/rab13/sema4ga	51	bp_dn	1175	417	0.122302
423	LDpn	GO:0050922	negative regulation of chemotaxis	11/1175	35/18284	7.32587e-06	0.000253224	0.000221602	sema3ab/sema6ba/sema3gb/sema4ba/sema3bl/sema3b/sema6bb/sema5ba/sema7a/sema3e/sema4ga	11	bp_dn	1175	35	0.314286
424	LDpn	GO:0007267	cell-cell signaling	82/1175	785/18284	8.53997e-06	0.000291357	0.000254973	chrm2a/prkaa2/cacng4b/pdyn/dlgap1b/gabra2a/chico/rims3/syt2a/cacnb4a/dot1l/slc12a5a/gabrg2/slc6a5/pmch/usp46/ntrk2b/fermt2/gna11b/slc17a6a/kcnq3/pkd2/fzd5/gabbr1b/erc2/nlgn4xb/drp2/tnfaip3/rab3ab/aacs/nlgn1/grm3/gsk3bb/nlk2/plcl1/syt7a/grb10b/daam2/gabra4/cacna1eb/nos1/gpc5b/gabbr1a/cacnb3a/tle5/shisa9b/grm1b/dtnbb/ryk/rab5ab/dlgap3/rims4/lrp4/napbb/apc2/reck/tmem170b/kat2a/stx2b/gabrb4/tmem198a/…	82	bp_dn	1175	785	0.104459
425	LDpn	GO:0051668	localization within membrane	39/1175	289/18284	8.95615e-06	0.000301638	0.000263971	cacng4b/dennd1b/zgc:113278/tmem150aa/rab3ab/atad1b/tspan5b/grna/gpc5b/zdhhc20a/zdhhc7/golga7bb/pick1/efr3bb/rab11fip4a/gpc1a/tspan5a/rab11fip3/ehd3/ehd4/tspan33a/dlg2/tmem150ab/exoc8/fybb/gripap1/atad1a/pacs2/zdhhc14/ramp2/ank1b/rab8a/exoc4/efr3a/si:dkey-206p8.1/rab13/efr3ba/gopc/tspan17	39	bp_dn	1175	289	0.134948
426	LDpn	GO:0010721	negative regulation of cell development	15/1175	64/18284	9.70777e-06	0.000322814	0.000282502	sema3ab/sema6ba/sema3gb/epha4b/sema4ba/dner/daam2/sema3bl/sema3b/sema6bb/ulk1b/sema5ba/sema7a/sema3e/sema4ga	15	bp_dn	1175	64	0.234375
427	LDpn	GO:0042330	taxis	52/1175	434/18284	1.06117e-05	0.000348461	0.000304946	sema3ab/unc5a/csf1ra/plxnb3/unc5db/lamc3/sema6ba/sema3gb/ntn2/fer/l1camb/efnb3b/epha4b/sema4ba/dcc/epha3/nova1/plxna2/robo4/ano6/tnr/tmem41b/nrp1b/efna3b/slit1a/plxna1a/sema3bl/bicd1a/sema3b/flt4/cntn2/sema6bb/sema5ba/lamb1a/dpysl2b/plxnb2b/lrrc15/ptch2/rac1b/sema7a/chst11/efnb3a/stat3/cdk5r1a/sema3e/ntn1b/golga2/cntn4/emb/lama1/rab13/sema4ga	52	bp_dn	1175	434	0.119816
428	LDpn	GO:0040013	negative regulation of locomotion	16/1175	73/18284	1.23689e-05	0.000401149	0.000351054	sema3ab/lmln/plxnb3/sema6ba/sema3gb/rap2ab/sema4ba/srgap1a/sema3bl/sema3b/sema6bb/sema5ba/srgap3/sema7a/sema3e/sema4ga	16	bp_dn	1175	73	0.219178
429	LDpn	GO:0001944	vasculature development	63/1175	564/18284	1.25582e-05	0.000402323	0.000352082	mb/sema3ab/kdr/lpar1/lmln/gipc1/tinagl1/stab1/bmpr2b/dab2ipa/angpt4/notch1b/ppp2r2aa/plekhg5b/fer/fermt2/pkd2/rbpjb/itgb1b/vclb/nlgn1/cd40/slc2a1b/hif1aa/pkd1a/robo4/ano6/crim1/pard3ab/nrp1b/ppp1r16b/pdgfba/nf1b/dcbld2/slc2a1a/gna13b/hspa12b/reck/camsap2b/cds1/flt4/ccm2/peak1/padi2/hapln1b/arap3/ptprb/sdc2/sema3e/ctsz/ramp2/colec12/itgb8/pitpnm3/lama1/mcamb/calcrla/prkcz/rab13/dab2ipb/rab4a/itgav…	63	bp_dn	1175	564	0.111702
430	LDpn	GO:0048514	blood vessel morphogenesis	51/1175	426/18284	1.31617e-05	0.000416576	0.000364555	mb/sema3ab/kdr/lpar1/lmln/gipc1/tinagl1/bmpr2b/dab2ipa/angpt4/notch1b/ppp2r2aa/plekhg5b/fermt2/rbpjb/vclb/nlgn1/cd40/slc2a1b/hif1aa/robo4/ano6/pard3ab/nrp1b/ppp1r16b/pdgfba/dcbld2/slc2a1a/gna13b/hspa12b/reck/camsap2b/cds1/flt4/ccm2/peak1/hapln1b/ptprb/sdc2/sema3e/ctsz/ramp2/colec12/itgb8/lama1/mcamb/calcrla/prkcz/rab13/dab2ipb/itgav	51	bp_dn	1175	426	0.119718
431	LDpn	GO:0048841	regulation of axon extension involved in axon guidance	11/1175	37/18284	1.33277e-05	0.000416809	0.000364759	sema3ab/sema6ba/sema3gb/sema4ba/sema3bl/sema3b/sema6bb/sema5ba/sema7a/sema3e/sema4ga	11	bp_dn	1175	37	0.297297
432	LDpn	GO:0018209	peptidyl-serine modification	22/1175	125/18284	1.4143e-05	0.00043649	0.000381982	pkn1a/hipk2/inpp5jb/lats2/camk1da/prkcab/hipk3b/rps6ka5/rps6ka4/mast1a/ttbk2a/akt3a/sh2d3ca/ulk1b/hipk1a/uhmk1/prkcq/camk1a/sh2d3cb/ttbk1b/prkcz/stk38a	22	bp_dn	1175	125	0.176
433	LDpn	GO:0048846	axon extension involved in axon guidance	12/1175	44/18284	1.44555e-05	0.00043649	0.000381982	sema3ab/sema6ba/sema3gb/sema4ba/dcc/sema3bl/sema3b/sema6bb/sema5ba/sema7a/sema3e/sema4ga	12	bp_dn	1175	44	0.272727
434	LDpn	GO:1902284	neuron projection extension involved in neuron projection guidance	12/1175	44/18284	1.44555e-05	0.00043649	0.000381982	sema3ab/sema6ba/sema3gb/sema4ba/dcc/sema3bl/sema3b/sema6bb/sema5ba/sema7a/sema3e/sema4ga	12	bp_dn	1175	44	0.272727
435	LDpn	GO:0043269	regulation of ion transport	37/1175	274/18284	1.48563e-05	0.000443493	0.000388111	kcnj10a/cacng4b/kcnj9/syt2a/cacnb4a/kcnc3b/cacna1hb/kcnq3/pkd2/kcna4/fgf12b/kcnh3/kcnq5a/syt7a/kcnab2a/kcnb1/kcna2b/cacna1eb/klhl24a/ano6/cacnb3a/shisa9b/kcnc4/nkain4/kcna1b/fxyd6/kcnh1a/neto2b/ank3b/cbarpb/kcnj5/wnk4b/kcng2/gpm6bb/drd2a/kcna1a/cacna1bb	37	bp_dn	1175	274	0.135036
436	LDpn	GO:0001525	angiogenesis	44/1175	350/18284	1.53119e-05	0.000447386	0.000391518	sema3ab/kdr/lpar1/lmln/gipc1/tinagl1/bmpr2b/dab2ipa/angpt4/notch1b/plekhg5b/fermt2/rbpjb/nlgn1/cd40/slc2a1b/hif1aa/robo4/ano6/nrp1b/ppp1r16b/pdgfba/dcbld2/slc2a1a/gna13b/hspa12b/reck/camsap2b/cds1/flt4/peak1/hapln1b/ptprb/sdc2/sema3e/ctsz/ramp2/itgb8/mcamb/calcrla/prkcz/rab13/dab2ipb/itgav	44	bp_dn	1175	350	0.125714
437	LDpn	GO:0034762	regulation of transmembrane transport	34/1175	243/18284	1.53651e-05	0.000447386	0.000391518	kcnj10a/cacng4b/kcnj9/cacnb4a/kcnc3b/cacna1hb/kcnq3/pkd2/kcna4/fgf12b/kcnh3/kcnq5a/kcnab2a/kcnb1/kcna2b/cacna1eb/klhl24a/ano6/cacnb3a/shisa9b/kcnc4/kcna1b/fxyd6/kcnh1a/neto2b/pid1/ank3b/cbarpb/kcnj5/wnk4b/kcng2/drd2a/kcna1a/cacna1bb	34	bp_dn	1175	243	0.139918
438	LDpn	GO:0007167	enzyme linked receptor protein signaling pathway	62/1175	556/18284	1.54976e-05	0.000447386	0.000391518	kdr/csf1ra/ddr2l/prex1/bmpr2b/acvr1bb/dab2ipa/lats2/ntrk2b/fer/csf1rb/igfbp2b/efnb3b/tgfbr1b/epha4b/erbb3b/gsk3bb/epha3/bmp16/grb10b/mvb12ba/zgc:113531/dok6/met/tgfb2/nrp1b/efna3b/hck/ltk/pdgfba/ryk/rab5ab/ldlrad4b/skila/pid1/scube1/gpc1a/flt4/acvr2ab/cbl/frs3/zdhhc17/si:ch211-284e13.4/src/efnb3a/htra1a/smad4b/igf1ra/smad4a/stat3/zfyve28/lzts2a/ptprub/ntrk2a/rbms3/sfrp1a/stat5b/skilb/spartb/dab2i…	62	bp_dn	1175	556	0.111511
439	LDpn	GO:0016192	vesicle-mediated transport	92/1175	925/18284	1.72991e-05	0.000493963	0.000432278	mrc1a/tfr1a/arf3b/cacng4b/slc8a3/rab27b/dennd1b/rims3/syt2a/rhobtb2a/ap1m3/fnbp1a/cdh23/cacna1hb/cltb/scamp5a/fer/cacna1ia/slc17a6a/aak1b/nlgn4xb/rab3ab/nlgn1/aak1a/syt7a/kcnb1/itgb2/rhobtb4/cdk16/spire1b/atp9b/met/marco/rab9a/lamtor1/gga3b/kif1ab/eps15l1a/mib2/vps26bl/rab5ab/rims4/lrp1ba/bicd1a/lrp4/ralbp1/march2/napbb/pick1/nrbp2b/rab11fip4a/sept5b/vamp2/dnm1a/sec31b/rab11fip3/ehd3/stx2b/arrb1/…	92	bp_dn	1175	925	0.0994595
440	LDpn	GO:0006813	potassium ion transport	29/1175	194/18284	1.82448e-05	0.000515365	0.000451008	atp1a1a.4/kcnj10a/kcnj9/kcnc3b/slc12a5a/kcnq3/pkd2/kcna4/kcnh3/kcnq5a/kcnab2a/kcnb1/kcna2b/klhl24a/kcnc4/kcna1b/kcnh1a/neto2b/kcnk10a/kcnk1b/kcnk9/ank3b/kcnj5/wnk4b/slc12a5b/kcng2/atp1a1a.1/drd2a/kcna1a	29	bp_dn	1175	194	0.149485
441	LDpn	GO:0034765	regulation of ion transmembrane transport	33/1175	235/18284	1.89061e-05	0.000528365	0.000462384	kcnj10a/cacng4b/kcnj9/cacnb4a/kcnc3b/cacna1hb/kcnq3/pkd2/kcna4/fgf12b/kcnh3/kcnq5a/kcnab2a/kcnb1/kcna2b/cacna1eb/klhl24a/ano6/cacnb3a/shisa9b/kcnc4/kcna1b/fxyd6/kcnh1a/neto2b/ank3b/cbarpb/kcnj5/wnk4b/kcng2/drd2a/kcna1a/cacna1bb	33	bp_dn	1175	235	0.140426
442	LDpn	GO:0065009	regulation of molecular function	88/1175	878/18284	1.98294e-05	0.000548336	0.000479861	kdr/csf1ra/rnf34b/cacng4b/plxnb3/dlgap1b/ddr2l/rasgrf2b/ralgps1/cacnb4a/dot1l/crtc1a/dab2ipa/rapgef5a/ntrk2b/fer/camk1da/csf1rb/crtc1b/prkar1ab/rap1gap2a/epha4b/erbb3b/fgf12b/cd40/epha3/plxna2/syngap1a/tiam1b/plce1/nos1/met/klhl24a/rapgefl1/cacnb3a/shisa9b/ppp6r2b/ltk/serpinb14/pdgfba/fxyd6/si:dkey-175m17.7/ryk/nf1b/sipa1l3/plxna1a/dlgap3/ppm1e/neto2b/gna13b/ralbp1/ptpra/reck/ccnd2a/flt4/ralgapa1…	88	bp_dn	1175	878	0.100228
443	LDpn	GO:0072657	protein localization to membrane	33/1175	236/18284	2.06538e-05	0.000565183	0.000494605	zgc:113278/tmem150aa/rab3ab/atad1b/tspan5b/grna/gpc5b/zdhhc20a/zdhhc7/golga7bb/pick1/efr3bb/gpc1a/tspan5a/ehd3/ehd4/tspan33a/dlg2/tmem150ab/fybb/gripap1/atad1a/pacs2/zdhhc14/ramp2/ank1b/rab8a/efr3a/si:dkey-206p8.1/rab13/efr3ba/gopc/tspan17	33	bp_dn	1175	236	0.139831
444	LDpn	GO:0001568	blood vessel development	55/1175	480/18284	2.17284e-05	0.000588458	0.000514973	mb/sema3ab/kdr/lpar1/lmln/gipc1/tinagl1/bmpr2b/dab2ipa/angpt4/notch1b/ppp2r2aa/plekhg5b/fer/fermt2/rbpjb/itgb1b/vclb/nlgn1/cd40/slc2a1b/hif1aa/robo4/ano6/crim1/pard3ab/nrp1b/ppp1r16b/pdgfba/nf1b/dcbld2/slc2a1a/gna13b/hspa12b/reck/camsap2b/cds1/flt4/ccm2/peak1/hapln1b/ptprb/sdc2/sema3e/ctsz/ramp2/colec12/itgb8/lama1/mcamb/calcrla/prkcz/rab13/dab2ipb/itgav	55	bp_dn	1175	480	0.114583
445	LDpn	GO:0051960	regulation of nervous system development	27/1175	178/18284	2.68828e-05	0.000720624	0.000630634	sema3ab/plxnb3/sema6ba/sema3gb/l1camb/epha4b/sema4ba/plxna2/dner/grna/daam2/tiam1b/tnr/slit1a/plxna1a/sema3bl/sema3b/cntn2/sema6bb/ulk1b/sema5ba/plxnb2b/sema7a/stat3/sema3e/si:dkey-40c11.2/sema4ga	27	bp_dn	1175	178	0.151685
446	LDpn	GO:0030334	regulation of cell migration	32/1175	229/18284	2.77662e-05	0.000736786	0.000644778	sema3ab/csf1ra/lmln/plxnb3/sema6ba/sema3gb/rap2ab/fer/sema4ba/cd40/plxna2/robo4/srgap1a/pdgfba/zgc:114120/plxna1a/sema3bl/reck/sema3b/sema6bb/sema5ba/srgap3/peak1/plxnb2b/rac1b/sema7a/nsmfa/sema3e/lama1/prkcz/sst1.2/sema4ga	32	bp_dn	1175	229	0.139738
447	LDpn	GO:0010001	glial cell differentiation	23/1175	140/18284	2.88737e-05	0.000758511	0.00066379	csf1ra/myrf/f8/nav1b/erbb3b/dner/grna/cux2b/daam2/pard3ab/cadm1b/nf1b/nfat5b/gna13b/dync1h1/plp1b/plp1a/nlrc3l/cadm1a/sox9a/tuba8l3/olig1/irf8	23	bp_dn	1175	140	0.164286
448	LDpn	GO:0071805	potassium ion transmembrane transport	26/1175	171/18284	3.6079e-05	0.000938412	0.000821226	atp1a1a.4/kcnj9/kcnc3b/slc12a5a/kcnq3/pkd2/kcna4/kcnh3/kcnq5a/kcnb1/kcna2b/klhl24a/kcnc4/kcna1b/kcnh1a/neto2b/kcnk10a/kcnk1b/kcnk9/ank3b/kcnj5/wnk4b/slc12a5b/kcng2/atp1a1a.1/kcna1a	26	bp_dn	1175	171	0.152047
449	LDpn	GO:0007169	transmembrane receptor protein tyrosine kinase signaling pathway	41/1175	332/18284	4.46551e-05	0.00115009	0.00100647	kdr/csf1ra/ddr2l/dab2ipa/ntrk2b/fer/csf1rb/igfbp2b/efnb3b/epha4b/erbb3b/gsk3bb/epha3/grb10b/mvb12ba/dok6/met/nrp1b/efna3b/hck/ltk/pdgfba/ryk/pid1/gpc1a/flt4/cbl/frs3/zdhhc17/si:ch211-284e13.4/src/efnb3a/htra1a/igf1ra/stat3/zfyve28/ntrk2a/stat5b/dab2ipb/socs5b/dusp4	41	bp_dn	1175	332	0.123494
450	LDpn	GO:0050772	positive regulation of axonogenesis	10/1175	35/18284	4.82681e-05	0.00123107	0.00107734	plxnb3/l1camb/plxna2/tiam1b/slit1a/plxna1a/cntn2/plxnb2b/sema7a/si:dkey-40c11.2	10	bp_dn	1175	35	0.285714
451	LDpn	GO:0042063	gliogenesis	24/1175	156/18284	5.85653e-05	0.00147934	0.0012946	csf1ra/myrf/f8/nav1b/erbb3b/dner/grna/cux2b/daam2/pard3ab/cadm1b/nf1b/nfat5b/gna13b/dync1h1/plp1b/plp1a/nlrc3l/stat3/cadm1a/sox9a/tuba8l3/olig1/irf8	24	bp_dn	1175	156	0.153846
452	LDpn	GO:0050793	regulation of developmental process	82/1175	830/18284	6.27572e-05	0.00157012	0.00137405	sema3ab/kdr/palm2akap2/csf1ra/wwc1/plxnb3/hipk2/stab1/sema6ba/rhobtb2a/sema3gb/dab2ipa/notch1b/lats2/fermt2/l1camb/csf1rb/igfbp2b/epha4b/tfe3a/mturn/cdc42se1/sema4ba/cd40/dcc/pum2/plxna2/dner/grna/hif1aa/mecp2/daam2/rhobtb4/tiam1b/ano6/tnr/pard3ab/ppp1r16b/ltk/slit1a/zgc:114120/nf1b/plxna1a/sema3bl/fmnl2a/zeb1a/apc2/reck/sema3b/vat1/bcl11ab/cntn2/lzts3b/sema6bb/add1/ulk1b/sema5ba/kat2a/zgc:101664…	82	bp_dn	1175	830	0.0987952
453	LDpn	GO:0015711	organic anion transport	24/1175	157/18284	6.50027e-05	0.00161096	0.00140979	slc5a6a/slc6a6b/slc6a5/slc27a4/slc4a2b/slc2a1b/slc23a2/slc4a10b/sfxn1/slc6a17/slc25a22a/sfxn3/slc7a10a/slc2a1a/slco4a1/slc25a42/slc1a3b/slc2a3b/slco2b1/slc27a1b/slc6a6a/slc43a2a/slc16a1b/slc25a6	24	bp_dn	1175	157	0.152866
454	LDpn	GO:0009968	negative regulation of signal transduction	50/1175	441/18284	6.64998e-05	0.00163266	0.00142878	otud7b/rnf34b/chico/kank2/dab2ipa/snx13/fzd5/gsk3bb/tmbim1a/rgs7b/gatad2b/grb10b/zgc:113531/socs2/faim2a/tmem127/socs5a/tle5/insig2/si:dkey-175m17.7/nf1b/crb2a/spred2b/neurl1aa/ldlrad4b/skila/apc2/pid1/gpc1a/tmem170b/arnt/cbl/arrb1/ptch2/ppm1aa/src/arhgap24/zfyve28/lzts2a/cflara/bcl2a/bmt2/dusp8a/sfrp1a/slc25a6/skilb/spartb/dab2ipb/socs5b/dusp4	50	bp_dn	1175	441	0.113379
455	LDpn	GO:0010648	negative regulation of cell communication	51/1175	456/18284	8.01362e-05	0.00192493	0.00168455	otud7b/rnf34b/chico/kank2/dab2ipa/snx13/fzd5/gsk3bb/tmbim1a/rgs7b/gatad2b/grb10b/zgc:113531/socs2/faim2a/tmem127/socs5a/tle5/insig2/si:dkey-175m17.7/nf1b/crb2a/spred2b/neurl1aa/ldlrad4b/skila/apc2/pid1/gpc1a/tmem170b/arnt/cbl/arrb1/ptch2/ppm1aa/src/arhgap24/zfyve28/lzts2a/cflara/bcl2a/bmt2/drd2a/dusp8a/sfrp1a/slc25a6/skilb/spartb/dab2ipb/socs5b/dusp4	51	bp_dn	1175	456	0.111842
456	LDpn	GO:0023057	negative regulation of signaling	51/1175	456/18284	8.01362e-05	0.00192493	0.00168455	otud7b/rnf34b/chico/kank2/dab2ipa/snx13/fzd5/gsk3bb/tmbim1a/rgs7b/gatad2b/grb10b/zgc:113531/socs2/faim2a/tmem127/socs5a/tle5/insig2/si:dkey-175m17.7/nf1b/crb2a/spred2b/neurl1aa/ldlrad4b/skila/apc2/pid1/gpc1a/tmem170b/arnt/cbl/arrb1/ptch2/ppm1aa/src/arhgap24/zfyve28/lzts2a/cflara/bcl2a/bmt2/drd2a/dusp8a/sfrp1a/slc25a6/skilb/spartb/dab2ipb/socs5b/dusp4	51	bp_dn	1175	456	0.111842
457	LDpn	GO:0099003	vesicle-mediated transport in synapse	18/1175	103/18284	9.14641e-05	0.00214532	0.00187742	rims3/syt2a/slc17a6a/nlgn4xb/rab3ab/nlgn1/rims4/napbb/dnm1a/stx2b/dnm1b/gripap1/itsn1/napba/dnajc5aa/cadpsa/sh3gl1b/slc17a7a	18	bp_dn	1175	103	0.174757
458	LDpn	GO:0099504	synaptic vesicle cycle	18/1175	103/18284	9.14641e-05	0.00214532	0.00187742	rims3/syt2a/slc17a6a/nlgn4xb/rab3ab/nlgn1/rims4/napbb/dnm1a/stx2b/dnm1b/gripap1/itsn1/napba/dnajc5aa/cadpsa/sh3gl1b/slc17a7a	18	bp_dn	1175	103	0.174757
459	LDpn	GO:0007265	Ras protein signal transduction	31/1175	233/18284	9.41859e-05	0.00218961	0.00191618	rasgrf2b/ralgps1/iqsec3b/rap2ab/kank2/rapgef5a/kras/dlc1/cdc42se1/plce1/robo4/rapgefl1/rab9a/gna13b/mmd/rgl2/ctnnal1/arhgap17a/rac1b/rasgrp3/cdc42ep5/rhoua/arhgef2/rab30/arhgap24/ksr1a/arfgef3/shoc2/ralba/rab42a/rab4a	31	bp_dn	1175	233	0.133047
460	LDpn	GO:0045595	regulation of cell differentiation	48/1175	426/18284	0.000107435	0.00247572	0.00216656	sema3ab/csf1ra/plxnb3/hipk2/sema6ba/sema3gb/l1camb/csf1rb/epha4b/tfe3a/mturn/sema4ba/pum2/plxna2/dner/grna/mecp2/daam2/tiam1b/tnr/ltk/slit1a/nf1b/plxna1a/sema3bl/apc2/reck/sema3b/cntn2/sema6bb/add1/ulk1b/sema5ba/kat2a/dpysl2b/dnmt3bb.1/plxnb2b/sema7a/arhgef2/stat3/brinp2/sema3e/sox9a/si:dkey-40c11.2/enpp1/dusp4/sema4ga/irf8	48	bp_dn	1175	426	0.112676
461	LDpn	GO:0006897	endocytosis	37/1175	302/18284	0.000121587	0.00275397	0.00241006	mrc1a/tfr1a/cacng4b/dennd1b/syt2a/rhobtb2a/fnbp1a/cdh23/aak1b/nlgn4xb/nlgn1/aak1a/rhobtb4/atp9b/eps15l1a/mib2/rab5ab/lrp1ba/bicd1a/lrp4/ralbp1/march2/pick1/dnm1a/ehd3/arrb1/dnm1b/ehd4/rac1b/itsn1/rhoua/scarb2c/sh3gl1b/eea1/pacsin1a/ramp2/rab4a	37	bp_dn	1175	302	0.122517
462	LDpn	GO:2000145	regulation of cell motility	32/1175	247/18284	0.000121606	0.00275397	0.00241006	sema3ab/csf1ra/lmln/plxnb3/sema6ba/sema3gb/rap2ab/fer/sema4ba/cd40/plxna2/robo4/srgap1a/pdgfba/zgc:114120/plxna1a/sema3bl/reck/sema3b/sema6bb/sema5ba/srgap3/peak1/plxnb2b/rac1b/sema7a/nsmfa/sema3e/lama1/prkcz/sst1.2/sema4ga	32	bp_dn	1175	247	0.129555
463	LDpn	GO:0017157	regulation of exocytosis	15/1175	79/18284	0.000132447	0.00294864	0.00258042	rab27b/syt2a/cacna1hb/scamp5a/fer/cacna1ia/rab3ab/syt7a/sept5b/cbarpb/lgi3/cadpsa/stxbp5b/rab8a/rab13	15	bp_dn	1175	79	0.189873
464	LDpn	GO:0090130	tissue migration	15/1175	79/18284	0.000132447	0.00294864	0.00258042	csf1ra/lmln/plekhg5b/cd40/epha3/robo4/nrp1b/ltk/zeb1a/reck/flt4/peak1/mapkap1/prkcz/rab13	15	bp_dn	1175	79	0.189873
465	LDpn	GO:0051270	regulation of cellular component movement	33/1175	260/18284	0.000142478	0.00314529	0.00275252	sema3ab/csf1ra/lmln/plxnb3/sema6ba/sema3gb/rap2ab/fer/sema4ba/cd40/plxna2/robo4/srgap1a/pdgfba/zgc:114120/plxna1a/sema3bl/bicd1a/reck/sema3b/sema6bb/sema5ba/srgap3/peak1/plxnb2b/rac1b/sema7a/nsmfa/sema3e/lama1/prkcz/sst1.2/sema4ga	33	bp_dn	1175	260	0.126923
466	LDpn	GO:0051129	negative regulation of cellular component organization	27/1175	196/18284	0.000145467	0.0031739	0.00277755	sema3ab/tmod2/sema6ba/sema3gb/epha4b/sema4ba/ssh1a/sema3bl/ldlrad4b/apc2/sema3b/vat1/camsap2b/bcl11ab/sema6bb/add1/ulk1b/sema5ba/sema7a/gsna/arhgap24/ssh2b/add3a/sptbn1/sema3e/slc25a6/sema4ga	27	bp_dn	1175	196	0.137755
467	LDpn	GO:2000026	regulation of multicellular organismal development	46/1175	408/18284	0.00014619	0.0031739	0.00277755	sema3ab/kdr/plxnb3/sema6ba/sema3gb/dab2ipa/l1camb/epha4b/tfe3a/mturn/sema4ba/cd40/plxna2/dner/grna/hif1aa/daam2/tiam1b/ano6/tnr/ppp1r16b/slit1a/plxna1a/sema3bl/zeb1a/reck/sema3b/cntn2/sema6bb/add1/ulk1b/sema5ba/kat2a/plxnb2b/sema7a/esrra/stat3/sema3e/sox9a/rbms3/si:dkey-40c11.2/enpp1/lama1/dab2ipb/sema4ga/irf8	46	bp_dn	1175	408	0.112745
468	LDpn	GO:0006887	exocytosis	26/1175	186/18284	0.000150722	0.00324546	0.00284017	rab27b/rims3/syt2a/cacna1hb/scamp5a/fer/cacna1ia/rab3ab/syt7a/kcnb1/cdk16/rims4/napbb/sept5b/stx2b/cbarpb/exoc8/rab11fip5a/napba/lgi3/cadpsa/stxbp5b/baiap3/rab8a/exoc4/rab13	26	bp_dn	1175	186	0.139785
469	LDpn	GO:0051259	protein complex oligomerization	18/1175	109/18284	0.000192869	0.00410844	0.00359539	crtc1a/kcnc3b/gabrg2/pkd2/crtc1b/kcna4/asic1c/kcnb1/kcna2b/kcnc4/letm1/kcna1b/kctd2/gabra1/kcng2/kctd3/kcna1a/kctd5a	18	bp_dn	1175	109	0.165138
470	LDpn	GO:0098656	anion transmembrane transport	21/1175	138/18284	0.000193927	0.00410844	0.00359539	gabra2a/slc5a6a/slc12a5a/gabrg2/slc6a5/slc23a2/gabra4/sfxn1/ano6/slc25a22a/sfxn3/ano3/slc25a42/slc1a3b/slc13a4/gabrb4/gabra1/pacc1/slc37a1/slc12a5b/slc25a6	21	bp_dn	1175	138	0.152174
471	LDpn	GO:0048017	inositol lipid-mediated signaling	12/1175	57/18284	0.000223257	0.00469197	0.00410605	ntrk2b/plcl1/zgc:158659/pdgfba/nyap2a/pi4kaa/pi4kab/tpte/igf1ra/si:ch211-168k14.2/ntrk2a/nyap2b	12	bp_dn	1175	57	0.210526
472	LDpn	GO:0009101	glycoprotein biosynthetic process	31/1175	246/18284	0.000254212	0.00530011	0.00463825	b3gnt7/galnt6/st8sia3/ext1b/mgat3b/mgat4c/large1/st6galnac6/xylt2/tmtc2b/st8sia5/gfpt1/b4galt4/chst12a/b3galt1a/dpy19l1l/necab3/b4galt2/hs6st3b/fut8b/pomgnt2/chpfb/st6gal2b/xylt1/st3gal2/chst11/hs6st1a/chst7/st3gal3b/hs6st1b/ext1a	31	bp_dn	1175	246	0.126016
473	LDpn	GO:0021782	glial cell development	17/1175	102/18284	0.000256755	0.00531099	0.00464777	myrf/f8/nav1b/erbb3b/cux2b/pard3ab/cadm1b/nfat5b/gna13b/dync1h1/plp1b/plp1a/nlrc3l/cadm1a/tuba8l3/olig1/irf8	17	bp_dn	1175	102	0.166667
474	LDpn	GO:0030166	proteoglycan biosynthetic process	11/1175	50/18284	0.000269423	0.00552948	0.00483898	ext1b/xylt2/chst12a/hs6st3b/chpfb/xylt1/chst11/hs6st1a/chst7/hs6st1b/ext1a	11	bp_dn	1175	50	0.22
475	LDpn	GO:0040012	regulation of locomotion	32/1175	260/18284	0.00031289	0.0063718	0.0055761	sema3ab/csf1ra/lmln/plxnb3/sema6ba/sema3gb/rap2ab/fer/sema4ba/cd40/plxna2/robo4/srgap1a/pdgfba/zgc:114120/plxna1a/sema3bl/reck/sema3b/sema6bb/sema5ba/srgap3/peak1/plxnb2b/rac1b/sema7a/nsmfa/sema3e/lama1/prkcz/sst1.2/sema4ga	32	bp_dn	1175	260	0.123077
476	LDpn	GO:0006029	proteoglycan metabolic process	12/1175	60/18284	0.000369602	0.00726259	0.00635566	ext1b/xylt2/chst12a/hs6st3b/chpfb/xylt1/dse/chst11/hs6st1a/chst7/hs6st1b/ext1a	12	bp_dn	1175	60	0.2
477	LDpn	GO:0050769	positive regulation of neurogenesis	12/1175	60/18284	0.000369602	0.00726259	0.00635566	plxnb3/l1camb/plxna2/grna/tiam1b/slit1a/plxna1a/cntn2/plxnb2b/sema7a/stat3/si:dkey-40c11.2	12	bp_dn	1175	60	0.2
478	LDpn	GO:0090066	regulation of anatomical structure size	34/1175	285/18284	0.000370456	0.00726259	0.00635566	sema3ab/tmod2/sema6ba/sema3gb/slc12a5a/urp2/l1camb/epha4b/sema4ba/dcc/ssh1a/pard3ab/slit1a/sema3bl/sema3b/cntn2/sema6bb/add1/ulk1b/sema5ba/dpysl2b/sema7a/gsna/cdc42ep5/ssh2b/add3a/stat3/sptbn1/slc12a5b/sema3e/ntn1b/baiap2b/si:dkey-40c11.2/sema4ga	34	bp_dn	1175	285	0.119298
479	LDpn	GO:0040007	growth	46/1175	426/18284	0.000388762	0.00752421	0.0065846	sema3ab/wwc1/sema6ba/sema3gb/notch1b/lats2/l1camb/glis2b/igfbp2b/epha4b/erbb3b/large1/sema4ba/dcc/grna/socs2/nos1/pard3ab/socs5a/slit1a/smc1a/pdgfba/ryk/osgin2/myo10l1/sema3bl/gna13b/tppp2/sema3b/cntn2/sema6bb/ulk1b/sema5ba/lamb1a/dpysl2b/sema7a/mpzl1l/igf1ra/stat3/sema3e/ntn1b/si:dkey-40c11.2/trarg1a/socs5b/itgav/sema4ga	46	bp_dn	1175	426	0.107981
480	LDpn	GO:0098657	import into cell	19/1175	125/18284	0.000389529	0.00752421	0.0065846	atp1a1a.4/kcnj9/slc12a5a/slc6a5/kcnh3/slc27a4/cacna1eb/ca2/slc8a4a/slc1a3b/slc27a1b/slc8a2b/kcnj5/wnk4b/slc12a5b/atp1a1a.1/gpm6bb/slc8a1b/cacna1bb	19	bp_dn	1175	125	0.152
481	LDpn	GO:0048589	developmental growth	42/1175	380/18284	0.000423662	0.0081238	0.00710932	sema3ab/wwc1/sema6ba/sema3gb/notch1b/lats2/l1camb/glis2b/igfbp2b/epha4b/erbb3b/large1/sema4ba/dcc/grna/nos1/pard3ab/slit1a/smc1a/pdgfba/ryk/myo10l1/sema3bl/gna13b/tppp2/sema3b/cntn2/sema6bb/ulk1b/sema5ba/lamb1a/dpysl2b/sema7a/mpzl1l/igf1ra/stat3/sema3e/ntn1b/si:dkey-40c11.2/trarg1a/itgav/sema4ga	42	bp_dn	1175	380	0.110526
482	LDpn	GO:0034330	cell junction organization	33/1175	276/18284	0.000430905	0.0082028	0.00717846	si:ch73-61d6.3/abhd17aa/cldn19/cacnb4a/erc2/nlgn4xb/cdh12a/rab3ab/nlgn1/cntnap1/cldn5a/grna/mecp2/cacnb3a/pdzrn3a/zgc:114120/heg1/gfpt1/lgi2a/lgi2b/lrp4/pick1/jupb/si:dkeyp-74b6.2/ccm2/lzts3b/add1/gripap1/cldnk/plecb/patj/si:dkey-40c11.2/rab13	33	bp_dn	1175	276	0.119565
483	LDpn	GO:0048015	phosphatidylinositol-mediated signaling	11/1175	53/18284	0.000460571	0.00870447	0.00761748	ntrk2b/plcl1/zgc:158659/pdgfba/nyap2a/pi4kaa/pi4kab/tpte/igf1ra/ntrk2a/nyap2b	11	bp_dn	1175	53	0.207547
484	LDpn	GO:0048646	anatomical structure formation involved in morphogenesis	82/1175	886/18284	0.00051814	0.00972253	0.0085084	prkd2/sema3ab/kdr/lpar1/wwc1/lmln/gipc1/tinagl1/stab1/tmod2/bmpr2b/dab2ipa/ptpn21/angpt4/notch1b/plekhg5b/fermt2/cryabb/efnb3b/pkd2/rbpjb/itgb1b/nlgn1/cd40/cntnap1/epha3/slc2a1b/plxna2/map2k7/hif1aa/pkd1a/met/robo4/ano6/mef2aa/crim1/nrp1b/ppp2r3a/ppp1r16b/pdgfba/dcbld2/rab5ab/kcnh1a/csrp1b/slc2a1a/agtpbp1/gna13b/hspa12b/mmd/reck/camsap2b/cds1/flt4/grk3/peak1/snrkb/lamb1a/flncb/plecb/hapln1b/fam20…	82	bp_dn	1175	886	0.0925508
485	LDpn	GO:0090132	epithelium migration	13/1175	71/18284	0.000527151	0.00982147	0.00859499	csf1ra/lmln/plekhg5b/cd40/robo4/nrp1b/ltk/reck/flt4/peak1/mapkap1/prkcz/rab13	13	bp_dn	1175	71	0.183099
486	LDpn	GO:0008045	motor neuron axon guidance	11/1175	54/18284	0.000545282	0.0100877	0.00882799	sema3ab/lamc3/ntn2/tmem41b/bicd1a/flt4/rac1b/chst11/stat3/ntn1b/lama1	11	bp_dn	1175	54	0.203704
487	LDpn	GO:0010469	regulation of signaling receptor activity	10/1175	46/18284	0.000561834	0.0103212	0.00903235	cacng4b/dlgap1b/klhl24a/shisa9b/dlgap3/neto2b/cbl/arrb1/zfyve28/dlgap4b	10	bp_dn	1175	46	0.217391
488	LDpn	GO:0051239	regulation of multicellular organismal process	69/1175	721/18284	0.00057879	0.0105019	0.00919048	sema3ab/chrm2a/kdr/csf1ra/wwc1/plxnb3/dlgap1b/sema6ba/sema3gb/dab2ipa/scamp5a/lats2/l1camb/pkd2/epha4b/tfe3a/mturn/sema4ba/cd40/plxna2/dner/grna/hif1aa/daam2/tiam1b/ano6/tnr/tet1/ppp1r16b/slit1a/plxna1a/dlgap3/ifih1/sema3bl/tmem65/zeb1a/reck/sema3b/lgals9l3/cntn2/sema6bb/add1/ulk1b/slc27a1b/sema5ba/grk3/kat2a/peak1/zgc:101664/lgals9l1/plxnb2b/ptch2/sema7a/sorbs2a/cd226/esrra/stat3/sema3e/dlgap4b/…	69	bp_dn	1175	721	0.0957004
489	LDpn	GO:0051260	protein homooligomerization	15/1175	90/18284	0.000580149	0.0105019	0.00919048	crtc1a/kcnc3b/crtc1b/kcna4/asic1c/kcnb1/kcna2b/kcnc4/letm1/kcna1b/kctd2/kcng2/kctd3/kcna1a/kctd5a	15	bp_dn	1175	90	0.166667
490	LDpn	GO:0006470	protein dephosphorylation	24/1175	183/18284	0.000685251	0.0119855	0.0104888	ptpn21/tns2a/ppp2r2aa/ssh1a/ppp2r3a/ppp1r16b/ppp6r2b/si:dkey-175m17.7/ensab/ppm1e/ptpra/ptprnb/dusp3a/pdp2/ankle2/ptpn9a/ppm1lb/tpte/ssh2b/ptprb/ppp2r2bb/ptprub/dusp8a/dusp4	24	bp_dn	1175	183	0.131148
491	LDpn	GO:0030335	positive regulation of cell migration	16/1175	101/18284	0.000688927	0.0119855	0.0104888	sema3ab/csf1ra/sema6ba/sema3gb/fer/sema4ba/cd40/pdgfba/sema3bl/sema3b/sema6bb/sema5ba/sema7a/nsmfa/sema3e/sema4ga	16	bp_dn	1175	101	0.158416
492	LDpn	GO:0010720	positive regulation of cell development	13/1175	73/18284	0.000694776	0.0120077	0.0105082	plxnb3/l1camb/plxna2/grna/tiam1b/slit1a/plxna1a/cntn2/add1/plxnb2b/sema7a/stat3/si:dkey-40c11.2	13	bp_dn	1175	73	0.178082
493	LDpn	GO:0043087	regulation of GTPase activity	27/1175	216/18284	0.000700624	0.0120297	0.0105274	plxnb3/rasgrf2b/ralgps1/dab2ipa/rapgef5a/rap1gap2a/plxna2/syngap1a/tiam1b/plce1/rapgefl1/nf1b/sipa1l3/plxna1a/ralbp1/ralgapa1/rgl2/plxnb2b/rasgrp3/tbc1d12b/arhgap24/chn2/arap3/tbc1d9/ralgapb/tbc1d4/dab2ipb	27	bp_dn	1175	216	0.125
494	LDpn	GO:0033674	positive regulation of kinase activity	18/1175	121/18284	0.000712502	0.0121542	0.0106364	kdr/csf1ra/ddr2l/ntrk2b/camk1da/csf1rb/epha4b/erbb3b/epha3/met/ltk/pdgfba/ryk/flt4/slc27a1b/igf1ra/cdk5r1a/ntrk2a	18	bp_dn	1175	121	0.14876
495	LDpn	GO:0045055	regulated exocytosis	15/1175	92/18284	0.00073604	0.0124747	0.0109169	rims3/syt2a/cacna1hb/scamp5a/fer/cacna1ia/rab3ab/syt7a/rims4/napbb/stx2b/cbarpb/rab11fip5a/napba/cadpsa	15	bp_dn	1175	92	0.163043
496	LDpn	GO:0046474	glycerophospholipid biosynthetic process	18/1175	122/18284	0.000786687	0.0132342	0.0115815	etnk2/itpkb/pgap3/pip4k2ab/socs2/zgc:158659/socs5a/zgc:77375/pigk/efr3bb/selenoi/cds1/slc27a1b/pi4kaa/pi4kab/si:ch211-168k14.2/pip5k1aa/socs5b	18	bp_dn	1175	122	0.147541
497	LDpn	GO:0050920	regulation of chemotaxis	12/1175	65/18284	0.000790926	0.0132342	0.0115815	sema3ab/csf1ra/sema6ba/sema3gb/sema4ba/sema3bl/sema3b/sema6bb/sema5ba/sema7a/sema3e/sema4ga	12	bp_dn	1175	65	0.184615
498	LDpn	GO:0044093	positive regulation of molecular function	48/1175	466/18284	0.000838814	0.0139466	0.012205	kdr/csf1ra/ddr2l/rasgrf2b/ralgps1/crtc1a/rapgef5a/ntrk2b/fer/camk1da/csf1rb/crtc1b/rap1gap2a/epha4b/erbb3b/cd40/epha3/tiam1b/plce1/nos1/met/rapgefl1/ltk/pdgfba/ryk/sipa1l3/gna13b/ralbp1/flt4/ralgapa1/slc27a1b/rgl2/ppargc1a/pdp2/rasgrp3/trim62.1/tbc1d12b/igf1ra/arhgap24/wnk4b/chn2/cdk5r1a/arap3/cflara/tbc1d9/ntrk2a/ralgapb/tbc1d4	48	bp_dn	1175	466	0.103004
499	LDpn	GO:0070588	calcium ion transmembrane transport	21/1175	154/18284	0.000870081	0.0143755	0.0125803	cacng4b/trpc5a/cacnb4a/cacna1hb/cacna1ia/pkd2/itpr2/cacna1eb/cacnb3a/letm1/ryk/slc8a4a/slc8a2b/atp2c1/cbarpb/cacnb3b/cax2/slc24a3/drd2a/slc8a1b/cacna1bb	21	bp_dn	1175	154	0.136364
500	LDpn	GO:0050790	regulation of catalytic activity	66/1175	696/18284	0.000958741	0.0156436	0.01369	kdr/csf1ra/rnf34b/plxnb3/ddr2l/rasgrf2b/ralgps1/dab2ipa/rapgef5a/ntrk2b/camk1da/csf1rb/prkar1ab/rap1gap2a/epha4b/erbb3b/epha3/plxna2/syngap1a/tiam1b/plce1/nos1/met/rapgefl1/ppp6r2b/ltk/serpinb14/pdgfba/si:dkey-175m17.7/ryk/nf1b/sipa1l3/plxna1a/ppm1e/gna13b/ralbp1/ptpra/reck/ccnd2a/flt4/ralgapa1/slc27a1b/cbl/rgl2/pdp2/plxnb2b/dlg2/rasgrp3/tbc1d12b/scarb2c/igf1ra/arhgap24/chn2/cdk5r1a/arap3/zfyve28…	66	bp_dn	1175	696	0.0948276
501	LDpn	GO:0008360	regulation of cell shape	14/1175	85/18284	0.000985632	0.015885	0.0139013	palm2akap2/plxnb3/rhobtb2a/fermt2/cdc42se1/plxna2/rhobtb4/pard3ab/plxna1a/fmnl2a/plxnb2b/rac1b/cdc42ep5/stat3	14	bp_dn	1175	85	0.164706
502	LDpn	GO:0031346	positive regulation of cell projection organization	14/1175	85/18284	0.000985632	0.015885	0.0139013	plxnb3/ntrk2b/l1camb/plxna2/tiam1b/slit1a/plxna1a/cntn2/plxnb2b/sema7a/cdc42ep5/pacsin1a/ntrk2a/si:dkey-40c11.2	14	bp_dn	1175	85	0.164706
503	LDpn	GO:0051093	negative regulation of developmental process	24/1175	188/18284	0.00100644	0.0161215	0.0141083	sema3ab/wwc1/sema6ba/sema3gb/dab2ipa/igfbp2b/epha4b/sema4ba/dner/daam2/sema3bl/sema3b/vat1/bcl11ab/sema6bb/ulk1b/sema5ba/ptch2/sema7a/sema3e/enpp1/dab2ipb/dusp4/sema4ga	24	bp_dn	1175	188	0.12766
504	LDpn	GO:0002040	sprouting angiogenesis	19/1175	135/18284	0.00102426	0.0162155	0.0141905	lmln/gipc1/tinagl1/bmpr2b/rbpjb/nlgn1/slc2a1b/ano6/nrp1b/ppp1r16b/slc2a1a/hspa12b/reck/camsap2b/flt4/hapln1b/sdc2/sema3e/prkcz	19	bp_dn	1175	135	0.140741
505	LDpn	GO:0009100	glycoprotein metabolic process	33/1175	290/18284	0.00102466	0.0162155	0.0141905	b3gnt7/galnt6/st8sia3/ext1b/mgat3b/mgat4c/large1/st6galnac6/xylt2/tmtc2b/man1b1b/st8sia5/gfpt1/b4galt4/chst12a/b3galt1a/dpy19l1l/necab3/b4galt2/hs6st3b/fut8b/pomgnt2/chpfb/st6gal2b/xylt1/st3gal2/dse/chst11/hs6st1a/chst7/st3gal3b/hs6st1b/ext1a	33	bp_dn	1175	290	0.113793
506	LDpn	GO:0010631	epithelial cell migration	12/1175	67/18284	0.00104616	0.0164567	0.0144017	csf1ra/lmln/plekhg5b/cd40/robo4/nrp1b/ltk/reck/flt4/peak1/prkcz/rab13	12	bp_dn	1175	67	0.179104
507	LDpn	GO:1902476	chloride transmembrane transport	10/1175	50/18284	0.00112076	0.0175252	0.0153367	gabra2a/slc12a5a/gabrg2/gabra4/ano6/ano3/gabrb4/gabra1/pacc1/slc12a5b	10	bp_dn	1175	50	0.2
508	LDpn	GO:0043549	regulation of kinase activity	27/1175	223/18284	0.00113913	0.017628	0.0154267	kdr/csf1ra/ddr2l/ntrk2b/camk1da/csf1rb/prkar1ab/epha4b/erbb3b/epha3/met/ltk/pdgfba/si:dkey-175m17.7/ryk/ppm1e/ptpra/ccnd2a/flt4/slc27a1b/cbl/igf1ra/cdk5r1a/zfyve28/ptprb/ntrk2a/ccny	27	bp_dn	1175	223	0.121076
509	LDpn	GO:0032102	negative regulation of response to external stimulus	14/1175	87/18284	0.00124514	0.0190173	0.0166425	sema3ab/sema6ba/sema3gb/epha4b/sema4ba/grna/sema3bl/sema3b/sema6bb/sema5ba/sema7a/nlrc3l/sema3e/sema4ga	14	bp_dn	1175	87	0.16092
510	LDpn	GO:0006816	calcium ion transport	23/1175	181/18284	0.00134987	0.0201484	0.0176323	cacng4b/trpc5a/slc8a3/cacnb4a/cacna1hb/cacna1ia/pkd2/itpr2/cacna1eb/cacnb3a/letm1/ryk/slc8a4a/slc8a2b/atp2c1/cbarpb/cacnb3b/cax2/slc24a3/ramp2/drd2a/slc8a1b/cacna1bb	23	bp_dn	1175	181	0.127072
511	LDpn	GO:0043085	positive regulation of catalytic activity	41/1175	391/18284	0.001386	0.0205707	0.0180019	kdr/csf1ra/ddr2l/rasgrf2b/ralgps1/rapgef5a/ntrk2b/camk1da/csf1rb/rap1gap2a/epha4b/erbb3b/epha3/tiam1b/plce1/nos1/met/rapgefl1/ltk/pdgfba/ryk/sipa1l3/gna13b/ralbp1/flt4/ralgapa1/slc27a1b/rgl2/pdp2/rasgrp3/tbc1d12b/igf1ra/arhgap24/chn2/cdk5r1a/arap3/cflara/tbc1d9/ntrk2a/ralgapb/tbc1d4	41	bp_dn	1175	391	0.104859
512	LDpn	GO:2000147	positive regulation of cell motility	16/1175	108/18284	0.00143899	0.0212372	0.0185852	sema3ab/csf1ra/sema6ba/sema3gb/fer/sema4ba/cd40/pdgfba/sema3bl/sema3b/sema6bb/sema5ba/sema7a/nsmfa/sema3e/sema4ga	16	bp_dn	1175	108	0.148148
513	LDpn	GO:0042552	myelination	12/1175	70/18284	0.00155444	0.0227213	0.0198839	myrf/epha4b/erbb3b/gal3st1a/cntnap1/pard3ab/gna13b/dync1h1/mpz/plp1b/plp1a/tuba8l3	12	bp_dn	1175	70	0.171429
514	LDpn	GO:0006650	glycerophospholipid metabolic process	24/1175	194/18284	0.00155684	0.0227213	0.0198839	etnk2/inpp5jb/itpkb/pgap3/pip4k2ab/socs2/zgc:158659/socs5a/zgc:77375/pigk/efr3bb/selenoi/cds1/mtmr9/sacm1lb/slc27a1b/gpcpd1/pi4kaa/pi4kab/tpte/pgap1/si:ch211-168k14.2/pip5k1aa/socs5b	24	bp_dn	1175	194	0.123711
515	LDpn	GO:0051272	positive regulation of cellular component movement	16/1175	109/18284	0.00158821	0.0229942	0.0201228	sema3ab/csf1ra/sema6ba/sema3gb/fer/sema4ba/cd40/pdgfba/sema3bl/sema3b/sema6bb/sema5ba/sema7a/nsmfa/sema3e/sema4ga	16	bp_dn	1175	109	0.146789
516	LDpn	GO:0016311	dephosphorylation	30/1175	263/18284	0.00163107	0.0234144	0.0204904	inpp5jb/ptpn21/tns2a/ppp2r2aa/ssh1a/ppp2r3a/ppp1r16b/ppp6r2b/si:dkey-175m17.7/ensab/ppm1e/ptpra/ptprnb/mtmr9/sacm1lb/dusp3a/pdp2/ankle2/alpl/dlg2/ptpn9a/ppm1lb/tpte/ssh2b/ptprb/ppp2r2bb/ptprub/dusp8a/plppr2a/dusp4	30	bp_dn	1175	263	0.114068
517	LDpn	GO:0045596	negative regulation of cell differentiation	17/1175	120/18284	0.00171259	0.0243188	0.021282	sema3ab/sema6ba/sema3gb/epha4b/sema4ba/dner/daam2/sema3bl/sema3b/sema6bb/ulk1b/sema5ba/sema7a/sema3e/enpp1/dusp4/sema4ga	17	bp_dn	1175	120	0.141667
518	LDpn	GO:0051962	positive regulation of nervous system development	12/1175	71/18284	0.00176338	0.0249054	0.0217953	plxnb3/l1camb/plxna2/grna/tiam1b/slit1a/plxna1a/cntn2/plxnb2b/sema7a/stat3/si:dkey-40c11.2	12	bp_dn	1175	71	0.169014
519	LDpn	GO:0007272	ensheathment of neurons	12/1175	72/18284	0.00199484	0.0275813	0.024137	myrf/epha4b/erbb3b/gal3st1a/cntnap1/pard3ab/gna13b/dync1h1/mpz/plp1b/plp1a/tuba8l3	12	bp_dn	1175	72	0.166667
520	LDpn	GO:0008366	axon ensheathment	12/1175	72/18284	0.00199484	0.0275813	0.024137	myrf/epha4b/erbb3b/gal3st1a/cntnap1/pard3ab/gna13b/dync1h1/mpz/plp1b/plp1a/tuba8l3	12	bp_dn	1175	72	0.166667
521	LDpn	GO:0098876	vesicle-mediated transport to the plasma membrane	12/1175	72/18284	0.00199484	0.0275813	0.024137	dennd1b/rab11fip4a/rab11fip3/ehd3/ehd4/exoc8/gripap1/rab8a/exoc4/si:dkey-206p8.1/rab13/gopc	12	bp_dn	1175	72	0.166667
522	LDpn	GO:0050804	modulation of chemical synaptic transmission	19/1175	143/18284	0.00203576	0.0278539	0.0243756	cacng4b/dlgap1b/rims3/usp46/erc2/nlgn4xb/nlgn1/grm3/plcl1/shisa9b/grm1b/rab5ab/dlgap3/rims4/kat2a/nptx2a/nsmfa/dlgap4b/drd2a	19	bp_dn	1175	143	0.132867
523	LDpn	GO:0099177	regulation of trans-synaptic signaling	19/1175	143/18284	0.00203576	0.0278539	0.0243756	cacng4b/dlgap1b/rims3/usp46/erc2/nlgn4xb/nlgn1/grm3/plcl1/shisa9b/grm1b/rab5ab/dlgap3/rims4/kat2a/nptx2a/nsmfa/dlgap4b/drd2a	19	bp_dn	1175	143	0.132867
524	LDpn	GO:0050808	synapse organization	20/1175	154/18284	0.00207625	0.028216	0.0246925	abhd17aa/cacnb4a/erc2/nlgn4xb/rab3ab/nlgn1/grna/mecp2/cacnb3a/pdzrn3a/zgc:114120/gfpt1/lgi2a/lgi2b/lrp4/pick1/si:dkeyp-74b6.2/lzts3b/gripap1/si:dkey-40c11.2	20	bp_dn	1175	154	0.12987
525	LDpn	GO:0035239	tube morphogenesis	62/1175	666/18284	0.00209361	0.028216	0.0246925	mb/sema3ab/kdr/lpar1/lmln/gipc1/tinagl1/bmpr2b/dab2ipa/angpt4/notch1b/ppp2r2aa/plekhg5b/fermt2/glis2b/pkd2/rbpjb/vclb/nlgn1/cd40/slc2a1b/hif1aa/robo4/ano6/pard3ab/nrp1b/cep104/ppp2r3a/ppp1r16b/pdgfba/dcbld2/slc2a1a/gna13b/hspa12b/slc8a4a/reck/camsap2b/cds1/flt4/ccm2/peak1/nphp3/camk2a/igf1ra/hapln1b/ptprb/sdc2/stm/sema3e/ctsz/ramp2/sox9a/atp1a1a.1/colec12/itgb8/lama1/mcamb/calcrla/prkcz/rab13/dab…	62	bp_dn	1175	666	0.0930931
526	LDpn	GO:0140352	export from cell	32/1175	291/18284	0.00210916	0.028216	0.0246925	atp1a1a.4/rab27b/rims3/syt2a/cacna1hb/scamp5a/fer/cacna1ia/rab3ab/aacs/syt7a/kcnb1/cdk16/nagpa/rims4/napbb/sept5b/stx2b/cbarpb/exoc8/rab11fip5a/napba/lgi3/cadpsa/stxbp5b/baiap3/atp1a1a.1/drd2a/rab8a/exoc4/rab13/arfip1	32	bp_dn	1175	291	0.109966
527	LDpn	GO:0040017	positive regulation of locomotion	16/1175	112/18284	0.00211593	0.028216	0.0246925	sema3ab/csf1ra/sema6ba/sema3gb/fer/sema4ba/cd40/pdgfba/sema3bl/sema3b/sema6bb/sema5ba/sema7a/nsmfa/sema3e/sema4ga	16	bp_dn	1175	112	0.142857
528	LDpn	GO:0098739	import across plasma membrane	16/1175	112/18284	0.00211593	0.028216	0.0246925	atp1a1a.4/kcnj9/slc12a5a/slc6a5/kcnh3/cacna1eb/ca2/slc8a4a/slc1a3b/slc8a2b/kcnj5/wnk4b/slc12a5b/atp1a1a.1/slc8a1b/cacna1bb	16	bp_dn	1175	112	0.142857
529	LDpn	GO:0046488	phosphatidylinositol metabolic process	18/1175	133/18284	0.00214508	0.0284603	0.0249062	inpp5jb/itpkb/pgap3/pip4k2ab/socs2/zgc:158659/socs5a/pigk/efr3bb/mtmr9/sacm1lb/slc27a1b/pi4kaa/pi4kab/tpte/pgap1/pip5k1aa/socs5b	18	bp_dn	1175	133	0.135338
530	LDpn	GO:0032940	secretion by cell	30/1175	269/18284	0.0023078	0.0304653	0.0266608	rab27b/rims3/syt2a/cacna1hb/scamp5a/fer/cacna1ia/rab3ab/aacs/syt7a/kcnb1/cdk16/nagpa/rims4/napbb/sept5b/stx2b/cbarpb/exoc8/rab11fip5a/napba/lgi3/cadpsa/stxbp5b/baiap3/drd2a/rab8a/exoc4/rab13/arfip1	30	bp_dn	1175	269	0.111524
531	LDpn	GO:0006898	receptor-mediated endocytosis	14/1175	93/18284	0.00238799	0.0313662	0.0274493	mrc1a/tfr1a/cacng4b/aak1b/aak1a/mib2/bicd1a/pick1/dnm1a/arrb1/dnm1b/itsn1/scarb2c/ramp2	14	bp_dn	1175	93	0.150538
532	LDpn	GO:0051241	negative regulation of multicellular organismal process	22/1175	178/18284	0.00241737	0.0315942	0.0276488	sema3ab/chrm2a/wwc1/sema6ba/sema3gb/dab2ipa/epha4b/sema4ba/dner/daam2/sema3bl/sema3b/lgals9l3/sema6bb/ulk1b/sema5ba/lgals9l1/ptch2/sema7a/sema3e/dab2ipb/sema4ga	22	bp_dn	1175	178	0.123596
533	LDpn	GO:0019220	regulation of phosphate metabolic process	42/1175	418/18284	0.00272552	0.0344228	0.0301241	kdr/csf1ra/ddr2l/inpp5jb/ntrk2b/camk1da/csf1rb/prkar1ab/epha4b/erbb3b/cd40/epha3/bmp16/nos1/met/tgfb2/ppp1r16b/ppp6r2b/ltk/pdgfba/si:dkey-175m17.7/ryk/ensab/ppm1e/ldlrad4b/ptpra/ccnd2a/flt4/sh2d3ca/slc27a1b/mob2a/cbl/ankle2/dlg2/igf1ra/cdk5r1a/zfyve28/sh2d3cb/ibtk/ptprb/ntrk2a/ccny	42	bp_dn	1175	418	0.100478
534	LDpn	GO:0051174	regulation of phosphorus metabolic process	42/1175	418/18284	0.00272552	0.0344228	0.0301241	kdr/csf1ra/ddr2l/inpp5jb/ntrk2b/camk1da/csf1rb/prkar1ab/epha4b/erbb3b/cd40/epha3/bmp16/nos1/met/tgfb2/ppp1r16b/ppp6r2b/ltk/pdgfba/si:dkey-175m17.7/ryk/ensab/ppm1e/ldlrad4b/ptpra/ccnd2a/flt4/sh2d3ca/slc27a1b/mob2a/cbl/ankle2/dlg2/igf1ra/cdk5r1a/zfyve28/sh2d3cb/ibtk/ptprb/ntrk2a/ccny	42	bp_dn	1175	418	0.100478
535	LDpn	GO:0048709	oligodendrocyte differentiation	10/1175	56/18284	0.00273961	0.0344352	0.0301351	myrf/grna/daam2/pard3ab/gna13b/dync1h1/plp1b/plp1a/sox9a/olig1	10	bp_dn	1175	56	0.178571
536	LDpn	GO:0022604	regulation of cell morphogenesis	15/1175	105/18284	0.00287139	0.0359197	0.0314342	palm2akap2/plxnb3/rhobtb2a/fermt2/cdc42se1/plxna2/rhobtb4/pard3ab/plxna1a/fmnl2a/plxnb2b/rac1b/cdc42ep5/stat3/si:dkey-40c11.2	15	bp_dn	1175	105	0.142857
537	LDpn	GO:1903530	regulation of secretion by cell	18/1175	137/18284	0.00298052	0.0371081	0.0324742	rab27b/syt2a/cacna1hb/scamp5a/fer/cacna1ia/rab3ab/aacs/syt7a/sept5b/cbarpb/lgi3/cadpsa/stxbp5b/drd2a/rab8a/rab13/arfip1	18	bp_dn	1175	137	0.131387
538	LDpn	GO:0098661	inorganic anion transmembrane transport	11/1175	66/18284	0.00302459	0.0374792	0.0327989	gabra2a/slc12a5a/gabrg2/gabra4/ano6/ano3/gabrb4/gabra1/pacc1/slc37a1/slc12a5b	11	bp_dn	1175	66	0.166667
539	LDpn	GO:0015698	inorganic anion transport	16/1175	116/18284	0.00303993	0.0374925	0.0328106	gabra2a/slc12a5a/gabrg2/clcn2b/gabra4/ano6/ano3/xpr1a/gabrb4/gabra1/pacc1/clcn7/slc37a1/slc12a5b/clcn6/enpp1	16	bp_dn	1175	116	0.137931
540	LDpn	GO:0006865	amino acid transport	12/1175	76/18284	0.0031825	0.0390674	0.0341888	slc7a4/slc6a5/slc7a5/slc6a15/sfxn1/slc6a17/slc25a22a/sfxn3/slc7a10a/slc1a3b/slc43a2a/slc7a11	12	bp_dn	1175	76	0.157895
541	LDpn	GO:0045017	glycerolipid biosynthetic process	18/1175	138/18284	0.00322714	0.0392486	0.0343474	etnk2/itpkb/pgap3/pip4k2ab/socs2/zgc:158659/socs5a/zgc:77375/pigk/efr3bb/selenoi/cds1/slc27a1b/pi4kaa/pi4kab/si:ch211-168k14.2/pip5k1aa/socs5b	18	bp_dn	1175	138	0.130435
542	LDpn	GO:0051347	positive regulation of transferase activity	18/1175	138/18284	0.00322714	0.0392486	0.0343474	kdr/csf1ra/ddr2l/ntrk2b/camk1da/csf1rb/epha4b/erbb3b/epha3/met/ltk/pdgfba/ryk/flt4/slc27a1b/igf1ra/cdk5r1a/ntrk2a	18	bp_dn	1175	138	0.130435
543	LDpn	GO:0046486	glycerolipid metabolic process	27/1175	240/18284	0.00329127	0.0398441	0.0348685	etnk2/inpp5jb/itpkb/pgap3/dgkh/pip4k2ab/socs2/zgc:158659/socs5a/zgc:77375/pigk/efr3bb/selenoi/cds1/mtmr9/sacm1lb/slc27a1b/gpcpd1/pi4kaa/dgke/lipeb/pi4kab/tpte/pgap1/si:ch211-168k14.2/pip5k1aa/socs5b	27	bp_dn	1175	240	0.1125
544	LDpn	GO:0006821	chloride transport	13/1175	87/18284	0.00359107	0.0428806	0.0375258	gabra2a/slc12a5a/gabrg2/clcn2b/gabra4/ano6/ano3/gabrb4/gabra1/pacc1/clcn7/slc12a5b/clcn6	13	bp_dn	1175	87	0.149425
545	LDpn	GO:0030036	actin cytoskeleton organization	53/1175	566/18284	0.00377453	0.0446653	0.0390876	cdc42bpaa/tmod2/rhobtb2a/iqsec3b/pdlim3b/frmd3/ppp1r9a/fer/cryabb/myo5aa/itgb1b/ssh1a/thsd7ab/pdlim4/daam2/rhobtb4/specc1lb/arhgef10lb/spire1b/mef2aa/pard3ab/ppp2r3a/limk1b/actr2b/fhl3a/csrp1b/gna13b/fmnl2a/pick1/add1/coro7/myo7ab/arhgap17a/gas2l3/rac1b/flncb/gsna/sorbs2a/cdc42ep5/plecb/mical1/arhgef2/si:ch73-362m14.4/ppp1r9ala/ssh2b/add3a/sptbn1/arfgef3/pacsin1a/baiap2b/si:dkey-40c11.2/rab13/arf…	53	bp_dn	1175	566	0.0936396
546	LDpn	GO:0042391	regulation of membrane potential	20/1175	163/18284	0.00403743	0.0465954	0.0407767	gabra2a/rims3/gabrg2/cacna1hb/cacna1ia/gna11b/slc4a3/kcnh3/gabra4/kcnh1a/rims4/kcnk10a/kcnk1b/pid1/gna11a/kcnk9/tpcn3/ank3b/gabrb4/gabra1	20	bp_dn	1175	163	0.122699
547	LDpn	GO:0007229	integrin-mediated signaling pathway	10/1175	59/18284	0.0040618	0.0465954	0.0407767	itga8/zmp:0000001082/itga3b/fermt2/itgb1b/itgb2/sema7a/fybb/itgb8/itgav	10	bp_dn	1175	59	0.169492
548	LDpn	GO:0016358	dendrite development	10/1175	59/18284	0.0040618	0.0465954	0.0407767	ntn2/dcc/btbd3a/zgc:114120/bcl11ab/tmem106bb/lzts3b/pacsin1a/ntn1b/si:dkey-40c11.2	10	bp_dn	1175	59	0.169492
549	LDpn	GO:0032868	response to insulin	10/1175	59/18284	0.0040618	0.0465954	0.0407767	gsk3bb/slc2a1b/grb10b/insig2/slc2a1a/pid1/slc27a1b/si:ch211-284e13.4/rab8a/rab13	10	bp_dn	1175	59	0.169492
550	LDpn	GO:0098659	inorganic cation import across plasma membrane	14/1175	99/18284	0.00428331	0.0485011	0.0424444	atp1a1a.4/kcnj9/slc12a5a/kcnh3/cacna1eb/ca2/slc8a4a/slc8a2b/kcnj5/wnk4b/slc12a5b/atp1a1a.1/slc8a1b/cacna1bb	14	bp_dn	1175	99	0.141414
551	LDpn	GO:0099587	inorganic ion import across plasma membrane	14/1175	99/18284	0.00428331	0.0485011	0.0424444	atp1a1a.4/kcnj9/slc12a5a/kcnh3/cacna1eb/ca2/slc8a4a/slc8a2b/kcnj5/wnk4b/slc12a5b/atp1a1a.1/slc8a1b/cacna1bb	14	bp_dn	1175	99	0.141414
552	LDpn	GO:0051046	regulation of secretion	18/1175	142/18284	0.00438939	0.049489	0.043309	rab27b/syt2a/cacna1hb/scamp5a/fer/cacna1ia/rab3ab/aacs/syt7a/sept5b/cbarpb/lgi3/cadpsa/stxbp5b/drd2a/rab8a/rab13/arfip1	18	bp_dn	1175	142	0.126761
553	d6pn	GO:0140640	catalytic activity, acting on a nucleic acid	64/808	502/17771	6.81308e-14	3.98565e-11	3.55715e-11	fen1/ptrh1/prim1/mgme1/primpol/trmt13/polr2k/dnmt3bb.3/rfc2/polr1d/nop2/unga/mcm4/wdr4/isg20/alkbh2/rpp30/rad51d/emg1/lig1/hells/ercc6l/rpp21/polr2l/smfn/mus81/terf1/rnaseh1/rfc5/dimt1l/mcm5/crcp/polr2f/trmt61a/polr1c/rfc4/polr3k/endog/tars1/pla1a/rpp40/rad51/pop5/polr2i/mre11a/mcm9/pop4/trmt11/mcm6/polr2eb/ddx56/endouc/mcm2/ddx49/eri1/eif4a1a/polr2c/rbbp4/rad54l/rpp14/alkbh1/trmt5/ddx39aa/dtd2	64	mf_up	808	502	0.12749
554	d6pn	GO:0140098	catalytic activity, acting on RNA	42/808	318/17771	5.13072e-10	1.42874e-07	1.27513e-07	fen1/ptrh1/prim1/primpol/trmt13/polr2k/polr1d/nop2/wdr4/isg20/rpp30/emg1/rpp21/polr2l/smfn/rnaseh1/dimt1l/crcp/polr2f/trmt61a/polr1c/polr3k/endog/tars1/pla1a/rpp40/pop5/polr2i/pop4/trmt11/polr2eb/ddx56/endouc/ddx49/eri1/eif4a1a/polr2c/rpp14/alkbh1/trmt5/ddx39aa/dtd2	42	mf_up	808	318	0.132075
555	d6pn	GO:0003899	DNA-directed 5'-3' RNA polymerase activity	12/808	30/17771	2.92171e-09	4.273e-07	3.8136e-07	prim1/primpol/polr2k/polr1d/polr2l/crcp/polr2f/polr1c/polr3k/polr2i/polr2eb/polr2c	12	mf_up	808	30	0.4
556	d6pn	GO:0034062	5'-3' RNA polymerase activity	12/808	31/17771	4.57054e-09	4.45627e-07	3.97717e-07	prim1/primpol/polr2k/polr1d/polr2l/crcp/polr2f/polr1c/polr3k/polr2i/polr2eb/polr2c	12	mf_up	808	31	0.387097
557	d6pn	GO:0097747	RNA polymerase activity	12/808	31/17771	4.57054e-09	4.45627e-07	3.97717e-07	prim1/primpol/polr2k/polr1d/polr2l/crcp/polr2f/polr1c/polr3k/polr2i/polr2eb/polr2c	12	mf_up	808	31	0.387097
558	d6pn	GO:0003697	single-stranded DNA binding	15/808	67/17771	2.44071e-07	1.78483e-05	1.59293e-05	rpa3/cdc45/rpa2/mcm4/rad18/rad51d/terf1/mcm5/hmces/rpa1/rad51/mcm9/mcm6/ssbp1/mcm2	15	mf_up	808	67	0.223881
559	d6pn	GO:0140097	catalytic activity, acting on DNA	26/808	183/17771	2.44079e-07	1.78483e-05	1.59293e-05	fen1/mgme1/primpol/dnmt3bb.3/rfc2/unga/mcm4/alkbh2/rad51d/lig1/hells/ercc6l/mus81/terf1/rfc5/mcm5/rfc4/endog/rad51/mre11a/mcm9/mcm6/mcm2/rbbp4/rad54l/alkbh1	26	mf_up	808	183	0.142077
560	d6pn	GO:0003735	structural constituent of ribosome	23/808	159/17771	8.66703e-07	5.63357e-05	5.02789e-05	rpl7l1/rpp30/mrpl54/mrps17/mrps21/mrpl32/mrpl27/mrpl14/mrpl43/mrpl46/mrpl35/mrpl17/mrpl18/mrpl21/mrpl13/mrps10/mrpl22/mrpl19/mrpl30/rpl38/mrpl34/mrps23/mrpl3	23	mf_up	808	159	0.144654
561	d6pn	GO:0003755	peptidyl-prolyl cis-trans isomerase activity	10/808	42/17771	1.39632e-05	0.000628346	0.000560791	fkbp5/ppil3/fkbp7/fkbp9/pin4/ppih/fkbp14/ppil2/fkbp2/fkbp10b	10	mf_up	808	42	0.238095
562	d6pn	GO:0008094	ATP-dependent activity, acting on DNA	14/808	83/17771	2.05653e-05	0.000802045	0.000715816	rfc2/mcm4/rad51d/hells/ercc6l/rfc5/mcm5/rfc4/rad51/mcm9/mcm6/mcm2/rbbp4/rad54l	14	mf_up	808	83	0.168675
563	d6pn	GO:0016859	cis-trans isomerase activity	10/808	46/17771	3.28032e-05	0.00119937	0.00107042	fkbp5/ppil3/fkbp7/fkbp9/pin4/ppih/fkbp14/ppil2/fkbp2/fkbp10b	10	mf_up	808	46	0.217391
564	d6pn	GO:0016779	nucleotidyltransferase activity	16/808	112/17771	4.59505e-05	0.00158124	0.00141123	prim1/primpol/polr2k/thg1l/polr1d/polr2l/terf1/tent5ba/crcp/polr2f/polr1c/polr3k/uap1/polr2i/polr2eb/polr2c	16	mf_up	808	112	0.142857
565	d6pn	GO:0004521	endoribonuclease activity	10/808	50/17771	7.01177e-05	0.00215889	0.00192678	fen1/rpp30/rpp21/rnaseh1/endog/rpp40/pop5/pop4/endouc/rpp14	10	mf_up	808	50	0.2
566	d6pn	GO:0004540	ribonuclease activity	13/808	83/17771	8.9447e-05	0.00261633	0.00233504	fen1/isg20/rpp30/rpp21/smfn/rnaseh1/endog/rpp40/pop5/pop4/endouc/eri1/rpp14	13	mf_up	808	83	0.156627
567	d6pn	GO:0016853	isomerase activity	18/808	144/17771	9.54102e-05	0.00265786	0.0023721	fkbp5/ppil3/dkc1/fkbp7/fkbp9/ptgis/pin4/ppih/trub1/fkbp14/trub2/ptges3b/ppil2/fkbp2/pus7l/mif/fkbp10b/ptges3a	18	mf_up	808	144	0.125
568	d6pn	GO:0004518	nuclease activity	18/808	151/17771	0.000175746	0.00467326	0.00417083	fen1/mgme1/isg20/rpp30/rpp21/smfn/mus81/rnaseh1/endog/rpp40/pop5/mre11a/pop4/endouc/enpp2/eri1/rad1/rpp14	18	mf_up	808	151	0.119205
569	d6pn	GO:0008168	methyltransferase activity	21/808	202/17771	0.000363157	0.00885196	0.00790026	kmt5ab/tyms/trmt13/dnmt3bb.3/nop2/unga/wdr4/emg1/mettl21a/eef1akmt2/prmt1/dimt1l/suv39h1b/eef1akmt1/trmt61a/trdmt1/mettl22/trmt11/rrp8/pcmtd2a/trmt5	21	mf_up	808	202	0.10396
570	d6pn	GO:0140101	catalytic activity, acting on a tRNA	15/808	123/17771	0.000465316	0.0108884	0.00971776	ptrh1/trmt13/wdr4/rpp30/rpp21/trmt61a/tars1/pla1a/rpp40/pop5/pop4/trmt11/rpp14/trmt5/dtd2	15	mf_up	808	123	0.121951
571	d6pn	GO:0016741	transferase activity, transferring one-carbon groups	21/808	210/17771	0.000609306	0.0137094	0.0122355	kmt5ab/tyms/trmt13/dnmt3bb.3/nop2/unga/wdr4/emg1/mettl21a/eef1akmt2/prmt1/dimt1l/suv39h1b/eef1akmt1/trmt61a/trdmt1/mettl22/trmt11/rrp8/pcmtd2a/trmt5	21	mf_up	808	210	0.1
572	d6pn	GO:0004519	endonuclease activity	12/808	89/17771	0.000682691	0.0147916	0.0132014	fen1/rpp30/rpp21/mus81/rnaseh1/endog/rpp40/pop5/mre11a/pop4/endouc/rpp14	12	mf_up	808	89	0.134831
573	d6pn	GO:0008757	S-adenosylmethionine-dependent methyltransferase activity	17/808	158/17771	0.000868409	0.0181436	0.0161929	kmt5ab/dnmt3bb.3/nop2/unga/wdr4/emg1/mettl21a/eef1akmt2/prmt1/dimt1l/suv39h1b/eef1akmt1/trmt61a/trmt11/rrp8/pcmtd2a/trmt5	17	mf_up	808	158	0.107595
574	d6pn	GO:0008092	cytoskeletal protein binding	103/1367	734/17771	1.39377e-09	1.06206e-06	9.08153e-07	gc/fhod3a/zgc:66156/myom2a/myom1b/xirp2b/kif1ab/si:ch73-362m14.4/actn3a/neb/myom1a/ssh2b/camsap3/myo16/apc2/mybpc3/myoz3a/eps8l2/actn3b/dpysl2b/ctnna2/wasf1/sptbn2/kif26ba/myoz1a/sptbn1/cfl2/myl13/spire2/myh9b/pdlim5b/mtus2a/syne1a/svilc/tnnt3b/tln2b/clip3/ttll11/sptbn4a/kif21b/myo3b/agtpbp1/cap2/tnnt2e/camsap1a/tpma/nck2a/myo10l3/ckap5/flncb/spire1b/ttll7/myoz2b/mapta/pafah1b1a/myo10l1/agbl5/syn…	103	mf_dn	1367	734	0.140327
575	d6pn	GO:0003779	actin binding	65/1367	412/17771	2.07335e-08	7.89947e-06	6.75476e-06	gc/fhod3a/zgc:66156/myom2a/myom1b/xirp2b/si:ch73-362m14.4/actn3a/neb/myom1a/ssh2b/myo16/myoz3a/eps8l2/actn3b/ctnna2/wasf1/sptbn2/myoz1a/sptbn1/cfl2/myl13/spire2/myh9b/pdlim5b/syne1a/svilc/tln2b/sptbn4a/myo3b/cap2/tpma/nck2a/myo10l3/flncb/spire1b/myoz2b/myo10l1/syne1b/vcla/tmod4/phactr1/mprip/enc1/sptan1/coro7/mrtfab/myh6/epb41l3b/phactr2/phactr4b/myo9aa/add1/cobll1b/dbn1/epb41a/actn4/wash1/mical2…	65	mf_dn	1367	412	0.157767
576	d6pn	GO:0016773	phosphotransferase activity, alcohol group as acceptor	111/1367	868/17771	5.85012e-08	1.48593e-05	1.2706e-05	prkd2/pkmb/pkn1a/tyro3/ttn.2/pklr/met/hipk2/fgfr1b/mertka/sik3/sik2a/ttn.1/zgc:136858/grk3/mapk8b/cdk6/map3k21/wnk4b/map3k1/erbb4b/si:dkey-151g10.3/tesk2/ntrk2b/gsk3bb/unm_sa1261/mark1/cdk13/map3k10/igf1ra/sgk2a/acvr2ab/map3k9/aak1a/si:dkey-240h12.4/nlk2/hipk3b/mapk10/map4k4/aak1b/myo3b/mapk1/gak/csf1ra/ttbk2a/map3k12/braf/baz1b/dyrk1aa/triob/nrp1b/pkn1b/abl1/cita/map2k4a/pip5k1ca/epha4b/prkaa2/p…	111	mf_dn	1367	868	0.12788
577	d6pn	GO:0004672	protein kinase activity	97/1367	753/17771	2.95254e-07	4.81616e-05	4.11825e-05	prkd2/pkn1a/tyro3/ttn.2/met/hipk2/fgfr1b/mertka/sik3/sik2a/ttn.1/grk3/mapk8b/cdk6/map3k21/wnk4b/map3k1/erbb4b/si:dkey-151g10.3/tesk2/ntrk2b/gsk3bb/unm_sa1261/mark1/cdk13/map3k10/igf1ra/sgk2a/acvr2ab/map3k9/aak1a/si:dkey-240h12.4/nlk2/hipk3b/mapk10/map4k4/aak1b/myo3b/mapk1/gak/csf1ra/ttbk2a/map3k12/braf/baz1b/dyrk1aa/triob/nrp1b/pkn1b/abl1/cita/map2k4a/epha4b/prkaa2/acvr2ba/tgfbr1b/ephb6/ttbk1b/nr…	97	mf_dn	1367	753	0.128818
578	d6pn	GO:0016301	kinase activity	120/1367	990/17771	3.16021e-07	4.81616e-05	4.11825e-05	prkd2/nme4/pkmb/pkn1a/tyro3/ttn.2/pklr/met/ckmb/hipk2/ppm1e/mapk8ip2/fgfr1b/mertka/sik3/sik2a/ttn.1/zgc:136858/grk3/ckmt2b/nme2b.2/mapk8b/cdk6/map3k21/wnk4b/ckma/map3k1/erbb4b/si:dkey-151g10.3/tesk2/ntrk2b/gsk3bb/unm_sa1261/mark1/cdk13/map3k10/igf1ra/sgk2a/acvr2ab/map3k9/aak1a/si:dkey-240h12.4/nlk2/hipk3b/mapk10/map4k4/aak1b/myo3b/mapk1/gak/csf1ra/ttbk2a/map3k12/braf/baz1b/dyrk1aa/triob/nrp1b/pkn…	120	mf_dn	1367	990	0.121212
579	d6pn	GO:0003713	transcription coactivator activity	24/1367	104/17771	8.68856e-07	9.12679e-05	7.80423e-05	hipk2/kmt2d/kat6a/ppargc1a/mrtfba/zmiz2/dyrk1aa/dcaf6/maml3/ncoa1/bcl9l/mta3/crebbpa/wbp2nl/crebbpb/bcl9/med12/ncoa6/mrtfab/kmt2cb/kmt2ca/hcfc1b/ep300b/zmiz1a	24	mf_dn	1367	104	0.230769
580	d6pn	GO:0000978	RNA polymerase II cis-regulatory region sequence-specific DNA binding	118/1367	989/17771	8.97779e-07	9.12679e-05	7.80423e-05	npas2/hnf1bb/zeb2b/foxq1a/onecut1/vezf1b/nfixa/dmrta2/six2a/nkx2.4a/sox9a/vezf1a/dlx1a/thap1/znf319b/gli2b/foxj2/myt1b/eomesa/bach2b/pax2a/rfx3/stat5a/foxd1/mecom/esrrga/foxa1/srebf1/nfixb/foxb1b/glis2b/dlx2a/onecutl/klf8/zeb1a/nfia/myt1la/znf574/otx2a/nr1i2/vax1/irx1a/nr5a2/rorca/srebf2/ebf3a/tbx3a/sox9b/pax7a/foxp1b/nkx2.1/foxp2/stat3/arntl1b/rxrba/hivep1/insm1b/nfat5b/irx5a/stat6/fezf2/znf652/…	118	mf_dn	1367	989	0.119312
581	d6pn	GO:0008013	beta-catenin binding	12/1367	30/17771	9.58193e-07	9.12679e-05	7.80423e-05	apc2/ctnna2/gsk3bb/bcl9l/amer2/tcf7l1a/bcl9/lzts2a/med12/chd8/apc/gsk3ba	12	mf_dn	1367	30	0.4
582	d6pn	GO:0003712	transcription coregulator activity	48/1367	302/17771	1.16466e-06	9.86075e-05	8.43184e-05	rerea/hipk2/cbfa2t3/supt20/chico/rereb/kmt2d/bcor/jmjd1cb/kat6a/ppargc1a/med14/mrtfba/zmiz2/cbfa2t2/kat6b/dyrk1aa/irf2bp2a/dcaf6/maml3/ncoa1/bcl9l/mta3/kdm2ba/crebbpa/tcerg1a/wbp2nl/crebbpb/tle5/ctbp1/bcl9/med12/cry1a/ncoa6/mrtfab/irf2bp1/tle2c/rsf1b.1/med13a/kmt2cb/ldb1b/med13b/sin3b/kmt2ca/hcfc1b/ep300b/atn1/zmiz1a	48	mf_dn	1367	302	0.15894
583	d6pn	GO:0018024	histone-lysine N-methyltransferase activity	13/1367	40/17771	5.24082e-06	0.000399351	0.000341481	smyd1a/ash1l/kmt2d/nsd3/dot1l/setd1a/kmt2cb/kmt2a/setd2/prdm9/kmt2ca/nsd2/ehmt2	13	mf_dn	1367	40	0.325
584	d6pn	GO:0046873	metal ion transmembrane transporter activity	58/1367	422/17771	1.09661e-05	0.000759651	0.00064957	slc6a22.2/atp2a1/atp2a1l/kcnh3/cacna1sb/kcnd3/slc34a2b/kcnd1/itpr2/kcnc3a/kcnj10a/atp2a2a/hcn4l/slc1a6/slc6a15/slc4a10b/slc1a2b/slc8a4a/kcnh7/scn8ab/atp2b2/cacna1hb/atp1a2a/asic1b/slc1a3b/cacng5b/slc6a6a/kcnc1b/zdhhc17/slc34a1a/kcnk10a/kcnc4/atp1a3b/slc6a11b/slc30a6/cacng4b/kcna4/slc6a1a/slc8a2b/pkd2/kcnk15/slc4a4a/ryr1a/atp2b3a/mcu/kcng1/scn1bb/atp2c1/kcnk1b/tmem37/slc9a6b/tmem38a/slc6a6b/trpc3/…	58	mf_dn	1367	422	0.137441
585	d6pn	GO:0004674	protein serine/threonine kinase activity	71/1367	553/17771	1.31005e-05	0.000831882	0.000711335	prkd2/pkn1a/hipk2/sik3/sik2a/grk3/mapk8b/cdk6/map3k21/wnk4b/map3k1/si:dkey-151g10.3/tesk2/gsk3bb/unm_sa1261/mark1/cdk13/map3k10/sgk2a/acvr2ab/map3k9/aak1a/si:dkey-240h12.4/nlk2/hipk3b/mapk10/map4k4/aak1b/mapk1/ttbk2a/map3k12/braf/dyrk1aa/triob/pkn1b/cita/map2k4a/prkaa2/acvr2ba/tgfbr1b/ttbk1b/nrbp2b/mast2/taok2b/map4k3b/mast3a/camk2d2/akt3b/hipk1a/akt2l/acvr1bb/wnk2/cdk12/map2k4b/mark4a/tlk1b/pim2…	71	mf_dn	1367	553	0.128391
586	d6pn	GO:0042054	histone methyltransferase activity	13/1367	46/17771	2.86803e-05	0.00168111	0.0014375	smyd1a/ash1l/kmt2d/nsd3/dot1l/setd1a/kmt2cb/kmt2a/setd2/prdm9/kmt2ca/nsd2/ehmt2	13	mf_dn	1367	46	0.282609
587	d6pn	GO:0106310	protein serine kinase activity	26/1367	143/17771	3.18357e-05	0.00173277	0.00148168	sik3/sik2a/wnk4b/si:dkey-151g10.3/unm_sa1261/mark1/braf/triob/cita/mast2/map4k3b/mast3a/akt3b/akt2l/wnk2/mark4a/tlk1b/pim2/smg1/slkb/cdc42bpb/ulk1b/akt2/pak1/trpm7/mtor	26	mf_dn	1367	143	0.181818
588	d6pn	GO:0015081	sodium ion transmembrane transporter activity	25/1367	136/17771	3.70831e-05	0.00188382	0.00161084	slc6a22.2/slc34a2b/hcn4l/slc1a6/slc6a15/slc4a10b/slc1a2b/slc8a4a/scn8ab/cacna1hb/atp1a2a/asic1b/slc1a3b/slc6a6a/slc34a1a/atp1a3b/slc6a11b/slc6a1a/slc8a2b/pkd2/slc4a4a/scn1bb/slc9a6b/slc6a6b/hcn2b	25	mf_dn	1367	136	0.183824
589	d6pn	GO:0004713	protein tyrosine kinase activity	24/1367	131/17771	5.56753e-05	0.00247338	0.00211496	tyro3/met/hipk2/fgfr1b/mertka/erbb4b/ntrk2b/igf1ra/hipk3b/csf1ra/baz1b/nrp1b/abl1/cita/epha4b/ephb6/jak2a/fynb/tnk2a/hipk1a/insrb/pkdcca/si:ch73-206d17.1/ret	24	mf_dn	1367	131	0.183206
590	d6pn	GO:0003682	chromatin binding	39/1367	264/17771	6.16722e-05	0.00247338	0.00211496	per2/mbd5/rerea/bahcc1b/sox9a/chd3/ash1l/mbd6/tox4b/tox2/brd4/atad2b/jmjd1cb/cabin1/scml4/arntl1b/mta3/insm1b/lemd3/crebbpa/wbp2nl/crebbpb/foxc1a/smc1a/l3mbtl1b/arid1aa/tox4a/chd8/sox2/klhdc3/tasorb/bahd1/phf8/sall4/rad21b/hif1ab/hira/chd7/ep300b	39	mf_dn	1367	264	0.147727
591	d6pn	GO:0016278	lysine N-methyltransferase activity	13/1367	54/17771	0.000175155	0.00580295	0.00496205	smyd1a/ash1l/kmt2d/nsd3/dot1l/setd1a/kmt2cb/kmt2a/setd2/prdm9/kmt2ca/nsd2/ehmt2	13	mf_dn	1367	54	0.240741
592	d6pn	GO:0016279	protein-lysine N-methyltransferase activity	13/1367	54/17771	0.000175155	0.00580295	0.00496205	smyd1a/ash1l/kmt2d/nsd3/dot1l/setd1a/kmt2cb/kmt2a/setd2/prdm9/kmt2ca/nsd2/ehmt2	13	mf_dn	1367	54	0.240741
593	d6pn	GO:0030695	GTPase regulator activity	50/1367	387/17771	0.000206699	0.00630018	0.00538722	arhgap39/itsn1/dock3/dennd5a/ralgps1/ralgapa2/syngap1a/dab2ipa/tbc1d10ab/ralgapa1/rgs12a/arhgef18b/arhgap33/tbc1d30/triob/dennd4a/ralgapb/sos1/arfgef2/dennd4b/tbc1d9/arhgef19/arfgap2/rasal2/sipa1l3/sipa1l1/rapgefl1/rabgef1l/sipa1l2/arhgef28a/tbc1d16/git2a/arhgef10lb/spata13/plce1/dock1/arhgap24/rasa3/dennd3a/myo9aa/sbf2/dennd4c/mycbp2/dock6/tiam2a/sgsm2/rapgef6/acap3b/gapvd1/si:dkey-91i10.2	50	mf_dn	1367	387	0.129199
594	d6pn	GO:0060589	nucleoside-triphosphatase regulator activity	50/1367	387/17771	0.000206699	0.00630018	0.00538722	arhgap39/itsn1/dock3/dennd5a/ralgps1/ralgapa2/syngap1a/dab2ipa/tbc1d10ab/ralgapa1/rgs12a/arhgef18b/arhgap33/tbc1d30/triob/dennd4a/ralgapb/sos1/arfgef2/dennd4b/tbc1d9/arhgef19/arfgap2/rasal2/sipa1l3/sipa1l1/rapgefl1/rabgef1l/sipa1l2/arhgef28a/tbc1d16/git2a/arhgef10lb/spata13/plce1/dock1/arhgap24/rasa3/dennd3a/myo9aa/sbf2/dennd4c/mycbp2/dock6/tiam2a/sgsm2/rapgef6/acap3b/gapvd1/si:dkey-91i10.2	50	mf_dn	1367	387	0.129199
595	d6pn	GO:0022853	active ion transmembrane transporter activity	32/1367	220/17771	0.000359858	0.010156	0.00868429	slc6a22.2/atp2a1/atp2a1l/slc34a2b/slco4a1/atp2a2a/slc1a6/slco1d1/slc6a15/slc4a10b/slco5a1a/slc1a2b/slc8a4a/atp2b2/atp1a2a/slc1a3b/slc6a6a/slc26a1/slc4a2b/slc34a1a/cox6a2/atp1a3b/slc6a11b/slc6a1a/slc8a2b/slc4a4a/atp2b3a/atp2c1/atp13a1/slc9a6b/slc6a6b/atp5f1b	32	mf_dn	1367	220	0.145455
596	d6pn	GO:0019199	transmembrane receptor protein kinase activity	17/1367	92/17771	0.000584668	0.0139224	0.0119049	tyro3/met/fgfr1b/mertka/erbb4b/ntrk2b/igf1ra/acvr2ab/csf1ra/nrp1b/epha4b/acvr2ba/tgfbr1b/ephb6/acvr1bb/insrb/ret	17	mf_dn	1367	92	0.184783
597	d6pn	GO:0019899	enzyme binding	56/1367	470/17771	0.000702236	0.0157383	0.0134577	ppp1r27b/txnipb/myom1b/mst1/myom1a/lyst/fam83ha/hsp70.2/ibtk/slx4/dock3/shc2/gcn1/frs3/cap2/si:dkey-34e4.1/nck2a/gprc5ba/hsp70.3/mta3/prdm12b/rab11fip3/tcerg1a/nbeaa/prdm4/nbeal1/tprn/cdc37/shoc2/phactr1/rabgef1l/sh2b1/jakmip2/ankle2/ankfy1/rnf19b/nell2a/znf703/dock1/kansl1a/phactr4b/ankib1a/nos1apb/gprc5bb/ctr9/scaf1/rprd2b/arih1/cbl/strn4/mycbp2/ccdc186/mapk8ip3/spred1/radil/gapvd1	56	mf_dn	1367	470	0.119149
598	d6pn	GO:0005085	guanyl-nucleotide exchange factor activity	27/1367	185/17771	0.000949591	0.0206739	0.0176781	itsn1/dock3/dennd5a/ralgps1/arhgef18b/triob/dennd4a/sos1/arfgef2/dennd4b/arhgef19/rapgefl1/rabgef1l/arhgef28a/arhgef10lb/spata13/plce1/dock1/dennd3a/sbf2/dennd4c/mycbp2/dock6/tiam2a/rapgef6/gapvd1/si:dkey-91i10.2	27	mf_dn	1367	185	0.145946
599	d6pn	GO:0030234	enzyme regulator activity	88/1367	835/17771	0.00148948	0.0283746	0.0242629	fetub/fam20a/c3b.1/c5/serping1/c3a.1/kng1/sh3pxd2b/c3a.6/serpind1/ahsg1/arhgap39/serpinc1/psme4a/psmd2/reck/c4b/itsn1/ibtk/dock3/dennd5a/ralgps1/igf1ra/ralgapa2/syngap1a/gcn1/dab2ipa/tbc1d10ab/rcan2/birc6/ralgapa1/socs2/rgs12a/arhgef18b/crim1/arhgap33/gprc5ba/tbc1d30/triob/dennd4a/ralgapb/sos1/arfgef2/ppp4r1/dennd4b/tbc1d9/arhgef19/arfgap2/phactr1/rasal2/sipa1l3/ppp2r2aa/psmd1/sipa1l1/cox6a2/rapg…	88	mf_dn	1367	835	0.105389
600	d6pn	GO:0051015	actin filament binding	30/1367	220/17771	0.00155775	0.0288351	0.0246566	fhod3a/zgc:66156/myom2a/myom1b/xirp2b/actn3a/neb/myom1a/myo16/actn3b/ctnna2/sptbn2/cfl2/myh9b/svilc/tln2b/sptbn4a/tpma/syne1b/vcla/tmod4/mprip/sptan1/coro7/myh6/add1/dbn1/tpm4b/cttn/capzb	30	mf_dn	1367	220	0.136364
601	d6pn	GO:0016887	ATP hydrolysis activity	15/1367	85/17771	0.00194472	0.0329306	0.0281586	kif1ab/hsc70/chd3/hsp70.2/zgc:136908/atad2b/kif21b/hsp70.3/hspa8b/chd8/kif5ab/kif5ba/kif20a/chd7/kif5c	15	mf_dn	1367	85	0.176471
602	d6pn	GO:0008270	zinc ion binding	81/1367	768/17771	0.00221257	0.0362522	0.030999	c6ast3/cpa1/c6ast4/cpa5/cpa4/cpb1/blvra/rerea/vat1/mmp15b/znf385a/trim108/herc2/rereb/adh8a/megf11/sec24a/myt1b/znf385b/mmp16b/esrrga/bhmt/map3k1/ubr4/ubr5/ca4a/znf385c/myt1la/nr1i2/nr5a2/rorca/agtpbp1/zmiz2/rnf165b/cdip1/mib1/scaper/rxrba/hivep1/mta3/znf385d/kdm2ba/dtx4b/crebbpa/fezf2/sec24d/zmym2/gatad2b/agbl5/nr3c2/crebbpb/march4l/trafd1/l3mbtl1b/zzef1/rabgef1l/nfxl1/bmp1a/dtna/mtr/trps1/trim4…	81	mf_dn	1367	768	0.105469
603	d6pn	GO:0015085	calcium ion transmembrane transporter activity	20/1367	132/17771	0.00263771	0.0394105	0.0336996	atp2a1/atp2a1l/cacna1sb/itpr2/atp2a2a/slc8a4a/atp2b2/cacna1hb/cacng5b/cacng4b/slc8a2b/pkd2/ryr1a/atp2b3a/mcu/atp2c1/tmem37/trpc3/trpm7/trpc1	20	mf_dn	1367	132	0.151515
604	d6pn	GO:0015370	solute:sodium symporter activity	13/1367	71/17771	0.00271043	0.0397183	0.0339627	slc6a22.2/slc34a2b/slc1a6/slc6a15/slc4a10b/slc1a2b/slc1a3b/slc6a6a/slc34a1a/slc6a11b/slc6a1a/slc4a4a/slc6a6b	13	mf_dn	1367	71	0.183099
605	d6pn	GO:0004714	transmembrane receptor protein tyrosine kinase activity	13/1367	72/17771	0.00307976	0.0423263	0.0361928	tyro3/met/fgfr1b/mertka/erbb4b/ntrk2b/igf1ra/csf1ra/nrp1b/epha4b/ephb6/insrb/ret	13	mf_dn	1367	72	0.180556
606	d6pn	GO:0044877	protein-containing complex binding	62/1367	567/17771	0.00311059	0.0423263	0.0361928	fhod3a/zgc:66156/myom2a/myom1b/fn1b/xirp2b/psme4a/si:ch73-362m14.4/actn3a/neb/myom1a/camsap3/myo16/actn3b/ctnna2/irs4a/fam83ha/wasf1/sptbn2/cfl2/gna11a/myh9b/svilc/acvr2ab/aak1a/gcn1/rad23aa/tln2b/sptbn4a/cabin1/aak1b/camsap1a/tpma/gnao1a/srp72/gnas/pafah1b1a/syne1b/vcla/tmod4/acvr2ba/tgfbr1b/mprip/arid1aa/sptan1/bicd2/ank1b/coro7/phip/itga11b/myh6/acvr1bb/add1/si:ch211-284e13.4/dbn1/strn4/hira/n…	62	mf_dn	1367	567	0.109347
607	d6pn	GO:0003714	transcription corepressor activity	16/1367	98/17771	0.00318884	0.0426298	0.0364523	rerea/hipk2/cbfa2t3/chico/rereb/bcor/cbfa2t2/irf2bp2a/mta3/tle5/ctbp1/cry1a/irf2bp1/tle2c/sin3b/atn1	16	mf_dn	1367	98	0.163265
608	d6pn	GO:0022804	active transmembrane transporter activity	44/1367	376/17771	0.00349352	0.0458977	0.0392467	abcb6a/slc6a22.2/atp2a1/atp2a1l/abcg2a/si:ch211-225b11.1/abcc1/slc34a2b/slc6a3/slco4a1/atp2a2a/slc1a6/slco1d1/slc6a15/slc4a10b/slco5a1a/slc6a8/slc1a2b/slc8a4a/slc17a6a/atp2b2/atp1a2a/slc1a3b/slc6a6a/slc26a1/slc4a2b/slc34a1a/cox6a2/slc6a17/atp1a3b/slc6a11b/slc6a1a/slc8a2b/slc4a4a/slc16a1b/atp2b3a/mcu/atp2c1/atp13a1/slc9a6b/abca2/slc6a6b/atp13a2/atp5f1b	44	mf_dn	1367	376	0.117021
609	LDpn	GO:0016773	phosphotransferase activity, alcohol group as acceptor	109/1138	868/17771	6.36437e-12	4.61417e-09	3.92581e-09	prkd2/kdr/prkaa2/csf1ra/lrrk1/etnk2/gipc1/pkn1a/cdc42bpaa/hipk2/ddr2l/eif2ak2/bmpr2b/acvr1bb/cdk14/lats2/ntrk2b/pdk4/fer/camk1da/csf1rb/pdxkb/prkcab/tgfbr1b/aak1b/epha4b/erbb3b/hipk3b/gsk3bb/mark4a/aak1a/nlk2/epha3/stk17b/cdk6/map3k2/taok2b/dgkh/map2k7/rps6ka2/map3k10/rps6ka5/pip4k2ab/cdk16/rps6ka4/mast1a/zgc:158659/met/nrp1b/grk6/prkg1a/hck/unm_sa1261/ltk/mapk9/limk1b/ryk/mark1/ttbk2a/pdk3a/mapk…	109	mf_dn	1138	868	0.125576
610	LDpn	GO:0004672	protein kinase activity	97/1138	753/17771	2.38778e-11	8.6557e-09	7.36441e-09	prkd2/kdr/prkaa2/csf1ra/lrrk1/gipc1/pkn1a/cdc42bpaa/hipk2/ddr2l/eif2ak2/bmpr2b/acvr1bb/cdk14/lats2/ntrk2b/pdk4/fer/camk1da/csf1rb/prkcab/tgfbr1b/aak1b/epha4b/erbb3b/hipk3b/gsk3bb/mark4a/aak1a/nlk2/epha3/stk17b/cdk6/map3k2/taok2b/map2k7/rps6ka2/map3k10/rps6ka5/cdk16/rps6ka4/mast1a/met/nrp1b/grk6/prkg1a/hck/unm_sa1261/ltk/mapk9/limk1b/ryk/mark1/ttbk2a/pdk3a/mapk8b/map3k22/sik2a/nrbp2b/akt3a/stk40/f…	97	mf_dn	1138	753	0.128818
611	LDpn	GO:0016301	kinase activity	115/1138	990/17771	2.27137e-10	5.48915e-08	4.67026e-08	prkd2/kdr/prkaa2/lpar1/csf1ra/lrrk1/etnk2/gipc1/pkn1a/cdc42bpaa/hipk2/ddr2l/eif2ak2/bmpr2b/acvr1bb/cdk14/lats2/ntrk2b/pdk4/fer/camk1da/csf1rb/pdxkb/prkcab/tgfbr1b/aak1b/epha4b/erbb3b/itpkb/hipk3b/gsk3bb/mark4a/aak1a/nlk2/epha3/stk17b/cdk6/map3k2/taok2b/dgkh/map2k7/rps6ka2/map3k10/rps6ka5/pip4k2ab/cdk16/rps6ka4/mast1a/zgc:158659/met/nrp1b/grk6/prkg1a/hck/unm_sa1261/ltk/mapk9/limk1b/ryk/mapk8ip2/ma…	115	mf_dn	1138	990	0.116162
612	LDpn	GO:0004674	protein serine/threonine kinase activity	73/1138	553/17771	2.71472e-09	4.92044e-07	4.18639e-07	prkd2/prkaa2/lrrk1/gipc1/pkn1a/cdc42bpaa/hipk2/eif2ak2/bmpr2b/acvr1bb/cdk14/lats2/pdk4/camk1da/prkcab/tgfbr1b/aak1b/hipk3b/gsk3bb/mark4a/aak1a/nlk2/stk17b/cdk6/map3k2/taok2b/rps6ka2/map3k10/rps6ka5/cdk16/rps6ka4/mast1a/grk6/prkg1a/unm_sa1261/mapk9/limk1b/mark1/ttbk2a/pdk3a/mapk8b/map3k22/sik2a/nrbp2b/akt3a/stk40/acvr2ab/ulk1b/prkacaa/grk3/hipk1a/snrkb/uhmk1/mapk10/si:dkey-240h12.4/prkcq/dapk3/map…	73	mf_dn	1138	553	0.132007
613	LDpn	GO:0046873	metal ion transmembrane transporter activity	55/1138	422/17771	3.84581e-07	5.46477e-05	4.64951e-05	atp1a1a.4/kcnj10a/cacng4b/kcnj9/trpc5a/slc8a3/slc5a6a/cacnb4a/kcnc3b/slc12a5a/slc6a6b/cacna1hb/slc6a5/cacna1ia/slc6a15/kcnq3/pkd2/kcna4/itpr2/asic1c/kcnh3/kcnq5a/kcnab2a/kcnb1/slc4a10b/kcna2b/cacna1eb/cacnb3a/kcnc4/letm1/kcna1b/slc6a11b/kcnh1a/mcoln1b/kcnk10a/slc8a4a/kcnk1b/slc1a3b/kcnk9/tpcn3/slc5a3b/slc6a6a/slc8a2b/atp2c1/zdhhc17/cacnb3b/cax2/slc24a3/kcnj5/slc12a5b/kcng2/atp1a1a.1/slc8a1b/kcna1…	55	mf_dn	1138	422	0.130332
614	LDpn	GO:0030215	semaphorin receptor binding	12/1138	33/17771	4.52257e-07	5.46477e-05	4.64951e-05	sema3ab/sema6ba/sema3gb/sema4ba/sema4gb/sema3bl/sema3b/sema6bb/sema5ba/sema7a/sema3e/sema4ga	12	mf_dn	1138	33	0.363636
615	LDpn	GO:0045499	chemorepellent activity	11/1138	31/17771	1.82086e-06	0.000188589	0.000160454	sema3ab/sema6ba/sema3gb/sema4ba/sema3bl/sema3b/sema6bb/sema5ba/sema7a/sema3e/sema4ga	11	mf_dn	1138	31	0.354839
616	LDpn	GO:0015291	secondary active transmembrane transporter activity	34/1138	231/17771	4.68306e-06	0.000424402	0.000361089	slc4a7/slc8a3/slc5a6a/slc12a5a/slc6a6b/slc6a16a/slc6a5/slc6a16b/slc17a6a/slc6a15/slc4a3/slc4a2b/slc4a10b/slc6a8/slc47a4/slc6a17/letm1/slc6a11b/slc8a4a/slco4a1/slc1a3b/slco2b1/slc5a3b/slc6a6a/slc8a2b/slc35e4/slc16a1b/cax2/slc24a3/slc37a1/slc12a5b/slc4a11/slc25a6/slc8a1b	34	mf_dn	1138	231	0.147186
617	LDpn	GO:0008509	anion transmembrane transporter activity	38/1138	274/17771	5.61208e-06	0.00043826	0.000372879	slc4a7/gabra2a/slc12a5a/slc6a6b/gabrg2/slc6a5/clcn2b/slc17a6a/slc4a3/slc4a2b/gabra4/slc4a10b/sfxn1/ano6/slc25a22a/sfxn3/lrrc8aa/slc6a11b/ano3/xpr1a/slco4a1/slc25a42/slc1a3b/slco2b1/oatx/slc6a6a/gabrb4/slc16a1b/gabra1/pacc1/slc24a3/clcn7/slc37a1/slc17a7a/slc12a5b/clcn6/slc4a11/slc25a6	38	mf_dn	1138	274	0.138686
618	LDpn	GO:0015075	ion transmembrane transporter activity	86/1138	830/17771	6.04496e-06	0.00043826	0.000372879	atp1a1a.4/kcnj10a/slc4a7/cacng4b/kcnj9/trpc5a/slc8a3/gabra2a/slc5a6a/cacnb4a/kcnc3b/slc12a5a/slc6a6b/gabrg2/cacna1hb/slc6a5/clcn2b/cacna1ia/slc17a6a/slc6a15/kcnq3/pkd2/kcna4/itpr2/slc4a3/asic1c/kcnh3/slc4a2b/kcnq5a/kcnab2a/kcnb1/gabra4/slc4a10b/kcna2b/cacna1eb/sfxn1/ano6/cacnb3a/slc25a22a/kcnc4/sfxn3/letm1/kcna1b/lrrc8aa/slc6a11b/kcnh1a/mcoln1b/kcnk10a/ano3/slc8a4a/kcnk1b/tmem63ba/xpr1a/slco4a1/s…	86	mf_dn	1138	830	0.103614
619	LDpn	GO:0030695	GTPase regulator activity	48/1138	387/17771	8.30609e-06	0.000501826	0.000426962	rasgrf2b/prex1/ralgps1/elmod3/dab2ipa/rapgef5a/plekhg5b/fgd1/arhgap39/rap1gap2a/dlc1/mcf2l2/gpsm1b/ranbp3a/syngap1a/smap2/zgc:162872/tiam1b/arhgef10lb/sgsm1a/plce1/rapgefl1/lamtor1/sipa1l3/arhgef37/ralbp1/dennd5a/acap3b/sh2d3ca/ralgapa1/rgl2/arhgap17a/rasgrp3/arhgap31/itsn1/tbc1d12b/arhgef2/arhgap24/stxbp5b/chn2/arap3/sh2d3cb/arfgef3/tbc1d9/ralgapb/tbc1d4/farp2/dab2ipb	48	mf_dn	1138	387	0.124031
620	LDpn	GO:0060589	nucleoside-triphosphatase regulator activity	48/1138	387/17771	8.30609e-06	0.000501826	0.000426962	rasgrf2b/prex1/ralgps1/elmod3/dab2ipa/rapgef5a/plekhg5b/fgd1/arhgap39/rap1gap2a/dlc1/mcf2l2/gpsm1b/ranbp3a/syngap1a/smap2/zgc:162872/tiam1b/arhgef10lb/sgsm1a/plce1/rapgefl1/lamtor1/sipa1l3/arhgef37/ralbp1/dennd5a/acap3b/sh2d3ca/ralgapa1/rgl2/arhgap17a/rasgrp3/arhgap31/itsn1/tbc1d12b/arhgef2/arhgap24/stxbp5b/chn2/arap3/sh2d3cb/arfgef3/tbc1d9/ralgapb/tbc1d4/farp2/dab2ipb	48	mf_dn	1138	387	0.124031
621	LDpn	GO:0019199	transmembrane receptor protein kinase activity	18/1138	92/17771	1.82161e-05	0.0010159	0.000864342	kdr/csf1ra/ddr2l/bmpr2b/acvr1bb/ntrk2b/csf1rb/tgfbr1b/epha4b/erbb3b/epha3/met/nrp1b/ltk/flt4/acvr2ab/igf1ra/ntrk2a	18	mf_dn	1138	92	0.195652
622	LDpn	GO:0004713	protein tyrosine kinase activity	22/1138	131/17771	2.85271e-05	0.0014773	0.00125691	kdr/csf1ra/hipk2/ddr2l/ntrk2b/fer/csf1rb/epha4b/erbb3b/hipk3b/epha3/met/nrp1b/hck/ltk/flt4/ptk2aa/hipk1a/pkdcca/src/igf1ra/ntrk2a	22	mf_dn	1138	131	0.167939
623	LDpn	GO:0015318	inorganic molecular entity transmembrane transporter activity	75/1138	730/17771	3.1896e-05	0.00154164	0.00131165	atp1a1a.4/kcnj10a/slc4a7/cacng4b/kcnj9/trpc5a/slc8a3/gabra2a/slc5a6a/cacnb4a/kcnc3b/slc12a5a/slc6a6b/gabrg2/cacna1hb/slc6a5/clcn2b/cacna1ia/slc6a15/kcnq3/pkd2/kcna4/itpr2/slc4a3/asic1c/kcnh3/slc4a2b/kcnq5a/kcnab2a/kcnb1/gabra4/slc4a10b/kcna2b/cacna1eb/ano6/cacnb3a/kcnc4/letm1/kcna1b/lrrc8aa/slc6a11b/kcnh1a/mcoln1b/kcnk10a/ano3/slc8a4a/kcnk1b/tmem63ba/xpr1a/slc1a3b/kcnk9/tpcn3/slc5a3b/slc6a6a/gabr…	75	mf_dn	1138	730	0.10274
624	LDpn	GO:0022843	voltage-gated cation channel activity	25/1138	163/17771	4.10911e-05	0.00186194	0.00158417	kcnj10a/cacng4b/kcnj9/cacnb4a/kcnc3b/cacna1hb/cacna1ia/kcnq3/pkd2/kcna4/kcnh3/kcnq5a/kcnab2a/kcnb1/kcna2b/cacna1eb/cacnb3a/kcnc4/kcna1b/kcnh1a/cacnb3b/kcnj5/kcng2/kcna1a/cacna1bb	25	mf_dn	1138	163	0.153374
625	LDpn	GO:0005244	voltage-gated ion channel activity	28/1138	202/17771	9.30707e-05	0.00374868	0.00318944	kcnj10a/cacng4b/kcnj9/cacnb4a/kcnc3b/cacna1hb/clcn2b/cacna1ia/kcnq3/pkd2/kcna4/kcnh3/kcnq5a/kcnab2a/kcnb1/kcna2b/cacna1eb/cacnb3a/kcnc4/kcna1b/kcnh1a/cacnb3b/clcn7/kcnj5/kcng2/clcn6/kcna1a/cacna1bb	28	mf_dn	1138	202	0.138614
626	LDpn	GO:0015103	inorganic anion transmembrane transporter activity	21/1138	133/17771	0.000108128	0.00401792	0.00341852	slc4a7/gabra2a/slc12a5a/gabrg2/clcn2b/slc4a3/slc4a2b/gabra4/slc4a10b/ano6/lrrc8aa/ano3/xpr1a/gabrb4/gabra1/pacc1/clcn7/slc37a1/slc12a5b/clcn6/slc4a11	21	mf_dn	1138	133	0.157895
627	LDpn	GO:0015079	potassium ion transmembrane transporter activity	25/1138	173/17771	0.000110839	0.00401792	0.00341852	atp1a1a.4/kcnj10a/kcnj9/kcnc3b/slc12a5a/kcnq3/pkd2/kcna4/kcnh3/kcnq5a/kcnab2a/kcnb1/kcna2b/kcnc4/kcna1b/kcnh1a/kcnk10a/kcnk1b/kcnk9/slc24a3/kcnj5/slc12a5b/kcng2/atp1a1a.1/kcna1a	25	mf_dn	1138	173	0.144509
628	LDpn	GO:0022832	voltage-gated channel activity	28/1138	207/17771	0.000142567	0.00492196	0.00418768	kcnj10a/cacng4b/kcnj9/cacnb4a/kcnc3b/cacna1hb/clcn2b/cacna1ia/kcnq3/pkd2/kcna4/kcnh3/kcnq5a/kcnab2a/kcnb1/kcna2b/cacna1eb/cacnb3a/kcnc4/kcna1b/kcnh1a/cacnb3b/clcn7/kcnj5/kcng2/clcn6/kcna1a/cacna1bb	28	mf_dn	1138	207	0.135266
629	LDpn	GO:0015081	sodium ion transmembrane transporter activity	21/1138	136/17771	0.000149541	0.00492804	0.00419286	atp1a1a.4/slc8a3/slc5a6a/slc6a6b/cacna1hb/slc6a5/cacna1ia/slc6a15/pkd2/asic1c/slc4a10b/slc6a11b/slc8a4a/slc1a3b/tpcn3/slc5a3b/slc6a6a/slc8a2b/slc24a3/atp1a1a.1/slc8a1b	21	mf_dn	1138	136	0.154412
630	LDpn	GO:0004714	transmembrane receptor protein tyrosine kinase activity	14/1138	72/17771	0.000162574	0.00512462	0.00436011	kdr/csf1ra/ddr2l/ntrk2b/csf1rb/epha4b/erbb3b/epha3/met/nrp1b/ltk/flt4/igf1ra/ntrk2a	14	mf_dn	1138	72	0.194444
631	LDpn	GO:0022853	active ion transmembrane transporter activity	29/1138	220/17771	0.000172525	0.00521169	0.00443419	atp1a1a.4/slc4a7/slc8a3/slc5a6a/slc12a5a/slc6a6b/slc6a5/slc6a15/slc4a3/slc4a2b/slc4a10b/letm1/slc6a11b/slc8a4a/slco4a1/slc1a3b/slco2b1/slc5a3b/slc6a6a/slc8a2b/atp2c1/cax2/slc24a3/slc37a1/slc12a5b/atp1a1a.1/slc4a11/slc25a6/slc8a1b	29	mf_dn	1138	220	0.131818
632	LDpn	GO:0015085	calcium ion transmembrane transporter activity	20/1138	132/17771	0.000275748	0.0079967	0.00680373	cacng4b/trpc5a/slc8a3/cacnb4a/cacna1hb/cacna1ia/pkd2/itpr2/cacna1eb/cacnb3a/letm1/mcoln1b/slc8a4a/slc8a2b/atp2c1/cacnb3b/cax2/slc24a3/slc8a1b/cacna1bb	20	mf_dn	1138	132	0.151515
633	LDpn	GO:0005267	potassium channel activity	20/1138	133/17771	0.000305416	0.0080812	0.00687562	kcnj10a/kcnj9/kcnc3b/kcnq3/pkd2/kcna4/kcnh3/kcnq5a/kcnab2a/kcnb1/kcna2b/kcnc4/kcna1b/kcnh1a/kcnk10a/kcnk1b/kcnk9/kcnj5/kcng2/kcna1a	20	mf_dn	1138	133	0.150376
634	LDpn	GO:0005216	ion channel activity	48/1138	447/17771	0.000306113	0.0080812	0.00687562	kcnj10a/cacng4b/kcnj9/trpc5a/gabra2a/cacnb4a/kcnc3b/gabrg2/cacna1hb/clcn2b/cacna1ia/kcnq3/pkd2/kcna4/itpr2/asic1c/kcnh3/kcnq5a/kcnab2a/kcnb1/gabra4/kcna2b/cacna1eb/ano6/cacnb3a/kcnc4/kcna1b/lrrc8aa/kcnh1a/mcoln1b/kcnk10a/ano3/kcnk1b/tmem63ba/kcnk9/tpcn3/gabrb4/gabra1/cacnb3b/pacc1/slc24a3/tpte/clcn7/kcnj5/kcng2/clcn6/kcna1a/cacna1bb	48	mf_dn	1138	447	0.107383
635	LDpn	GO:0005249	voltage-gated potassium channel activity	17/1138	104/17771	0.000312102	0.0080812	0.00687562	kcnj10a/kcnj9/kcnc3b/kcnq3/pkd2/kcna4/kcnh3/kcnq5a/kcnab2a/kcnb1/kcna2b/kcnc4/kcna1b/kcnh1a/kcnj5/kcng2/kcna1a	17	mf_dn	1138	104	0.163462
636	LDpn	GO:0030234	enzyme regulator activity	78/1138	835/17771	0.000479867	0.0119967	0.010207	sh3pxd2b/tinagl1/rasgrf2b/prex1/ralgps1/elmod3/cab39/dab2ipa/ppp2r2aa/rapgef5a/plekhg5b/fgd1/arhgap39/prkar1ab/rap1gap2a/dlc1/mcf2l2/gpsm1b/ranbp3a/syngap1a/smap2/zgc:162872/tiam1b/arhgef10lb/sgsm1a/plce1/socs2/rapgefl1/crim1/lamtor1/socs5a/ppp2r3a/ppp1r16b/ppp6r2b/serpinb14/sipa1l3/ensab/arhgef37/ralbp1/dennd5a/reck/acap3b/ccnd2a/sh2d3ca/ralgapa1/prkra/mob2a/ccnt1/rgl2/gprc5bb/arhgap17a/gprc5ba/…	78	mf_dn	1138	835	0.0934132
637	LDpn	GO:0015297	antiporter activity	13/1138	72/17771	0.000585726	0.0136984	0.0116548	slc8a3/slc4a3/slc4a2b/slc47a4/letm1/slc8a4a/slc8a2b/slc35e4/cax2/slc24a3/slc37a1/slc25a6/slc8a1b	13	mf_dn	1138	72	0.180556
638	LDpn	GO:0005516	calmodulin binding	17/1138	111/17771	0.000679159	0.0153872	0.0130917	slc8a3/rasgrf2b/camk1da/kcnq3/kcnq5a/nos1/map6b/hdac8/kcnh1a/slc8a4a/camsap2b/slc8a2b/camk1a/camk2a/strn4/strn/slc8a1b	17	mf_dn	1138	111	0.153153
639	LDpn	GO:0022836	gated channel activity	39/1138	357/17771	0.000779737	0.0166267	0.0141463	kcnj10a/cacng4b/kcnj9/gabra2a/cacnb4a/kcnc3b/gabrg2/cacna1hb/clcn2b/cacna1ia/kcnq3/pkd2/kcna4/itpr2/asic1c/kcnh3/kcnq5a/kcnab2a/kcnb1/gabra4/kcna2b/cacna1eb/cacnb3a/kcnc4/kcna1b/kcnh1a/mcoln1b/ano3/tmem63ba/gabrb4/gabra1/cacnb3b/pacc1/clcn7/kcnj5/kcng2/clcn6/kcna1a/cacna1bb	39	mf_dn	1138	357	0.109244
640	LDpn	GO:0008047	enzyme activator activity	36/1138	325/17771	0.000950306	0.0180303	0.0153405	sh3pxd2b/elmod3/cab39/dab2ipa/arhgap39/rap1gap2a/dlc1/ranbp3a/syngap1a/smap2/zgc:162872/sgsm1a/sipa1l3/ralbp1/acap3b/ralgapa1/prkra/mob2a/ccnt1/gprc5bb/arhgap17a/gprc5ba/rasgrp3/arhgap31/sh3pxd2aa/tbc1d12b/arhgap24/stxbp5b/chn2/cdk5r1a/arap3/tbc1d9/ralgapb/ccny/tbc1d4/dab2ipb	36	mf_dn	1138	325	0.110769
641	LDpn	GO:0022804	active transmembrane transporter activity	40/1138	376/17771	0.00112176	0.0203319	0.0172987	atp1a1a.4/slc4a7/slc8a3/slc5a6a/slc12a5a/slc6a6b/slc6a16a/slc6a5/slc6a16b/slc17a6a/slc6a15/slc4a3/slc4a2b/slc4a10b/slc6a8/slc47a4/slc6a17/letm1/slc6a11b/abcg4a/slc8a4a/slco4a1/slc1a3b/slco2b1/slc5a3b/slc6a6a/abca1b/slc8a2b/slc35e4/atp2c1/slc16a1b/cax2/slc24a3/slc37a1/slc12a5b/atp1a1a.1/slc4a11/slc25a6/slc8a1b/abcb4	40	mf_dn	1138	376	0.106383
642	LDpn	GO:0042578	phosphoric ester hydrolase activity	41/1138	389/17771	0.00117177	0.0207203	0.0176292	inpp5jb/ptpn21/tns2a/pde4d/pde8b/pde4cb/pptc7b/nt5dc3/gdpd4a/ssh1a/plcl1/plce1/pdxp/si:dkey-175m17.7/ppm1e/pde1a/ptpra/ptprnb/mtmr9/sacm1lb/dusp3a/gpcpd1/pdp2/alpl/ptpn9a/ppm1lb/ppm1aa/smpd1/tpte/ssh2b/si:ch211-168k14.2/ptprb/ptprub/dusp8a/enpp1/plppr2a/nt5c2l1/inpp4ab/nt5dc1/dusp4/smpd3	41	mf_dn	1138	389	0.105398
643	LDpn	GO:0005096	GTPase activator activity	26/1138	216/17771	0.00143874	0.0248354	0.0211303	elmod3/dab2ipa/arhgap39/rap1gap2a/dlc1/ranbp3a/syngap1a/smap2/zgc:162872/sgsm1a/sipa1l3/ralbp1/acap3b/ralgapa1/arhgap17a/rasgrp3/arhgap31/tbc1d12b/arhgap24/stxbp5b/chn2/arap3/tbc1d9/ralgapb/tbc1d4/dab2ipb	26	mf_dn	1138	216	0.12037
644	LDpn	GO:0015171	amino acid transmembrane transporter activity	14/1138	89/17771	0.00150702	0.0248368	0.0211315	slc7a4/slc6a5/slc7a5/slc17a6a/slc6a15/sfxn1/slc25a22a/sfxn3/slc7a10a/slc6a11b/slc1a3b/slc43a2a/slc7a11/slc17a7a	14	mf_dn	1138	89	0.157303
645	LDpn	GO:0005253	anion channel activity	12/1138	70/17771	0.00150733	0.0248368	0.0211315	gabra2a/gabrg2/clcn2b/gabra4/ano6/lrrc8aa/ano3/gabrb4/gabra1/pacc1/clcn7/clcn6	12	mf_dn	1138	70	0.171429
646	LDpn	GO:0019838	growth factor binding	13/1138	81/17771	0.0018198	0.0286816	0.0244028	kdr/glg1b/ntrk2b/igfbp2b/erbb3b/crim1/nrp1b/igf2r/gpc1a/htra1a/igf1ra/ntrk2a/fibpb	13	mf_dn	1138	81	0.160494
647	LDpn	GO:0022890	inorganic cation transmembrane transporter activity	56/1138	592/17771	0.002192	0.0331083	0.0281691	atp1a1a.4/kcnj10a/cacng4b/kcnj9/trpc5a/slc8a3/slc5a6a/cacnb4a/kcnc3b/slc12a5a/slc6a6b/cacna1hb/slc6a5/cacna1ia/slc6a15/kcnq3/pkd2/kcna4/itpr2/asic1c/kcnh3/kcnq5a/kcnab2a/kcnb1/slc4a10b/kcna2b/cacna1eb/cacnb3a/kcnc4/letm1/kcna1b/slc6a11b/kcnh1a/mcoln1b/kcnk10a/slc8a4a/kcnk1b/tmem63ba/slc1a3b/kcnk9/tpcn3/slc5a3b/slc6a6a/slc8a2b/atp2c1/zdhhc17/cacnb3b/cax2/slc24a3/kcnj5/slc12a5b/kcng2/atp1a1a.1/slc8…	56	mf_dn	1138	592	0.0945946
648	LDpn	GO:0005254	chloride channel activity	11/1138	64/17771	0.00228833	0.0338579	0.0288069	gabra2a/gabrg2/clcn2b/gabra4/ano6/ano3/gabrb4/gabra1/pacc1/clcn7/clcn6	11	mf_dn	1138	64	0.171875
649	LDpn	GO:0008324	cation transmembrane transporter activity	59/1138	637/17771	0.00273078	0.037355	0.0317822	atp1a1a.4/kcnj10a/cacng4b/kcnj9/trpc5a/slc8a3/slc5a6a/cacnb4a/kcnc3b/slc12a5a/slc6a6b/cacna1hb/slc6a5/cacna1ia/slc6a15/kcnq3/pkd2/kcna4/itpr2/asic1c/kcnh3/kcnq5a/kcnab2a/kcnb1/slc4a10b/kcna2b/cacna1eb/sfxn1/cacnb3a/kcnc4/sfxn3/letm1/kcna1b/slc6a11b/kcnh1a/mcoln1b/kcnk10a/slc8a4a/kcnk1b/tmem63ba/slc25a42/slc1a3b/kcnk9/tpcn3/slc5a3b/slc6a6a/slc8a2b/atp2c1/zdhhc17/cacnb3b/cax2/slc24a3/kcnj5/slc12a5b…	59	mf_dn	1138	637	0.0926217
650	LDpn	GO:0005342	organic acid transmembrane transporter activity	19/1138	148/17771	0.00290229	0.0389659	0.0331528	slc7a4/slc6a6b/slc6a5/slc7a5/slc17a6a/slc6a15/sfxn1/slc25a22a/sfxn3/slc7a10a/slc6a11b/slc1a3b/slco2b1/slc27a1b/slc6a6a/slc43a2a/slc16a1b/slc7a11/slc17a7a	19	mf_dn	1138	148	0.128378
651	LDpn	GO:0050839	cell adhesion molecule binding	21/1138	173/17771	0.00356098	0.046102	0.0392244	itga8/cdh23/zmp:0000001082/itga3b/fermt2/l1camb/cdh12a/itgb2/cxadr/tln2b/robo4/jupb/cntn2/lamb1a/ctnnal1/sema7a/ptprb/cntn4/itgb8/emb/itgav	21	mf_dn	1138	173	0.121387
652	LDpn	GO:0005085	guanyl-nucleotide exchange factor activity	22/1138	185/17771	0.00372708	0.0474059	0.0403337	rasgrf2b/prex1/ralgps1/rapgef5a/plekhg5b/fgd1/mcf2l2/tiam1b/arhgef10lb/plce1/rapgefl1/lamtor1/arhgef37/dennd5a/sh2d3ca/rgl2/rasgrp3/itsn1/arhgef2/sh2d3cb/arfgef3/farp2	22	mf_dn	1138	185	0.118919
653	LDpn	GO:0015267	channel activity	48/1138	505/17771	0.00398648	0.0489865	0.0416785	kcnj10a/cacng4b/kcnj9/trpc5a/gabra2a/cacnb4a/kcnc3b/gabrg2/cacna1hb/clcn2b/cacna1ia/kcnq3/pkd2/kcna4/itpr2/asic1c/kcnh3/kcnq5a/kcnab2a/kcnb1/gabra4/kcna2b/cacna1eb/ano6/cacnb3a/kcnc4/kcna1b/lrrc8aa/kcnh1a/mcoln1b/kcnk10a/ano3/kcnk1b/tmem63ba/kcnk9/tpcn3/gabrb4/gabra1/cacnb3b/pacc1/slc24a3/tpte/clcn7/kcnj5/kcng2/clcn6/kcna1a/cacna1bb	48	mf_dn	1138	505	0.0950495
654	LDpn	GO:0022803	passive transmembrane transporter activity	48/1138	505/17771	0.00398648	0.0489865	0.0416785	kcnj10a/cacng4b/kcnj9/trpc5a/gabra2a/cacnb4a/kcnc3b/gabrg2/cacna1hb/clcn2b/cacna1ia/kcnq3/pkd2/kcna4/itpr2/asic1c/kcnh3/kcnq5a/kcnab2a/kcnb1/gabra4/kcna2b/cacna1eb/ano6/cacnb3a/kcnc4/kcna1b/lrrc8aa/kcnh1a/mcoln1b/kcnk10a/ano3/kcnk1b/tmem63ba/kcnk9/tpcn3/gabrb4/gabra1/cacnb3b/pacc1/slc24a3/tpte/clcn7/kcnj5/kcng2/clcn6/kcna1a/cacna1bb	48	mf_dn	1138	505	0.0950495
655	d6pn	GO:0005694	chromosome	83/902	558/18602	3.64763e-20	1.36057e-17	1.08661e-17	gins2/orc6/gins3/trip13/dscc1/mad2l1/cenpk/knstrn/kmt5ab/loxl2a/ncaph2/orc4/spc24/chtf8/gins4/rpa3/prim1/cdca8/nr1d1/mis12/si:dkey-6i22.5/psmc3ip/pane1/ube2al/esco2/primpol/swi5/llph/banf1/rpa2/hpf1/ndc80/gins1/orc5/orc1/mis18a/orc3/cenpw/rfc2/mcm4/si:dkey-225f5.4/nsmce2/hmgb3b/rad51d/nsmce4a/ercc6l/paxx/terf1/chrac1/rfc5/ncapg/cenpf/si:ch73-281n10.2/suv39h1b/cdca5/pola2/hmgn2/cbx3a/rpa1/nuf2/rfc…	83	cc_up	902	558	0.148746
656	d6pn	GO:0005730	nucleolus	48/902	238/18602	2.17401e-17	4.05453e-15	3.23813e-15	fen1/rrs1/llph/polr2k/nifk/nop16/nhp2/snu13b/dkc1/polr1d/nop2/utp11/rpp30/emg1/rpp21/kri1/polr2l/ebna1bp2/gnl3/pin4/exosc9/ppan/polr2h/pho/polr2f/exosc5/rpf1/imp4/polr1c/lsm6/polr3k/rrp36/abt1/arl6ip4/pop5/polr2i/pop4/polr2eb/ddx56/eri1/nepro/pak1ip1/c1d/wdr18/gnl3l/rrp8/nip7/imp3	48	cc_up	902	238	0.201681
657	d6pn	GO:1990904	ribonucleoprotein complex	70/902	495/18602	5.5407e-16	6.88894e-14	5.50182e-14	ppil3/lsm5/rrs1/snrpg/nhp2/snrpf/lsm3/slbp/snu13b/dkc1/snrnp25/rpl7l1/utp11/snrpd3l/rpp30/emg1/mrpl54/magoh/rpp21/kri1/ebna1bp2/snrpe/mrps17/lsm8/snrpd2/mrpl1/ppan/mrpl32/mrpl27/eif3jb/snrpd3/gemin2/rbms1a/rpf1/imp4/mrpl14/mrpl43/mrpl46/lsm6/snrpd1/mrpl17/rrp36/rpp40/rbm8a/sf3b5/wdr83/pop5/ppil2/pop4/eif2s1a/snrpb2/mrpl21/mrpl13/mrpl40/larp7/rbmx2/mrps10/phf5a/eif1b/grsf1/mrpl22/nip7/mrps26/mrpl1…	70	cc_up	902	495	0.141414
658	d6pn	GO:0098798	mitochondrial protein-containing complex	41/902	203/18602	4.59524e-15	4.28506e-13	3.42224e-13	cox4i2/mrpl54/sdhda/ndufa4l2a/mrps17/ndufb11/uqcrb/ndufa7/mrpl32/mrpl27/ndufa5/immp2l/mrpl14/mrpl43/mrpl46/mrpl17/atp5mea/mrpl21/ndufa11/ndufa3/timm13/uqcr10/mrpl13/mrpl40/mrps10/atp5f1e/uqcrq/ndufa1/ndufb5/ndufs6/ndufb10/mrpl22/mrps26/ndufs4/tomm6/mrpl19/atp5mf/mrpl34/timm10b/tomm5/mrpl3	41	cc_up	902	203	0.20197
659	d6pn	GO:0098687	chromosomal region	27/902	112/18602	2.77751e-12	2.07203e-10	1.65481e-10	dscc1/mad2l1/cenpk/knstrn/spc24/cdca8/mis12/si:dkey-6i22.5/pane1/rpa2/ndc80/mis18a/cenpw/si:dkey-225f5.4/nsmce4a/ercc6l/terf1/cenpf/suv39h1b/cbx3a/nuf2/cenpi/spc25/cfdp1/nbn/nsmce1/gpatch11	27	cc_up	902	112	0.241071
660	d6pn	GO:0120114	Sm-like protein family complex	19/902	59/18602	1.96078e-11	1.21895e-09	9.73512e-10	lsm5/snrpg/snrpf/snu13b/snrpd3l/snrpe/lsm8/snrpd2/gemin2/lsm6/lsm1/snrpd1/sf3b5/snrpb2/gemin8/larp7/rbmx2/phf5a/lsm7	19	cc_up	902	59	0.322034
661	d6pn	GO:0000313	organellar ribosome	19/902	60/18602	2.74032e-11	1.27767e-09	1.02041e-09	chchd1/mrpl54/mrpl48/mrps17/mrpl32/mrpl27/mrpl14/mrpl43/mrpl46/mrpl17/mrpl21/mrpl13/mrpl40/mrps10/mrpl22/mrps26/mrpl19/mrpl34/mrpl3	19	cc_up	902	60	0.316667
662	d6pn	GO:0005761	mitochondrial ribosome	19/902	60/18602	2.74032e-11	1.27767e-09	1.02041e-09	chchd1/mrpl54/mrpl48/mrps17/mrpl32/mrpl27/mrpl14/mrpl43/mrpl46/mrpl17/mrpl21/mrpl13/mrpl40/mrps10/mrpl22/mrps26/mrpl19/mrpl34/mrpl3	19	cc_up	902	60	0.316667
663	d6pn	GO:0000775	chromosome, centromeric region	22/902	89/18602	1.72024e-10	7.12943e-09	5.69389e-09	dscc1/mad2l1/cenpk/knstrn/spc24/cdca8/mis12/si:dkey-6i22.5/pane1/ndc80/mis18a/cenpw/si:dkey-225f5.4/ercc6l/cenpf/suv39h1b/cbx3a/nuf2/cenpi/spc25/cfdp1/gpatch11	22	cc_up	902	89	0.247191
664	d6pn	GO:0000228	nuclear chromosome	23/902	98/18602	2.04695e-10	7.63511e-09	6.09774e-09	gins2/orc6/gins3/orc4/gins4/rpa3/prim1/psmc3ip/swi5/rpa2/gins1/orc5/orc1/orc3/pola2/rpa1/wdhd1/rad51/orc2/cfdp1/rad1/uchl5/rad9a	23	cc_up	902	98	0.234694
665	d6pn	GO:0000315	organellar large ribosomal subunit	14/902	37/18602	7.73071e-10	2.40296e-08	1.91912e-08	mrpl54/mrpl32/mrpl27/mrpl14/mrpl43/mrpl46/mrpl17/mrpl21/mrpl13/mrpl40/mrpl22/mrpl19/mrpl34/mrpl3	14	cc_up	902	37	0.378378
666	d6pn	GO:0005762	mitochondrial large ribosomal subunit	14/902	37/18602	7.73071e-10	2.40296e-08	1.91912e-08	mrpl54/mrpl32/mrpl27/mrpl14/mrpl43/mrpl46/mrpl17/mrpl21/mrpl13/mrpl40/mrpl22/mrpl19/mrpl34/mrpl3	14	cc_up	902	37	0.378378
667	d6pn	GO:0030532	small nuclear ribonucleoprotein complex	16/902	50/18602	8.52913e-10	2.44721e-08	1.95445e-08	lsm5/snrpg/snrpf/snu13b/snrpd3l/snrpe/lsm8/snrpd2/lsm6/snrpd1/sf3b5/snrpb2/larp7/rbmx2/phf5a/lsm7	16	cc_up	902	50	0.32
668	d6pn	GO:0005746	mitochondrial respirasome	18/902	66/18602	1.40452e-09	3.74205e-08	2.98857e-08	cox4i2/sdhda/ndufa4l2a/ndufb11/uqcrb/ndufa7/ndufa5/cox7a2a/ndufa11/ndufa3/uqcr10/uqcrq/cox7b/ndufa1/ndufb5/ndufs6/ndufb10/ndufs4	18	cc_up	902	66	0.272727
669	d6pn	GO:0005759	mitochondrial matrix	27/902	151/18602	3.71867e-09	9.2471e-08	7.38515e-08	pdk2b/pdk2a/primpol/lyrm7/chchd1/mrpl54/mrpl48/mrps17/dimt1l/mrpl32/mrpl27/mrpl14/mrpl43/mrpl46/mrpl17/uqcc2/mrpl21/ssbp1/mrpl13/mrpl40/mrps10/mrpl22/mrps26/mrpl19/mrpl34/trmt5/mrpl3	27	cc_up	902	151	0.178808
670	d6pn	GO:0097525	spliceosomal snRNP complex	15/902	48/18602	4.17464e-09	9.73212e-08	7.77252e-08	lsm5/snrpg/snrpf/snu13b/snrpd3l/snrpe/lsm8/snrpd2/lsm6/snrpd1/sf3b5/snrpb2/rbmx2/phf5a/lsm7	15	cc_up	902	48	0.3125
671	d6pn	GO:0000793	condensed chromosome	22/902	105/18602	4.97591e-09	1.09177e-07	8.7194e-08	mad2l1/knstrn/spc24/mis12/si:dkey-6i22.5/psmc3ip/ndc80/cenpw/si:dkey-225f5.4/nsmce2/nsmce4a/ercc6l/ncapg/nuf2/cenpi/rad51/spc25/cfdp1/rad1/nsmce1/gpatch11/rad9a	22	cc_up	902	105	0.209524
672	d6pn	GO:0070469	respirasome	19/902	81/18602	7.72492e-09	1.60078e-07	1.27845e-07	cox4i2/sdhda/ndufa4l2a/ndufb11/uqcrb/ndufa7/ndufa5/cox7a2a/cox6b2/ndufa11/ndufa3/uqcr10/uqcrq/cox7b/ndufa1/ndufb5/ndufs6/ndufb10/ndufs4	19	cc_up	902	81	0.234568
673	d6pn	GO:0005743	mitochondrial inner membrane	38/902	285/18602	1.53117e-08	3.00592e-07	2.40066e-07	dhrs13a.2/slc25a25a/slc25a43/si:ch73-141c7.1/coa3b/ucp2/slc25a23a/cox4i2/timm8a/slc25a33/sdhda/ndufa4l2a/timm8b/ndufb11/uqcrb/ndufa7/ndufa5/cox7c/immp2l/endog/atp5mea/cox7a2a/uqcc2/ndufa11/ndufa3/timm13/uqcr10/atp5f1e/uqcrq/cox7b/ndufa1/ndufb5/ndufs6/ndufb10/ndufs4/atp5mf/pet100/timm10b	38	cc_up	902	285	0.133333
674	d6pn	GO:0098803	respiratory chain complex	17/902	69/18602	2.15074e-08	3.9143e-07	3.12614e-07	cox4i2/sdhda/ndufa4l2a/ndufb11/uqcrb/ndufa7/ndufa5/cox6b2/ndufa11/ndufa3/uqcr10/uqcrq/ndufa1/ndufb5/ndufs6/ndufb10/ndufs4	17	cc_up	902	69	0.246377
675	d6pn	GO:0005840	ribosome	29/902	185/18602	2.20376e-08	3.9143e-07	3.12614e-07	chchd1/rpl7l1/rpp30/mrpl54/mrpl48/mrps17/mrps21/mrpl1/mrpl32/mrpl27/mrpl14/mrpl43/mrpl46/mrpl35/mrpl17/mrpl18/mrps33/mrpl21/mrpl13/mrpl40/mrps10/mrpl22/mrps26/mrpl19/mrpl30/rpl38/mrpl34/mrps23/mrpl3	29	cc_up	902	185	0.156757
676	d6pn	GO:0071011	precatalytic spliceosome	10/902	22/18602	2.59701e-08	4.40312e-07	3.51653e-07	snrpg/snu13b/snrpd3l/snrpe/lsm8/snrpd2/snrpd1/sf3b5/rbmx2/phf5a	10	cc_up	902	22	0.454545
677	d6pn	GO:0015934	large ribosomal subunit	18/902	82/18602	5.76164e-08	9.34387e-07	7.46244e-07	rpl7l1/mrpl54/mrpl1/mrpl32/mrpl27/mrpl14/mrpl43/mrpl46/mrpl17/mrpl21/mrpl13/mrpl40/mrpl22/mrpl19/mrpl30/rpl38/mrpl34/mrpl3	18	cc_up	902	82	0.219512
678	d6pn	GO:0097526	spliceosomal tri-snRNP complex	10/902	24/18602	7.20739e-08	1.07534e-06	8.58817e-07	lsm5/snrpg/snu13b/snrpd3l/snrpe/lsm8/snrpd2/lsm6/snrpd1/lsm7	10	cc_up	902	24	0.416667
679	d6pn	GO:0019866	organelle inner membrane	39/902	315/18602	7.6299e-08	1.0946e-06	8.74194e-07	dhrs13a.2/slc25a25a/slc25a43/si:ch73-141c7.1/coa3b/ucp2/slc25a23a/cox4i2/timm8a/slc25a33/sdhda/ndufa4l2a/timm8b/ndufb11/uqcrb/ndufa7/nemp1/ndufa5/cox7c/immp2l/endog/atp5mea/cox7a2a/uqcc2/ndufa11/ndufa3/timm13/uqcr10/atp5f1e/uqcrq/cox7b/ndufa1/ndufb5/ndufs6/ndufb10/ndufs4/atp5mf/pet100/timm10b	39	cc_up	902	315	0.12381
680	d6pn	GO:0055029	nuclear DNA-directed RNA polymerase complex	18/902	84/18602	8.54402e-08	1.18034e-06	9.42673e-07	prim1/polr2k/polr1d/polr2l/gtf2h5/pola2/gtf2a2/crcp/polr2h/pho/polr2f/polr1c/polr3k/polr2i/polr2eb/polr2c/taf9/gtf2h3	18	cc_up	902	84	0.214286
681	d6pn	GO:0000428	DNA-directed RNA polymerase complex	18/902	85/18602	1.03542e-07	1.37933e-06	1.1016e-06	prim1/polr2k/polr1d/polr2l/gtf2h5/pola2/gtf2a2/crcp/polr2h/pho/polr2f/polr1c/polr3k/polr2i/polr2eb/polr2c/taf9/gtf2h3	18	cc_up	902	85	0.211765
682	d6pn	GO:0030880	RNA polymerase complex	18/902	86/18602	1.2509e-07	1.60892e-06	1.28495e-06	prim1/polr2k/polr1d/polr2l/gtf2h5/pola2/gtf2a2/crcp/polr2h/pho/polr2f/polr1c/polr3k/polr2i/polr2eb/polr2c/taf9/gtf2h3	18	cc_up	902	86	0.209302
683	d6pn	GO:0098800	inner mitochondrial membrane protein complex	21/902	119/18602	2.5112e-07	3.02154e-06	2.41314e-06	cox4i2/sdhda/ndufa4l2a/ndufb11/uqcrb/ndufa7/ndufa5/immp2l/atp5mea/ndufa11/ndufa3/uqcr10/atp5f1e/uqcrq/ndufa1/ndufb5/ndufs6/ndufb10/ndufs4/atp5mf/timm10b	21	cc_up	902	119	0.176471
684	d6pn	GO:0005681	spliceosomal complex	23/902	141/18602	2.99678e-07	3.49312e-06	2.78976e-06	ppil3/lsm5/snrpg/snrpf/lsm3/snu13b/snrnp25/snrpd3l/magoh/snrpe/lsm8/snrpd2/snrpd3/gemin2/lsm6/snrpd1/rbm8a/sf3b5/wdr83/ppil2/rbmx2/phf5a/lsm7	23	cc_up	902	141	0.163121
685	d6pn	GO:0061695	transferase complex, transferring phosphorus-containing groups	28/902	205/18602	7.24898e-07	7.72534e-06	6.16981e-06	socs3a/pik3r3a/socs1a/prim1/cks1b/cdk2/polr2k/cks2/polr1d/ccne2/polr2l/gtf2h5/pola2/gtf2a2/crcp/polr2h/pho/polr2f/ccnd2b/polr1c/polr3k/polr2i/polr2eb/polr2c/pik3r1/taf9/gtf2h3/phkg1b	28	cc_up	902	205	0.136585
686	d6pn	GO:0005657	replication fork	11/902	37/18602	8.77709e-07	9.09404e-06	7.26292e-06	rpa3/prim1/primpol/rpa2/rfc2/rad51d/rfc5/pola2/rpa1/rfc4/wdhd1	11	cc_up	902	37	0.297297
687	d6pn	GO:0031966	mitochondrial membrane	44/902	415/18602	9.71917e-07	9.77205e-06	7.8044e-06	dhrs13a.2/slc25a25a/slc25a43/mcl1b/plekhn1/si:ch73-141c7.1/coa3b/ucp2/slc25a23a/armc1l/cox4i2/timm8a/slc25a33/sdhda/ndufa4l2a/timm8b/ndufb11/uqcrb/ndufa7/ndufa5/cox7c/immp2l/endog/atp5mea/cox7a2a/uqcc2/fundc1/ndufa11/ndufa3/timm13/uqcr10/atp5f1e/uqcrq/cox7b/ndufa1/ndufb5/ndufs6/ndufb10/ndufs4/tomm6/atp5mf/pet100/timm10b/tomm5	44	cc_up	902	415	0.106024
688	d6pn	GO:1990204	oxidoreductase complex	16/902	79/18602	9.95543e-07	9.77205e-06	7.8044e-06	nox1/sdhda/ndufb11/uqcrb/ndufa7/ndufa5/ndufa11/ndufa3/uqcr10/uqcrq/ndufa1/ndufb5/gcsha/ndufs6/ndufb10/ndufs4	16	cc_up	902	79	0.202532
689	d6pn	GO:0000776	kinetochore	14/902	62/18602	1.18554e-06	1.13386e-05	9.05555e-06	mad2l1/knstrn/spc24/mis12/si:dkey-6i22.5/ndc80/cenpw/si:dkey-225f5.4/ercc6l/nuf2/cenpi/spc25/cfdp1/gpatch11	14	cc_up	902	62	0.225806
690	d6pn	GO:0000779	condensed chromosome, centromeric region	14/902	64/18602	1.78247e-06	1.62161e-05	1.29509e-05	mad2l1/knstrn/spc24/mis12/si:dkey-6i22.5/ndc80/cenpw/si:dkey-225f5.4/ercc6l/nuf2/cenpi/spc25/cfdp1/gpatch11	14	cc_up	902	64	0.21875
691	d6pn	GO:0005740	mitochondrial envelope	44/902	441/18602	4.85543e-06	4.21181e-05	3.36374e-05	dhrs13a.2/slc25a25a/slc25a43/mcl1b/plekhn1/si:ch73-141c7.1/coa3b/ucp2/slc25a23a/armc1l/cox4i2/timm8a/slc25a33/sdhda/ndufa4l2a/timm8b/ndufb11/uqcrb/ndufa7/ndufa5/cox7c/immp2l/endog/atp5mea/cox7a2a/uqcc2/fundc1/ndufa11/ndufa3/timm13/uqcr10/atp5f1e/uqcrq/cox7b/ndufa1/ndufb5/ndufs6/ndufb10/ndufs4/tomm6/atp5mf/pet100/timm10b/tomm5	44	cc_up	902	441	0.0997732
692	d6pn	GO:0044391	ribosomal subunit	21/902	144/18602	6.15459e-06	5.21741e-05	4.16686e-05	rpl7l1/mrpl54/mrps17/mrpl1/mrpl32/mrpl27/mrpl14/mrpl43/mrpl46/mrpl17/mrpl21/mrpl13/mrpl40/mrps10/mrpl22/mrps26/mrpl19/mrpl30/rpl38/mrpl34/mrpl3	21	cc_up	902	144	0.145833
693	d6pn	GO:0005747	mitochondrial respiratory chain complex I	10/902	38/18602	9.34855e-06	7.2646e-05	5.80184e-05	ndufb11/ndufa7/ndufa5/ndufa11/ndufa3/ndufa1/ndufb5/ndufs6/ndufb10/ndufs4	10	cc_up	902	38	0.263158
694	d6pn	GO:0030964	NADH dehydrogenase complex	10/902	38/18602	9.34855e-06	7.2646e-05	5.80184e-05	ndufb11/ndufa7/ndufa5/ndufa11/ndufa3/ndufa1/ndufb5/ndufs6/ndufb10/ndufs4	10	cc_up	902	38	0.263158
695	d6pn	GO:0045271	respiratory chain complex I	10/902	38/18602	9.34855e-06	7.2646e-05	5.80184e-05	ndufb11/ndufa7/ndufa5/ndufa11/ndufa3/ndufa1/ndufb5/ndufs6/ndufb10/ndufs4	10	cc_up	902	38	0.263158
696	d6pn	GO:0071013	catalytic step 2 spliceosome	11/902	47/18602	1.14578e-05	8.72193e-05	6.96573e-05	ppil3/snrpg/snrpf/snrpd3l/magoh/snrpe/snrpd2/snrpd1/wdr83/ppil2/lsm7	11	cc_up	902	47	0.234043
697	d6pn	GO:0016591	RNA polymerase II, holoenzyme	11/902	58/18602	9.19795e-05	0.00062739	0.000501062	polr2k/polr2l/gtf2h5/gtf2a2/polr2h/polr2f/polr2i/polr2eb/polr2c/taf9/gtf2h3	11	cc_up	902	58	0.189655
698	d6pn	GO:0030684	preribosome	12/902	72/18602	0.000164192	0.00103803	0.000829014	rrs1/snu13b/utp11/emg1/kri1/ebna1bp2/ppan/rpf1/imp4/rrp36/nip7/imp3	12	cc_up	902	72	0.166667
699	d6pn	GO:0032993	protein-DNA complex	14/902	106/18602	0.000596402	0.00353108	0.00282008	gins2/gins3/gins4/rpa3/prim1/cdc45/rpa2/gins1/orc3/terf1/pola2/rpa1/h3f3b.1/wdr18	14	cc_up	902	106	0.132075
700	d6pn	GO:1905368	peptidase complex	10/902	87/18602	0.00933142	0.0470354	0.0375646	psmd10/spcs3/psmg3/eny2/psmb3/psma3/taf9/psma6a/psmc5/psmd4b	10	cc_up	902	87	0.114943
701	d6pn	GO:0045202	synapse	86/1397	581/18602	8.54154e-10	3.80953e-07	3.27276e-07	cel.2/cel.1/kcnd3/nlgn2b/cadm3/sdk2b/kcnd1/nos1/lgi3/ppfia3/scamp5a/erc2/gabra4/grin2ca/itsn1/mapk8b/chrna1/nectin1b/rab3ab/syn2b/gsk3bb/slc8a4a/slc17a6a/ap3d1/bsnb/atp2b2/nlgn1/vamp2/snap91b/glg1b/exoc4/grid1a/lzts3b/grid2/adam10b/cacng5b/nefma/grm1b/erc1a/neurl1aa/phactr1/cspg5a/adgra1a/zdhhc17/zzef1/dlgap2b/slc6a17/lrrc4.2/sept5b/dnm2a/dlgap1a/cacng4b/slc8a2b/gpc1b/dtna/dagla/slitrk3b/sdk1b/ad…	86	cc_dn	1397	581	0.148021
702	d6pn	GO:0099572	postsynaptic specialization	29/1397	119/18602	1.05423e-08	1.85227e-06	1.59128e-06	cel.2/cel.1/kcnd3/nlgn2b/kcnd1/nos1/grin2ca/atp2b2/nlgn1/lzts3b/cacng5b/grm1b/neurl1aa/adgra1a/dlgap2b/lrrc4.2/dlgap1a/cacng4b/slitrk3b/adam22/usp8/scrib/add1/adgrl1a/lrrc4.1/dbn1/insyn1/lrfn2b/lrfn1	29	cc_dn	1397	119	0.243697
703	d6pn	GO:0016529	sarcoplasmic reticulum	14/1397	31/18602	1.33705e-08	1.85227e-06	1.59128e-06	jph2/si:ch211-266g18.10/atp2a1/atp2a1l/jph1a/klhl41b/casq1a/itpr2/dhrs7cb/atp2a2a/jph1b/pkd2/ryr1a/tmem38a	14	cc_dn	1397	31	0.451613
704	d6pn	GO:0030054	cell junction	119/1397	950/18602	1.66123e-08	1.85227e-06	1.59128e-06	cel.2/cel.1/xirp2b/kcnd3/actn3a/nlgn2b/cadm3/sdk2b/kcnd1/nos1/lgi3/pard3ab/ppfia3/scamp5a/actn3b/ctnna2/erc2/gabra4/grin2ca/sptbn2/itsn1/mapk8b/chrna1/nectin1b/ptprub/desma/rab3ab/syn2b/gsk3bb/pdlim5b/slc8a4a/tln2b/magi1a/si:dkey-22o22.2/sptbn4a/clcn2b/slc17a6a/tns2a/ap3d1/bsnb/atp2b2/nlgn1/vamp2/snap91b/glg1b/exoc4/abi2a/grid1a/lzts3b/grid2/adam10b/cacng5b/zgc:154006/vcla/nefma/grm1b/erc1a/abi1b…	119	cc_dn	1397	950	0.125263
705	d6pn	GO:0016528	sarcoplasm	14/1397	33/18602	3.57784e-08	3.19143e-06	2.74175e-06	jph2/si:ch211-266g18.10/atp2a1/atp2a1l/jph1a/klhl41b/casq1a/itpr2/dhrs7cb/atp2a2a/jph1b/pkd2/ryr1a/tmem38a	14	cc_dn	1397	33	0.424242
706	d6pn	GO:0030424	axon	40/1397	214/18602	6.67751e-08	4.96361e-06	4.26423e-06	kif1ab/kcnc3a/ctnna2/dscamb/bace1/rab3ab/cntn2/ntrk2b/gsk3bb/l1cama/igf1ra/robo4/slc8a4a/robo3/nexn/dscama/ap3d1/scn8ab/exoc4/myo10l1/nefma/kcnc1b/kcnc4/sptan1/slc6a1a/slc8a2b/th2/cntn4/insrb/maco1b/myo9aa/ank3b/adgrl1a/mycbp2/apc/pclob/gsk3ba/dctn1b/adgrl2a/ret	40	cc_dn	1397	214	0.186916
707	d6pn	GO:0098948	intrinsic component of postsynaptic specialization membrane	10/1397	18/18602	1.38343e-07	7.71262e-06	6.6259e-06	cel.2/cel.1/nlgn2b/nlgn1/lrrc4.2/slitrk3b/adam22/lrrc4.1/lrfn2b/lrfn1	10	cc_dn	1397	18	0.555556
708	d6pn	GO:0099060	integral component of postsynaptic specialization membrane	10/1397	18/18602	1.38343e-07	7.71262e-06	6.6259e-06	cel.2/cel.1/nlgn2b/nlgn1/lrrc4.2/slitrk3b/adam22/lrrc4.1/lrfn2b/lrfn1	10	cc_dn	1397	18	0.555556
709	d6pn	GO:0098936	intrinsic component of postsynaptic membrane	10/1397	19/18602	2.72342e-07	1.21465e-05	1.0435e-05	cel.2/cel.1/nlgn2b/nlgn1/lrrc4.2/slitrk3b/adam22/lrrc4.1/lrfn2b/lrfn1	10	cc_dn	1397	19	0.526316
710	d6pn	GO:0099055	integral component of postsynaptic membrane	10/1397	19/18602	2.72342e-07	1.21465e-05	1.0435e-05	cel.2/cel.1/nlgn2b/nlgn1/lrrc4.2/slitrk3b/adam22/lrrc4.1/lrfn2b/lrfn1	10	cc_dn	1397	19	0.526316
711	d6pn	GO:0014069	postsynaptic density	24/1397	102/18602	3.87121e-07	1.5696e-05	1.34844e-05	kcnd3/kcnd1/nos1/grin2ca/atp2b2/lzts3b/cacng5b/grm1b/neurl1aa/adgra1a/lrrc4.2/dlgap1a/cacng4b/slitrk3b/adam22/usp8/scrib/add1/adgrl1a/lrrc4.1/dbn1/insyn1/lrfn2b/lrfn1	24	cc_dn	1397	102	0.235294
712	d6pn	GO:0032279	asymmetric synapse	24/1397	103/18602	4.69208e-07	1.60974e-05	1.38293e-05	kcnd3/kcnd1/nos1/grin2ca/atp2b2/lzts3b/cacng5b/grm1b/neurl1aa/adgra1a/lrrc4.2/dlgap1a/cacng4b/slitrk3b/adam22/usp8/scrib/add1/adgrl1a/lrrc4.1/dbn1/insyn1/lrfn2b/lrfn1	24	cc_dn	1397	103	0.23301
713	d6pn	GO:0098984	neuron to neuron synapse	24/1397	103/18602	4.69208e-07	1.60974e-05	1.38293e-05	kcnd3/kcnd1/nos1/grin2ca/atp2b2/lzts3b/cacng5b/grm1b/neurl1aa/adgra1a/lrrc4.2/dlgap1a/cacng4b/slitrk3b/adam22/usp8/scrib/add1/adgrl1a/lrrc4.1/dbn1/insyn1/lrfn2b/lrfn1	24	cc_dn	1397	103	0.23301
714	d6pn	GO:0099634	postsynaptic specialization membrane	15/1397	45/18602	5.06158e-07	1.61248e-05	1.38527e-05	cel.2/cel.1/nlgn2b/grin2ca/atp2b2/nlgn1/cacng5b/grm1b/lrrc4.2/cacng4b/slitrk3b/adam22/lrrc4.1/lrfn2b/lrfn1	15	cc_dn	1397	45	0.333333
715	d6pn	GO:0099240	intrinsic component of synaptic membrane	11/1397	25/18602	6.85867e-07	1.91186e-05	1.64247e-05	cel.2/cel.1/nlgn2b/cadm3/nlgn1/lrrc4.2/slitrk3b/adam22/lrrc4.1/lrfn2b/lrfn1	11	cc_dn	1397	25	0.44
716	d6pn	GO:0099699	integral component of synaptic membrane	11/1397	25/18602	6.85867e-07	1.91186e-05	1.64247e-05	cel.2/cel.1/nlgn2b/cadm3/nlgn1/lrrc4.2/slitrk3b/adam22/lrrc4.1/lrfn2b/lrfn1	11	cc_dn	1397	25	0.44
717	d6pn	GO:0098794	postsynapse	44/1397	278/18602	1.94172e-06	5.09416e-05	4.37638e-05	cel.2/cel.1/kcnd3/nlgn2b/kcnd1/nos1/gabra4/grin2ca/chrna1/slc8a4a/atp2b2/nlgn1/glg1b/grid1a/lzts3b/grid2/cacng5b/nefma/grm1b/neurl1aa/adgra1a/zzef1/dlgap2b/lrrc4.2/dlgap1a/cacng4b/slc8a2b/dagla/slitrk3b/adam22/grik5/usp8/scrib/add1/adgrl1a/lrrc4.1/dbn1/adgrb3/insyn1/glg1a/cttnbp2/grid2ipb/lrfn2b/lrfn1	44	cc_dn	1397	278	0.158273
718	d6pn	GO:0097060	synaptic membrane	34/1397	212/18602	2.07415e-05	0.000513929	0.000441516	cel.2/cel.1/kcnd3/nlgn2b/cadm3/kcnd1/gabra4/grin2ca/itsn1/chrna1/atp2b2/nlgn1/snap91b/grid1a/grid2/adam10b/cacng5b/grm1b/zdhhc17/lrrc4.2/cacng4b/dagla/slitrk3b/adam22/grik5/scrib/stx1b/adgrl1a/kcnk1b/lrrc4.1/dbn1/grid2ipb/lrfn2b/lrfn1	34	cc_dn	1397	212	0.160377
719	d6pn	GO:0098839	postsynaptic density membrane	11/1397	35/18602	3.18508e-05	0.000747656	0.00064231	grin2ca/atp2b2/cacng5b/grm1b/lrrc4.2/cacng4b/slitrk3b/adam22/lrrc4.1/lrfn2b/lrfn1	11	cc_dn	1397	35	0.314286
720	d6pn	GO:0099080	supramolecular complex	80/1397	681/18602	4.10101e-05	0.000914525	0.000785667	myom2a/atp2a1/myom1b/dync1h1/kif1ab/actn3a/neb/myom1a/helz/smyd1a/camsap3/apc2/dusp27/casq1a/myoz3a/larp4aa/actn3b/mylz3/fam83ha/edc4/kif26ba/myoz1a/desma/ago4/myl13/pdlim5b/rc3h2/myl1/pabpc4/tnnt3b/clip3/tbrg4/atxn2l/kif21b/nexn/zgc:65851/tnnt2e/camsap1a/tpma/atxn2/nckap5l/dnah9l/krtt1c19e/ckap5/larp1/myoz2b/mapta/pafah1b1a/nefma/tmod4/zc3h12b/rc3h1a/dnm2a/specc1lb/klhl22/lzts2a/map6b/pkd2/ryr1a…	80	cc_dn	1397	681	0.117474
721	d6pn	GO:0043005	neuron projection	76/1397	640/18602	4.43981e-05	0.00094293	0.00081007	slc6a22.2/kif1ab/kcnd3/kcnd1/nos1/kcnc3a/ctnna2/dscamb/gabra4/bace1/pcsk1/chrna1/rab3ab/cntn2/ntrk2b/gsk3bb/mark1/l1cama/igf1ra/pcsk2/robo4/slc8a4a/robo3/slc17a6a/nexn/dscama/rgs12a/ap3d1/scn8ab/cacna1hb/exoc4/ncam1b/lzts3b/pcdh15b/pafah1b1a/myo10l1/epha4b/nefma/ephb6/kcnc1b/kcnc4/tenm1/ncam2/sptan1/adgrv1/ank1b/slc6a11b/camk2d2/slc6a1a/slc8a2b/th2/cntn4/pacsin1a/usp8/insrb/maco1b/myo9aa/ank3b/ma…	76	cc_dn	1397	640	0.11875
722	d6pn	GO:0015629	actin cytoskeleton	45/1397	327/18602	5.73611e-05	0.00116287	0.000999017	gys2/zgc:66156/actc1b/sh3pxd2b/acta1b/actc1a/xirp2b/actn3a/myo16/myoz3a/actn3b/mylz3/ctnna2/sptbn2/myoz1a/sptbn1/acta1a/cfl2/myl13/myh9b/pdlim5b/svilc/myl1/tnnt3b/sptbn4a/myo3b/tnnt2e/tpma/myo10l3/myoz2b/myo10l1/vcla/tmod4/mprip/sptan1/zyx/specc1lb/myh6/myo9aa/fmn2b/dbn1/macf1a/tpm4b/cttn/capzb	45	cc_dn	1397	327	0.137615
723	d6pn	GO:0043292	contractile fiber	24/1397	136/18602	7.11699e-05	0.00138008	0.00118562	myom2a/atp2a1/myom1b/actn3a/neb/myom1a/smyd1a/dusp27/casq1a/myoz3a/actn3b/mylz3/myoz1a/desma/myl13/pdlim5b/myl1/tnnt3b/nexn/tnnt2e/myoz2b/tmod4/pkd2/ryr1a	24	cc_dn	1397	136	0.176471
724	d6pn	GO:0030017	sarcomere	22/1397	123/18602	0.00011422	0.00203768	0.00175057	myom2a/atp2a1/myom1b/actn3a/neb/myom1a/smyd1a/dusp27/casq1a/myoz3a/actn3b/myoz1a/desma/myl13/pdlim5b/tnnt3b/nexn/tnnt2e/myoz2b/tmod4/pkd2/ryr1a	22	cc_dn	1397	123	0.178862
725	d6pn	GO:0099512	supramolecular fiber	63/1397	522/18602	0.0001235	0.0021185	0.00182	myom2a/atp2a1/myom1b/dync1h1/kif1ab/actn3a/neb/myom1a/smyd1a/camsap3/apc2/dusp27/casq1a/myoz3a/actn3b/mylz3/fam83ha/kif26ba/myoz1a/desma/myl13/pdlim5b/myl1/tnnt3b/clip3/kif21b/nexn/zgc:65851/tnnt2e/camsap1a/tpma/nckap5l/dnah9l/krtt1c19e/ckap5/myoz2b/mapta/pafah1b1a/nefma/tmod4/dnm2a/specc1lb/klhl22/lzts2a/map6b/pkd2/ryr1a/klc4/kif5ab/zgc:65894/fmn2b/kif5ba/dbn1/kif20a/appl2/dnm1b/macf1a/tpm4b/rad…	63	cc_dn	1397	522	0.12069
726	d6pn	GO:0030863	cortical cytoskeleton	12/1397	47/18602	0.000135534	0.00223883	0.00192337	gys2/actn3a/actn3b/erc2/sptbn2/sptbn1/sptbn4a/erc1a/sptan1/dbn1/pclob/cttn	12	cc_dn	1397	47	0.255319
727	d6pn	GO:0099081	supramolecular polymer	63/1397	525/18602	0.000145294	0.00231433	0.00198824	myom2a/atp2a1/myom1b/dync1h1/kif1ab/actn3a/neb/myom1a/smyd1a/camsap3/apc2/dusp27/casq1a/myoz3a/actn3b/mylz3/fam83ha/kif26ba/myoz1a/desma/myl13/pdlim5b/myl1/tnnt3b/clip3/kif21b/nexn/zgc:65851/tnnt2e/camsap1a/tpma/nckap5l/dnah9l/krtt1c19e/ckap5/myoz2b/mapta/pafah1b1a/nefma/tmod4/dnm2a/specc1lb/klhl22/lzts2a/map6b/pkd2/ryr1a/klc4/kif5ab/zgc:65894/fmn2b/kif5ba/dbn1/kif20a/appl2/dnm1b/macf1a/tpm4b/rad…	63	cc_dn	1397	525	0.12
728	d6pn	GO:0098590	plasma membrane region	62/1397	516/18602	0.00015775	0.00242608	0.00208424	si:dkey-239b22.2/cel.2/cel.1/aqp9b/abcc1/kcnd3/met/slc34a2b/nlgn2b/cadm3/kcnd1/kcnc3a/pard3ab/eps8l2/gabra4/grin2ca/itsn1/chrna1/erbb4b/slc4a10b/lrp2a/atp2b2/nlgn1/vamp2/snap91b/grid1a/fcho1/rab11fip3/grid2/ap2m1b/adam10b/cacng5b/grm1b/kcnc1b/slc4a2b/zdhhc17/slc34a1a/kcnc4/lrrc4.2/adgrv1/cacng4b/pkd2/dagla/lipeb/slitrk3b/slc4a4a/adam22/grik5/pacsin1a/scrib/stx1b/adgrl1a/kcnk1b/lrrc4.1/dbn1/eps15l…	62	cc_dn	1397	516	0.120155
729	d6pn	GO:0030016	myofibril	22/1397	133/18602	0.00036337	0.0054021	0.00464094	myom2a/atp2a1/myom1b/actn3a/neb/myom1a/smyd1a/dusp27/casq1a/myoz3a/actn3b/myoz1a/desma/myl13/pdlim5b/tnnt3b/nexn/tnnt2e/myoz2b/tmod4/pkd2/ryr1a	22	cc_dn	1397	133	0.165414
730	d6pn	GO:0045211	postsynaptic membrane	26/1397	170/18602	0.00040098	0.00576894	0.00495608	cel.2/cel.1/kcnd3/nlgn2b/kcnd1/gabra4/grin2ca/chrna1/atp2b2/nlgn1/grid1a/grid2/cacng5b/grm1b/lrrc4.2/cacng4b/dagla/slitrk3b/adam22/grik5/scrib/lrrc4.1/dbn1/grid2ipb/lrfn2b/lrfn1	26	cc_dn	1397	170	0.152941
731	d6pn	GO:0031252	cell leading edge	22/1397	140/18602	0.00074772	0.00980833	0.00842632	si:ch73-362m14.4/kcnc3a/eps8l2/wasf1/gabra4/acta1a/tln2b/abi3b/abi2a/inpp5jb/abi1b/kcnc1b/kcnc4/adgrv1/pacsin1a/phactr4b/scrib/dbn1/carmil2/cdc42bpb/appl2/cttn	22	cc_dn	1397	140	0.157143
732	d6pn	GO:0043235	receptor complex	36/1397	281/18602	0.00115814	0.014348	0.0123264	tyro3/met/gabbr1a/fgfr1b/mertka/plxna2/gabra4/plxna3/grin2ca/chrna1/gpr37b/erbb4b/ntrk2b/il12rb2l/igf1ra/acvr2ab/lrp2a/csf1ra/plxna1a/il6r/gprc5ba/arntl1b/gfra3/epha4b/cacng5b/acvr2ba/tgfbr1b/ephb6/gpr37l1a/cacng4b/itga11b/acvr1bb/insrb/gprc5bb/plxnb3/ret	36	cc_dn	1397	281	0.128114
733	d6pn	GO:0012506	vesicle membrane	44/1397	374/18602	0.00202848	0.0238079	0.0204534	snx10a/sycn.2/sppl3/nos1/itpr2/scamp5a/sec24a/rab3ab/syn2b/spire2/scamp1/scap/sec16b/slc17a6a/srebf2/ap1g1/ap3d1/cdip1/vamp2/rab11fip3/ap2m1b/slc48a1a/sec24d/zdhhc17/gga3b/abhd17ab/dbh/ankfy1/pkd2/hgs/ryr1a/pacsin1a/usp8/dennd4c/zfyve16/steap2/vopp1/epn3b/slc9a6b/wash1/appl2/ldlrad4a/atp13a2/syn1	44	cc_dn	1397	374	0.117647
734	d6pn	GO:0005667	transcription regulator complex	33/1397	260/18602	0.00211637	0.0242025	0.0207924	npas2/six2a/chd3/chico/si:dkey-219c3.2/nr5a2/med14/arntl1b/rxrba/bcl9l/mta3/insm1b/nfat5b/crebbpa/gatad2b/smad4b/taf3/crebbpb/tcf7l1a/mafgb/tle5/skila/bcl9/cry1a/med23/ncoa6/sox2/june/sox1b/tle2c/mafk/clockb/ep300b	33	cc_dn	1397	260	0.126923
735	d6pn	GO:0030659	cytoplasmic vesicle membrane	43/1397	371/18602	0.00299527	0.0333973	0.0286915	snx10a/sycn.2/sppl3/itpr2/scamp5a/sec24a/rab3ab/syn2b/spire2/scamp1/scap/sec16b/slc17a6a/srebf2/ap1g1/ap3d1/cdip1/vamp2/rab11fip3/ap2m1b/slc48a1a/sec24d/zdhhc17/gga3b/abhd17ab/dbh/ankfy1/pkd2/hgs/ryr1a/pacsin1a/usp8/dennd4c/zfyve16/steap2/vopp1/epn3b/slc9a6b/wash1/appl2/ldlrad4a/atp13a2/syn1	43	cc_dn	1397	371	0.115903
736	d6pn	GO:0031674	I band	12/1397	68/18602	0.00438005	0.0476464	0.040933	atp2a1/actn3a/neb/casq1a/myoz3a/actn3b/myoz1a/desma/pdlim5b/nexn/myoz2b/ryr1a	12	cc_dn	1397	68	0.176471
737	LDpn	GO:0030054	cell junction	128/1186	950/18602	2.64515e-16	1.01574e-13	7.85192e-14	si:ch73-61d6.3/chrm2a/kdr/magi2b/cacng4b/cldn19/pdyn/dlgap1b/gabra2a/rims3/glg1b/syt2a/shank3a/pdlim3b/gabrg2/scamp5a/tns2a/ppp1r9a/abi1b/clcn2b/fermt2/pvrl2l/slc17a6a/tmem163a/itgb1b/erc2/vclb/nlgn4xb/cdh12a/rab3ab/nlgn1/atad1b/gsk3bb/cntnap1/cldn5a/magixa/nefmb/syt7a/kcnab2a/kcnb1/pdlim4/itgb2/gabra4/specc1lb/tiam1b/cxadr/cdk16/zgc:113531/kcna2b/nos1/tln2b/slc6a17/pard3ab/shisa9b/grm1b/dtnbb/zg…	128	cc_dn	1186	950	0.134737
738	LDpn	GO:0045202	synapse	89/1186	581/18602	7.64559e-15	1.46795e-12	1.13477e-12	chrm2a/cacng4b/pdyn/dlgap1b/gabra2a/rims3/glg1b/syt2a/shank3a/gabrg2/scamp5a/ppp1r9a/slc17a6a/tmem163a/erc2/nlgn4xb/rab3ab/nlgn1/atad1b/gsk3bb/nefmb/syt7a/kcnab2a/kcnb1/gabra4/tiam1b/cdk16/zgc:113531/kcna2b/nos1/slc6a17/shisa9b/grm1b/dtnbb/zgc:114120/rab5ab/mapk8b/dlgap3/neto2b/rims4/neurl1aa/slc8a4a/kcnk1b/pick1/sept5b/ptprnb/vamp2/dnm1a/gpc1a/si:dkeyp-74b6.2/adam22/cadm3/lzts3b/ank3b/add1/stx2b…	89	cc_dn	1186	581	0.153184
739	LDpn	GO:0043235	receptor complex	52/1186	281/18602	2.77073e-12	3.54653e-10	2.74156e-10	kdr/csf1ra/itga8/cacng4b/plxnb3/gabra2a/ddr2l/bmpr2b/acvr1bb/zmp:0000001082/gabrg2/lifra/ntrk2b/itga3b/gpr37b/csf1rb/gabbr1b/tgfbr1b/gpr37l1b/itgb1b/epha4b/erbb3b/cd40/gpr37l1a/epha3/gfra1b/plxna2/itgb2/gabra4/zgc:113531/met/gabbr1a/shisa9b/ltk/gfra2a/ryk/plxna1a/flt4/acvr2ab/arnt/gabrb4/gprc5bb/plxnb2b/gprc5ba/gabra1/igf1ra/ptprb/ntrk2a/ramp2/itgb8/gpr61l/itgav	52	cc_dn	1186	281	0.185053
740	LDpn	GO:0043005	neuron projection	82/1186	640/18602	9.89881e-10	9.50285e-08	7.34596e-08	elavl4/chrm2a/pdyn/gabra2a/syt2a/shank3a/cdh23/igsf9bb/gabrg2/cacna1hb/ppp1r9a/ntrk2b/l1camb/cacna1ia/gna11b/slc17a6a/pcsk1/kcnq3/epha4b/spata7/rab3ab/gsk3bb/mark4a/cntnap1/epha3/oprm1/nefmb/kcnab2a/kcnb1/gabra4/kcna2b/nos1/robo4/shisa9b/kcnc4/trak2/slc6a11b/kif1ab/limk1b/mark1/rab5ab/myo10l1/slc8a4a/kcnk1b/pick1/oprd1a/pcsk2/cntn2/lzts3b/ank3b/crhr1/gabrb4/uhmk1/slc8a2b/gabra1/dlg2/exoc8/rac1b/p…	82	cc_dn	1186	640	0.128125
741	LDpn	GO:0030424	axon	36/1186	214/18602	8.14284e-08	6.2537e-06	4.83427e-06	elavl4/pdyn/syt2a/ntrk2b/l1camb/kcnq3/rab3ab/gsk3bb/cntnap1/oprm1/nefmb/kcnab2a/kcnb1/kcna2b/robo4/kcnc4/kif1ab/rab5ab/myo10l1/slc8a4a/cntn2/ank3b/slc8a2b/dlg2/exoc8/pnoca/igf1ra/dctn1a/cdk5r1a/cntn4/ntrk2a/nefma/emb/exoc4/slc8a1b/kcna1a	36	cc_dn	1186	214	0.168224
742	LDpn	GO:0031982	vesicle	98/1186	911/18602	2.02008e-07	1.29285e-05	9.99408e-06	tfr1a/kdr/lpar1/abhd17aa/rab27b/gabra2a/syt2a/rhobtb2a/ap1m3/rap2ab/mpeg1.1/cltb/scamp5a/slc17a6a/pcsk1/snx13/pkd2/tmem163a/myo5aa/itgb1b/itpr2/rab3ab/scap/syt7a/mvb12ba/rhobtb4/cyb561/cdk16/atp9b/nos1/slc6a17/zfyve9b/rab9a/lamtor1/gga3b/trak2/map6b/mib2/vps26bl/igf2r/rab5ab/spred2b/mcoln1b/ldlrad4b/rab23/march2/kcnk1b/pick1/slc48a1a/rab11fip4a/sept5b/ptprnb/vamp2/sec31b/tmem106bb/fyco1a/rab11fip…	98	cc_dn	1186	911	0.107574
743	LDpn	GO:0097708	intracellular vesicle	93/1186	862/18602	3.6799e-07	2.01869e-05	1.5605e-05	tfr1a/kdr/lpar1/abhd17aa/rab27b/gabra2a/syt2a/rhobtb2a/ap1m3/rap2ab/mpeg1.1/cltb/scamp5a/slc17a6a/pcsk1/snx13/pkd2/tmem163a/itgb1b/itpr2/rab3ab/scap/syt7a/mvb12ba/rhobtb4/cyb561/cdk16/atp9b/slc6a17/zfyve9b/rab9a/lamtor1/gga3b/trak2/map6b/mib2/vps26bl/igf2r/rab5ab/spred2b/mcoln1b/ldlrad4b/rab23/march2/kcnk1b/pick1/slc48a1a/rab11fip4a/sept5b/ptprnb/vamp2/sec31b/tmem106bb/fyco1a/rab11fip3/ehd3/stx2b…	93	cc_dn	1186	862	0.107889
744	LDpn	GO:0098794	postsynapse	41/1186	278/18602	4.34258e-07	2.08444e-05	1.61133e-05	chrm2a/cacng4b/dlgap1b/gabra2a/glg1b/shank3a/gabrg2/ppp1r9a/nlgn4xb/nlgn1/atad1b/nefmb/kcnb1/gabra4/nos1/shisa9b/grm1b/zgc:114120/rab5ab/dlgap3/neto2b/neurl1aa/slc8a4a/pick1/adam22/lzts3b/add1/gabrb4/slc8a2b/gabra1/dlg2/rac1b/gripap1/atad1a/ppp1r9ala/add3a/dlgap4b/nefma/si:dkey-40c11.2/rab8a/slc8a1b	41	cc_dn	1186	278	0.147482
745	LDpn	GO:0031410	cytoplasmic vesicle	92/1186	859/18602	5.88906e-07	2.51267e-05	1.94236e-05	tfr1a/kdr/lpar1/abhd17aa/rab27b/gabra2a/syt2a/rhobtb2a/ap1m3/rap2ab/mpeg1.1/cltb/scamp5a/slc17a6a/pcsk1/snx13/pkd2/tmem163a/itgb1b/itpr2/rab3ab/scap/syt7a/mvb12ba/rhobtb4/cyb561/cdk16/atp9b/slc6a17/zfyve9b/rab9a/lamtor1/gga3b/trak2/map6b/mib2/vps26bl/igf2r/rab5ab/spred2b/mcoln1b/ldlrad4b/rab23/march2/kcnk1b/pick1/slc48a1a/rab11fip4a/sept5b/ptprnb/vamp2/sec31b/tmem106bb/fyco1a/rab11fip3/ehd3/stx2b…	92	cc_dn	1186	859	0.107101
746	LDpn	GO:0012506	vesicle membrane	48/1186	374/18602	2.91321e-06	0.000111867	8.64764e-05	abhd17aa/gabra2a/syt2a/rap2ab/mpeg1.1/cltb/scamp5a/slc17a6a/pkd2/tmem163a/itpr2/rab3ab/scap/mvb12ba/cyb561/nos1/rab9a/lamtor1/gga3b/spred2b/mcoln1b/ldlrad4b/rab23/march2/slc48a1a/rab11fip4a/ptprnb/vamp2/sec31b/tmem106bb/rab11fip3/ehd3/clvs2/ehd4/zdhhc17/gripap1/cdip1/sh3gl1b/slc17a7a/zfyve28/scamp1/ykt6/syngr1a/arl8bb/pacsin1a/cltcl1/rab13/vps4a	48	cc_dn	1186	374	0.128342
747	LDpn	GO:0030659	cytoplasmic vesicle membrane	47/1186	371/18602	5.2575e-06	0.000176207	0.000136212	abhd17aa/gabra2a/syt2a/rap2ab/mpeg1.1/cltb/scamp5a/slc17a6a/pkd2/tmem163a/itpr2/rab3ab/scap/mvb12ba/cyb561/rab9a/lamtor1/gga3b/spred2b/mcoln1b/ldlrad4b/rab23/march2/slc48a1a/rab11fip4a/ptprnb/vamp2/sec31b/tmem106bb/rab11fip3/ehd3/clvs2/ehd4/zdhhc17/gripap1/cdip1/sh3gl1b/slc17a7a/zfyve28/scamp1/ykt6/syngr1a/arl8bb/pacsin1a/cltcl1/rab13/vps4a	47	cc_dn	1186	371	0.126685
748	LDpn	GO:0099572	postsynaptic specialization	22/1186	119/18602	5.50646e-06	0.000176207	0.000136212	cacng4b/dlgap1b/shank3a/ppp1r9a/nlgn4xb/nlgn1/nos1/shisa9b/grm1b/zgc:114120/dlgap3/neto2b/neurl1aa/pick1/adam22/lzts3b/add1/dlg2/ppp1r9ala/add3a/dlgap4b/si:dkey-40c11.2	22	cc_dn	1186	119	0.184874
749	LDpn	GO:0036477	somatodendritic compartment	36/1186	261/18602	1.01679e-05	0.000300345	0.000232175	elavl4/chrm2a/pdyn/gabra2a/shank3a/gabrg2/ppp1r9a/mark4a/oprm1/kcnb1/gabra4/kcna2b/cacna1eb/nos1/shisa9b/kcnc4/trak2/kif1ab/mark1/pde1a/kcnk1b/lzts3b/gabra1/dlg2/rac1b/pnoca/adora1b/strn4/ppp1r9ala/elovl5/brinp2/si:dkey-40c11.2/rab8a/strn/kcna1a/cacna1bb	36	cc_dn	1186	261	0.137931
750	LDpn	GO:0005768	endosome	51/1186	430/18602	1.3807e-05	0.000378707	0.00029275	kdr/lpar1/abhd17aa/rab27b/rap2ab/scamp5a/snx13/tmem163a/rab3ab/mvb12ba/atp9b/zfyve9b/rab9a/lamtor1/gga3b/trak2/vps26bl/igf2r/rab5ab/mcoln1b/ldlrad4b/rab23/march2/kcnk1b/pick1/slc48a1a/rab11fip4a/tmem106bb/fyco1a/rab11fip3/ehd3/clvs2/ehd4/snx27a/wdfy1/rab11fip5a/gripap1/cdip1/tbc1d12b/sh3gl1b/eea1/zfyve28/scamp1/arl8bb/pacsin1a/ankrd13b/rab8a/gpr61l/rab13/rab4a/vps4a	51	cc_dn	1186	430	0.118605
751	LDpn	GO:0098797	plasma membrane protein complex	50/1186	423/18602	1.83184e-05	0.00046311	0.000357996	itga8/cacng4b/cacnb4a/kcnc3b/acvr1bb/cdh23/zmp:0000001082/cacna1hb/cltb/itga3b/cacna1ia/gna11b/kcnq3/gabbr1b/tgfbr1b/itgb1b/kcna4/cdh12a/cd40/kcnq5a/c7b/kcnb1/itgb2/zgc:113531/kcna2b/cacna1eb/gabbr1a/cacnb3a/shisa9b/kcnc4/kcna1b/eps15l1a/gnai3/gna13b/mhc2a/apc2/jupb/gna11a/acvr2ab/scn2b/cacnb3b/igf1ra/gnb4b/gnal/kcng2/itgb8/cltcl1/kcna1a/cacna1bb/itgav	50	cc_dn	1186	423	0.118203
752	LDpn	GO:0030425	dendrite	31/1186	217/18602	2.05023e-05	0.00046311	0.000357996	elavl4/chrm2a/pdyn/gabra2a/shank3a/gabrg2/ppp1r9a/mark4a/kcnb1/gabra4/kcna2b/nos1/shisa9b/kcnc4/trak2/kif1ab/mark1/kcnk1b/lzts3b/gabra1/rac1b/pnoca/adora1b/strn4/ppp1r9ala/elovl5/brinp2/si:dkey-40c11.2/rab8a/strn/kcna1a	31	cc_dn	1186	217	0.142857
753	LDpn	GO:0097447	dendritic tree	31/1186	217/18602	2.05023e-05	0.00046311	0.000357996	elavl4/chrm2a/pdyn/gabra2a/shank3a/gabrg2/ppp1r9a/mark4a/kcnb1/gabra4/kcna2b/nos1/shisa9b/kcnc4/trak2/kif1ab/mark1/kcnk1b/lzts3b/gabra1/rac1b/pnoca/adora1b/strn4/ppp1r9ala/elovl5/brinp2/si:dkey-40c11.2/rab8a/strn/kcna1a	31	cc_dn	1186	217	0.142857
754	LDpn	GO:0098793	presynapse	30/1186	209/18602	2.52525e-05	0.000538721	0.000416445	pdyn/rims3/syt2a/scamp5a/slc17a6a/tmem163a/erc2/rab3ab/syt7a/cdk16/kcna2b/slc6a17/rims4/pick1/sept5b/vamp2/cadm3/stx2b/zdhhc17/pnoca/gad1a/itsn1/dnajc5aa/lgi3/sh3gl1b/slc17a7a/syngr1a/drd2a/rab8a/rab13	30	cc_dn	1186	209	0.143541
755	LDpn	GO:0034702	ion channel complex	29/1186	219/18602	0.000148521	0.00300168	0.00232038	cacng4b/trpc5a/gabra2a/cacnb4a/kcnc3b/gabrg2/cacna1hb/cacna1ia/kcnq3/pkd2/kcna4/kcnq5a/kcnb1/gabra4/zgc:113531/kcna2b/cacna1eb/cacnb3a/shisa9b/kcnc4/kcna1b/gabrb4/scn2b/gabra1/cacnb3b/pacc1/kcng2/kcna1a/cacna1bb	29	cc_dn	1186	219	0.13242
756	LDpn	GO:0030133	transport vesicle	27/1186	200/18602	0.000179764	0.00345148	0.00266808	syt2a/cltb/scamp5a/slc17a6a/pcsk1/tmem163a/rab3ab/scap/syt7a/cyb561/cdk16/slc6a17/spred2b/pick1/sept5b/ptprnb/vamp2/sec31b/stx2b/lgi3/slc17a7a/syngr1a/rab8a/cltcl1/si:dkey-206p8.1/rab13/gopc	27	cc_dn	1186	200	0.135
757	LDpn	GO:0014069	postsynaptic density	17/1186	102/18602	0.0002341	0.00405528	0.00313484	cacng4b/shank3a/ppp1r9a/nos1/shisa9b/grm1b/zgc:114120/neto2b/neurl1aa/pick1/adam22/lzts3b/add1/dlg2/ppp1r9ala/add3a/si:dkey-40c11.2	17	cc_dn	1186	102	0.166667
758	LDpn	GO:0032279	asymmetric synapse	17/1186	103/18602	0.000264016	0.00405528	0.00313484	cacng4b/shank3a/ppp1r9a/nos1/shisa9b/grm1b/zgc:114120/neto2b/neurl1aa/pick1/adam22/lzts3b/add1/dlg2/ppp1r9ala/add3a/si:dkey-40c11.2	17	cc_dn	1186	103	0.165049
759	LDpn	GO:0098984	neuron to neuron synapse	17/1186	103/18602	0.000264016	0.00405528	0.00313484	cacng4b/shank3a/ppp1r9a/nos1/shisa9b/grm1b/zgc:114120/neto2b/neurl1aa/pick1/adam22/lzts3b/add1/dlg2/ppp1r9ala/add3a/si:dkey-40c11.2	17	cc_dn	1186	103	0.165049
760	LDpn	GO:0010008	endosome membrane	26/1186	195/18602	0.000286414	0.00423011	0.00326999	abhd17aa/rap2ab/scamp5a/tmem163a/mvb12ba/lamtor1/gga3b/mcoln1b/ldlrad4b/rab23/march2/slc48a1a/rab11fip4a/tmem106bb/rab11fip3/ehd3/clvs2/ehd4/gripap1/cdip1/sh3gl1b/zfyve28/scamp1/arl8bb/rab13/vps4a	26	cc_dn	1186	195	0.133333
761	LDpn	GO:0034703	cation channel complex	23/1186	164/18602	0.000301794	0.00429218	0.00331797	cacng4b/trpc5a/cacnb4a/kcnc3b/cacna1hb/cacna1ia/kcnq3/pkd2/kcna4/kcnq5a/kcnb1/zgc:113531/kcna2b/cacna1eb/cacnb3a/shisa9b/kcnc4/kcna1b/scn2b/cacnb3b/kcng2/kcna1a/cacna1bb	23	cc_dn	1186	164	0.140244
762	LDpn	GO:0005604	basement membrane	11/1186	53/18602	0.000430802	0.00590814	0.00456715	col4a2/lamc3/col4a1/ntn2/si:ch211-158d24.2/lamb1a/nid1a/tmeff1a/atrnl1a/ntn1b/lama1	11	cc_dn	1186	53	0.207547
763	LDpn	GO:0005925	focal adhesion	12/1186	65/18602	0.000737937	0.0097713	0.00755347	tns2a/fermt2/itgb2/tln2b/ptk2aa/sorbs2a/src/plecb/tns1b/arhgap24/itgb8/tes	12	cc_dn	1186	65	0.184615
764	LDpn	GO:0098802	plasma membrane signaling receptor complex	17/1186	114/18602	0.000882686	0.0107356	0.00829891	itga8/cacng4b/acvr1bb/zmp:0000001082/itga3b/gabbr1b/tgfbr1b/itgb1b/cd40/itgb2/zgc:113531/gabbr1a/shisa9b/acvr2ab/igf1ra/itgb8/itgav	17	cc_dn	1186	114	0.149123
765	LDpn	GO:0008076	voltage-gated potassium channel complex	10/1186	49/18602	0.000894635	0.0107356	0.00829891	kcnc3b/kcnq3/kcna4/kcnq5a/kcnb1/kcna2b/kcnc4/kcna1b/kcng2/kcna1a	10	cc_dn	1186	49	0.204082
766	LDpn	GO:0097060	synaptic membrane	26/1186	212/18602	0.00103221	0.0120112	0.00928499	chrm2a/cacng4b/gabra2a/rims3/shank3a/gabrg2/nlgn4xb/nlgn1/atad1b/kcnb1/gabra4/shisa9b/grm1b/rims4/kcnk1b/adam22/cadm3/stx2b/gabrb4/gabra1/dlg2/zdhhc17/itsn1/atad1a/drd2a/si:dkey-40c11.2	26	cc_dn	1186	212	0.122642
767	LDpn	GO:0008021	synaptic vesicle	17/1186	116/18602	0.00107669	0.0121603	0.00940023	syt2a/scamp5a/slc17a6a/tmem163a/rab3ab/syt7a/cdk16/slc6a17/pick1/sept5b/vamp2/stx2b/lgi3/slc17a7a/syngr1a/rab8a/rab13	17	cc_dn	1186	116	0.146552
768	LDpn	GO:0030658	transport vesicle membrane	15/1186	97/18602	0.00119071	0.0130638	0.0100987	syt2a/cltb/scamp5a/slc17a6a/tmem163a/rab3ab/scap/cyb561/spred2b/ptprnb/vamp2/sec31b/slc17a7a/syngr1a/cltcl1	15	cc_dn	1186	97	0.154639
769	LDpn	GO:0098590	plasma membrane region	51/1186	516/18602	0.00123946	0.013221	0.0102201	chrm2a/cacng4b/gabra2a/rims3/shank3a/gabrg2/cltb/fermt2/pkd2/itgb1b/nlgn4xb/erbb3b/nlgn1/atad1b/slc4a2b/slc2a1b/cavin1b/kcnb1/gabra4/cxadr/slc4a10b/met/pard3ab/shisa9b/kcnc4/grm1b/eps15l1a/rims4/slc2a1a/gna13b/kcnk1b/rab11fip4a/vamp2/adam22/cadm3/rab11fip3/ehd3/stx2b/gabrb4/gabra1/dlg2/zdhhc17/lipeb/itsn1/atad1a/arhgef2/pacsin1a/slc4a11/drd2a/si:dkey-40c11.2/cltcl1	51	cc_dn	1186	516	0.0988372
770	LDpn	GO:0034705	potassium channel complex	10/1186	52/18602	0.0014478	0.0143129	0.0110643	kcnc3b/kcnq3/kcna4/kcnq5a/kcnb1/kcna2b/kcnc4/kcna1b/kcng2/kcna1a	10	cc_dn	1186	52	0.192308
771	LDpn	GO:0031252	cell leading edge	19/1186	140/18602	0.00144927	0.0143129	0.0110643	cdc42bpaa/gabra2a/inpp5jb/gabrg2/abi1b/fermt2/itgb1b/gabra4/tln2b/shisa9b/kcnc4/gabra1/arhgap31/arhgef2/si:ch73-362m14.4/pacsin1a/baiap2b/si:dkey-40c11.2/rab13	19	cc_dn	1186	140	0.135714
772	LDpn	GO:0030055	cell-substrate junction	12/1186	70/18602	0.00145366	0.0143129	0.0110643	tns2a/fermt2/itgb2/tln2b/ptk2aa/sorbs2a/src/plecb/tns1b/arhgap24/itgb8/tes	12	cc_dn	1186	70	0.171429
773	LDpn	GO:0099503	secretory vesicle	23/1186	184/18602	0.00151888	0.0145813	0.0112717	rab27b/syt2a/scamp5a/slc17a6a/tmem163a/itpr2/rab3ab/syt7a/cdk16/slc6a17/pick1/sept5b/ptprnb/vamp2/stx2b/cbarpb/rab11fip5a/lgi3/slc17a7a/syngr1a/rab8a/rab13/rab4a	23	cc_dn	1186	184	0.125
774	LDpn	GO:0005769	early endosome	18/1186	137/18602	0.00274053	0.0244736	0.0189187	kdr/snx13/tmem163a/gga3b/trak2/rab5ab/ldlrad4b/pick1/ehd3/clvs2/ehd4/snx27a/wdfy1/rab11fip5a/gripap1/sh3gl1b/eea1/zfyve28	18	cc_dn	1186	137	0.131387
775	LDpn	GO:0043025	neuronal cell body	13/1186	87/18602	0.00335756	0.0286512	0.0221481	elavl4/pdyn/oprm1/kcnb1/cacna1eb/kcnc4/pde1a/kcnk1b/dlg2/pnoca/brinp2/kcna1a/cacna1bb	13	cc_dn	1186	87	0.149425
776	LDpn	GO:0031256	leading edge membrane	10/1186	59/18602	0.0038405	0.0320599	0.0247831	gabra2a/gabrg2/fermt2/itgb1b/gabra4/shisa9b/kcnc4/gabra1/arhgef2/pacsin1a	10	cc_dn	1186	59	0.169492
777	LDpn	GO:0055037	recycling endosome	12/1186	80/18602	0.00459009	0.0359713	0.0278068	rap2ab/scamp5a/kcnk1b/rab11fip4a/rab11fip3/ehd3/ehd4/rab11fip5a/gripap1/tbc1d12b/scamp1/rab13	12	cc_dn	1186	80	0.15
778	LDpn	GO:1902495	transmembrane transporter complex	29/1186	273/18602	0.00486486	0.0367507	0.0284092	cacng4b/trpc5a/gabra2a/cacnb4a/kcnc3b/gabrg2/cacna1hb/cacna1ia/kcnq3/pkd2/kcna4/kcnq5a/kcnb1/gabra4/zgc:113531/kcna2b/cacna1eb/cacnb3a/shisa9b/kcnc4/kcna1b/gabrb4/scn2b/gabra1/cacnb3b/pacc1/kcng2/kcna1a/cacna1bb	29	cc_dn	1186	273	0.106227
779	LDpn	GO:0044297	cell body	13/1186	91/18602	0.00497665	0.0367507	0.0284092	elavl4/pdyn/oprm1/kcnb1/cacna1eb/kcnc4/pde1a/kcnk1b/dlg2/pnoca/brinp2/kcna1a/cacna1bb	13	cc_dn	1186	91	0.142857
780	LDpn	GO:0070382	exocytic vesicle	17/1186	136/18602	0.00589704	0.0399975	0.0309191	syt2a/scamp5a/slc17a6a/tmem163a/rab3ab/syt7a/cdk16/slc6a17/pick1/sept5b/vamp2/stx2b/lgi3/slc17a7a/syngr1a/rab8a/rab13	17	cc_dn	1186	136	0.125
781	LDpn	GO:0098791	Golgi apparatus subcompartment	20/1186	170/18602	0.00593713	0.0399975	0.0309191	scamp5a/atp9b/gga3b/igf2r/b4galt4/pick1/atp8b4/necab3/b4galt2/b4galnt4a/fut8b/chpfb/clvs2/rab30/scamp1/golga2/chst7/si:dkey-206p8.1/rab13/arfip1	20	cc_dn	1186	170	0.117647
782	LDpn	GO:1990351	transporter complex	29/1186	279/18602	0.00656677	0.0434765	0.0336085	cacng4b/trpc5a/gabra2a/cacnb4a/kcnc3b/gabrg2/cacna1hb/cacna1ia/kcnq3/pkd2/kcna4/kcnq5a/kcnb1/gabra4/zgc:113531/kcna2b/cacna1eb/cacnb3a/shisa9b/kcnc4/kcna1b/gabrb4/scn2b/gabra1/cacnb3b/pacc1/kcng2/kcna1a/cacna1bb	29	cc_dn	1186	279	0.103943
783	LDpn	GO:0030312	external encapsulating structure	34/1186	346/18602	0.00811757	0.0494785	0.0382482	mmp15a/ncanb/hapln2/mmp15b/col4a2/lamc3/col4a1/ntn2/angpt4/col8a2/mmp24/mmp16b/lrrc24/si:ch211-158d24.2/marco/tnr/lingo4a/gpc5b/hapln3/gpc1a/adamts10/si:ch211-180f4.1/lrrtm4l2/lamb1a/nid1a/tmeff1a/lingo1a/htra1a/hapln1b/mmp17a/atrnl1a/ntn1b/colec12/lama1	34	cc_dn	1186	346	0.0982659
784	LDpn	GO:0031012	extracellular matrix	34/1186	346/18602	0.00811757	0.0494785	0.0382482	mmp15a/ncanb/hapln2/mmp15b/col4a2/lamc3/col4a1/ntn2/angpt4/col8a2/mmp24/mmp16b/lrrc24/si:ch211-158d24.2/marco/tnr/lingo4a/gpc5b/hapln3/gpc1a/adamts10/si:ch211-180f4.1/lrrtm4l2/lamb1a/nid1a/tmeff1a/lingo1a/htra1a/hapln1b/mmp17a/atrnl1a/ntn1b/colec12/lama1	34	cc_dn	1186	346	0.0982659

## Sheet: s.table2_GO enrich.others
	Cluster	ID	Description	GeneRatio	BgRatio	pvalue	p.adjust	qvalue	geneID	Count	source	n.deg	gene.in.catg	ratio.catg	condition
1	d6	GO:0071466	cellular response to xenobiotic stimulus	13/478	80/18284	1.44708e-07	0.000275814	0.000253925	cyp2k6/cyp2p8/sult1st2/apobb.1/sult1st3/cyp2k19/cyp2k18/sult6b1/cyp2y3/cyp2n13/cyp2aa12/cyb5a/cyp2p9	13	bp_up	478	80	0.1625	bPAC+vs.wt
2	d6	GO:1901615	organic hydroxy compound metabolic process	21/478	225/18284	5.06732e-07	0.000316135	0.000291046	pck1/apoea/hsd11b2/sult1st2/apoa1a/sult1st3/itpk1a/cyb5r2/itpkcb/ttpa/sptlc3/nfe2l2b/pck2/dhrs9/insig1/tpk1/bpnt1/cyp27a1.2/cyp27a1.4/gch2/qdpra	21	bp_up	478	225	0.0933333	bPAC+vs.wt
3	d6	GO:0009410	response to xenobiotic stimulus	13/478	89/18284	5.21305e-07	0.000316135	0.000291046	cyp2k6/cyp2p8/sult1st2/apobb.1/sult1st3/cyp2k19/cyp2k18/sult6b1/cyp2y3/cyp2n13/cyp2aa12/cyb5a/cyp2p9	13	bp_up	478	89	0.146067	bPAC+vs.wt
4	d6	GO:0006805	xenobiotic metabolic process	10/478	51/18284	6.63452e-07	0.000316135	0.000291046	cyp2k6/cyp2p8/sult1st2/sult1st3/cyp2k19/cyp2k18/cyp2y3/cyp2n13/cyp2aa12/cyp2p9	10	bp_up	478	51	0.196078	bPAC+vs.wt
5	d6	GO:0006790	sulfur compound metabolic process	20/478	216/18284	1.07278e-06	0.000408944	0.00037649	sult1st2/acsl5/sult1st3/acot19/gsta.2/gsta.1/sult6b1/acot14/gpx1b/sult2st2/mat2al/papss2a/gsto2/sult1st6/tpk1/zgc:172121/sult2st1/fitm2/chac1/zgc:110319	20	bp_up	478	216	0.0925926	bPAC+vs.wt
6	d6	GO:0006066	alcohol metabolic process	17/478	169/18284	2.22127e-06	0.000705624	0.000649625	pck1/apoea/hsd11b2/apoa1a/itpk1a/itpkcb/sptlc3/nfe2l2b/pck2/dhrs9/insig1/tpk1/bpnt1/cyp27a1.2/cyp27a1.4/gch2/qdpra	17	bp_up	478	169	0.100592	bPAC+vs.wt
7	d6	GO:0019751	polyol metabolic process	10/478	71/18284	1.50276e-05	0.00286425	0.00263694	pck1/itpk1a/itpkcb/sptlc3/pck2/bpnt1/cyp27a1.2/cyp27a1.4/gch2/qdpra	10	bp_up	478	71	0.140845	bPAC+vs.wt
8	d6	GO:0046165	alcohol biosynthetic process	10/478	71/18284	1.50276e-05	0.00286425	0.00263694	pck1/apoa1a/itpkcb/sptlc3/pck2/insig1/cyp27a1.2/cyp27a1.4/gch2/qdpra	10	bp_up	478	71	0.140845	bPAC+vs.wt
9	d6	GO:0008202	steroid metabolic process	12/478	116/18284	5.21215e-05	0.00764181	0.00703534	apoea/hsd11b2/sult1st2/apoa1a/sult1st3/srd5a2a/cyb5r2/nfe2l2b/hsd17b12a/insig1/cyp27a1.2/cyp27a1.4	12	bp_up	478	116	0.103448	bPAC+vs.wt
10	d6	GO:1901617	organic hydroxy compound biosynthetic process	11/478	106/18284	0.000103329	0.0102665	0.00945175	pck1/apoa1a/cyb5r2/itpkcb/sptlc3/pck2/insig1/cyp27a1.2/cyp27a1.4/gch2/qdpra	11	bp_up	478	106	0.103774	bPAC+vs.wt
11	d6	GO:0051321	meiotic cell cycle	10/478	109/18284	0.000574269	0.0280656	0.0258382	stk35/msh4/rbbp8/mns1/psmc3ip/mus81/cenps/trip13/pgrmc1/mnd1	10	bp_up	478	109	0.0917431	bPAC+vs.wt
12	d13	GO:0022402	cell cycle process	52/633	531/18284	1.40086e-11	2.68252e-08	2.51667e-08	cenps/foxm1/ccne2/esco2/trip13/sass6/rab11fip4b/e2f7/cep152/gins1/rmi2/ddx11/chek1/kntc1/mis12/chtf8/skp2/fbxl8/dbf4b/cdk2/haus1/sycp1/cenpk/si:dkey-30c15.10/chek2/syce2/ncaph2/lzts1/cetn2/bub1bb/racgap1/haus4/si:dkey-249d8.1/cep72/ncapg/msh4/haus6/ncapg2/cdc45/jtb/dscc1/mus81/cenpf/npm1b/gins3/sept9b/ccsapb/psmc3ip/phkg1b/lats1/prc1b/haus3	52	bp_up	633	531	0.0979284	bPAC+vs.wt
13	d13	GO:0006259	DNA metabolic process	50/633	506/18284	2.5475e-11	2.68252e-08	2.51667e-08	cenps/rrm2/esco2/trip13/e2f7/ube2t/gins1/rmi2/nudt1/ddx11/gins4/orc4/dbf4b/sycp1/prim1/fancg/fancl/tert/fanci/uhrf1/cetn2/si:dkey-14d8.1/polq/unga/si:dkey-249d8.1/msh2/msh4/cdc45/rbbp8/wdhd1/rad23ab/dscc1/primpol/nsmce1/mus81/ten1/orc3/pms2/gins3/mcm9/terf1/zgc:110269/tk1/orc6/hpf1/ube2al/psmc3ip/swi5/dnmt3bb.3/ctc1	50	bp_up	633	506	0.0988142	bPAC+vs.wt
14	d13	GO:0007059	chromosome segregation	25/633	176/18284	2.08127e-09	1.46105e-06	1.37071e-06	cenps/spc24/esco2/trip13/rmi2/ddx11/kntc1/mis12/chtf8/sycp1/cenpw/ciao2a/cenpk/syce2/banf1/si:dkey-6i22.5/ncaph2/bub1bb/ncapg/ncapg2/dscc1/mus81/cenpf/psmc3ip/prc1b	25	bp_up	633	176	0.142045	bPAC+vs.wt
15	d13	GO:0006260	DNA replication	21/633	134/18284	6.83418e-09	3.59819e-06	3.37572e-06	cenps/rrm2/esco2/e2f7/gins1/ddx11/gins4/orc4/dbf4b/prim1/polq/cdc45/wdhd1/dscc1/primpol/orc3/gins3/terf1/zgc:110269/orc6/ctc1	21	bp_up	633	134	0.156716	bPAC+vs.wt
16	d13	GO:0098813	nuclear chromosome segregation	20/633	132/18284	2.81222e-08	1.18451e-05	1.11127e-05	cenps/esco2/trip13/rmi2/ddx11/kntc1/mis12/chtf8/sycp1/cenpk/syce2/ncaph2/bub1bb/ncapg/ncapg2/dscc1/mus81/cenpf/psmc3ip/prc1b	20	bp_up	633	132	0.151515	bPAC+vs.wt
17	d13	GO:1903047	mitotic cell cycle process	32/633	328/18284	1.41922e-07	4.98146e-05	4.67347e-05	foxm1/ccne2/sass6/e2f7/gins1/chek1/kntc1/mis12/chtf8/skp2/fbxl8/cdk2/cenpk/si:dkey-30c15.10/chek2/ncaph2/lzts1/bub1bb/racgap1/si:dkey-249d8.1/ncapg/ncapg2/cdc45/jtb/dscc1/mus81/cenpf/gins3/ccsapb/phkg1b/lats1/prc1b	32	bp_up	633	328	0.097561	bPAC+vs.wt
18	d13	GO:0006261	DNA-templated DNA replication	14/633	83/18284	8.97468e-07	0.000189007	0.000177321	cenps/e2f7/gins1/gins4/orc4/dbf4b/prim1/polq/cdc45/wdhd1/primpol/orc3/gins3/orc6	14	bp_up	633	83	0.168675	bPAC+vs.wt
19	d13	GO:0006281	DNA repair	30/633	331/18284	1.64625e-06	0.000315182	0.000295695	cenps/trip13/ube2t/rmi2/nudt1/ddx11/gins4/sycp1/fancg/fancl/fanci/cetn2/polq/unga/si:dkey-249d8.1/msh2/msh4/cdc45/rbbp8/wdhd1/rad23ab/primpol/nsmce1/mus81/pms2/mcm9/zgc:110269/hpf1/ube2al/swi5	30	bp_up	633	331	0.0906344	bPAC+vs.wt
20	d13	GO:0044770	cell cycle phase transition	18/633	172/18284	3.0218e-05	0.00530326	0.00497537	foxm1/ccne2/trip13/e2f7/chek1/kntc1/skp2/fbxl8/dbf4b/cdk2/chek2/lzts1/bub1bb/si:dkey-249d8.1/mus81/cenpf/phkg1b/lats1	18	bp_up	633	172	0.104651	bPAC+vs.wt
21	d13	GO:0000280	nuclear division	19/633	190/18284	3.46354e-05	0.00548667	0.00514744	cenps/trip13/sass6/kntc1/mis12/chtf8/sycp1/cenpk/syce2/ncaph2/bub1bb/ncapg/msh4/ncapg2/dscc1/mus81/ccsapb/psmc3ip/prc1b	19	bp_up	633	190	0.1	bPAC+vs.wt
22	d13	GO:0000819	sister chromatid segregation	13/633	99/18284	3.64736e-05	0.00548667	0.00514744	esco2/rmi2/ddx11/kntc1/mis12/chtf8/cenpk/ncaph2/bub1bb/ncapg/ncapg2/dscc1/prc1b	13	bp_up	633	99	0.131313	bPAC+vs.wt
23	d13	GO:0007269	neurotransmitter secretion	11/633	77/18284	6.57991e-05	0.00769849	0.00722251	syt7b/cplx2/lin7a/dtnbp1a/rab3aa/lin7c/zgc:101731/snapin/napaa/rap1ab/mctp2b	11	bp_up	633	77	0.142857	bPAC+vs.wt
24	d13	GO:0099643	signal release from synapse	11/633	77/18284	6.57991e-05	0.00769849	0.00722251	syt7b/cplx2/lin7a/dtnbp1a/rab3aa/lin7c/zgc:101731/snapin/napaa/rap1ab/mctp2b	11	bp_up	633	77	0.142857	bPAC+vs.wt
25	d13	GO:0006497	protein lipidation	11/633	80/18284	9.39493e-05	0.00942177	0.00883924	zdhhc16b/golga7ba/zdhhc2/zdhhc21/pigv/pigl/dpm3/dpm2/pigh/zdhhc15b/pign	11	bp_up	633	80	0.1375	bPAC+vs.wt
26	d13	GO:0042158	lipoprotein biosynthetic process	11/633	82/18284	0.000117955	0.0112915	0.0105934	zdhhc16b/golga7ba/zdhhc2/zdhhc21/pigv/pigl/dpm3/dpm2/pigh/zdhhc15b/pign	11	bp_up	633	82	0.134146	bPAC+vs.wt
27	d13	GO:0001505	regulation of neurotransmitter levels	12/633	103/18284	0.000230396	0.0190835	0.0179036	syt7b/cplx2/slc5a7a/lin7a/dtnbp1a/rab3aa/lin7c/zgc:101731/snapin/napaa/rap1ab/mctp2b	12	bp_up	633	103	0.116505	bPAC+vs.wt
28	d13	GO:0000070	mitotic sister chromatid segregation	10/633	82/18284	0.000522393	0.03438	0.0322544	kntc1/mis12/chtf8/cenpk/ncaph2/bub1bb/ncapg/ncapg2/dscc1/prc1b	10	bp_up	633	82	0.121951	bPAC+vs.wt
29	d13	GO:0042157	lipoprotein metabolic process	12/633	113/18284	0.00054449	0.0347484	0.0325999	zdhhc16b/golga7ba/zdhhc2/zdhhc21/pigv/pigl/dpm3/dpm2/pigh/zdhhc15b/abhd10a/pign	12	bp_up	633	113	0.106195	bPAC+vs.wt
30	d13	GO:0006836	neurotransmitter transport	11/633	101/18284	0.000741068	0.0410708	0.0385314	syt7b/cplx2/lin7a/dtnbp1a/rab3aa/lin7c/zgc:101731/snapin/napaa/rap1ab/mctp2b	11	bp_up	633	101	0.108911	bPAC+vs.wt
31	d13	GO:0045930	negative regulation of mitotic cell cycle	10/633	88/18284	0.000915991	0.0470507	0.0441416	btg2/e2f7/chek1/kntc1/chek2/bub1bb/si:dkey-249d8.1/mus81/ccsapb/phkg1b	10	bp_up	633	88	0.113636	bPAC+vs.wt
32	d120	GO:0022613	ribonucleoprotein complex biogenesis	69/574	322/18284	6.56341e-38	1.12562e-34	1.008e-34	snrpg/gpatch4/pak1ip1/rpl7l1/nifk/utp11/snrpd3l/snrpf/ppan/ebna1bp2/snrpe/kri1/mrto4/snu13b/mpv17l2/nop16/fcf1/npm1a/c1d/pin4/snrpd2/trnau1apa/gnl3l/rrs1/snrpd1/dkc1/exosc9/polr1d/mrpl22/gemin2/ptges3a/pop4/rbfa/exosc2/trmt112/ngdn/snrpd3/rrp36/ybey/exosc7/wdr55/nhp2/nip7/zcchc4/rpl38/utp3/exosc8/rpl5a/polr1c/riok2/ruvbl1/ptges3b/rexo4/mrpl1/mcts1/dimt1l/eif3ja/emg1/mterf3/rps28/mphosph6/rps21/rp…	69	bp_up	574	322	0.214286	bPAC+vs.wt
33	d120	GO:0042254	ribosome biogenesis	52/574	228/18284	4.08772e-30	3.50522e-27	3.13894e-27	gpatch4/pak1ip1/rpl7l1/nifk/utp11/ppan/ebna1bp2/kri1/mrto4/snu13b/mpv17l2/nop16/fcf1/npm1a/c1d/pin4/gnl3l/rrs1/dkc1/exosc9/polr1d/mrpl22/pop4/rbfa/exosc2/trmt112/ngdn/rrp36/ybey/exosc7/wdr55/nhp2/nip7/zcchc4/utp3/exosc8/rpl5a/polr1c/riok2/rexo4/mrpl1/dimt1l/emg1/mterf3/rps28/mphosph6/rps21/rps8a/eri1/rsl24d1/mak16/mrps11	52	bp_up	574	228	0.22807	bPAC+vs.wt
34	d120	GO:0006364	rRNA processing	39/574	157/18284	2.63217e-24	1.28321e-21	1.14912e-21	rpl7l1/nifk/utp11/ebna1bp2/kri1/mrto4/snu13b/fcf1/c1d/pin4/gnl3l/rrs1/dkc1/exosc9/pop4/rbfa/exosc2/trmt112/ngdn/rrp36/ybey/exosc7/wdr55/nhp2/zcchc4/utp3/exosc8/riok2/rexo4/mrpl1/dimt1l/emg1/rps28/mphosph6/rps21/rps8a/eri1/mak16/mrps11	39	bp_up	574	157	0.248408	bPAC+vs.wt
35	d120	GO:0006518	peptide metabolic process	71/574	557/18284	2.99292e-24	1.28321e-21	1.14912e-21	uqcc2/gstm.3/eif1b/srp9/mrps18c/rpp30/mrps21/trnau1apa/lsm1/exosc9/mrpl24/mrpl32/mrps18b/mrpl22/chchd1/spcs1/mrps15/mrpl14/exosc2/rpl22/mrpl35/ngdn/magoh/rps17/rps15a/yars1/spcs3/exosc7/rpl32/rps20/sec11a/cnbpa/usp16/eif1axa/rps24/coa3a/rpl39/rpl38/immp2l/gstm.1/carnmt1/rpl31/exosc8/rpl5a/mrpl33/zgc:171480/rps18/eif2s1a/mrpl17/mrpl52/mettl17/mrpl23/mcts1/mrpl27/rpl11/eif3ja/mrpl30/rpl36a/rps28/rp…	71	bp_up	574	557	0.127469	bPAC+vs.wt
36	d120	GO:0016072	rRNA metabolic process	40/574	171/18284	7.76412e-24	2.66309e-21	2.38481e-21	rpl7l1/nifk/utp11/ebna1bp2/kri1/mrto4/snu13b/fcf1/c1d/pin4/gnl3l/rrs1/dkc1/exosc9/pop4/rbfa/exosc2/trmt112/ngdn/rrp36/ybey/exosc7/wdr55/nhp2/zcchc4/utp3/exosc8/riok2/rexo4/mrpl1/dimt1l/emg1/rps28/mphosph6/exosc5/rps21/rps8a/eri1/mak16/mrps11	40	bp_up	574	171	0.233918	bPAC+vs.wt
37	d120	GO:0006412	translation	64/574	465/18284	9.6831e-24	2.76775e-21	2.47853e-21	uqcc2/eif1b/srp9/mrps18c/rpp30/mrps21/trnau1apa/lsm1/exosc9/mrpl24/mrpl32/mrps18b/mrpl22/chchd1/mrps15/mrpl14/exosc2/rpl22/mrpl35/ngdn/magoh/rps17/rps15a/yars1/exosc7/rpl32/rps20/cnbpa/usp16/eif1axa/rps24/coa3a/rpl39/rpl38/rpl31/exosc8/rpl5a/mrpl33/zgc:171480/rps18/eif2s1a/mrpl17/mrpl52/mettl17/mrpl23/mcts1/mrpl27/rpl11/eif3ja/mrpl30/rpl36a/rps28/rps21/rps8a/rpl27/mrps23/rps3a/trnau1apb/dph5/mrps…	64	bp_up	574	465	0.137634	bPAC+vs.wt
38	d120	GO:0043043	peptide biosynthetic process	64/574	471/18284	1.97039e-23	4.82747e-21	4.32302e-21	uqcc2/eif1b/srp9/mrps18c/rpp30/mrps21/trnau1apa/lsm1/exosc9/mrpl24/mrpl32/mrps18b/mrpl22/chchd1/mrps15/mrpl14/exosc2/rpl22/mrpl35/ngdn/magoh/rps17/rps15a/yars1/exosc7/rpl32/rps20/cnbpa/usp16/eif1axa/rps24/coa3a/rpl39/rpl38/rpl31/exosc8/rpl5a/mrpl33/zgc:171480/rps18/eif2s1a/mrpl17/mrpl52/mettl17/mrpl23/mcts1/mrpl27/rpl11/eif3ja/mrpl30/rpl36a/rps28/rps21/rps8a/rpl27/mrps23/rps3a/trnau1apb/dph5/mrps…	64	bp_up	574	471	0.135881	bPAC+vs.wt
39	d120	GO:0034470	ncRNA processing	50/574	296/18284	1.05215e-22	2.25555e-20	2.01985e-20	rpl7l1/nifk/utp11/ebna1bp2/kri1/mrto4/snu13b/polr3k/elac1/fcf1/mettl2a/rpp30/rpp21/c1d/pin4/gnl3l/rrs1/dkc1/exosc9/pop4/rbfa/exosc2/trmt112/ngdn/rrp36/ybey/exosc7/wdr55/trmt61b/nhp2/rtraf/tsen2/zcchc4/utp3/exosc8/riok2/rexo4/mrpl1/elp6/dimt1l/emg1/rps28/mphosph6/exosc5/rps21/rps8a/eri1/trmt5/mak16/mrps11	50	bp_up	574	296	0.168919	bPAC+vs.wt
40	d120	GO:0043604	amide biosynthetic process	65/574	554/18284	2.6772e-20	5.10155e-18	4.56846e-18	uqcc2/eif1b/srp9/mrps18c/rpp30/mrps21/trnau1apa/lsm1/exosc9/mrpl24/mrpl32/mrps18b/mrpl22/chchd1/mrps15/mrpl14/exosc2/rpl22/mrpl35/ngdn/magoh/rps17/rps15a/yars1/exosc7/rpl32/rps20/cnbpa/usp16/eif1axa/rps24/coa3a/rpl39/rpl38/rpl31/exosc8/rpl5a/mrpl33/zgc:171480/rps18/sptssa/eif2s1a/mrpl17/mrpl52/mettl17/mrpl23/mcts1/mrpl27/rpl11/eif3ja/mrpl30/rpl36a/rps28/rps21/rps8a/rpl27/mrps23/rps3a/trnau1apb/dp…	65	bp_up	574	554	0.117329	bPAC+vs.wt
41	d120	GO:0034660	ncRNA metabolic process	51/574	382/18284	1.66215e-18	2.85058e-16	2.55271e-16	rpl7l1/nifk/utp11/ebna1bp2/kri1/mrto4/snu13b/polr3k/elac1/fcf1/mettl2a/rpp30/rpp21/c1d/pin4/gnl3l/rrs1/dkc1/exosc9/pop4/rbfa/exosc2/trmt112/ngdn/yars1/rrp36/ybey/exosc7/wdr55/trmt61b/nhp2/rtraf/tsen2/zcchc4/utp3/exosc8/riok2/rexo4/mrpl1/elp6/dimt1l/emg1/rps28/mphosph6/exosc5/rps21/rps8a/eri1/trmt5/mak16/mrps11	51	bp_up	574	382	0.133508	bPAC+vs.wt
42	d120	GO:0016071	mRNA metabolic process	51/574	460/18284	4.19075e-15	6.53376e-13	5.85101e-13	snrpg/zgc:174357/si:rp71-45g20.4/srek1ip1/snrpd3l/slbp/snrpf/ptcd2/si:dkey-23f9.9/snrpe/mrto4/snu13b/si:dkey-23f9.11/thoc7/snrpd2/trnau1apa/sf3b5/arl6ip4/si:rp71-45g20.11/lsm1/polr2i/snrpd1/thoc6/dkc1/exosc9/prkrip1/gemin2/exosc2/rpl22/txnl4a/snrpd3/magoh/lsm8/aurkaip1/supt4h1/exosc7/snrpb2/tsen2/zmat5/exosc8/lsm5/tra2a/bud31/snrnp27/sf3b6/lsm7/exosc5/rbmx2/snrpa1/nudt21/trnau1apb	51	bp_up	574	460	0.11087	bPAC+vs.wt
43	d120	GO:0006397	mRNA processing	43/574	345/18284	1.08934e-14	1.55684e-12	1.39416e-12	snrpg/zgc:174357/si:rp71-45g20.4/srek1ip1/snrpd3l/slbp/snrpf/ptcd2/si:dkey-23f9.9/snrpe/snu13b/si:dkey-23f9.11/thoc7/snrpd2/trnau1apa/sf3b5/arl6ip4/si:rp71-45g20.11/lsm1/snrpd1/thoc6/prkrip1/gemin2/rpl22/txnl4a/snrpd3/magoh/lsm8/aurkaip1/supt4h1/snrpb2/tsen2/zmat5/lsm5/tra2a/bud31/snrnp27/sf3b6/lsm7/rbmx2/snrpa1/nudt21/trnau1apb	43	bp_up	574	345	0.124638	bPAC+vs.wt
44	d120	GO:0006259	DNA metabolic process	50/574	506/18284	6.93095e-13	9.14353e-11	8.18807e-11	msh4/ten1/rrm2/terf1/hells/pcna/prim1/fancg/rpa3/esco2/neil1/fen1/swi5/endog/rmi2/nudt1/inip/msh2/cenpx/rpa2/polr2i/ptges3a/ddb2/tdp2b/polg2/fancl/orc4/ube2a/nhp2/sem1/alkbh1/ssrp1a/ube2al/pms2/ssbp1/smarcad1a/alkbh2/prmt6/abraxas1/ruvbl1/ptges3b/paxx/lto1/rexo4/rbbp8/hpf1/bccip/gins4/rfc2/nabp1a	50	bp_up	574	506	0.0988142	bPAC+vs.wt
45	d120	GO:0090501	RNA phosphodiester bond hydrolysis	15/574	46/18284	4.92707e-12	6.00518e-10	5.37766e-10	kri1/polr3k/elac1/rpp30/rrs1/polr2i/exosc9/exosc2/rrp36/exosc7/nhp2/exosc8/rps21/eri1/nudt21	15	bp_up	574	46	0.326087	bPAC+vs.wt
46	d120	GO:0008380	RNA splicing	36/574	300/18284	5.25235e-12	6.00518e-10	5.37766e-10	snrpg/srek1ip1/snrpd3l/snrpf/snrpe/snu13b/thoc7/snrpd2/trnau1apa/sf3b5/arl6ip4/snrpd1/thoc6/clk4b/prkrip1/gemin2/clk4a/rpl22/txnl4a/snrpd3/magoh/lsm8/snrpb2/rtraf/tsen2/zmat5/lsm5/tra2a/bud31/snrnp27/sf3b6/lsm7/rbmx2/snrpa1/trnau1apb/grsf1	36	bp_up	574	300	0.12	bPAC+vs.wt
47	d120	GO:0042273	ribosomal large subunit biogenesis	16/574	61/18284	3.96638e-11	4.25147e-09	3.8072e-09	pak1ip1/rpl7l1/nifk/ppan/ebna1bp2/mrto4/snu13b/nop16/npm1a/rrs1/nhp2/nip7/rpl5a/mrpl1/rsl24d1/mak16	16	bp_up	574	61	0.262295	bPAC+vs.wt
48	d120	GO:0071826	ribonucleoprotein complex subunit organization	23/574	137/18284	4.66816e-11	4.70935e-09	4.21724e-09	snrpg/snrpd3l/snrpf/ppan/snrpe/mrto4/snrpd2/trnau1apa/snrpd1/gemin2/ptges3a/snrpd3/rpl38/rpl5a/ruvbl1/ptges3b/zfand1/mcts1/eif3ja/rps28/nudt21/trnau1apb/mrps11	23	bp_up	574	137	0.167883	bPAC+vs.wt
49	d120	GO:0006281	DNA repair	36/574	331/18284	9.02665e-11	8.45575e-09	7.57216e-09	msh4/pcna/fancg/rpa3/neil1/fen1/swi5/rmi2/nudt1/inip/msh2/cenpx/rpa2/polr2i/ddb2/tdp2b/polg2/fancl/ube2a/sem1/alkbh1/ssrp1a/ube2al/pms2/smarcad1a/alkbh2/prmt6/abraxas1/ruvbl1/paxx/rbbp8/hpf1/bccip/gins4/rfc2/nabp1a	36	bp_up	574	331	0.108761	bPAC+vs.wt
50	d120	GO:0006974	cellular response to DNA damage stimulus	42/574	433/18284	9.36789e-11	8.45575e-09	7.57216e-09	msh4/pcna/wdr76/fancg/rpa3/neil1/fen1/swi5/rmi2/nudt1/inip/phlda3/msh2/cenpx/rpa2/polr2i/ddb2/tdp2b/polg2/fancl/yars1/zgc:153993/ube2a/sem1/usp16/alkbh1/ssrp1a/ube2al/pms2/smarcad1a/alkbh2/prmt6/abraxas1/cdk1/ruvbl1/paxx/rbbp8/hpf1/bccip/gins4/rfc2/nabp1a	42	bp_up	574	433	0.0969977	bPAC+vs.wt
51	d120	GO:0022618	ribonucleoprotein complex assembly	22/574	132/18284	1.42888e-10	1.22526e-08	1.09723e-08	snrpg/snrpd3l/snrpf/ppan/snrpe/mrto4/snrpd2/trnau1apa/snrpd1/gemin2/ptges3a/snrpd3/rpl38/rpl5a/ruvbl1/ptges3b/mcts1/eif3ja/rps28/nudt21/trnau1apb/mrps11	22	bp_up	574	132	0.166667	bPAC+vs.wt
52	d120	GO:0000469	cleavage involved in rRNA processing	10/574	23/18284	6.81093e-10	5.56226e-08	4.98102e-08	kri1/rrs1/exosc9/exosc2/rrp36/exosc7/nhp2/exosc8/rps21/eri1	10	bp_up	574	23	0.434783	bPAC+vs.wt
53	d120	GO:0000460	maturation of 5.8S rRNA	11/574	30/18284	8.43394e-10	6.57464e-08	5.88762e-08	kri1/c1d/rrs1/exosc9/exosc2/exosc7/exosc8/mphosph6/rps21/eri1/mak16	11	bp_up	574	30	0.366667	bPAC+vs.wt
54	d120	GO:0090305	nucleic acid phosphodiester bond hydrolysis	15/574	67/18284	1.81008e-09	1.34969e-07	1.20865e-07	kri1/polr3k/elac1/rpp30/rrs1/polr2i/exosc9/exosc2/rrp36/exosc7/nhp2/exosc8/rps21/eri1/nudt21	15	bp_up	574	67	0.223881	bPAC+vs.wt
55	d120	GO:0043628	ncRNA 3'-end processing	10/574	31/18284	2.10437e-08	1.50375e-06	1.34661e-06	polr3k/elac1/dkc1/exosc9/exosc2/exosc7/exosc8/exosc5/rps21/eri1	10	bp_up	574	31	0.322581	bPAC+vs.wt
56	d120	GO:0030490	maturation of SSU-rRNA	11/574	43/18284	6.12858e-08	4.20421e-06	3.76489e-06	kri1/snu13b/rrs1/ngdn/rrp36/utp3/riok2/rps28/rps21/rps8a/mrps11	11	bp_up	574	43	0.255814	bPAC+vs.wt
57	d120	GO:0032259	methylation	25/574	230/18284	7.08933e-08	4.67623e-06	4.18758e-06	hells/suv39h1b/mettl2a/eef1akmt2/tyms/wdr82/trmt112/eef2kmt/trmt61b/zcchc4/prmt6/vcpkmt/prmt1/atpsckmt/mettl17/dimt1l/dpy30/emg1/shmt1/mettl6/trmt10a/trmt5/dph5/setd4/ntmt1	25	bp_up	574	230	0.108696	bPAC+vs.wt
58	d120	GO:0000375	RNA splicing, via transesterification reactions	24/574	225/18284	1.84498e-07	9.88796e-06	8.85471e-06	snrpg/snrpd3l/snrpf/snrpe/snu13b/snrpd2/trnau1apa/sf3b5/snrpd1/gemin2/rpl22/txnl4a/snrpd3/magoh/lsm8/snrpb2/lsm5/tra2a/bud31/sf3b6/lsm7/rbmx2/snrpa1/trnau1apb	24	bp_up	574	225	0.106667	bPAC+vs.wt
59	d120	GO:0000377	RNA splicing, via transesterification reactions with bulged adenosine as nucleophile	24/574	225/18284	1.84498e-07	9.88796e-06	8.85471e-06	snrpg/snrpd3l/snrpf/snrpe/snu13b/snrpd2/trnau1apa/sf3b5/snrpd1/gemin2/rpl22/txnl4a/snrpd3/magoh/lsm8/snrpb2/lsm5/tra2a/bud31/sf3b6/lsm7/rbmx2/snrpa1/trnau1apb	24	bp_up	574	225	0.106667	bPAC+vs.wt
60	d120	GO:0000398	mRNA splicing, via spliceosome	24/574	225/18284	1.84498e-07	9.88796e-06	8.85471e-06	snrpg/snrpd3l/snrpf/snrpe/snu13b/snrpd2/trnau1apa/sf3b5/snrpd1/gemin2/rpl22/txnl4a/snrpd3/magoh/lsm8/snrpb2/lsm5/tra2a/bud31/sf3b6/lsm7/rbmx2/snrpa1/trnau1apb	24	bp_up	574	225	0.106667	bPAC+vs.wt
61	d120	GO:0042274	ribosomal small subunit biogenesis	12/574	58/18284	1.94985e-07	1.01333e-05	9.07443e-06	kri1/snu13b/npm1a/rrs1/ngdn/rrp36/utp3/riok2/rps28/rps21/rps8a/mrps11	12	bp_up	574	58	0.206897	bPAC+vs.wt
62	d120	GO:0031123	RNA 3'-end processing	12/574	67/18284	1.01366e-06	4.96696e-05	4.44793e-05	slbp/polr3k/elac1/dkc1/exosc9/exosc2/exosc7/exosc8/exosc5/rps21/eri1/nudt21	12	bp_up	574	67	0.179104	bPAC+vs.wt
63	d120	GO:0007005	mitochondrion organization	23/574	238/18284	1.88075e-06	8.95971e-05	8.02345e-05	chchd3b/uqcc2/ptcd2/chchd4a/higd1a/cox7a1/timm13/cox17/surf1/polg2/cox20/dnlz/zgc:153993/coa3a/ssbp1/immp2l/sdhaf3/smim20/tmem70/timm50/pmpcb/atg12/timm23a	23	bp_up	574	238	0.0966387	bPAC+vs.wt
64	d120	GO:0018205	peptidyl-lysine modification	19/574	176/18284	2.90816e-06	0.000127885	0.000114521	suv39h1b/eef1akmt2/wdr82/sumo3b/actl6a/yeats4/prmt6/lipt1/sumo1/vcpkmt/taf9/gcsha/ruvbl1/sae1/atpsckmt/ube2ib/ing4/dpy30/setd4	19	bp_up	574	176	0.107955	bPAC+vs.wt
65	d120	GO:0043414	macromolecule methylation	18/574	163/18284	3.82839e-06	0.000164142	0.00014699	hells/suv39h1b/mettl2a/eef1akmt2/wdr82/trmt112/trmt61b/zcchc4/prmt6/vcpkmt/prmt1/atpsckmt/dimt1l/dpy30/emg1/trmt5/setd4/ntmt1	18	bp_up	574	163	0.110429	bPAC+vs.wt
66	d120	GO:0006352	DNA-templated transcription, initiation	10/574	55/18284	7.04242e-06	0.000287565	0.000257516	polr2i/gtf2a2/gtf2f2a/taf9/tbpl1/gtf2e2/taf7/sub1b/sub1a/snapc5	10	bp_up	574	55	0.181818	bPAC+vs.wt
67	d120	GO:0006399	tRNA metabolic process	17/574	155/18284	7.76597e-06	0.000309044	0.00027675	polr3k/elac1/mettl2a/rpp30/rpp21/exosc9/pop4/exosc2/trmt112/yars1/exosc7/trmt61b/rtraf/tsen2/exosc8/elp6/trmt5	17	bp_up	574	155	0.109677	bPAC+vs.wt
68	d120	GO:0006260	DNA replication	15/574	134/18284	2.06489e-05	0.000708258	0.000634248	rrm2/terf1/pcna/prim1/rpa3/esco2/fen1/cenpx/rpa2/polg2/orc4/ssrp1a/ssbp1/gins4/rfc2	15	bp_up	574	134	0.11194	bPAC+vs.wt
69	d120	GO:0007059	chromosome segregation	17/574	176/18284	4.10326e-05	0.00130317	0.00116699	spdl1/cenpw/mad2l1/spc24/esco2/ndc80/rmi2/banf1/cdc26/cenpx/chtf8/ska2/ncapg/abraxas1/cdca8/ube2ib/ntmt1	17	bp_up	574	176	0.0965909	bPAC+vs.wt
70	d120	GO:0008033	tRNA processing	12/574	105/18284	0.000111785	0.0031952	0.00286131	polr3k/elac1/mettl2a/rpp30/rpp21/pop4/trmt112/trmt61b/rtraf/tsen2/elp6/trmt5	12	bp_up	574	105	0.114286	bPAC+vs.wt
71	d120	GO:0006479	protein methylation	11/574	90/18284	0.000116876	0.00323295	0.00289512	suv39h1b/eef1akmt2/wdr82/trmt112/prmt6/vcpkmt/prmt1/atpsckmt/dpy30/setd4/ntmt1	11	bp_up	574	90	0.122222	bPAC+vs.wt
72	d120	GO:0008213	protein alkylation	11/574	90/18284	0.000116876	0.00323295	0.00289512	suv39h1b/eef1akmt2/wdr82/trmt112/prmt6/vcpkmt/prmt1/atpsckmt/dpy30/setd4/ntmt1	11	bp_up	574	90	0.122222	bPAC+vs.wt
73	d120	GO:0006457	protein folding	14/574	147/18284	0.00022293	0.00570635	0.00511006	ppil3/chchd4a/ppie/nktr/ptges3a/ppil1/dnlz/hspe1/ptges3b/tbca/pdrg1/pfdn6/pfdn4/pfdn5	14	bp_up	574	147	0.0952381	bPAC+vs.wt
74	d120	GO:0009451	RNA modification	12/574	122/18284	0.000459366	0.0101002	0.00904474	mettl2a/dkc1/trmt112/trmt61b/nhp2/alkbh1/zcchc4/elp6/dimt1l/emg1/trmt5/trub2	12	bp_up	574	122	0.0983607	bPAC+vs.wt
75	d120	GO:0140014	mitotic nuclear division	13/574	140/18284	0.000472773	0.0102634	0.00919088	spdl1/mad2l1/ndc80/cdc26/chtf8/ranbp1/pdcd2/usp16/ncapg/abraxas1/cdca8/ube2ib/bccip	13	bp_up	574	140	0.0928571	bPAC+vs.wt
76	d120	GO:0015931	nucleobase-containing compound transport	10/574	103/18284	0.00148127	0.0256604	0.022979	slbp/thoc7/eny2/npm1a/sarnp/thoc6/magoh/sem1/slc25a33/slc29a2	10	bp_up	574	103	0.0970874	bPAC+vs.wt
77	d6	GO:0000902	cell morphogenesis	113/1098	676/18284	9.04503e-24	1.35983e-20	1.03642e-20	lama2/robo2/dpysl2b/ptch2/wnt5b/ush2a/ctnna2/mecom/sema5bb/cntn2/wtip/efnb1/shroom3/pak2a/foxc1a/sema6bb/notch1b/myh9b/atrn/sema3b/thsd7aa/l1cama/ncam1a/gna13b/plxna3/si:dkey-49n23.1/notch3/cdc42ep1a/nos1/robo3/sema3ga/slitrk3a/zdhhc17/kcnc3a/unc5db/efnb3b/sema3bl/sema3c/cap2/rab3ab/lama1/erbb2/nrp1b/col4a5/si:dkey-220k22.1/dscamb/pard3ab/trarg1a/zgc:77784/ncam1b/myo9aa/plxna2/robo4/lrtm2a/cspg5a…	113	bp_dn	1098	676	0.16716	bPAC+vs.wt
78	d6	GO:0061564	axon development	89/1098	455/18284	1.21901e-23	1.35983e-20	1.03642e-20	lama2/col12a1b/robo2/dpysl2b/ptch2/ctnna2/sema5bb/cntn2/efnb1/pak2a/foxc1a/sema6bb/notch1b/sema3b/thsd7aa/l1cama/ncam1a/plxna3/si:dkey-49n23.1/notch3/nos1/robo3/sema3ga/slitrk3a/zdhhc17/kcnc3a/unc5db/efnb3b/sema3bl/sema3c/rab3ab/lama1/erbb2/nrp1b/col4a5/dscamb/pard3ab/trarg1a/zgc:77784/ncam1b/myo9aa/plxna2/robo4/lrtm2a/sema3gb/ncaldb/lingo1a/crmp1/notch1a/hif1ab/lamc1/stat3/epha4a/sema3fa/ntn2/ep…	89	bp_dn	1098	455	0.195604	bPAC+vs.wt
79	d6	GO:0048858	cell projection morphogenesis	93/1098	492/18284	1.5171e-23	1.35983e-20	1.03642e-20	lama2/robo2/dpysl2b/ptch2/ctnna2/sema5bb/cntn2/efnb1/pak2a/foxc1a/sema6bb/notch1b/sema3b/thsd7aa/l1cama/ncam1a/plxna3/si:dkey-49n23.1/notch3/nos1/robo3/sema3ga/slitrk3a/zdhhc17/kcnc3a/unc5db/efnb3b/sema3bl/sema3c/rab3ab/lama1/nrp1b/col4a5/dscamb/pard3ab/trarg1a/zgc:77784/ncam1b/myo9aa/plxna2/robo4/lrtm2a/cspg5a/sipa1l1/sema3gb/ncaldb/crmp1/notch1a/hif1ab/lamc1/stat3/epha4a/map4k4/sema3fa/ntn2/eph…	93	bp_dn	1098	492	0.189024	bPAC+vs.wt
80	d6	GO:0007409	axonogenesis	85/1098	425/18284	2.72151e-23	1.82953e-20	1.39442e-20	lama2/robo2/dpysl2b/ptch2/ctnna2/sema5bb/cntn2/efnb1/pak2a/foxc1a/sema6bb/notch1b/sema3b/thsd7aa/l1cama/ncam1a/plxna3/si:dkey-49n23.1/notch3/nos1/robo3/sema3ga/slitrk3a/zdhhc17/kcnc3a/unc5db/efnb3b/sema3bl/sema3c/rab3ab/lama1/nrp1b/col4a5/dscamb/pard3ab/trarg1a/zgc:77784/ncam1b/myo9aa/plxna2/robo4/lrtm2a/sema3gb/ncaldb/crmp1/notch1a/hif1ab/lamc1/stat3/epha4a/sema3fa/ntn2/epha4b/dcc/rac1b/mapk3/tr…	85	bp_dn	1098	425	0.2	bPAC+vs.wt
81	d6	GO:0000904	cell morphogenesis involved in differentiation	98/1098	544/18284	3.81571e-23	1.94781e-20	1.48456e-20	lama2/robo2/dpysl2b/ptch2/ush2a/ctnna2/mecom/sema5bb/cntn2/efnb1/pak2a/foxc1a/sema6bb/notch1b/atrn/sema3b/thsd7aa/l1cama/ncam1a/gna13b/plxna3/si:dkey-49n23.1/notch3/nos1/robo3/sema3ga/slitrk3a/zdhhc17/kcnc3a/unc5db/efnb3b/sema3bl/sema3c/rab3ab/lama1/erbb2/nrp1b/col4a5/si:dkey-220k22.1/dscamb/pard3ab/trarg1a/zgc:77784/ncam1b/myo9aa/plxna2/robo4/lrtm2a/sipa1l1/sema3gb/ncaldb/crmp1/notch1a/hif1ab/la…	98	bp_dn	1098	544	0.180147	bPAC+vs.wt
82	d6	GO:0032990	cell part morphogenesis	93/1098	499/18284	4.34616e-23	1.94781e-20	1.48456e-20	lama2/robo2/dpysl2b/ptch2/ctnna2/sema5bb/cntn2/efnb1/pak2a/foxc1a/sema6bb/notch1b/sema3b/thsd7aa/l1cama/ncam1a/plxna3/si:dkey-49n23.1/notch3/nos1/robo3/sema3ga/slitrk3a/zdhhc17/kcnc3a/unc5db/efnb3b/sema3bl/sema3c/rab3ab/lama1/nrp1b/col4a5/dscamb/pard3ab/trarg1a/zgc:77784/ncam1b/myo9aa/plxna2/robo4/lrtm2a/cspg5a/sipa1l1/sema3gb/ncaldb/crmp1/notch1a/hif1ab/lamc1/stat3/epha4a/map4k4/sema3fa/ntn2/eph…	93	bp_dn	1098	499	0.186373	bPAC+vs.wt
83	d6	GO:0030182	neuron differentiation	141/1098	982/18284	7.09507e-23	2.52958e-20	1.92797e-20	lama2/wnt9b/col12a1b/ndnf/arxa/met/robo2/dpysl2b/ptch2/wnt5b/foxg1a/ush2a/ctnna2/sema5bb/cntn2/efnb1/pak2a/casz1/foxc1a/sema6bb/notch1b/sema3b/thsd7aa/l1cama/ncam1a/camsap3/plxna3/si:dkey-49n23.1/dlx1a/lrp5/notch3/nos1/robo3/gli2b/sema3ga/slitrk3a/klf8/zdhhc17/disc1/kcnc3a/unc5db/tbr1b/myo7aa/efnb3b/sema3bl/sema3c/gsk3bb/rab3ab/lama1/erbb2/mib1/nrp1b/col4a5/prdm12b/dscamb/pard3ab/trarg1a/zgc:7778…	141	bp_dn	1098	982	0.143585	bPAC+vs.wt
84	d6	GO:0032989	cellular component morphogenesis	103/1098	596/18284	7.52571e-23	2.52958e-20	1.92797e-20	lama2/megf10/smyd1a/robo2/fhod3a/dpysl2b/ptch2/ctnna2/sema5bb/cntn2/efnb1/pak2a/foxc1a/sema6bb/notch1b/sema3b/wwtr1/thsd7aa/l1cama/ncam1a/itgb1b/plxna3/si:dkey-49n23.1/notch3/nos1/robo3/sema3ga/slitrk3a/flncb/zdhhc17/kcnc3a/unc5db/efnb3b/sema3bl/sema3c/rab3ab/lama1/erbb2/nrp1b/col4a5/dscamb/pard3ab/trarg1a/zgc:77784/ncam1b/myo9aa/plxna2/robo4/lrtm2a/cspg5a/vcla/sipa1l1/sema3gb/ncaldb/crmp1/notch1…	103	bp_dn	1098	596	0.172819	bPAC+vs.wt
85	d6	GO:0048667	cell morphogenesis involved in neuron differentiation	89/1098	468/18284	9.33834e-23	2.79009e-20	2.12652e-20	lama2/robo2/dpysl2b/ptch2/ctnna2/sema5bb/cntn2/efnb1/pak2a/foxc1a/sema6bb/notch1b/sema3b/thsd7aa/l1cama/ncam1a/plxna3/si:dkey-49n23.1/notch3/nos1/robo3/sema3ga/slitrk3a/zdhhc17/kcnc3a/unc5db/efnb3b/sema3bl/sema3c/rab3ab/lama1/nrp1b/col4a5/dscamb/pard3ab/trarg1a/zgc:77784/ncam1b/myo9aa/plxna2/robo4/lrtm2a/sipa1l1/sema3gb/ncaldb/crmp1/notch1a/hif1ab/lamc1/stat3/epha4a/sema3fa/ntn2/epha4b/dcc/rac1b/…	89	bp_dn	1098	468	0.190171	bPAC+vs.wt
86	d6	GO:0048812	neuron projection morphogenesis	91/1098	487/18284	1.08409e-22	2.91511e-20	2.22181e-20	lama2/robo2/dpysl2b/ptch2/ctnna2/sema5bb/cntn2/efnb1/pak2a/foxc1a/sema6bb/notch1b/sema3b/thsd7aa/l1cama/ncam1a/plxna3/si:dkey-49n23.1/notch3/nos1/robo3/sema3ga/slitrk3a/zdhhc17/kcnc3a/unc5db/efnb3b/sema3bl/sema3c/rab3ab/lama1/nrp1b/col4a5/dscamb/pard3ab/trarg1a/zgc:77784/ncam1b/myo9aa/plxna2/robo4/lrtm2a/sipa1l1/sema3gb/ncaldb/crmp1/notch1a/hif1ab/lamc1/stat3/epha4a/map4k4/sema3fa/ntn2/epha4b/dcc…	91	bp_dn	1098	487	0.186858	bPAC+vs.wt
87	d6	GO:0120039	plasma membrane bounded cell projection morphogenesis	91/1098	488/18284	1.2583e-22	3.07596e-20	2.34441e-20	lama2/robo2/dpysl2b/ptch2/ctnna2/sema5bb/cntn2/efnb1/pak2a/foxc1a/sema6bb/notch1b/sema3b/thsd7aa/l1cama/ncam1a/plxna3/si:dkey-49n23.1/notch3/nos1/robo3/sema3ga/slitrk3a/zdhhc17/kcnc3a/unc5db/efnb3b/sema3bl/sema3c/rab3ab/lama1/nrp1b/col4a5/dscamb/pard3ab/trarg1a/zgc:77784/ncam1b/myo9aa/plxna2/robo4/lrtm2a/sipa1l1/sema3gb/ncaldb/crmp1/notch1a/hif1ab/lamc1/stat3/epha4a/map4k4/sema3fa/ntn2/epha4b/dcc…	91	bp_dn	1098	488	0.186475	bPAC+vs.wt
88	d6	GO:0031175	neuron projection development	104/1098	619/18284	4.26226e-22	9.55101e-20	7.27949e-20	lama2/col12a1b/robo2/dpysl2b/ptch2/ctnna2/sema5bb/cntn2/efnb1/pak2a/foxc1a/sema6bb/notch1b/sema3b/thsd7aa/l1cama/ncam1a/camsap3/plxna3/si:dkey-49n23.1/notch3/nos1/robo3/sema3ga/slitrk3a/zdhhc17/kcnc3a/unc5db/tbr1b/myo7aa/efnb3b/sema3bl/sema3c/gsk3bb/rab3ab/lama1/erbb2/nrp1b/col4a5/dscamb/pard3ab/trarg1a/zgc:77784/ncam1b/myo9aa/plxna2/robo4/lrtm2a/sipa1l1/sema3gb/ncaldb/lingo1a/camsap1a/crmp1/notc…	104	bp_dn	1098	619	0.168013	bPAC+vs.wt
89	d6	GO:0048666	neuron development	120/1098	782/18284	6.13131e-22	1.26824e-19	9.66613e-20	lama2/col12a1b/ndnf/arxa/robo2/dpysl2b/ptch2/ush2a/ctnna2/sema5bb/cntn2/efnb1/pak2a/foxc1a/sema6bb/notch1b/sema3b/thsd7aa/l1cama/ncam1a/camsap3/plxna3/si:dkey-49n23.1/lrp5/notch3/nos1/robo3/sema3ga/slitrk3a/zdhhc17/kcnc3a/unc5db/tbr1b/myo7aa/efnb3b/sema3bl/sema3c/gsk3bb/rab3ab/lama1/erbb2/mib1/nrp1b/col4a5/dscamb/pard3ab/trarg1a/zgc:77784/ncam1b/myo9aa/plxna2/robo4/lrtm2a/sipa1l1/sema3gb/ncaldb/e…	120	bp_dn	1098	782	0.153453	bPAC+vs.wt
90	d6	GO:0007411	axon guidance	61/1098	277/18284	3.55881e-19	6.83546e-17	5.20978e-17	lama2/robo2/dpysl2b/ptch2/sema5bb/cntn2/efnb1/foxc1a/sema6bb/sema3b/plxna3/si:dkey-49n23.1/robo3/sema3ga/kcnc3a/unc5db/efnb3b/sema3bl/sema3c/lama1/nrp1b/col4a5/dscamb/zgc:77784/ncam1b/plxna2/robo4/lrtm2a/sema3gb/ncaldb/crmp1/hif1ab/lamc1/stat3/epha4a/sema3fa/ntn2/epha4b/dcc/rac1b/triob/cdh2/tnr/flt4/sema3ab/nexn/fezf2/sema5ba/vax1/nrxn2a/sema3e/scrib/plxnb1a/dag1/ptk7a/kif5c/cntn4/kif5ab/ptprfb/a…	61	bp_dn	1098	277	0.220217	bPAC+vs.wt
91	d6	GO:0097485	neuron projection guidance	61/1098	278/18284	4.30204e-19	7.71212e-17	5.87794e-17	lama2/robo2/dpysl2b/ptch2/sema5bb/cntn2/efnb1/foxc1a/sema6bb/sema3b/plxna3/si:dkey-49n23.1/robo3/sema3ga/kcnc3a/unc5db/efnb3b/sema3bl/sema3c/lama1/nrp1b/col4a5/dscamb/zgc:77784/ncam1b/plxna2/robo4/lrtm2a/sema3gb/ncaldb/crmp1/hif1ab/lamc1/stat3/epha4a/sema3fa/ntn2/epha4b/dcc/rac1b/triob/cdh2/tnr/flt4/sema3ab/nexn/fezf2/sema5ba/vax1/nrxn2a/sema3e/scrib/plxnb1a/dag1/ptk7a/kif5c/cntn4/kif5ab/ptprfb/a…	61	bp_dn	1098	278	0.219424	bPAC+vs.wt
92	d6	GO:0050793	regulation of developmental process	115/1098	830/18284	1.56617e-17	2.63214e-15	2.00614e-15	mturn/lama2/pomca/col12a1b/vat1/reck/fgfr1b/robo2/ndrg1b/myod1/ptch1/dpysl2b/ptch2/wnt5b/foxl2a/kdr/sox9a/sema5bb/cntn2/wtip/pak2a/casz1/thbs2a/sema6bb/notch1b/vezf1b/spry1/myh9b/sema3b/l1cama/hipk2/plxna3/si:dkey-49n23.1/dlx1a/notch3/bace1/pum2/cdc42ep1a/sema3ga/apc2/tcf7l1a/disc1/sox9b/sema3bl/sema3c/lama1/mib1/add1/thbs1a/lrp1ab/pard3ab/plxna2/tgfb3/brinp1/lats2/sipa1l1/ano6/sema3gb/ncaldb/eft…	115	bp_dn	1098	830	0.138554	bPAC+vs.wt
93	d6	GO:0016477	cell migration	107/1098	753/18284	3.78879e-17	5.99298e-15	4.56766e-15	lama2/fbln1/igsf11/ndnf/tgfbr3/reck/met/gnb1a/duox/eomesa/zeb2b/mertka/wnt5b/ush2a/kdr/tyro3/sema5bb/cntn2/foxc1a/sema6bb/acvr2ba/fam83ha/plat/atrn/pdgfba/sema3b/thsd7aa/itgb1b/gna13b/plxna3/si:dkey-49n23.1/lrp5/sdc2/lzts2a/dmxl2/sema3ga/apc2/disc1/sema3bl/sema3c/dock1/lama1/plekhg5b/erbb2/mib1/nrp1b/foxc1b/si:dkey-220k22.1/pard3ab/plxna2/robo4/chrd/phactr4b/itgav/nck2a/ano6/sema3gb/foxd3/capzb/h…	107	bp_dn	1098	753	0.142098	bPAC+vs.wt
94	d6	GO:0048598	embryonic morphogenesis	106/1098	747/18284	5.9499e-17	8.88849e-15	6.77453e-15	fbln1/bmp3/col12a1b/ndnf/col22a1/sp8b/pigt/bbs9/eomesa/fbn2b/zeb2b/ngs/tbx18/atp1a2a/wnt5b/foxg1a/mecom/sox9a/wtip/hoxc8a/efnb1/pkd2/shroom3/foxc1a/myh9b/mapk9/crim1/itgb1b/slc12a2/gna13b/glis2b/plxna3/dlx1a/lrp5/sdc2/sfrp1a/lzts2a/gli2b/arhgef19/tcf7l1a/disc1/grk3/sox9b/mib1/foxc1b/sema6a/znf503/pard3ab/plxna2/chrd/phactr4b/hoxc4a/itgav/slc8a4a/lats2/ptpra/hoxb3a/notch1a/kat6a/lamc1/ctnnd1/stat3…	106	bp_dn	1098	747	0.141901	bPAC+vs.wt
95	d6	GO:0001667	ameboidal-type cell migration	54/1098	250/18284	9.96366e-17	1.41012e-14	1.07475e-14	fbln1/igsf11/reck/eomesa/zeb2b/wnt5b/sema5bb/foxc1a/sema6bb/acvr2ba/sema3b/thsd7aa/itgb1b/gna13b/si:dkey-49n23.1/lrp5/lzts2a/dmxl2/sema3ga/disc1/sema3bl/sema3c/plekhg5b/erbb2/nrp1b/foxc1b/pard3ab/robo4/chrd/phactr4b/itgav/sema3gb/foxd3/capzb/hif1ab/ctnnd1/arfgef2/stat3/sema3fa/aplnra/hdac4/cdh2/hspg2/flt4/sema3ab/aplnrb/sema5ba/git2a/sema3e/sox10/pak1/tns1b/bcl2l16/sema4c	54	bp_dn	1098	250	0.216	bPAC+vs.wt
96	d6	GO:0048762	mesenchymal cell differentiation	43/1098	175/18284	1.04262e-15	1.4018e-13	1.06841e-13	tgfbr3/zeb2b/sema5bb/wtip/foxc1a/sema6bb/acvr2ba/sema3b/si:dkey-49n23.1/lrp5/dmxl2/sema3ga/disc1/sema3bl/sema3c/erbb2/foxc1b/pard3ab/phactr4b/sema3gb/foxd3/kat6a/capzb/hif1ab/stat3/sema3fa/med14/akna/hdac4/cdh2/dlx2a/sema3ab/sema5ba/zic2a/rock1/sema3e/sox10/snw1/med12/pak1/ctr9/sema4c/llgl2	43	bp_dn	1098	175	0.245714	bPAC+vs.wt
97	d6	GO:0048870	cell motility	109/1098	818/18284	1.88825e-15	2.30796e-13	1.75906e-13	lama2/fbln1/igsf11/ndnf/tgfbr3/reck/met/gnb1a/duox/eomesa/zeb2b/mertka/wnt5b/ush2a/kdr/tyro3/sema5bb/cntn2/foxc1a/sema6bb/acvr2ba/fam83ha/plat/atrn/pdgfba/sema3b/thsd7aa/itgb1b/gna13b/cfl2/plxna3/si:dkey-49n23.1/lrp5/sdc2/lzts2a/dmxl2/sema3ga/apc2/disc1/sema3bl/sema3c/dock1/lama1/plekhg5b/erbb2/mib1/nrp1b/foxc1b/si:dkey-220k22.1/pard3ab/plxna2/robo4/chrd/phactr4b/itgav/nck2a/ano6/sema3gb/foxd3/ca…	109	bp_dn	1098	818	0.133252	bPAC+vs.wt
98	d6	GO:0051674	localization of cell	109/1098	818/18284	1.88825e-15	2.30796e-13	1.75906e-13	lama2/fbln1/igsf11/ndnf/tgfbr3/reck/met/gnb1a/duox/eomesa/zeb2b/mertka/wnt5b/ush2a/kdr/tyro3/sema5bb/cntn2/foxc1a/sema6bb/acvr2ba/fam83ha/plat/atrn/pdgfba/sema3b/thsd7aa/itgb1b/gna13b/cfl2/plxna3/si:dkey-49n23.1/lrp5/sdc2/lzts2a/dmxl2/sema3ga/apc2/disc1/sema3bl/sema3c/dock1/lama1/plekhg5b/erbb2/mib1/nrp1b/foxc1b/si:dkey-220k22.1/pard3ab/plxna2/robo4/chrd/phactr4b/itgav/nck2a/ano6/sema3gb/foxd3/ca…	109	bp_dn	1098	818	0.133252	bPAC+vs.wt
99	d6	GO:0022603	regulation of anatomical structure morphogenesis	63/1098	350/18284	3.11151e-15	3.54442e-13	2.70145e-13	vat1/reck/robo2/wnt5b/kdr/sema5bb/cntn2/wtip/pak2a/thbs2a/sema6bb/spry1/myh9b/sema3b/l1cama/plxna3/si:dkey-49n23.1/cdc42ep1a/sema3ga/tcf7l1a/disc1/sema3bl/sema3c/thbs1a/pard3ab/plxna2/sipa1l1/sema3gb/notch1a/hif1ab/dact1/stat3/epha4a/sema3fa/aplnra/epha4b/dab2ipa/rac1b/hdac4/cdh2/flt1/dlk2/sema3ab/aplnrb/hecw1b/tpbga/nedd4l/gbx1/dbn1/sema5ba/pik3ca/si:dkey-40c11.2/git2a/sema3e/plxnb1a/ptk7a/dvl3a…	63	bp_dn	1098	350	0.18	bPAC+vs.wt
100	d6	GO:0050770	regulation of axonogenesis	30/1098	90/18284	3.18134e-15	3.54442e-13	2.70145e-13	robo2/sema5bb/cntn2/pak2a/sema6bb/sema3b/l1cama/plxna3/si:dkey-49n23.1/sema3ga/sema3bl/sema3c/pard3ab/plxna2/sema3gb/epha4a/sema3fa/epha4b/cdh2/sema3ab/dbn1/sema5ba/pik3ca/si:dkey-40c11.2/sema3e/plxnb1a/pak1/lrrc4ca/tiam1b/sema4c	30	bp_dn	1098	90	0.333333	bPAC+vs.wt
101	d6	GO:0060560	developmental growth involved in morphogenesis	44/1098	188/18284	3.29529e-15	3.54442e-13	2.70145e-13	robo2/zeb2b/dpysl2b/wnt5b/sema5bb/cntn2/sema6bb/sema3b/thsd7aa/l1cama/gna13b/glis2b/plxna3/si:dkey-49n23.1/nos1/robo3/sema3ga/sema3bl/sema3c/col4a5/pard3ab/trarg1a/myo9aa/itgav/sema3gb/ncaldb/ap1g1/stat3/epha4a/sema3fa/epha4b/dcc/cdh2/sema3ab/tpbga/dbn1/sema5ba/pik3ca/si:dkey-40c11.2/sema3e/plxnb1a/ptk7a/dvl3a/sema4c	44	bp_dn	1098	188	0.234043	bPAC+vs.wt
102	d6	GO:0120036	plasma membrane bounded cell projection organization	123/1098	985/18284	3.62748e-15	3.75165e-13	2.8594e-13	lama2/col12a1b/bbs9/robo2/dpysl2b/ptch2/ctnna2/sema5bb/cntn2/wtip/efnb1/pkd2/pak2a/foxc1a/sema6bb/notch1b/sema3b/wwtr1/thsd7aa/l1cama/ncam1a/camsap3/plxna3/si:dkey-49n23.1/notch3/cdc42ep1a/nos1/robo3/sema3ga/slitrk3a/flncb/zdhhc17/disc1/kcnc3a/unc5db/tbr1b/myo7aa/efnb3b/sema3bl/sema3c/gsk3bb/rab3ab/lama1/erbb2/nrp1b/col4a5/dscamb/pard3ab/trarg1a/zgc:77784/ncam1b/myo9aa/plxna2/robo4/lrtm2a/sipa1l1…	123	bp_dn	1098	985	0.124873	bPAC+vs.wt
103	d6	GO:0010975	regulation of neuron projection development	38/1098	148/18284	1.05356e-14	1.04927e-12	7.99722e-13	col12a1b/robo2/sema5bb/cntn2/pak2a/sema6bb/sema3b/l1cama/plxna3/si:dkey-49n23.1/sema3ga/tbr1b/sema3bl/sema3c/gsk3bb/pard3ab/plxna2/sipa1l1/sema3gb/epha4a/sema3fa/epha4b/cdh2/sema3ab/hecw1b/nedd4l/dbn1/sema5ba/pik3ca/si:dkey-40c11.2/sema3e/plxnb1a/pak1/gsk3aa/gsk3ba/lrrc4ca/tiam1b/sema4c	38	bp_dn	1098	148	0.256757	bPAC+vs.wt
104	d6	GO:0048646	anatomical structure formation involved in morphogenesis	112/1098	886/18284	3.04617e-14	2.92541e-12	2.22966e-12	prkd2/col12a1b/tgfbr3/megf10/pkmb/reck/met/pkd1a/bbs9/eomesa/smyd1a/zeb2b/fhod3a/adgra2/tbx18/wnt5b/kdr/sox9a/cald1a/angpt4/pkd2/shroom3/foxc1a/cyp26a1/thbs2a/notch1b/spry1/nkd2a/pdgfba/wwtr1/thsd7aa/ptprub/sox18/crim1/sdk2b/itgb1b/gna13b/sdc2/notch3/sfrp1a/gli2b/flncb/arhgef19/klf8/tcf7l1a/disc1/grk3/efnb3b/sox9b/dock1/slc2a1a/plekhg5b/erbb2/mib1/nrp1b/thbs1a/ccdc80/slc2a1b/sema6a/plxna2/robo4/c…	112	bp_dn	1098	886	0.126411	bPAC+vs.wt
105	d6	GO:0048863	stem cell differentiation	50/1098	250/18284	3.48333e-14	3.14714e-12	2.39865e-12	jarid2b/pomca/zeb2b/ptch1/ptch2/sema5bb/wtip/foxc1a/sema6bb/acvr2ba/notch1b/sema3b/si:dkey-49n23.1/lrp5/pum2/nos1/dmxl2/sema3ga/disc1/sema3bl/sema3c/erbb2/mib1/foxc1b/pard3ab/phactr4b/tgfb3/sema3gb/ap2a1/foxd3/notch1a/kat6a/capzb/hif1ab/sema3fa/med14/hdac4/cdh2/dlx2a/sema3ab/lrsam1/sema5ba/zic2a/sema3e/nelfb/sox10/med12/pak1/ctr9/sema4c	50	bp_dn	1098	250	0.2	bPAC+vs.wt
106	d6	GO:0060485	mesenchyme development	48/1098	233/18284	3.51113e-14	3.14714e-12	2.39865e-12	prkd2/tgfbr3/zeb2b/tgfb2/sema5bb/wtip/foxc1a/sema6bb/acvr2ba/sema3b/si:dkey-49n23.1/lrp5/notch3/dmxl2/sema3ga/disc1/sox9b/sema3bl/sema3c/erbb2/foxc1b/pard3ab/bcl9l/phactr4b/sema3gb/foxd3/kat6a/capzb/hif1ab/stat3/sema3fa/med14/akna/hdac4/cdh2/dlx2a/sema3ab/sema5ba/zic2a/rock1/sema3e/sox10/snw1/med12/pak1/ctr9/sema4c/llgl2	48	bp_dn	1098	233	0.206009	bPAC+vs.wt
107	d6	GO:0051128	regulation of cellular component organization	101/1098	771/18284	6.62861e-14	5.74979e-12	4.38231e-12	col12a1b/vat1/robo2/fhod3a/dpysl2b/ctnna2/sema5bb/cntn2/add3a/zgc:158689/napbb/pak2a/wasf1/nectin1b/sema6bb/atrn/sema3b/sptbn1/l1cama/gna13b/plxna3/si:dkey-49n23.1/si:ch73-362m14.4/notch3/cdc42ep1a/dmxl2/sptbn2/sema3ga/apc2/slitrk3a/arhgef19/tbr1b/sema3bl/sema3c/dnm2b/abhd17ab/gsk3bb/rab3ab/mib1/add1/bicd2/pard3ab/plxna2/svilc/nck2a/ssh2b/rptor/sipa1l1/sema3gb/ncaldb/phldb2a/camsap1a/notch1a/capz…	101	bp_dn	1098	771	0.130999	bPAC+vs.wt
108	d6	GO:0001755	neural crest cell migration	30/1098	100/18284	7.75556e-14	6.51709e-12	4.96713e-12	zeb2b/sema5bb/foxc1a/sema6bb/acvr2ba/sema3b/si:dkey-49n23.1/lrp5/dmxl2/sema3ga/disc1/sema3bl/sema3c/erbb2/foxc1b/pard3ab/phactr4b/sema3gb/foxd3/capzb/hif1ab/sema3fa/hdac4/cdh2/sema3ab/sema5ba/sema3e/sox10/pak1/sema4c	30	bp_dn	1098	100	0.3	bPAC+vs.wt
109	d6	GO:0014031	mesenchymal cell development	35/1098	137/18284	1.39684e-13	1.06984e-11	8.154e-12	zeb2b/sema5bb/wtip/foxc1a/sema6bb/acvr2ba/sema3b/si:dkey-49n23.1/lrp5/dmxl2/sema3ga/disc1/sema3bl/sema3c/erbb2/foxc1b/pard3ab/phactr4b/sema3gb/foxd3/capzb/hif1ab/sema3fa/hdac4/cdh2/dlx2a/sema3ab/sema5ba/zic2a/sema3e/sox10/med12/pak1/ctr9/sema4c	35	bp_dn	1098	137	0.255474	bPAC+vs.wt
110	d6	GO:0014032	neural crest cell development	35/1098	137/18284	1.39684e-13	1.06984e-11	8.154e-12	zeb2b/sema5bb/wtip/foxc1a/sema6bb/acvr2ba/sema3b/si:dkey-49n23.1/lrp5/dmxl2/sema3ga/disc1/sema3bl/sema3c/erbb2/foxc1b/pard3ab/phactr4b/sema3gb/foxd3/capzb/hif1ab/sema3fa/hdac4/cdh2/dlx2a/sema3ab/sema5ba/zic2a/sema3e/sox10/med12/pak1/ctr9/sema4c	35	bp_dn	1098	137	0.255474	bPAC+vs.wt
111	d6	GO:0048864	stem cell development	35/1098	137/18284	1.39684e-13	1.06984e-11	8.154e-12	zeb2b/sema5bb/wtip/foxc1a/sema6bb/acvr2ba/sema3b/si:dkey-49n23.1/lrp5/dmxl2/sema3ga/disc1/sema3bl/sema3c/erbb2/foxc1b/pard3ab/phactr4b/sema3gb/foxd3/capzb/hif1ab/sema3fa/hdac4/cdh2/dlx2a/sema3ab/sema5ba/zic2a/sema3e/sox10/med12/pak1/ctr9/sema4c	35	bp_dn	1098	137	0.255474	bPAC+vs.wt
112	d6	GO:0014033	neural crest cell differentiation	37/1098	152/18284	1.43229e-13	1.06984e-11	8.154e-12	zeb2b/sema5bb/wtip/foxc1a/sema6bb/acvr2ba/sema3b/si:dkey-49n23.1/lrp5/dmxl2/sema3ga/disc1/sema3bl/sema3c/erbb2/foxc1b/pard3ab/phactr4b/sema3gb/foxd3/kat6a/capzb/hif1ab/sema3fa/med14/hdac4/cdh2/dlx2a/sema3ab/sema5ba/zic2a/sema3e/sox10/med12/pak1/ctr9/sema4c	37	bp_dn	1098	152	0.243421	bPAC+vs.wt
113	d6	GO:0060070	canonical Wnt signaling pathway	41/1098	186/18284	2.48389e-13	1.80519e-11	1.37586e-11	notum1a/wnt9b/dact3a/reck/adgra2/ppm1aa/wnt5b/fzd5/nkd2a/sfrp2/lrp5/chico/sfrp1a/lzts2a/dmxl2/apc2/tcf7l1a/gsk3bb/fzd3b/bcl9l/tmem198a/lrp6/gpc5b/dact1/fzd8a/tpbga/gbx1/tle5/chd8/bcl9/tle2b/wnt3/ptk7a/dvl3a/pak1/gsk3aa/znf703/gsk3ba/apc/ctnnb2/tle3b	41	bp_dn	1098	186	0.22043	bPAC+vs.wt
114	d6	GO:0035295	tube development	105/1098	842/18284	4.97526e-13	3.43844e-11	2.62068e-11	notum1a/acta1b/col22a1/tgfbr3/pkmb/reck/bbs9/fbn2b/zeb2b/myod1/adgra2/atp1a2a/wnt5b/kdr/mecom/sox9a/wtip/cald1a/angpt4/pkd2/shroom3/cyp26a1/thbs2a/notch1b/vezf1b/myh9b/pdgfba/wwtr1/thsd7aa/sox18/gna13b/glis2b/sdc2/notch3/esrrga/gli2b/arhgef19/tcf7l1a/grk3/sox9b/slc2a1a/vclb/lama1/plekhg5b/mib1/nrp1b/thbs1a/slc2a1b/pard3ab/onecut1/robo4/chrd/phactr4b/itgav/slc8a4a/dcbld2/ano6/notch1a/hif1ab/arfgef…	105	bp_dn	1098	842	0.124703	bPAC+vs.wt
115	d6	GO:0001944	vasculature development	80/1098	564/18284	4.98696e-13	3.43844e-11	2.62068e-11	col22a1/tgfbr3/pkmb/reck/pkd1a/fbn2b/adgra2/si:ch73-217n20.1/wnt5b/kdr/cald1a/angpt4/pkd2/pak2a/foxc1a/cyp26a1/thbs2a/notch1b/vezf1b/pdgfba/ppfia3/wwtr1/thsd7aa/sox18/crim1/itgb1b/gna13b/sdc2/notch3/slc2a1a/vclb/lama1/plekhg5b/mib1/nrp1b/lemd3/thbs1a/slc2a1b/lrp1ab/foxc1b/pard3ab/robo4/itgav/dcbld2/ano6/lrp1aa/ap1g1/notch1a/hif1ab/arfgef2/aplnra/fbxw7/med14/ccm2/tll1/dab2ipa/lama4/cdh2/hspg2/flt1…	80	bp_dn	1098	564	0.141844	bPAC+vs.wt
116	d6	GO:0048585	negative regulation of response to stimulus	77/1098	537/18284	7.94564e-13	5.34146e-11	4.0711e-11	notum1a/dact3a/robo2/rerea/ptch1/ptch2/ppm1aa/vasnb/sema5bb/foxc1a/sema6bb/spry1/fzd5/nkd2a/sema3b/wwtr1/sfrp2/si:dkey-49n23.1/chico/sfrp1a/lzts2a/sema3ga/apc2/tcf7l1a/sema3bl/sema3c/gsk3bb/grinaa/lemd3/bcl9l/chrd/phactr4b/nck2a/socs5a/sema3gb/pde11a/tmem127/fem1a/dact1/bcor/epha4a/cbl/sema3fa/aplnra/ldlrad4a/socs2/fbxw7/eya1/epha4b/dab2ipa/arhgap24/dlk2/pde3a/sema3ab/aplnrb/tpbga/rasip1/sema5ba/…	77	bp_dn	1098	537	0.143389	bPAC+vs.wt
117	d6	GO:0061387	regulation of extent of cell growth	26/1098	82/18284	8.42375e-13	5.39436e-11	4.11142e-11	robo2/dpysl2b/sema5bb/cntn2/sema6bb/sema3b/l1cama/plxna3/si:dkey-49n23.1/sema3ga/sema3bl/sema3c/pard3ab/sema3gb/ncaldb/epha4a/sema3fa/epha4b/dcc/sema3ab/dbn1/sema5ba/pik3ca/si:dkey-40c11.2/sema3e/sema4c	26	bp_dn	1098	82	0.317073	bPAC+vs.wt
118	d6	GO:0042330	taxis	67/1098	434/18284	8.42556e-13	5.39436e-11	4.11142e-11	lama2/duox/smyd1a/robo2/atp1a2a/dpysl2b/ptch2/sema5bb/cntn2/efnb1/foxc1a/sema6bb/sema3b/plxna3/si:dkey-49n23.1/robo3/sema3ga/kcnc3a/unc5db/efnb3b/sema3bl/sema3c/lama1/nrp1b/col4a5/dscamb/zgc:77784/ncam1b/plxna2/robo4/lrtm2a/ano6/sema3gb/ncaldb/crmp1/hif1ab/lamc1/stat3/epha4a/sema3fa/ntn2/maco1b/epha4b/dcc/rac1b/triob/cdh2/tnr/flt4/sema3ab/nexn/fezf2/sema5ba/vax1/nrxn2a/sema3e/scrib/plxnb1a/dag1/p…	67	bp_dn	1098	434	0.154378	bPAC+vs.wt
119	d6	GO:0048675	axon extension	30/1098	109/18284	9.51514e-13	5.95028e-11	4.53512e-11	robo2/dpysl2b/sema5bb/cntn2/sema6bb/sema3b/thsd7aa/l1cama/plxna3/si:dkey-49n23.1/robo3/sema3ga/sema3bl/sema3c/col4a5/trarg1a/myo9aa/sema3gb/ncaldb/epha4a/sema3fa/epha4b/dcc/sema3ab/dbn1/sema5ba/si:dkey-40c11.2/sema3e/plxnb1a/sema4c	30	bp_dn	1098	109	0.275229	bPAC+vs.wt
120	d6	GO:0006935	chemotaxis	65/1098	417/18284	1.19454e-12	7.30027e-11	5.56404e-11	lama2/duox/robo2/dpysl2b/ptch2/sema5bb/cntn2/efnb1/foxc1a/sema6bb/sema3b/plxna3/si:dkey-49n23.1/robo3/sema3ga/kcnc3a/unc5db/efnb3b/sema3bl/sema3c/lama1/nrp1b/col4a5/dscamb/zgc:77784/ncam1b/plxna2/robo4/lrtm2a/ano6/sema3gb/ncaldb/crmp1/hif1ab/lamc1/stat3/epha4a/sema3fa/ntn2/maco1b/epha4b/dcc/rac1b/triob/cdh2/tnr/flt4/sema3ab/nexn/fezf2/sema5ba/vax1/nrxn2a/sema3e/scrib/plxnb1a/dag1/ptk7a/kif5c/cntn…	65	bp_dn	1098	417	0.155875	bPAC+vs.wt
121	d6	GO:0016049	cell growth	37/1098	163/18284	1.42162e-12	8.49496e-11	6.4746e-11	robo2/dpysl2b/wnt5b/sema5bb/cntn2/sema6bb/sema3b/thsd7aa/l1cama/gna13b/plxna3/si:dkey-49n23.1/nos1/robo3/sema3ga/sema3bl/sema3c/col4a5/pard3ab/trarg1a/myo9aa/rptor/sema3gb/ncaldb/epha4a/sema3fa/socs2/epha4b/dcc/sema3ab/dbn1/sema5ba/pik3ca/si:dkey-40c11.2/sema3e/plxnb1a/sema4c	37	bp_dn	1098	163	0.226994	bPAC+vs.wt
122	d6	GO:0048588	developmental cell growth	33/1098	134/18284	2.10346e-12	1.22961e-10	9.37172e-11	robo2/dpysl2b/sema5bb/cntn2/sema6bb/sema3b/thsd7aa/l1cama/plxna3/si:dkey-49n23.1/nos1/robo3/sema3ga/sema3bl/sema3c/col4a5/pard3ab/trarg1a/myo9aa/sema3gb/ncaldb/epha4a/sema3fa/epha4b/dcc/sema3ab/dbn1/sema5ba/pik3ca/si:dkey-40c11.2/sema3e/plxnb1a/sema4c	33	bp_dn	1098	134	0.246269	bPAC+vs.wt
123	d6	GO:0007155	cell adhesion	94/1098	737/18284	2.49011e-12	1.42466e-10	1.08583e-10	lama2/igsf11/cel.2/megf10/fbn2b/pcdh12/dspb/pcdh1a6/nlgn2b/cadm3/ush2a/ctnna2/mecom/tyro3/cntn2/nectin1b/thbs2a/notch1b/pard3bb/atrn/wwtr1/ptprub/si:ch73-380l3.2/l1cama/ncam1a/sdk2b/itgb1b/plxna3/cldn19/frem2b/pcdh1a/robo3/si:dkey-6n6.1/vclb/lama1/thbs1a/si:dkey-220k22.1/dscamb/pard3ab/ncam1b/plxna2/robo4/itgav/si:dkey-22o22.2/dcbld2/vcla/pcdh15a/col7a1/ncam2/lamc1/ctnnd1/amigo3/epha4a/cxadr/frem…	94	bp_dn	1098	737	0.127544	bPAC+vs.wt
124	d6	GO:0032535	regulation of cellular component size	43/1098	218/18284	3.5608e-12	1.99479e-10	1.52037e-10	robo2/dpysl2b/sema5bb/cntn2/add3a/zgc:158689/sema6bb/sema3b/sptbn1/l1cama/slc12a2/plxna3/si:dkey-49n23.1/cdc42ep1a/sptbn2/sema3ga/sema3bl/sema3c/add1/pard3ab/svilc/nck2a/ssh2b/sema3gb/ncaldb/capzb/sptb/stat3/epha4a/sema3fa/sptan1/epha4b/dcc/sema3ab/dbn1/sema5ba/kank3/pik3ca/atp13a2/si:dkey-40c11.2/sema3e/cttn/sema4c	43	bp_dn	1098	218	0.197248	bPAC+vs.wt
125	d6	GO:0030516	regulation of axon extension	23/1098	68/18284	3.82177e-12	2.0973e-10	1.59849e-10	robo2/dpysl2b/sema5bb/cntn2/sema6bb/sema3b/l1cama/si:dkey-49n23.1/sema3ga/sema3bl/sema3c/sema3gb/ncaldb/epha4a/sema3fa/epha4b/dcc/sema3ab/dbn1/sema5ba/si:dkey-40c11.2/sema3e/sema4c	23	bp_dn	1098	68	0.338235	bPAC+vs.wt
126	d6	GO:0009887	animal organ morphogenesis	103/1098	847/18284	3.97875e-12	2.13977e-10	1.63087e-10	lama2/fbln1/prkd2/bmp3/ndnf/bbs9/fbn2b/rerea/ngs/ptch1/atp1a2a/wnt5b/foxg1a/ush2a/ctnna2/mecom/sox9a/wtip/efnb1/pkd2/foxc1a/cyp26a1/spry1/atrn/wwtr1/crim1/sdk2b/smarcc1a/slc12a2/gna13b/glis2b/plxna3/dlx1a/lrp5/sfrp1a/gli2b/tcf7l1a/disc1/sox9b/pafah1b1a/lama1/erbb2/mib1/nrp1b/foxc1b/si:dkey-220k22.1/sema6a/znf503/pard3ab/plxna2/chrd/phactr4b/hoxc4a/slc8a4a/hoxb3a/foxd3/notch1a/kat6a/lamc1/dact1/st…	103	bp_dn	1098	847	0.121606	bPAC+vs.wt
127	d6	GO:2000026	regulation of multicellular organismal development	63/1098	408/18284	4.08411e-12	2.15336e-10	1.64123e-10	mturn/lama2/reck/robo2/ndrg1b/kdr/sox9a/sema5bb/cntn2/thbs2a/sema6bb/sema3b/l1cama/plxna3/si:dkey-49n23.1/notch3/bace1/sema3ga/tcf7l1a/disc1/sox9b/sema3bl/sema3c/lama1/add1/thbs1a/lrp1ab/plxna2/tgfb3/ano6/sema3gb/lrp1aa/notch1a/hif1ab/stat3/epha4a/sema3fa/aplnra/fbxw7/epha4b/dab2ipa/lama4/sox5/tnr/flt1/dlk2/sema3ab/aplnrb/med23/tpbga/gbx1/dbn1/sema5ba/si:dkey-40c11.2/bag6l/sema3e/irx5a/sox10/plxn…	63	bp_dn	1098	408	0.154412	bPAC+vs.wt
128	d6	GO:1990138	neuron projection extension	30/1098	118/18284	8.82006e-12	4.56099e-10	3.47625e-10	robo2/dpysl2b/sema5bb/cntn2/sema6bb/sema3b/thsd7aa/l1cama/plxna3/si:dkey-49n23.1/robo3/sema3ga/sema3bl/sema3c/col4a5/trarg1a/myo9aa/sema3gb/ncaldb/epha4a/sema3fa/epha4b/dcc/sema3ab/dbn1/sema5ba/si:dkey-40c11.2/sema3e/plxnb1a/sema4c	30	bp_dn	1098	118	0.254237	bPAC+vs.wt
129	d6	GO:0008361	regulation of cell size	28/1098	104/18284	9.76127e-12	4.95246e-10	3.77462e-10	robo2/dpysl2b/sema5bb/cntn2/sema6bb/sema3b/l1cama/slc12a2/plxna3/si:dkey-49n23.1/sema3ga/sema3bl/sema3c/pard3ab/sema3gb/ncaldb/stat3/epha4a/sema3fa/epha4b/dcc/sema3ab/dbn1/sema5ba/pik3ca/si:dkey-40c11.2/sema3e/sema4c	28	bp_dn	1098	104	0.269231	bPAC+vs.wt
130	d6	GO:0120035	regulation of plasma membrane bounded cell projection organization	41/1098	208/18284	1.15886e-11	5.71742e-10	4.35764e-10	col12a1b/robo2/sema5bb/cntn2/pak2a/sema6bb/sema3b/l1cama/plxna3/si:dkey-49n23.1/cdc42ep1a/sema3ga/tbr1b/sema3bl/sema3c/gsk3bb/pard3ab/plxna2/sipa1l1/sema3gb/capzb/epha4a/sema3fa/epha4b/arhgap24/cdh2/sema3ab/hecw1b/nedd4l/dbn1/sema5ba/pik3ca/si:dkey-40c11.2/sema3e/plxnb1a/pak1/gsk3aa/gsk3ba/lrrc4ca/tiam1b/sema4c	41	bp_dn	1098	208	0.197115	bPAC+vs.wt
131	d6	GO:0035239	tube morphogenesis	86/1098	666/18284	1.16942e-11	5.71742e-10	4.35764e-10	col22a1/tgfbr3/pkmb/reck/bbs9/fbn2b/adgra2/atp1a2a/wnt5b/kdr/sox9a/wtip/cald1a/angpt4/pkd2/shroom3/thbs2a/notch1b/vezf1b/pdgfba/wwtr1/thsd7aa/sox18/gna13b/glis2b/sdc2/notch3/arhgef19/sox9b/slc2a1a/vclb/lama1/plekhg5b/mib1/nrp1b/thbs1a/slc2a1b/pard3ab/robo4/chrd/phactr4b/itgav/slc8a4a/dcbld2/ano6/notch1a/hif1ab/arfgef2/ppp2r3a/aplnra/atp2a2a/fbxw7/eya1/med14/ccm2/zfpm1/dab2ipa/lama4/cdh2/hspg2/flt…	86	bp_dn	1098	666	0.129129	bPAC+vs.wt
132	d6	GO:0048589	developmental growth	59/1098	380/18284	1.58243e-11	7.46626e-10	5.69056e-10	col22a1/robo2/zeb2b/dpysl2b/wnt5b/sema5bb/cntn2/sema6bb/notch1b/pdgfba/sema3b/thsd7aa/l1cama/gna13b/glis2b/plxna3/si:dkey-49n23.1/chd3/nos1/robo3/sema3ga/sema3bl/sema3c/erbb2/col4a5/pard3ab/trarg1a/myo9aa/itgav/lats2/sema3gb/ncaldb/ap1g1/stat3/epha4a/smc1a/sema3fa/epha4b/dcc/cdh2/kmt2d/sema3ab/igf1ra/tpbga/junbb/dbn1/sema5ba/fynb/pik3ca/si:dkey-40c11.2/sema3e/cnot1/plxnb1a/mta2/ptk7a/dvl3a/tlcd3b…	59	bp_dn	1098	380	0.155263	bPAC+vs.wt
133	d6	GO:0031344	regulation of cell projection organization	41/1098	210/18284	1.59423e-11	7.46626e-10	5.69056e-10	col12a1b/robo2/sema5bb/cntn2/pak2a/sema6bb/sema3b/l1cama/plxna3/si:dkey-49n23.1/cdc42ep1a/sema3ga/tbr1b/sema3bl/sema3c/gsk3bb/pard3ab/plxna2/sipa1l1/sema3gb/capzb/epha4a/sema3fa/epha4b/arhgap24/cdh2/sema3ab/hecw1b/nedd4l/dbn1/sema5ba/pik3ca/si:dkey-40c11.2/sema3e/plxnb1a/pak1/gsk3aa/gsk3ba/lrrc4ca/tiam1b/sema4c	41	bp_dn	1098	210	0.195238	bPAC+vs.wt
134	d6	GO:0001558	regulation of cell growth	28/1098	106/18284	1.61042e-11	7.46626e-10	5.69056e-10	robo2/dpysl2b/sema5bb/cntn2/sema6bb/sema3b/l1cama/plxna3/si:dkey-49n23.1/sema3ga/sema3bl/sema3c/pard3ab/rptor/sema3gb/ncaldb/epha4a/sema3fa/socs2/epha4b/dcc/sema3ab/dbn1/sema5ba/pik3ca/si:dkey-40c11.2/sema3e/sema4c	28	bp_dn	1098	106	0.264151	bPAC+vs.wt
135	d6	GO:0040007	growth	63/1098	426/18284	2.72204e-11	1.2406e-09	9.4555e-10	col22a1/robo2/zeb2b/dpysl2b/wnt5b/sema5bb/cntn2/sema6bb/notch1b/pdgfba/sema3b/thsd7aa/l1cama/gna13b/glis2b/plxna3/si:dkey-49n23.1/chd3/nos1/robo3/sema3ga/sema3bl/sema3c/erbb2/col4a5/pard3ab/trarg1a/myo9aa/itgav/lats2/rptor/socs5a/sema3gb/ncaldb/ap1g1/stat3/epha4a/smc1a/sema3fa/socs2/epha4b/dcc/cdh2/kmt2d/sema3ab/igf1ra/tpbga/junbb/dbn1/sema5ba/fynb/pik3ca/si:dkey-40c11.2/sema3e/cnot1/plxnb1a/mta2…	63	bp_dn	1098	426	0.147887	bPAC+vs.wt
136	d6	GO:0050768	negative regulation of neurogenesis	20/1098	56/18284	3.10249e-11	1.38571e-09	1.05615e-09	robo2/sema5bb/sema6bb/sema3b/si:dkey-49n23.1/notch3/sema3ga/sema3bl/sema3c/sema3gb/notch1a/epha4a/sema3fa/epha4b/sema3ab/med23/sema5ba/sema3e/sox10/sema4c	20	bp_dn	1098	56	0.357143	bPAC+vs.wt
137	d6	GO:0001568	blood vessel development	68/1098	480/18284	3.14349e-11	1.38571e-09	1.05615e-09	col22a1/tgfbr3/pkmb/reck/fbn2b/adgra2/wnt5b/kdr/cald1a/angpt4/pak2a/foxc1a/cyp26a1/thbs2a/notch1b/vezf1b/pdgfba/wwtr1/thsd7aa/sox18/crim1/itgb1b/gna13b/sdc2/notch3/slc2a1a/vclb/lama1/plekhg5b/mib1/nrp1b/thbs1a/slc2a1b/foxc1b/pard3ab/robo4/itgav/dcbld2/ano6/notch1a/hif1ab/arfgef2/aplnra/fbxw7/med14/ccm2/tll1/dab2ipa/lama4/cdh2/hspg2/flt1/flt4/dlk2/sema3ab/aplnrb/pik3c2a/bmpr2b/angpt1/rasip1/esama/…	68	bp_dn	1098	480	0.141667	bPAC+vs.wt
138	d6	GO:0051961	negative regulation of nervous system development	20/1098	57/18284	4.51178e-11	1.9568e-09	1.49141e-09	robo2/sema5bb/sema6bb/sema3b/si:dkey-49n23.1/notch3/sema3ga/sema3bl/sema3c/sema3gb/notch1a/epha4a/sema3fa/epha4b/sema3ab/med23/sema5ba/sema3e/sox10/sema4c	20	bp_dn	1098	57	0.350877	bPAC+vs.wt
139	d6	GO:0071526	semaphorin-plexin signaling pathway	18/1098	46/18284	5.08928e-11	2.17223e-09	1.65561e-09	met/sema5bb/sema6bb/sema3b/plxna3/si:dkey-49n23.1/sema3ga/sema3bl/sema3c/nrp1b/plxna2/sema3gb/sema3fa/sema3ab/sema5ba/sema3e/plxnb1a/sema4c	18	bp_dn	1098	46	0.391304	bPAC+vs.wt
140	d6	GO:0043009	chordate embryonic development	72/1098	529/18284	5.38844e-11	2.26399e-09	1.72554e-09	notum1a/wnt9b/bmp3/ndnf/bbs9/zeb2b/rerea/tbx18/wnt5b/mecom/shroom3/foxc1a/cyp26a1/myh9b/ptprub/crim1/plxna3/dlx1a/lrp5/notch3/gli2b/arhgef19/tcf7l1a/disc1/grk3/dnm2b/mib1/ccdc80/pappab/chrd/phactr4b/hoxc4a/itgav/hoxb3a/notch1a/kat6a/ambra1a/bcor/vcp/agtpbp1/med14/otx2a/nbas/nolc1/nsd2/mapk3/hdac4/cdh2/egr1/dlx2a/kmt2d/hcfc1b/agbl5/igf1ra/gbx1/pax2a/hoxb4a/zic2a/atp13a2/si:ch211-285f17.1/scrib/irx…	72	bp_dn	1098	529	0.136106	bPAC+vs.wt
141	d6	GO:0009792	embryo development ending in birth or egg hatching	72/1098	531/18284	6.42147e-11	2.65651e-09	2.02471e-09	notum1a/wnt9b/bmp3/ndnf/bbs9/zeb2b/rerea/tbx18/wnt5b/mecom/shroom3/foxc1a/cyp26a1/myh9b/ptprub/crim1/plxna3/dlx1a/lrp5/notch3/gli2b/arhgef19/tcf7l1a/disc1/grk3/dnm2b/mib1/ccdc80/pappab/chrd/phactr4b/hoxc4a/itgav/hoxb3a/notch1a/kat6a/ambra1a/bcor/vcp/agtpbp1/med14/otx2a/nbas/nolc1/nsd2/mapk3/hdac4/cdh2/egr1/dlx2a/kmt2d/hcfc1b/agbl5/igf1ra/gbx1/pax2a/hoxb4a/zic2a/atp13a2/si:ch211-285f17.1/scrib/irx…	72	bp_dn	1098	531	0.135593	bPAC+vs.wt
142	d6	GO:0060828	regulation of canonical Wnt signaling pathway	30/1098	128/18284	7.98549e-11	3.25348e-09	2.4797e-09	notum1a/dact3a/reck/adgra2/ppm1aa/fzd5/nkd2a/sfrp2/chico/sfrp1a/lzts2a/dmxl2/apc2/tcf7l1a/gsk3bb/tmem198a/gpc5b/dact1/tpbga/gbx1/tle5/chd8/bcl9/tle2b/ptk7a/gsk3aa/znf703/gsk3ba/apc/tle3b	30	bp_dn	1098	128	0.234375	bPAC+vs.wt
143	d6	GO:0048562	embryonic organ morphogenesis	63/1098	437/18284	8.12325e-11	3.26021e-09	2.48483e-09	bmp3/ndnf/fbn2b/ngs/atp1a2a/wnt5b/mecom/sox9a/wtip/efnb1/pkd2/foxc1a/crim1/slc12a2/glis2b/plxna3/dlx1a/lrp5/sfrp1a/tcf7l1a/disc1/sox9b/mib1/sema6a/znf503/pard3ab/plxna2/chrd/phactr4b/hoxc4a/slc8a4a/hoxb3a/kat6a/lamc1/epha4a/ppp2r3a/atp2a2a/eya1/med14/zfpm1/nbas/nolc1/hdac4/cdh2/egr1/dlx2a/kmt2d/fzd8a/irx1a/hcfc1b/igf1ra/bmpr2b/pax2a/vax1/hoxb4a/zic2a/sox10/bcl9/med12/pak1/znf703/gsk3ba/apc	63	bp_dn	1098	437	0.144165	bPAC+vs.wt
144	d6	GO:0090090	negative regulation of canonical Wnt signaling pathway	21/1098	65/18284	8.88778e-11	3.51459e-09	2.67871e-09	notum1a/dact3a/fzd5/nkd2a/sfrp2/chico/sfrp1a/lzts2a/apc2/tcf7l1a/gsk3bb/dact1/tpbga/tle5/chd8/tle2b/ptk7a/gsk3aa/gsk3ba/apc/tle3b	21	bp_dn	1098	65	0.323077	bPAC+vs.wt
145	d6	GO:0060429	epithelium development	106/1098	931/18284	1.02501e-10	3.99455e-09	3.04452e-09	notum1a/acta1b/prkceb/tgfbr3/arxa/bbs9/eomesa/fbn2b/zeb2b/tbx18/atp1a2a/wnt5b/kdr/tgfb2/mecom/tyro3/sox9a/wtip/pkd2/shroom3/foxc1a/cyp26a1/myh9b/wwtr1/mapk9/thsd7aa/ptprub/crim1/hipk2/gna13b/glis2b/lrp5/sdc2/notch3/sfrp1a/esrrga/lzts2a/gli2b/arhgef19/tcf7l1a/disc1/grk3/myo7aa/sox9b/dnm2b/slc2a1a/lama1/mib1/add1/ccdc80/pard3ab/chrd/phactr4b/myt1b/itgav/slc8a4a/lats2/pcdh15a/ptpra/notch1a/lamc1/dac…	106	bp_dn	1098	931	0.113856	bPAC+vs.wt
146	d6	GO:1905114	cell surface receptor signaling pathway involved in cell-cell signaling	48/1098	291/18284	1.54533e-10	5.93629e-09	4.52446e-09	notum1a/wnt9b/dact3a/reck/adgra2/ppm1aa/wnt5b/pkd2/fzd5/nkd2a/sfrp2/lrp5/chico/sfrp1a/lzts2a/grin2ca/dmxl2/apc2/tcf7l1a/wwox/gsk3bb/fzd3b/bcl9l/tmem198a/lrp6/gpc5b/dact1/ap2m1b/nlk2/fzd8a/tpbga/gbx1/tle5/chd8/bcl9/tle2b/wnt3/ptk7a/dvl3a/pak1/gsk3aa/znf703/npas4a/gsk3ba/apc/fermt2/ctnnb2/tle3b	48	bp_dn	1098	291	0.164948	bPAC+vs.wt
147	d6	GO:0030517	negative regulation of axon extension	16/1098	38/18284	1.62824e-10	6.16666e-09	4.70004e-09	robo2/sema5bb/sema6bb/sema3b/si:dkey-49n23.1/sema3ga/sema3bl/sema3c/sema3gb/epha4a/sema3fa/epha4b/sema3ab/sema5ba/sema3e/sema4c	16	bp_dn	1098	38	0.421053	bPAC+vs.wt
148	d6	GO:0048568	embryonic organ development	79/1098	621/18284	1.73222e-10	6.46936e-09	4.93075e-09	acta1b/bmp3/ndnf/fbn2b/ngs/atp1a2a/wnt5b/mecom/sox9a/wtip/efnb1/pkd2/foxc1a/wwtr1/cavin1b/crim1/slc12a2/glis2b/plxna3/dlx1a/lrp5/col5a3a/sfrp1a/tcf7l1a/disc1/grk3/sox9b/mta3/lama1/mib1/sema6a/prdm12b/znf503/pard3ab/plxna2/chrd/phactr4b/hoxc4a/slc8a4a/tfr1a/hoxb3a/notch1a/kat6a/sptb/lamc1/epha4a/pdgfc/ppp2r3a/atp2a2a/eya1/med14/cdh7a/zfpm1/tll1/nbas/nolc1/lama4/hdac4/cdh2/egr1/dlx2a/kmt2d/fzd8a/ir…	79	bp_dn	1098	621	0.127214	bPAC+vs.wt
149	d6	GO:0048638	regulation of developmental growth	27/1098	109/18284	1.834e-10	6.75564e-09	5.14894e-09	robo2/dpysl2b/sema5bb/cntn2/sema6bb/sema3b/l1cama/plxna3/si:dkey-49n23.1/sema3ga/sema3bl/sema3c/pard3ab/lats2/sema3gb/ncaldb/epha4a/sema3fa/epha4b/dcc/sema3ab/dbn1/sema5ba/pik3ca/si:dkey-40c11.2/sema3e/sema4c	27	bp_dn	1098	109	0.247706	bPAC+vs.wt
150	d6	GO:0045595	regulation of cell differentiation	61/1098	426/18284	2.15258e-10	7.822e-09	5.96169e-09	mturn/pomca/reck/fgfr1b/robo2/ndrg1b/myod1/dpysl2b/foxl2a/sox9a/sema5bb/cntn2/casz1/sema6bb/vezf1b/sema3b/l1cama/hipk2/plxna3/si:dkey-49n23.1/dlx1a/notch3/pum2/sema3ga/apc2/sox9b/sema3bl/sema3c/mib1/add1/plxna2/brinp1/sema3gb/eftud2/notch1a/stat3/epha4a/sema3fa/epha4b/sox5/hdac4/cdh2/dlx2a/tnr/pde3a/sema3ab/med23/dbn1/sema5ba/si:dkey-40c11.2/sema3e/nelfb/irx5a/sox10/cdon/plxnb1a/med12/tiam1b/pax7…	61	bp_dn	1098	426	0.143192	bPAC+vs.wt
151	d6	GO:0048846	axon extension involved in axon guidance	17/1098	44/18284	2.22651e-10	7.87775e-09	6.00418e-09	robo2/sema5bb/sema6bb/sema3b/si:dkey-49n23.1/sema3ga/sema3bl/sema3c/col4a5/sema3gb/ncaldb/sema3fa/dcc/sema3ab/sema5ba/sema3e/sema4c	17	bp_dn	1098	44	0.386364	bPAC+vs.wt
152	d6	GO:1902284	neuron projection extension involved in neuron projection guidance	17/1098	44/18284	2.22651e-10	7.87775e-09	6.00418e-09	robo2/sema5bb/sema6bb/sema3b/si:dkey-49n23.1/sema3ga/sema3bl/sema3c/col4a5/sema3gb/ncaldb/sema3fa/dcc/sema3ab/sema5ba/sema3e/sema4c	17	bp_dn	1098	44	0.386364	bPAC+vs.wt
153	d6	GO:0007420	brain development	69/1098	518/18284	3.56204e-10	1.24394e-08	9.48093e-09	ndnf/arxa/met/dpysl2b/wnt5b/ctnna2/cntn2/sez6l2/cyp26a1/acvr2ba/notch1b/myh9b/ptpro/dmrta2/notch3/gli2b/klf8/tcf7l1a/disc1/tbr1b/efnb3b/pafah1b1a/lama1/mib1/nkx2.1/znf503/pard3ab/ralgapa1/xpo1a/notch1a/lamc1/amigo3/epha4a/nlk2/agtpbp1/eya1/med14/otx2a/akna/zic1/dcc/mapk3/cdh2/kmt2d/fzd8a/zic4/fezf2/prox1a/angpt1/gbx1/pax2a/vax1/crabp2b/kirrel3l/zic2a/atp13a2/pomgnt2/bag6l/chd8/sox10/wnt3/med12/cn…	69	bp_dn	1098	518	0.133205	bPAC+vs.wt
154	d6	GO:0031345	negative regulation of cell projection organization	18/1098	51/18284	3.78012e-10	1.27302e-08	9.70257e-09	robo2/sema5bb/sema6bb/sema3b/si:dkey-49n23.1/sema3ga/sema3bl/sema3c/sema3gb/capzb/epha4a/sema3fa/epha4b/arhgap24/sema3ab/sema5ba/sema3e/sema4c	18	bp_dn	1098	51	0.352941	bPAC+vs.wt
155	d6	GO:0016055	Wnt signaling pathway	46/1098	279/18284	3.78734e-10	1.27302e-08	9.70257e-09	notum1a/wnt9b/dact3a/reck/adgra2/ppm1aa/wnt5b/pkd2/fzd5/nkd2a/sfrp2/lrp5/chico/sfrp1a/lzts2a/dmxl2/apc2/tcf7l1a/wwox/gsk3bb/fzd3b/bcl9l/tmem198a/lrp6/gpc5b/dact1/ap2m1b/nlk2/fzd8a/tpbga/gbx1/tle5/chd8/bcl9/tle2b/wnt3/ptk7a/dvl3a/pak1/gsk3aa/znf703/gsk3ba/apc/fermt2/ctnnb2/tle3b	46	bp_dn	1098	279	0.164875	bPAC+vs.wt
156	d6	GO:0198738	cell-cell signaling by wnt	46/1098	279/18284	3.78734e-10	1.27302e-08	9.70257e-09	notum1a/wnt9b/dact3a/reck/adgra2/ppm1aa/wnt5b/pkd2/fzd5/nkd2a/sfrp2/lrp5/chico/sfrp1a/lzts2a/dmxl2/apc2/tcf7l1a/wwox/gsk3bb/fzd3b/bcl9l/tmem198a/lrp6/gpc5b/dact1/ap2m1b/nlk2/fzd8a/tpbga/gbx1/tle5/chd8/bcl9/tle2b/wnt3/ptk7a/dvl3a/pak1/gsk3aa/znf703/gsk3ba/apc/fermt2/ctnnb2/tle3b	46	bp_dn	1098	279	0.164875	bPAC+vs.wt
157	d6	GO:0050771	negative regulation of axonogenesis	16/1098	40/18284	4.10464e-10	1.36264e-08	1.03856e-08	robo2/sema5bb/sema6bb/sema3b/si:dkey-49n23.1/sema3ga/sema3bl/sema3c/sema3gb/epha4a/sema3fa/epha4b/sema3ab/sema5ba/sema3e/sema4c	16	bp_dn	1098	40	0.4	bPAC+vs.wt
158	d6	GO:0048843	negative regulation of axon extension involved in axon guidance	14/1098	30/18284	4.29433e-10	1.40822e-08	1.07331e-08	robo2/sema5bb/sema6bb/sema3b/si:dkey-49n23.1/sema3ga/sema3bl/sema3c/sema3gb/sema3fa/sema3ab/sema5ba/sema3e/sema4c	14	bp_dn	1098	30	0.466667	bPAC+vs.wt
159	d6	GO:0010721	negative regulation of cell development	20/1098	64/18284	4.8864e-10	1.58308e-08	1.20657e-08	robo2/sema5bb/sema6bb/sema3b/si:dkey-49n23.1/notch3/sema3ga/sema3bl/sema3c/sema3gb/notch1a/epha4a/sema3fa/epha4b/sema3ab/med23/sema5ba/sema3e/sox10/sema4c	20	bp_dn	1098	64	0.3125	bPAC+vs.wt
160	d6	GO:0048514	blood vessel morphogenesis	60/1098	426/18284	5.87889e-10	1.88194e-08	1.43436e-08	col22a1/tgfbr3/pkmb/reck/fbn2b/adgra2/wnt5b/kdr/cald1a/angpt4/thbs2a/notch1b/vezf1b/pdgfba/wwtr1/thsd7aa/sox18/gna13b/sdc2/notch3/slc2a1a/vclb/lama1/plekhg5b/mib1/nrp1b/thbs1a/slc2a1b/pard3ab/robo4/itgav/dcbld2/ano6/notch1a/hif1ab/arfgef2/aplnra/fbxw7/med14/ccm2/dab2ipa/lama4/cdh2/hspg2/flt1/flt4/dlk2/sema3ab/aplnrb/pik3c2a/bmpr2b/angpt1/rasip1/esama/sema3e/ppp2r2aa/nup153/gsk3ba/fermt2/nlgn1	60	bp_dn	1098	426	0.140845	bPAC+vs.wt
161	d6	GO:0007417	central nervous system development	87/1098	733/18284	7.08183e-10	2.24036e-08	1.70753e-08	ndnf/arxa/reck/met/robo2/adgra2/dpysl2b/wnt5b/ctnna2/sox9a/cntn2/sez6l2/cyp26a1/acvr2ba/notch1b/myh9b/ncam1a/gna13b/ptpro/glis2b/dmrta2/notch3/chd3/nos1/gli2b/klf8/tcf7l1a/disc1/tbr1b/efnb3b/sox9b/pafah1b1a/lama1/mib1/nkx2.1/prdm12b/znf503/pard3ab/usp24/ralgapa1/xpo1a/ap1g1/notch1a/lamc1/amigo3/epha4a/smc1a/nlk2/agtpbp1/eya1/med14/otx2a/akna/zic1/dcc/mapk3/triob/cdh2/kmt2d/fzd8a/irx1a/igf1ra/zic4…	87	bp_dn	1098	733	0.11869	bPAC+vs.wt
162	d6	GO:0048841	regulation of axon extension involved in axon guidance	15/1098	37/18284	1.16149e-09	3.63167e-08	2.76795e-08	robo2/sema5bb/sema6bb/sema3b/si:dkey-49n23.1/sema3ga/sema3bl/sema3c/sema3gb/ncaldb/sema3fa/sema3ab/sema5ba/sema3e/sema4c	15	bp_dn	1098	37	0.405405	bPAC+vs.wt
163	d6	GO:0060322	head development	70/1098	544/18284	1.20368e-09	3.72034e-08	2.83553e-08	ndnf/arxa/met/dpysl2b/wnt5b/ctnna2/cntn2/sez6l2/cyp26a1/acvr2ba/notch1b/myh9b/ptpro/dmrta2/notch3/gli2b/klf8/tcf7l1a/disc1/tbr1b/efnb3b/pafah1b1a/lama1/mib1/nkx2.1/znf503/pard3ab/ralgapa1/eftud2/xpo1a/notch1a/lamc1/amigo3/epha4a/nlk2/agtpbp1/eya1/med14/otx2a/akna/zic1/dcc/mapk3/cdh2/kmt2d/fzd8a/zic4/fezf2/prox1a/angpt1/gbx1/pax2a/vax1/crabp2b/kirrel3l/zic2a/atp13a2/pomgnt2/bag6l/chd8/sox10/wnt3/m…	70	bp_dn	1098	544	0.128676	bPAC+vs.wt
164	d6	GO:0051241	negative regulation of multicellular organismal process	34/1098	178/18284	1.56608e-09	4.78545e-08	3.64732e-08	atp2a1/robo2/ptch1/ptch2/sema5bb/thbs2a/sema6bb/sema3b/si:dkey-49n23.1/dlx1a/notch3/sema3ga/tcf7l1a/sema3bl/sema3c/thbs1a/sema3gb/notch1a/epha4a/sema3fa/fbxw7/epha4b/dab2ipa/dlx2a/dlk2/sema3ab/med23/tpbga/sema5ba/sema3e/sox10/apc/sema4c/llgl2	34	bp_dn	1098	178	0.191011	bPAC+vs.wt
165	d6	GO:0009968	negative regulation of signal transduction	60/1098	441/18284	2.28501e-09	6.90381e-08	5.26187e-08	notum1a/dact3a/rerea/ptch1/ptch2/ppm1aa/vasnb/foxc1a/spry1/fzd5/nkd2a/wwtr1/sfrp2/chico/sfrp1a/lzts2a/apc2/tcf7l1a/gsk3bb/grinaa/lemd3/bcl9l/chrd/phactr4b/nck2a/socs5a/pde11a/tmem127/dact1/bcor/cbl/aplnra/ldlrad4a/socs2/fbxw7/eya1/dab2ipa/arhgap24/dlk2/pde3a/aplnrb/tpbga/rasip1/vax1/tle5/chd8/tmbim1a/cnot1/cdon/socs9/tle2b/ptk7a/skila/gsk3aa/gsk3ba/usp4/apc/bcl2l16/gatad2b/tle3b	60	bp_dn	1098	441	0.136054	bPAC+vs.wt
166	d6	GO:0048640	negative regulation of developmental growth	16/1098	45/18284	3.17411e-09	9.48352e-08	7.22805e-08	robo2/sema5bb/sema6bb/sema3b/si:dkey-49n23.1/sema3ga/sema3bl/sema3c/sema3gb/epha4a/sema3fa/epha4b/sema3ab/sema5ba/sema3e/sema4c	16	bp_dn	1098	45	0.355556	bPAC+vs.wt
167	d6	GO:0060284	regulation of cell development	35/1098	193/18284	3.7933e-09	1.1209e-07	8.54315e-08	reck/robo2/myod1/sema5bb/cntn2/sema6bb/sema3b/l1cama/plxna3/si:dkey-49n23.1/notch3/sema3ga/sema3bl/sema3c/add1/plxna2/sema3gb/notch1a/stat3/epha4a/sema3fa/epha4b/cdh2/tnr/pde3a/sema3ab/med23/dbn1/sema5ba/si:dkey-40c11.2/sema3e/sox10/plxnb1a/tiam1b/sema4c	35	bp_dn	1098	193	0.181347	bPAC+vs.wt
168	d6	GO:0040008	regulation of growth	31/1098	159/18284	4.90697e-09	1.43422e-07	1.09312e-07	robo2/dpysl2b/sema5bb/cntn2/sema6bb/sema3b/l1cama/plxna3/si:dkey-49n23.1/sema3ga/sema3bl/sema3c/pard3ab/lats2/rptor/socs5a/sema3gb/ncaldb/epha4a/sema3fa/socs2/epha4b/dcc/sema3ab/dbn1/sema5ba/pik3ca/si:dkey-40c11.2/sema3e/socs9/sema4c	31	bp_dn	1098	159	0.194969	bPAC+vs.wt
169	d6	GO:0050922	negative regulation of chemotaxis	14/1098	35/18284	5.15887e-09	1.49163e-07	1.13688e-07	robo2/sema5bb/sema6bb/sema3b/si:dkey-49n23.1/sema3ga/sema3bl/sema3c/sema3gb/sema3fa/sema3ab/sema5ba/sema3e/sema4c	14	bp_dn	1098	35	0.4	bPAC+vs.wt
170	d6	GO:0051960	regulation of nervous system development	33/1098	178/18284	5.9506e-09	1.70225e-07	1.2974e-07	robo2/sema5bb/cntn2/sema6bb/sema3b/l1cama/plxna3/si:dkey-49n23.1/notch3/bace1/sema3ga/sema3bl/sema3c/plxna2/sema3gb/notch1a/stat3/epha4a/sema3fa/fbxw7/epha4b/tnr/sema3ab/med23/gbx1/dbn1/sema5ba/si:dkey-40c11.2/sema3e/sox10/plxnb1a/tiam1b/sema4c	33	bp_dn	1098	178	0.185393	bPAC+vs.wt
171	d6	GO:0003002	regionalization	57/1098	420/18284	6.3331e-09	1.7926e-07	1.36627e-07	notum1a/eomesa/zeb2b/rela/tbx18/ptch2/wnt5b/mecom/pkd2/foxc1a/cyp26a1/spry1/myh9b/wwtr1/ptprub/crim1/glis2b/pum1/lzts2a/robo3/gli2b/tcf7l1a/map2k4a/bmp1b/mib1/ccdc80/mapk8b/prdm12b/chrd/hoxc4a/itgav/hoxb3a/ap2a1/notch1a/kat6a/lrp6/b4galt5/fcho1/epha4a/otx2a/ccm2/tll1/cdh2/fzd8a/igf1ra/tpbga/gbx1/pax2a/hoxb4a/tle5/zic2a/ptk7a/pak1/hoxb5a/apc/ctr9/ctnnb2	57	bp_dn	1098	420	0.135714	bPAC+vs.wt
172	d6	GO:0030036	actin cytoskeleton organization	70/1098	566/18284	6.47217e-09	1.81288e-07	1.38172e-07	megf10/actn3a/smyd1a/fhod3a/ctnna2/cald1a/add3a/zgc:158689/shroom3/wasf1/myo16/myh9b/atrn/thsd7aa/sptbn1/itgb1b/gna13b/actn3b/tpma/cfl2/si:ch73-362m14.4/cdc42ep1a/sptbn2/flncb/arhgef19/myo7aa/dnm2b/abi2a/erbb2/add1/pard3ab/svilc/phactr4b/nck2a/ssh2b/vcla/sipa1l1/stard8/capzb/pdlim4/sptb/sptbn4a/limk1a/map4k4/ppp2r3a/sptan1/rac1b/arhgef10/fmn2b/cdc42bpb/wasf3b/prox1a/dbn1/arhgef10lb/kank3/phactr1/…	70	bp_dn	1098	566	0.123675	bPAC+vs.wt
173	d6	GO:0051093	negative regulation of developmental process	34/1098	188/18284	6.79635e-09	1.88406e-07	1.43597e-07	vat1/robo2/ptch1/ptch2/foxl2a/sema5bb/thbs2a/sema6bb/sema3b/si:dkey-49n23.1/dlx1a/notch3/sema3ga/tcf7l1a/sema3bl/sema3c/thbs1a/sema3gb/notch1a/epha4a/sema3fa/epha4b/dab2ipa/dlx2a/dlk2/sema3ab/med23/tpbga/sema5ba/sema3e/sox10/apc/sema4c/llgl2	34	bp_dn	1098	188	0.180851	bPAC+vs.wt
174	d6	GO:0090066	regulation of anatomical structure size	44/1098	285/18284	7.36018e-09	2.01954e-07	1.53923e-07	robo2/dpysl2b/sema5bb/cntn2/add3a/zgc:158689/sema6bb/sema3b/sptbn1/l1cama/slc12a2/plxna3/si:dkey-49n23.1/notch3/cdc42ep1a/sptbn2/sema3ga/sema3bl/sema3c/add1/pard3ab/svilc/nck2a/ssh2b/sema3gb/ncaldb/capzb/sptb/stat3/epha4a/sema3fa/sptan1/epha4b/dcc/sema3ab/dbn1/sema5ba/kank3/pik3ca/atp13a2/si:dkey-40c11.2/sema3e/cttn/sema4c	44	bp_dn	1098	285	0.154386	bPAC+vs.wt
175	d6	GO:0010648	negative regulation of cell communication	60/1098	456/18284	8.19533e-09	2.20372e-07	1.67961e-07	notum1a/dact3a/rerea/ptch1/ptch2/ppm1aa/vasnb/foxc1a/spry1/fzd5/nkd2a/wwtr1/sfrp2/chico/sfrp1a/lzts2a/apc2/tcf7l1a/gsk3bb/grinaa/lemd3/bcl9l/chrd/phactr4b/nck2a/socs5a/pde11a/tmem127/dact1/bcor/cbl/aplnra/ldlrad4a/socs2/fbxw7/eya1/dab2ipa/arhgap24/dlk2/pde3a/aplnrb/tpbga/rasip1/vax1/tle5/chd8/tmbim1a/cnot1/cdon/socs9/tle2b/ptk7a/skila/gsk3aa/gsk3ba/usp4/apc/bcl2l16/gatad2b/tle3b	60	bp_dn	1098	456	0.131579	bPAC+vs.wt
176	d6	GO:0023057	negative regulation of signaling	60/1098	456/18284	8.19533e-09	2.20372e-07	1.67961e-07	notum1a/dact3a/rerea/ptch1/ptch2/ppm1aa/vasnb/foxc1a/spry1/fzd5/nkd2a/wwtr1/sfrp2/chico/sfrp1a/lzts2a/apc2/tcf7l1a/gsk3bb/grinaa/lemd3/bcl9l/chrd/phactr4b/nck2a/socs5a/pde11a/tmem127/dact1/bcor/cbl/aplnra/ldlrad4a/socs2/fbxw7/eya1/dab2ipa/arhgap24/dlk2/pde3a/aplnrb/tpbga/rasip1/vax1/tle5/chd8/tmbim1a/cnot1/cdon/socs9/tle2b/ptk7a/skila/gsk3aa/gsk3ba/usp4/apc/bcl2l16/gatad2b/tle3b	60	bp_dn	1098	456	0.131579	bPAC+vs.wt
177	d6	GO:0010977	negative regulation of neuron projection development	16/1098	48/18284	9.32722e-09	2.45891e-07	1.87411e-07	robo2/sema5bb/sema6bb/sema3b/si:dkey-49n23.1/sema3ga/sema3bl/sema3c/sema3gb/epha4a/sema3fa/epha4b/sema3ab/sema5ba/sema3e/sema4c	16	bp_dn	1098	48	0.333333	bPAC+vs.wt
178	d6	GO:0030308	negative regulation of cell growth	16/1098	48/18284	9.32722e-09	2.45891e-07	1.87411e-07	robo2/sema5bb/sema6bb/sema3b/si:dkey-49n23.1/sema3ga/sema3bl/sema3c/sema3gb/epha4a/sema3fa/epha4b/sema3ab/sema5ba/sema3e/sema4c	16	bp_dn	1098	48	0.333333	bPAC+vs.wt
179	d6	GO:0048729	tissue morphogenesis	71/1098	588/18284	1.36931e-08	3.57484e-07	2.72463e-07	prkd2/bbs9/eomesa/zeb2b/rerea/tbx18/atp1a2a/wnt5b/sox9a/wtip/efnb1/pkd2/shroom3/foxc1a/wwtr1/mapk9/hipk2/gna13b/glis2b/sdc2/sfrp1a/lzts2a/gli2b/arhgef19/disc1/grk3/sox9b/lama1/mib1/sema6a/pard3ab/plxna2/chrd/phactr4b/slc8a4a/lats2/ptpra/notch1a/dact1/stat3/epha4a/ppp2r3a/aplnra/atp2a2a/eya1/zfpm1/tll1/arhgap24/cdh2/kmt2d/sema3ab/tpbga/bmpr2b/pax2a/vax1/zic2a/fynb/scrib/ppp2r2aa/sox10/dag1/ptk7a/d…	71	bp_dn	1098	588	0.120748	bPAC+vs.wt
180	d6	GO:0050767	regulation of neurogenesis	30/1098	157/18284	1.40903e-08	3.64316e-07	2.77671e-07	robo2/sema5bb/cntn2/sema6bb/sema3b/l1cama/plxna3/si:dkey-49n23.1/notch3/sema3ga/sema3bl/sema3c/plxna2/sema3gb/notch1a/stat3/epha4a/sema3fa/epha4b/tnr/sema3ab/med23/dbn1/sema5ba/si:dkey-40c11.2/sema3e/sox10/plxnb1a/tiam1b/sema4c	30	bp_dn	1098	157	0.191083	bPAC+vs.wt
181	d6	GO:0030902	hindbrain development	27/1098	133/18284	1.94749e-08	4.98743e-07	3.80127e-07	met/cyp26a1/acvr2ba/notch1b/ptpro/notch3/gli2b/klf8/disc1/efnb3b/mib1/znf503/pard3ab/epha4a/agtpbp1/otx2a/zic1/cdh2/zic4/gbx1/pax2a/crabp2b/zic2a/atp13a2/med12/znf703/hoxb1b	27	bp_dn	1098	133	0.203008	bPAC+vs.wt
182	d6	GO:0051129	negative regulation of cellular component organization	34/1098	196/18284	2.02051e-08	5.12562e-07	3.90659e-07	vat1/robo2/sema5bb/add3a/sema6bb/sema3b/sptbn1/si:dkey-49n23.1/sptbn2/sema3ga/apc2/sema3bl/sema3c/add1/svilc/nck2a/ssh2b/sema3gb/camsap1a/capzb/sptb/epha4a/sema3fa/ldlrad4a/sptan1/epha4b/arhgap24/sema3ab/sema5ba/kank3/rock1/sema3e/apc/sema4c	34	bp_dn	1098	196	0.173469	bPAC+vs.wt
183	d6	GO:0030111	regulation of Wnt signaling pathway	32/1098	178/18284	2.1793e-08	5.47676e-07	4.17422e-07	notum1a/dact3a/reck/adgra2/ppm1aa/wnt5b/fzd5/nkd2a/sfrp2/chico/sfrp1a/lzts2a/dmxl2/apc2/tcf7l1a/gsk3bb/tmem198a/gpc5b/dact1/nlk2/tpbga/gbx1/tle5/chd8/bcl9/tle2b/ptk7a/gsk3aa/znf703/gsk3ba/apc/tle3b	32	bp_dn	1098	178	0.179775	bPAC+vs.wt
184	d6	GO:0035113	embryonic appendage morphogenesis	13/1098	33/18284	2.2838e-08	5.68625e-07	4.33388e-07	fbln1/col22a1/sp8b/sox9a/hoxc8a/sox9b/tll1/sp9/cdh2/irx1a/pi4kaa/med12/apc	13	bp_dn	1098	33	0.393939	bPAC+vs.wt
185	d6	GO:0030029	actin filament-based process	70/1098	585/18284	2.50884e-08	6.18924e-07	4.71725e-07	megf10/actn3a/smyd1a/fhod3a/ctnna2/cald1a/add3a/zgc:158689/shroom3/wasf1/myo16/myh9b/atrn/thsd7aa/sptbn1/itgb1b/gna13b/actn3b/tpma/cfl2/si:ch73-362m14.4/cdc42ep1a/sptbn2/flncb/arhgef19/myo7aa/dnm2b/abi2a/erbb2/add1/pard3ab/svilc/phactr4b/nck2a/ssh2b/vcla/sipa1l1/stard8/capzb/pdlim4/sptb/sptbn4a/limk1a/map4k4/ppp2r3a/sptan1/rac1b/arhgef10/fmn2b/cdc42bpb/wasf3b/prox1a/dbn1/arhgef10lb/kank3/phactr1/…	70	bp_dn	1098	585	0.119658	bPAC+vs.wt
186	d6	GO:0045926	negative regulation of growth	16/1098	54/18284	6.19845e-08	1.51524e-06	1.15487e-06	robo2/sema5bb/sema6bb/sema3b/si:dkey-49n23.1/sema3ga/sema3bl/sema3c/sema3gb/epha4a/sema3fa/epha4b/sema3ab/sema5ba/sema3e/sema4c	16	bp_dn	1098	54	0.296296	bPAC+vs.wt
187	d6	GO:0007389	pattern specification process	74/1098	648/18284	6.95525e-08	1.68493e-06	1.2842e-06	notum1a/eomesa/zeb2b/rela/tbx18/atp1a2a/ptch2/wnt5b/mecom/wtip/pkd2/foxc1a/cyp26a1/spry1/myh9b/wwtr1/ptprub/crim1/itgb1b/glis2b/pum1/lzts2a/robo3/gli2b/apc2/klf8/tcf7l1a/map2k4a/bmp1b/mib1/ccdc80/mapk8b/prdm12b/chrd/hoxc4a/itgav/slc8a4a/hoxb3a/ap2a1/notch1a/kat6a/lrp6/b4galt5/fcho1/epha4a/ppp2r3a/aplnra/atp2a2a/otx2a/ccm2/zfpm1/tll1/cdh2/kmt2d/fzd8a/flt1/aplnrb/igf1ra/tpbga/bmpr2b/gbx1/pax2a/hoxb…	74	bp_dn	1098	648	0.114198	bPAC+vs.wt
188	d6	GO:0051239	regulation of multicellular organismal process	80/1098	721/18284	7.02314e-08	1.68618e-06	1.28516e-06	mturn/lama2/atp2a1/reck/casq1a/robo2/ndrg1b/ptch1/ptch2/kdr/sox9a/sema5bb/cntn2/pkd2/thbs2a/sema6bb/vezf1b/spry1/sema3b/l1cama/plxna3/si:dkey-49n23.1/dlx1a/notch3/bace1/sema3ga/tcf7l1a/disc1/grk3/sox9b/sema3bl/sema3c/lama1/add1/thbs1a/lrp1ab/scamp5a/plxna2/tgfb3/dlgap1a/lats2/ano6/sema3gb/lrp1aa/notch1a/hif1ab/stat3/epha4a/sema3fa/aplnra/atp2a2a/fbxw7/epha4b/dab2ipa/lama4/sox5/dlx2a/tnr/flt1/dlk2…	80	bp_dn	1098	721	0.110957	bPAC+vs.wt
189	d6	GO:0007267	cell-cell signaling	85/1098	785/18284	8.04586e-08	1.91111e-06	1.45659e-06	notum1a/wnt9b/cel.2/dact3a/reck/nptx2a/adgra2/nlgn2b/ppm1aa/wnt5b/pkd2/napbb/cyp26a1/fzd5/nkd2a/ppfia3/sfrp2/grm6a/syt3/lrp5/chico/syn2b/sfrp1a/lzts2a/grin2ca/nos1/dmxl2/sv2ca/apc2/tcf7l1a/grm3/wwox/gsk3bb/rab3ab/fzd3b/exoc4/bcl9l/grm8a/dlgap1a/tmem198a/cspg5a/lrp6/grid2/gpc5b/dact1/ap2m1b/nlk2/gabra2a/cacng5b/cdh2/fzd8a/syt6a/grid1a/lrrc4.2/doc2b/tpbga/gbx1/grm4/napba/erc1a/tle5/zzef1/nrxn2a/c2c…	85	bp_dn	1098	785	0.10828	bPAC+vs.wt
190	d6	GO:0051493	regulation of cytoskeleton organization	43/1098	298/18284	8.10213e-08	1.91111e-06	1.45659e-06	fhod3a/add3a/zgc:158689/wasf1/atrn/sptbn1/gna13b/si:ch73-362m14.4/cdc42ep1a/sptbn2/apc2/arhgef19/dnm2b/gsk3bb/add1/bicd2/svilc/nck2a/ssh2b/phldb2a/camsap1a/capzb/sptb/cdk2ap2/limk1a/sptan1/rac1b/arhgef10/stmn2b/tprb/wasf3b/dbn1/arhgef10lb/kank3/rock1/si:dkey-40c11.2/phldb1a/carmil2/pak1/gsk3ba/apc/cttn/arhgap17a	43	bp_dn	1098	298	0.144295	bPAC+vs.wt
191	d6	GO:0031076	embryonic camera-type eye development	16/1098	55/18284	8.25743e-08	1.9308e-06	1.4716e-06	efnb1/foxc1a/sfrp1a/tcf7l1a/mib1/sema6a/znf503/plxna2/phactr4b/epha4a/fzd8a/irx1a/igf1ra/pax2a/vax1/znf703	16	bp_dn	1098	55	0.290909	bPAC+vs.wt
192	d6	GO:0007167	enzyme linked receptor protein signaling pathway	66/1098	556/18284	8.58706e-08	1.99057e-06	1.51715e-06	bmp3/tgfbr3/sp8b/met/fgfr1b/rerea/mertka/vasnb/ddr2l/kdr/zyx/tgfb2/tyro3/efnb1/foxc1a/acvr2ba/spry1/pdgfba/wwtr1/epha2b/ptprub/ptpro/sfrp1a/lzts2a/zdhhc17/efnb3b/gsk3bb/erbb2/nrp1b/lemd3/irs4a/foxc1b/erbb4b/bcl9l/chrd/tgfb3/lats2/acvr2ab/b4galt5/fcho1/stat3/epha4a/cbl/pdgfc/aplnra/ldlrad4a/tll1/epha4b/dab2ipa/sp9/flt1/flt4/aplnrb/igf1ra/bmpr2b/angpt1/fynb/bcar1/snw1/skila/gsk3aa/znf703/gsk3ba/rbm…	66	bp_dn	1098	556	0.118705	bPAC+vs.wt
193	d6	GO:0030178	negative regulation of Wnt signaling pathway	21/1098	92/18284	8.83957e-08	2.03159e-06	1.54842e-06	notum1a/dact3a/fzd5/nkd2a/sfrp2/chico/sfrp1a/lzts2a/apc2/tcf7l1a/gsk3bb/dact1/tpbga/tle5/chd8/tle2b/ptk7a/gsk3aa/gsk3ba/apc/tle3b	21	bp_dn	1098	92	0.228261	bPAC+vs.wt
194	d6	GO:0048048	embryonic eye morphogenesis	16/1098	56/18284	1.09205e-07	2.48857e-06	1.89672e-06	efnb1/foxc1a/sfrp1a/tcf7l1a/mib1/sema6a/znf503/pard3ab/plxna2/phactr4b/epha4a/cdh2/fzd8a/pax2a/vax1/znf703	16	bp_dn	1098	56	0.285714	bPAC+vs.wt
195	d6	GO:0045596	negative regulation of cell differentiation	24/1098	120/18284	1.59025e-07	3.59343e-06	2.7388e-06	robo2/foxl2a/sema5bb/sema6bb/sema3b/si:dkey-49n23.1/dlx1a/notch3/sema3ga/sema3bl/sema3c/sema3gb/notch1a/epha4a/sema3fa/epha4b/dlx2a/sema3ab/med23/sema5ba/sema3e/sox10/sema4c/llgl2	24	bp_dn	1098	120	0.2	bPAC+vs.wt
196	d6	GO:0002009	morphogenesis of an epithelium	60/1098	496/18284	1.73678e-07	3.89183e-06	2.96623e-06	bbs9/eomesa/zeb2b/tbx18/atp1a2a/wnt5b/sox9a/wtip/pkd2/shroom3/foxc1a/mapk9/hipk2/gna13b/glis2b/sdc2/sfrp1a/lzts2a/arhgef19/disc1/grk3/sox9b/lama1/mib1/pard3ab/chrd/phactr4b/slc8a4a/lats2/ptpra/dact1/stat3/ppp2r3a/aplnra/atp2a2a/eya1/zfpm1/arhgap24/cdh2/kmt2d/sema3ab/tpbga/bmpr2b/pax2a/vax1/zic2a/fynb/scrib/ppp2r2aa/sox10/dag1/ptk7a/dvl3a/pak1/hoxb1b/gsk3ba/usp4/apc/bcl2l16/ctnnb2	60	bp_dn	1098	496	0.120968	bPAC+vs.wt
197	d6	GO:0001525	angiogenesis	47/1098	350/18284	1.86514e-07	4.14493e-06	3.15914e-06	tgfbr3/pkmb/reck/adgra2/wnt5b/kdr/cald1a/angpt4/thbs2a/notch1b/pdgfba/thsd7aa/sox18/gna13b/sdc2/slc2a1a/plekhg5b/mib1/nrp1b/thbs1a/slc2a1b/robo4/itgav/dcbld2/ano6/notch1a/hif1ab/arfgef2/aplnra/fbxw7/dab2ipa/hspg2/flt1/flt4/dlk2/sema3ab/aplnrb/pik3c2a/bmpr2b/angpt1/rasip1/esama/sema3e/nup153/gsk3ba/fermt2/nlgn1	47	bp_dn	1098	350	0.134286	bPAC+vs.wt
198	d6	GO:0040013	negative regulation of locomotion	18/1098	73/18284	2.11232e-07	4.65577e-06	3.54848e-06	robo2/sema5bb/sema6bb/sema3b/si:dkey-49n23.1/sema3ga/sema3bl/sema3c/sema3gb/sema3fa/srgap1a/rtn4rl2a/sema3ab/prox1a/sema5ba/sema3e/sema4c/llgl2	18	bp_dn	1098	73	0.246575	bPAC+vs.wt
199	d6	GO:0048596	embryonic camera-type eye morphogenesis	14/1098	46/18284	2.86164e-07	6.25605e-06	4.76817e-06	efnb1/foxc1a/sfrp1a/tcf7l1a/mib1/sema6a/znf503/plxna2/phactr4b/epha4a/fzd8a/pax2a/vax1/znf703	14	bp_dn	1098	46	0.304348	bPAC+vs.wt
200	d6	GO:0030900	forebrain development	26/1098	142/18284	3.09176e-07	6.70462e-06	5.11006e-06	ndnf/arxa/cyp26a1/dmrta2/gli2b/tcf7l1a/disc1/tbr1b/mib1/nkx2.1/notch1a/epha4a/agtpbp1/eya1/akna/zic1/dcc/fzd8a/fezf2/prox1a/zic2a/chd8/sox10/wnt3/med12/npas4a	26	bp_dn	1098	142	0.183099	bPAC+vs.wt
201	d6	GO:0033334	fin morphogenesis	16/1098	60/18284	3.12409e-07	6.72054e-06	5.12219e-06	fbln1/col22a1/sp8b/sox9a/hoxc8a/sox9b/chrd/frem1a/tll1/sp9/cdh2/irx1a/pi4kaa/med12/apc/itga3b	16	bp_dn	1098	60	0.266667	bPAC+vs.wt
202	d6	GO:0001501	skeletal system development	48/1098	372/18284	4.60243e-07	9.81522e-06	7.48086e-06	bmp3/ndnf/sh3pxd2b/fgfr1b/rerea/wnt5b/mecom/sox9a/foxc1a/acvr2ba/wwtr1/plxna3/dlx1a/lrp5/col5a3a/disc1/sox9b/foxc1b/hoxc4a/tgfb3/hoxb3a/foxd3/kat6a/stat3/med14/mmp16b/nbas/nolc1/nsd2/sox5/hdac4/cdh2/egr1/dlx2a/kmt2d/hcfc1b/hoxb4a/zic2a/si:ch211-285f17.1/irx5a/bcl9/sin3b/ptk7a/med12/pak1/akt2/apc/rbms3	48	bp_dn	1098	372	0.129032	bPAC+vs.wt
203	d6	GO:0007422	peripheral nervous system development	17/1098	69/18284	4.63567e-07	9.81522e-06	7.48086e-06	lama2/ndrg1b/notch1b/notch3/bace1/dock1/erbb2/pard3ab/foxd3/notch1a/sptan1/arhgef10/cdh2/dlx2a/pax2a/sox10/gle1	17	bp_dn	1098	69	0.246377	bPAC+vs.wt
204	d6	GO:0048592	eye morphogenesis	34/1098	223/18284	4.99132e-07	1.04857e-05	7.99186e-06	bbs9/ptch1/foxg1a/ush2a/efnb1/foxc1a/sdk2b/sfrp1a/tcf7l1a/lama1/mib1/foxc1b/sema6a/znf503/pard3ab/plxna2/phactr4b/stat3/bcor/epha4a/agtpbp1/zic1/cdh2/egr1/fzd8a/irx1a/adgrv1/pax2a/vax1/zic2a/gle1/znf703/apc/med24	34	bp_dn	1098	223	0.152466	bPAC+vs.wt
205	d6	GO:0014044	Schwann cell development	10/1098	24/18284	5.2934e-07	1.10341e-05	8.40983e-06	lama2/ndrg1b/bace1/dock1/erbb2/pard3ab/sptan1/arhgef10/sox10/gle1	10	bp_dn	1098	24	0.416667	bPAC+vs.wt
206	d6	GO:0090596	sensory organ morphogenesis	42/1098	309/18284	5.9917e-07	1.23936e-05	9.44602e-06	bbs9/ptch1/foxg1a/ush2a/sox9a/efnb1/foxc1a/sdk2b/slc12a2/lrp5/sfrp1a/tcf7l1a/sox9b/lama1/mib1/foxc1b/sema6a/znf503/pard3ab/plxna2/chrd/phactr4b/stat3/bcor/epha4a/agtpbp1/eya1/zic1/cdh2/egr1/fzd8a/irx1a/adgrv1/igf1ra/pax2a/vax1/zic2a/sox10/gle1/znf703/apc/med24	42	bp_dn	1098	309	0.135922	bPAC+vs.wt
207	d6	GO:0021953	central nervous system neuron differentiation	23/1098	120/18284	6.35837e-07	1.2976e-05	9.88993e-06	ndnf/met/robo2/notch1b/ncam1a/notch3/gli2b/klf8/disc1/tbr1b/mib1/prdm12b/notch1a/agtpbp1/dcc/mapk3/fzd8a/irx1a/igf1ra/fezf2/prox1a/med12/tlcd3ba	23	bp_dn	1098	120	0.191667	bPAC+vs.wt
208	d6	GO:0097435	supramolecular fiber organization	64/1098	563/18284	6.36979e-07	1.2976e-05	9.88993e-06	megf10/smyd1a/ngs/fhod3a/ctnna2/cald1a/add3a/zgc:158689/shroom3/wasf1/myo16/myh9b/wwtr1/sptbn1/itgb1b/gna13b/tpma/cfl2/thbd/col5a3a/si:ch73-362m14.4/sdc2/cdc42ep1a/sptbn2/apc2/flncb/myo7aa/ckap5/abi2a/erbb2/add1/nckap5l/zgc:65851/svilc/nck2a/ssh2b/vcla/inaa/camsap1a/capzb/clip3/sptb/limk1a/ppp2r3a/sptan1/gfap/rac1b/arhgef10/stmn2b/fmn2b/wasf3b/prox1a/dbn1/arhgef10lb/kank3/rock1/si:dkey-40c11.2/mp…	64	bp_dn	1098	563	0.113677	bPAC+vs.wt
209	d6	GO:0035107	appendage morphogenesis	16/1098	63/18284	6.45093e-07	1.30425e-05	9.94061e-06	fbln1/col22a1/sp8b/sox9a/hoxc8a/sox9b/chrd/frem1a/tll1/sp9/cdh2/irx1a/pi4kaa/med12/apc/itga3b	16	bp_dn	1098	63	0.253968	bPAC+vs.wt
210	d6	GO:0014037	Schwann cell differentiation	10/1098	25/18284	8.34784e-07	1.67518e-05	1.27677e-05	lama2/ndrg1b/bace1/dock1/erbb2/pard3ab/sptan1/arhgef10/sox10/gle1	10	bp_dn	1098	25	0.4	bPAC+vs.wt
211	d6	GO:0050919	negative chemotaxis	12/1098	37/18284	9.44604e-07	1.88151e-05	1.43403e-05	sema6bb/sema3b/si:dkey-49n23.1/sema3ga/sema3bl/sema3c/lrtm2a/sema3gb/sema3fa/sema3ab/sema3e/sema4c	12	bp_dn	1098	37	0.324324	bPAC+vs.wt
212	d6	GO:0048593	camera-type eye morphogenesis	29/1098	180/18284	1.07883e-06	2.13306e-05	1.62575e-05	bbs9/ptch1/foxg1a/efnb1/foxc1a/sdk2b/sfrp1a/tcf7l1a/lama1/mib1/foxc1b/sema6a/znf503/plxna2/phactr4b/stat3/bcor/epha4a/zic1/cdh2/egr1/fzd8a/irx1a/pax2a/vax1/zic2a/gle1/znf703/med24	29	bp_dn	1098	180	0.161111	bPAC+vs.wt
213	d6	GO:0033333	fin development	21/1098	106/18284	1.09988e-06	2.15882e-05	1.64539e-05	fbln1/col22a1/sp8b/met/fgfr1b/sox9a/hoxc8a/foxc1a/sox9b/chrd/ap1g1/frem1a/tll1/sp9/cdh2/irx1a/pi4kaa/med12/apc/trim33/itga3b	21	bp_dn	1098	106	0.198113	bPAC+vs.wt
214	d6	GO:0035118	embryonic pectoral fin morphogenesis	10/1098	26/18284	1.2836e-06	2.50117e-05	1.90631e-05	sp8b/sox9a/hoxc8a/sox9b/sp9/cdh2/irx1a/pi4kaa/med12/apc	10	bp_dn	1098	26	0.384615	bPAC+vs.wt
215	d6	GO:0032956	regulation of actin cytoskeleton organization	32/1098	212/18284	1.34349e-06	2.59903e-05	1.9809e-05	fhod3a/add3a/zgc:158689/wasf1/atrn/sptbn1/gna13b/si:ch73-362m14.4/cdc42ep1a/sptbn2/arhgef19/dnm2b/add1/svilc/nck2a/ssh2b/capzb/sptb/limk1a/sptan1/rac1b/arhgef10/wasf3b/dbn1/arhgef10lb/kank3/rock1/si:dkey-40c11.2/carmil2/pak1/cttn/arhgap17a	32	bp_dn	1098	212	0.150943	bPAC+vs.wt
216	d6	GO:0098609	cell-cell adhesion	52/1098	433/18284	1.43228e-06	2.751e-05	2.09673e-05	igsf11/cel.2/pcdh12/dspb/pcdh1a6/nlgn2b/cadm3/ctnna2/mecom/cntn2/nectin1b/notch1b/l1cama/sdk2b/frem2b/pcdh1a/robo3/dscamb/robo4/itgav/si:dkey-22o22.2/dcbld2/pcdh15a/ctnnd1/cxadr/frem1a/akna/cdh7a/pcdh1b/cdh2/hspg2/pvrl2l/pcdh18b/lrrc4.2/nexn/kirrel3l/esama/pcdh1gb9/scrib/cdon/crb1/cntn4/znf703/itga11b/nectin3b/ptprfb/lrrc4.1/dock8/lrrc4ca/itga3b/nlgn1/cdh26.1	52	bp_dn	1098	433	0.120092	bPAC+vs.wt
217	d6	GO:0021915	neural tube development	21/1098	108/18284	1.5145e-06	2.88829e-05	2.20137e-05	notum1a/bbs9/wnt5b/shroom3/cyp26a1/myh9b/gli2b/arhgef19/tcf7l1a/mib1/phactr4b/bcor/otx2a/cdh2/gbx1/pax2a/zic2a/scrib/dvl3a/hoxb1b/apc	21	bp_dn	1098	108	0.194444	bPAC+vs.wt
218	d6	GO:0007423	sensory organ development	76/1098	730/18284	1.82065e-06	3.4477e-05	2.62773e-05	ankrd33aa/sh3pxd2b/psmd2/bbs9/rerea/myod1/ptch1/ptch2/wnt5b/foxg1a/ush2a/sox9a/efnb1/shroom3/foxc1a/fzd5/wwtr1/sdk2b/slc12a2/dlx1a/lrp5/sfrp1a/esrrga/tcf7l1a/myo7aa/sox9b/lama1/erbb2/mib1/foxc1b/sema6a/znf503/pard3ab/plxna2/chrd/phactr4b/pcdh15a/ptpra/eftud2/lamc1/b4galt5/stat3/bcor/epha4a/cadm1a/agtpbp1/eya1/otx2a/zic1/mapk3/rtn4rl2a/cdh2/prickle2b/egr1/dlx2a/fzd8a/irx1a/adgrv1/igf1ra/prox1a/pax…	76	bp_dn	1098	730	0.10411	bPAC+vs.wt
219	d6	GO:0032970	regulation of actin filament-based process	32/1098	215/18284	1.8352e-06	3.45095e-05	2.63021e-05	fhod3a/add3a/zgc:158689/wasf1/atrn/sptbn1/gna13b/si:ch73-362m14.4/cdc42ep1a/sptbn2/arhgef19/dnm2b/add1/svilc/nck2a/ssh2b/capzb/sptb/limk1a/sptan1/rac1b/arhgef10/wasf3b/dbn1/arhgef10lb/kank3/rock1/si:dkey-40c11.2/carmil2/pak1/cttn/arhgap17a	32	bp_dn	1098	215	0.148837	bPAC+vs.wt
220	d6	GO:0098742	cell-cell adhesion via plasma-membrane adhesion molecules	31/1098	207/18284	2.31878e-06	4.33e-05	3.30019e-05	igsf11/pcdh12/pcdh1a6/cadm3/nectin1b/notch1b/l1cama/sdk2b/frem2b/pcdh1a/robo3/dscamb/robo4/si:dkey-22o22.2/pcdh15a/frem1a/cdh7a/pcdh1b/cdh2/pvrl2l/pcdh18b/lrrc4.2/nexn/esama/pcdh1gb9/crb1/nectin3b/ptprfb/lrrc4.1/lrrc4ca/cdh26.1	31	bp_dn	1098	207	0.149758	bPAC+vs.wt
221	d6	GO:1902903	regulation of supramolecular fiber organization	28/1098	178/18284	2.66966e-06	4.91692e-05	3.74753e-05	fhod3a/add3a/zgc:158689/wasf1/sptbn1/si:ch73-362m14.4/cdc42ep1a/sptbn2/apc2/add1/svilc/nck2a/ssh2b/camsap1a/capzb/sptb/limk1a/sptan1/arhgef10/wasf3b/dbn1/arhgef10lb/kank3/rock1/si:dkey-40c11.2/carmil2/apc/cttn	28	bp_dn	1098	178	0.157303	bPAC+vs.wt
222	d6	GO:0048880	sensory system development	69/1098	650/18284	2.79384e-06	5.11064e-05	3.89518e-05	ankrd33aa/sh3pxd2b/psmd2/bbs9/gnb1a/myod1/ptch1/ptch2/wnt5b/foxg1a/ush2a/efnb1/shroom3/foxc1a/fzd5/wwtr1/sdk2b/gna13b/dlx1a/lrp5/sfrp1a/tcf7l1a/sox9b/lama1/erbb2/mib1/foxc1b/sema6a/znf503/pard3ab/plxna2/phactr4b/ptpra/eftud2/foxd3/lamc1/ctnnd1/stat3/bcor/epha4a/cadm1a/hoxb8a/agtpbp1/otx2a/zic1/mapk3/rtn4rl2a/cdh2/prickle2b/egr1/dlx2a/fzd8a/irx1a/adgrv1/igf1ra/prox1a/pax2a/vax1/zic2a/pomgnt2/scrib…	69	bp_dn	1098	650	0.106154	bPAC+vs.wt
223	d6	GO:0010001	glial cell differentiation	24/1098	140/18284	2.9516e-06	5.36273e-05	4.08731e-05	lama2/ndrg1b/sox9a/gna13b/notch3/bace1/disc1/sox9b/dock1/erbb2/mib1/pard3ab/foxd3/notch1a/cadm1a/sptan1/arhgef10/cdh2/egr1/fzd8a/prdm8b/pax2a/sox10/gle1	24	bp_dn	1098	140	0.171429	bPAC+vs.wt
224	d6	GO:0048736	appendage development	21/1098	114/18284	3.75553e-06	6.7776e-05	5.16568e-05	fbln1/col22a1/sp8b/met/fgfr1b/sox9a/hoxc8a/foxc1a/sox9b/chrd/ap1g1/frem1a/tll1/sp9/cdh2/irx1a/pi4kaa/med12/apc/trim33/itga3b	21	bp_dn	1098	114	0.184211	bPAC+vs.wt
225	d6	GO:0061061	muscle structure development	47/1098	389/18284	3.86143e-06	6.92226e-05	5.27594e-05	lama2/acta1b/pygma/col22a1/megf10/actn3a/smyd1a/myod1/ptch1/fhod3a/atp1a2a/ptch2/wnt5b/foxc1a/cyp26a1/myl1/wwtr1/itgb1b/actn3b/flncb/grk3/scube3/dock1/dnm2b/erbb2/myo9aa/slc8a4a/vcla/capzb/pdlim4/lamc1/ambra1a/gfra3/ppp2r3a/taf3/lama4/hspg2/nexn/prox1a/kirrel3l/pomgnt2/cdon/dag1/apc/mat2aa/fermt2/sema4c	47	bp_dn	1098	389	0.120823	bPAC+vs.wt
226	d6	GO:0030010	establishment of cell polarity	13/1098	49/18284	4.25251e-06	7.57285e-05	5.7718e-05	wtip/pard3bb/pafah1b1a/lama1/pard3ab/stat3/cdh2/aplnrb/scrib/hoxb1b/dock8/llgl2/sipa1l3	13	bp_dn	1098	49	0.265306	bPAC+vs.wt
227	d6	GO:0110053	regulation of actin filament organization	25/1098	153/18284	4.51783e-06	7.99239e-05	6.09156e-05	fhod3a/add3a/zgc:158689/wasf1/sptbn1/si:ch73-362m14.4/cdc42ep1a/sptbn2/add1/svilc/nck2a/ssh2b/capzb/sptb/limk1a/sptan1/arhgef10/wasf3b/dbn1/arhgef10lb/kank3/rock1/si:dkey-40c11.2/carmil2/cttn	25	bp_dn	1098	153	0.163399	bPAC+vs.wt
228	d6	GO:0050920	regulation of chemotaxis	15/1098	65/18284	5.25155e-06	9.22968e-05	7.03458e-05	robo2/sema5bb/sema6bb/sema3b/si:dkey-49n23.1/sema3ga/sema3bl/sema3c/sema3gb/sema3fa/sema3ab/sema5ba/vax1/sema3e/sema4c	15	bp_dn	1098	65	0.230769	bPAC+vs.wt
229	d6	GO:0042063	gliogenesis	25/1098	156/18284	6.44187e-06	0.000112482	8.57302e-05	lama2/ndrg1b/sox9a/gna13b/notch3/bace1/disc1/sox9b/dock1/erbb2/mib1/pard3ab/foxd3/notch1a/stat3/cadm1a/sptan1/arhgef10/cdh2/egr1/fzd8a/prdm8b/pax2a/sox10/gle1	25	bp_dn	1098	156	0.160256	bPAC+vs.wt
230	d6	GO:0006898	receptor-mediated endocytosis	18/1098	93/18284	8.93257e-06	0.000152023	0.000115867	notch3/mib1/lrp1ab/itsn1/tfr1a/snap91b/ap2a1/lrp1aa/ap1g1/notch1a/fcho1/ap2m1b/cacng5b/gak/smap1/cacng7a/dnm1b/cltca	18	bp_dn	1098	93	0.193548	bPAC+vs.wt
231	d6	GO:0007015	actin filament organization	42/1098	346/18284	1.11305e-05	0.000188185	0.000143429	smyd1a/fhod3a/ctnna2/cald1a/add3a/zgc:158689/shroom3/wasf1/myo16/myh9b/sptbn1/gna13b/tpma/cfl2/si:ch73-362m14.4/cdc42ep1a/sptbn2/myo7aa/abi2a/add1/svilc/nck2a/ssh2b/capzb/sptb/limk1a/sptan1/rac1b/arhgef10/fmn2b/wasf3b/dbn1/arhgef10lb/kank3/rock1/si:dkey-40c11.2/mprip/bcar1/carmil2/spire1b/bcl2l16/cttn	42	bp_dn	1098	346	0.121387	bPAC+vs.wt
232	d6	GO:0035138	pectoral fin morphogenesis	10/1098	32/18284	1.11973e-05	0.000188185	0.000143429	sp8b/sox9a/hoxc8a/sox9b/sp9/cdh2/irx1a/pi4kaa/med12/apc	10	bp_dn	1098	32	0.3125	bPAC+vs.wt
233	d6	GO:0030855	epithelial cell differentiation	35/1098	269/18284	1.34686e-05	0.000224951	0.000171451	prkceb/arxa/fbn2b/kdr/mecom/tyro3/shroom3/foxc1a/wwtr1/thsd7aa/lrp5/notch3/tcf7l1a/myo7aa/sox9b/dnm2b/slc2a1a/lama1/mib1/add1/myt1b/pcdh15a/stat3/tll1/lama4/cdh2/flt1/flt4/prox1a/pax2a/kirrel3l/insm1b/apc/med24/sipa1l3	35	bp_dn	1098	269	0.130112	bPAC+vs.wt
234	d6	GO:0032102	negative regulation of response to external stimulus	17/1098	87/18284	1.38041e-05	0.000229131	0.000174637	robo2/sema5bb/sema6bb/sema3b/si:dkey-49n23.1/sema3ga/sema3bl/sema3c/sema3gb/fem1a/epha4a/sema3fa/epha4b/sema3ab/sema5ba/sema3e/sema4c	17	bp_dn	1098	87	0.195402	bPAC+vs.wt
235	d6	GO:0050808	synapse organization	24/1098	154/18284	1.58802e-05	0.000261975	0.00019967	cel.2/nlgn2b/ctnna2/nectin1b/ppfia3/lgi2a/l1cama/sdk2b/slitrk3a/abhd17ab/rab3ab/myo9aa/cdh2/lrrc4.2/dbn1/erc1a/si:dkey-40c11.2/nbeaa/lrp4/npas4a/ptprfb/lrrc4.1/lrrc4ca/nlgn1	24	bp_dn	1098	154	0.155844	bPAC+vs.wt
236	d6	GO:0040012	regulation of locomotion	34/1098	260/18284	1.59905e-05	0.000262186	0.00019983	lama2/reck/gnb1a/robo2/sema5bb/sema6bb/fam83ha/pdgfba/sema3b/plxna3/si:dkey-49n23.1/sema3ga/sema3bl/sema3c/lama1/plxna2/robo4/sema3gb/sema3fa/srgap1a/rac1b/lama4/rtn4rl2a/sema3ab/prox1a/sema5ba/vax1/sema3e/plxnb1a/gle1/znf703/dock8/sema4c/llgl2	34	bp_dn	1098	260	0.130769	bPAC+vs.wt
237	d6	GO:0030334	regulation of cell migration	31/1098	229/18284	1.88478e-05	0.000305311	0.000232699	lama2/reck/gnb1a/sema5bb/sema6bb/fam83ha/pdgfba/sema3b/plxna3/si:dkey-49n23.1/sema3ga/sema3bl/sema3c/lama1/plxna2/robo4/sema3gb/sema3fa/srgap1a/rac1b/lama4/rtn4rl2a/sema3ab/prox1a/sema5ba/sema3e/plxnb1a/znf703/dock8/sema4c/llgl2	31	bp_dn	1098	229	0.135371	bPAC+vs.wt
238	d6	GO:0009952	anterior/posterior pattern specification	33/1098	252/18284	2.05936e-05	0.00032962	0.000251226	notum1a/zeb2b/rela/tbx18/wnt5b/foxc1a/cyp26a1/myh9b/wwtr1/ptprub/crim1/pum1/tcf7l1a/mib1/ccdc80/chrd/hoxc4a/itgav/hoxb3a/notch1a/kat6a/epha4a/otx2a/ccm2/cdh2/igf1ra/tpbga/gbx1/pax2a/hoxb4a/hoxb5a/apc/ctr9	33	bp_dn	1098	252	0.130952	bPAC+vs.wt
239	d6	GO:0048384	retinoic acid receptor signaling pathway	10/1098	35/18284	2.70152e-05	0.000429845	0.000327615	foxc1a/cyp26a1/wwtr1/rxrba/ctbp1/thrab/crabp2b/zic2a/cnot1/apc	10	bp_dn	1098	35	0.285714	bPAC+vs.wt
240	d6	GO:0030335	positive regulation of cell migration	18/1098	101/18284	2.9028e-05	0.000459155	0.000349954	gnb1a/sema5bb/sema6bb/fam83ha/pdgfba/sema3b/si:dkey-49n23.1/sema3ga/sema3bl/sema3c/sema3gb/sema3fa/sema3ab/sema5ba/sema3e/znf703/dock8/sema4c	18	bp_dn	1098	101	0.178218	bPAC+vs.wt
241	d6	GO:0006897	endocytosis	37/1098	302/18284	2.97863e-05	0.000468394	0.000356995	cel.2/nlgn2b/snx33/mrc2/pla2r1/lrp5/notch3/dmxl2/scara5/myo7aa/dnm2b/mib1/lrp1ab/itsn1/heatr5b/pcdh15a/tfr1a/xkr6b/snap91b/ap2a1/lrp1aa/ap1g1/notch1a/lrp6/fcho1/ap2m1b/rac1b/cacng5b/vldlr/gak/ehd4/smap1/cacng7a/lrp4/dnm1b/cltca/nlgn1	37	bp_dn	1098	302	0.122517	bPAC+vs.wt
242	d6	GO:0032984	protein-containing complex disassembly	22/1098	140/18284	3.10173e-05	0.000484916	0.000369589	add3a/napbb/sptbn1/zgc:136908/cfl2/sptbn2/apc2/add1/tecpr1a/nckap5l/svilc/nck2a/camsap1a/capzb/sptb/vcp/sptan1/stmn2b/napba/gak/gle1/apc	22	bp_dn	1098	140	0.157143	bPAC+vs.wt
243	d6	GO:0090287	regulation of cellular response to growth factor stimulus	24/1098	161/18284	3.36589e-05	0.000520166	0.000396455	tgfbr3/sp8b/rerea/vasnb/foxc1a/spry1/ptpro/sfrp1a/lzts2a/zdhhc17/nrp1b/lemd3/bcl9l/chrd/b4galt5/ldlrad4a/tll1/dab2ipa/sp9/flt4/snw1/skila/znf703/rbms3	24	bp_dn	1098	161	0.149068	bPAC+vs.wt
244	d6	GO:2000145	regulation of cell motility	32/1098	247/18284	3.38656e-05	0.000520369	0.000396609	lama2/reck/gnb1a/sema5bb/sema6bb/fam83ha/pdgfba/sema3b/plxna3/si:dkey-49n23.1/sema3ga/sema3bl/sema3c/lama1/plxna2/robo4/sema3gb/sema3fa/srgap1a/rac1b/lama4/rtn4rl2a/sema3ab/prox1a/sema5ba/sema3e/plxnb1a/gle1/znf703/dock8/sema4c/llgl2	32	bp_dn	1098	247	0.129555	bPAC+vs.wt
245	d6	GO:0045597	positive regulation of cell differentiation	23/1098	151/18284	3.44185e-05	0.00052586	0.000400794	mturn/fgfr1b/myod1/sox9a/cntn2/l1cama/plxna3/dlx1a/sox9b/add1/plxna2/brinp1/notch1a/stat3/sox5/dlx2a/pde3a/dbn1/si:dkey-40c11.2/nelfb/cdon/plxnb1a/tiam1b	23	bp_dn	1098	151	0.152318	bPAC+vs.wt
246	d6	GO:0035249	synaptic transmission, glutamatergic	12/1098	51/18284	3.70597e-05	0.000559851	0.000426701	nptx2a/napbb/grm6a/grm3/grm8a/grid2/cacng5b/cdh2/grid1a/grm4/napba/cacng7a	12	bp_dn	1098	51	0.235294	bPAC+vs.wt
247	d6	GO:0051270	regulation of cellular component movement	33/1098	260/18284	3.89971e-05	0.000585828	0.0004465	lama2/reck/gnb1a/sema5bb/sema6bb/fam83ha/pdgfba/sema3b/plxna3/si:dkey-49n23.1/sema3ga/sema3bl/sema3c/lama1/plxna2/robo4/sema3gb/sema3fa/srgap1a/rac1b/lama4/rtn4rl2a/sema3ab/prox1a/sema5ba/vax1/sema3e/plxnb1a/gle1/znf703/dock8/sema4c/llgl2	33	bp_dn	1098	260	0.126923	bPAC+vs.wt
248	d6	GO:0033339	pectoral fin development	14/1098	68/18284	4.2565e-05	0.000635874	0.000484644	sp8b/met/fgfr1b/sox9a/hoxc8a/foxc1a/sox9b/ap1g1/sp9/cdh2/irx1a/pi4kaa/med12/apc	14	bp_dn	1098	68	0.205882	bPAC+vs.wt
249	d6	GO:0003158	endothelium development	13/1098	60/18284	4.5185e-05	0.000669464	0.000510245	fbn2b/kdr/notch3/tcf7l1a/slc2a1a/mib1/add1/pard3ab/tll1/lama4/flt1/flt4/ppp2r2aa	13	bp_dn	1098	60	0.216667	bPAC+vs.wt
250	d6	GO:0045892	negative regulation of transcription, DNA-templated	41/1098	355/18284	4.53115e-05	0.000669464	0.000510245	jarid2b/hic1/sox9a/glis2b/dlx1a/scml4/chd3/sox9b/mta3/prdm12b/znf503/cbfa2t2/cbfa2t3/foxp1b/foxd3/kat6a/hif1ab/rxrba/bcor/kat6b/thrab/dlx2b/zfpm1/hdac4/dlx2a/foxp2/fezf2/puraa/zic2a/mta1/chd8/cnot1/nelfb/insm1b/sox10/sin3b/mta2/skila/znf703/l3mbtl1b/gatad2b	41	bp_dn	1098	355	0.115493	bPAC+vs.wt
251	d6	GO:0021575	hindbrain morphogenesis	10/1098	37/18284	4.59248e-05	0.000674819	0.000514326	met/ptpro/klf8/disc1/agtpbp1/cdh2/pax2a/crabp2b/atp13a2/hoxb1b	10	bp_dn	1098	37	0.27027	bPAC+vs.wt
252	d6	GO:0007169	transmembrane receptor protein tyrosine kinase signaling pathway	39/1098	332/18284	4.74267e-05	0.0006931	0.00052826	sp8b/met/fgfr1b/rerea/mertka/ddr2l/kdr/tyro3/efnb1/foxc1a/spry1/pdgfba/epha2b/ptpro/zdhhc17/efnb3b/gsk3bb/erbb2/nrp1b/irs4a/foxc1b/erbb4b/stat3/epha4a/cbl/pdgfc/epha4b/dab2ipa/sp9/flt1/flt4/igf1ra/angpt1/fynb/bcar1/gsk3aa/gsk3ba/stat6/insrb	39	bp_dn	1098	332	0.11747	bPAC+vs.wt
253	d6	GO:1902679	negative regulation of RNA biosynthetic process	41/1098	356/18284	4.83182e-05	0.000698536	0.000532402	jarid2b/hic1/sox9a/glis2b/dlx1a/scml4/chd3/sox9b/mta3/prdm12b/znf503/cbfa2t2/cbfa2t3/foxp1b/foxd3/kat6a/hif1ab/rxrba/bcor/kat6b/thrab/dlx2b/zfpm1/hdac4/dlx2a/foxp2/fezf2/puraa/zic2a/mta1/chd8/cnot1/nelfb/insm1b/sox10/sin3b/mta2/skila/znf703/l3mbtl1b/gatad2b	41	bp_dn	1098	356	0.115169	bPAC+vs.wt
254	d6	GO:1903507	negative regulation of nucleic acid-templated transcription	41/1098	356/18284	4.83182e-05	0.000698536	0.000532402	jarid2b/hic1/sox9a/glis2b/dlx1a/scml4/chd3/sox9b/mta3/prdm12b/znf503/cbfa2t2/cbfa2t3/foxp1b/foxd3/kat6a/hif1ab/rxrba/bcor/kat6b/thrab/dlx2b/zfpm1/hdac4/dlx2a/foxp2/fezf2/puraa/zic2a/mta1/chd8/cnot1/nelfb/insm1b/sox10/sin3b/mta2/skila/znf703/l3mbtl1b/gatad2b	41	bp_dn	1098	356	0.115169	bPAC+vs.wt
255	d6	GO:0071363	cellular response to growth factor stimulus	36/1098	298/18284	5.11259e-05	0.000730491	0.000556758	ndnf/tgfbr3/sp8b/fgfr1b/rerea/vasnb/kdr/zyx/tgfb2/foxc1a/acvr2ba/spry1/wwtr1/ptpro/sfrp1a/lzts2a/zdhhc17/nrp1b/lemd3/bcl9l/chrd/tgfb3/lats2/acvr2ab/b4galt5/fcho1/ldlrad4a/tll1/dab2ipa/sp9/flt4/bmpr2b/snw1/skila/znf703/rbms3	36	bp_dn	1098	298	0.120805	bPAC+vs.wt
256	d6	GO:0001654	eye development	56/1098	542/18284	5.13435e-05	0.000730491	0.000556758	ankrd33aa/sh3pxd2b/psmd2/bbs9/myod1/ptch1/ptch2/foxg1a/ush2a/efnb1/foxc1a/fzd5/wwtr1/sdk2b/dlx1a/sfrp1a/tcf7l1a/sox9b/lama1/mib1/foxc1b/sema6a/znf503/pard3ab/plxna2/phactr4b/ptpra/eftud2/lamc1/stat3/bcor/epha4a/cadm1a/agtpbp1/otx2a/zic1/mapk3/cdh2/prickle2b/egr1/dlx2a/fzd8a/irx1a/adgrv1/igf1ra/pax2a/vax1/zic2a/pomgnt2/sox10/gle1/znf703/tlcd3ba/apc/med24/sipa1l3	56	bp_dn	1098	542	0.103321	bPAC+vs.wt
257	d6	GO:0150063	visual system development	56/1098	542/18284	5.13435e-05	0.000730491	0.000556758	ankrd33aa/sh3pxd2b/psmd2/bbs9/myod1/ptch1/ptch2/foxg1a/ush2a/efnb1/foxc1a/fzd5/wwtr1/sdk2b/dlx1a/sfrp1a/tcf7l1a/sox9b/lama1/mib1/foxc1b/sema6a/znf503/pard3ab/plxna2/phactr4b/ptpra/eftud2/lamc1/stat3/bcor/epha4a/cadm1a/agtpbp1/otx2a/zic1/mapk3/cdh2/prickle2b/egr1/dlx2a/fzd8a/irx1a/adgrv1/igf1ra/pax2a/vax1/zic2a/pomgnt2/sox10/gle1/znf703/tlcd3ba/apc/med24/sipa1l3	56	bp_dn	1098	542	0.103321	bPAC+vs.wt
258	d6	GO:0002064	epithelial cell development	17/1098	96/18284	5.21904e-05	0.000737454	0.000562065	prkceb/arxa/fbn2b/tyro3/shroom3/foxc1a/wwtr1/thsd7aa/dnm2b/slc2a1a/mib1/add1/myt1b/tll1/lama4/kirrel3l/sipa1l3	17	bp_dn	1098	96	0.177083	bPAC+vs.wt
259	d6	GO:0009953	dorsal/ventral pattern formation	23/1098	155/18284	5.23815e-05	0.000737454	0.000562065	eomesa/zeb2b/pkd2/lzts2a/robo3/gli2b/tcf7l1a/map2k4a/bmp1b/mib1/mapk8b/prdm12b/chrd/ap2a1/lrp6/b4galt5/fcho1/tll1/tpbga/tle5/zic2a/pak1/ctnnb2	23	bp_dn	1098	155	0.148387	bPAC+vs.wt
260	d6	GO:0051261	protein depolymerization	16/1098	87/18284	5.35067e-05	0.000749372	0.000571149	add3a/sptbn1/cfl2/sptbn2/apc2/add1/nckap5l/svilc/nck2a/camsap1a/capzb/sptb/sptan1/stmn2b/gak/apc	16	bp_dn	1098	87	0.183908	bPAC+vs.wt
261	d6	GO:0070848	response to growth factor	36/1098	299/18284	5.485e-05	0.000764205	0.000582454	ndnf/tgfbr3/sp8b/fgfr1b/rerea/vasnb/kdr/zyx/tgfb2/foxc1a/acvr2ba/spry1/wwtr1/ptpro/sfrp1a/lzts2a/zdhhc17/nrp1b/lemd3/bcl9l/chrd/tgfb3/lats2/acvr2ab/b4galt5/fcho1/ldlrad4a/tll1/dab2ipa/sp9/flt4/bmpr2b/snw1/skila/znf703/rbms3	36	bp_dn	1098	299	0.120401	bPAC+vs.wt
262	d6	GO:0034330	cell junction organization	34/1098	276/18284	5.52519e-05	0.000765837	0.000583698	cel.2/nlgn2b/ctnna2/nectin1b/ppfia3/lgi2a/l1cama/sdk2b/cldn19/slitrk3a/abhd17ab/rab3ab/add1/myo9aa/ctnnd1/ccm2/cdh2/inavaa/lrrc4.2/dbn1/erc1a/rock1/heg1/si:dkey-40c11.2/nbeaa/znf703/lrp4/npas4a/ptprfb/ptpn20/lrrc4.1/lrrc4ca/nlgn1/llgl2	34	bp_dn	1098	276	0.123188	bPAC+vs.wt
263	d6	GO:1901880	negative regulation of protein depolymerization	12/1098	53/18284	5.57214e-05	0.000768384	0.000585639	add3a/sptbn1/sptbn2/apc2/add1/svilc/nck2a/camsap1a/capzb/sptb/sptan1/apc	12	bp_dn	1098	53	0.226415	bPAC+vs.wt
264	d6	GO:0007156	homophilic cell adhesion via plasma membrane adhesion molecules	25/1098	177/18284	5.82707e-05	0.000799439	0.000609308	igsf11/pcdh12/pcdh1a6/cadm3/nectin1b/l1cama/sdk2b/frem2b/pcdh1a/robo3/dscamb/robo4/si:dkey-22o22.2/pcdh15a/frem1a/cdh7a/pcdh1b/cdh2/pvrl2l/pcdh18b/nexn/esama/pcdh1gb9/nectin3b/cdh26.1	25	bp_dn	1098	177	0.141243	bPAC+vs.wt
265	d6	GO:0001837	epithelial to mesenchymal transition	10/1098	38/18284	5.8997e-05	0.000805294	0.00061377	tgfbr3/zeb2b/erbb2/kat6a/stat3/akna/hdac4/rock1/snw1/llgl2	10	bp_dn	1098	38	0.263158	bPAC+vs.wt
266	d6	GO:0001655	urogenital system development	27/1098	199/18284	6.11697e-05	0.000830734	0.00063316	prkceb/pkd1a/bbs9/six2a/mecom/tyro3/wtip/pkd2/shroom3/foxc1a/cyp26a1/wwtr1/thsd7aa/glis2b/notch3/dnm2b/kcnj10a/mib1/cxadr/nup85/hdac4/pax2a/kirrel3l/bag6l/plce1/wnt3/med12	27	bp_dn	1098	199	0.135678	bPAC+vs.wt
267	d6	GO:0051253	negative regulation of RNA metabolic process	43/1098	385/18284	6.56659e-05	0.000887315	0.000676285	jarid2b/hic1/sox9a/glis2b/dlx1a/scml4/chd3/sox9b/mta3/tent5ab/prdm12b/znf503/cbfa2t2/cbfa2t3/foxp1b/foxd3/kat6a/hif1ab/rxrba/bcor/kat6b/thrab/dlx2b/zfpm1/nbas/hdac4/dlx2a/foxp2/fezf2/puraa/zic2a/mta1/chd8/cnot1/nelfb/insm1b/sox10/sin3b/mta2/skila/znf703/l3mbtl1b/gatad2b	43	bp_dn	1098	385	0.111688	bPAC+vs.wt
268	d6	GO:0008045	motor neuron axon guidance	12/1098	54/18284	6.77681e-05	0.000911142	0.000694445	foxc1a/plxna3/kcnc3a/lama1/hif1ab/stat3/ntn2/rac1b/cdh2/flt4/sema3ab/nrxn2a	12	bp_dn	1098	54	0.222222	bPAC+vs.wt
269	d6	GO:2000147	positive regulation of cell motility	18/1098	108/18284	7.27826e-05	0.000973694	0.000742119	gnb1a/sema5bb/sema6bb/fam83ha/pdgfba/sema3b/si:dkey-49n23.1/sema3ga/sema3bl/sema3c/sema3gb/sema3fa/sema3ab/sema5ba/sema3e/znf703/dock8/sema4c	18	bp_dn	1098	108	0.166667	bPAC+vs.wt
270	d6	GO:0007219	Notch signaling pathway	20/1098	128/18284	7.60008e-05	0.00100673	0.000767299	nup214/mecom/pkd2/foxc1a/notch1b/thsd7aa/itgb1b/notch3/dtx4b/srebf2/adam10b/mib1/notch1a/hif1ab/fbxw7/dlk2/maml3/fezf2/dtx4a/llgl2	20	bp_dn	1098	128	0.15625	bPAC+vs.wt
271	d6	GO:0048706	embryonic skeletal system development	27/1098	202/18284	7.93339e-05	0.00104573	0.000797023	bmp3/ndnf/wnt5b/mecom/plxna3/dlx1a/lrp5/disc1/hoxc4a/hoxb3a/kat6a/med14/nbas/nolc1/nsd2/hdac4/egr1/dlx2a/kmt2d/hcfc1b/hoxb4a/zic2a/si:ch211-285f17.1/irx5a/bcl9/med12/pak1	27	bp_dn	1098	202	0.133663	bPAC+vs.wt
272	d6	GO:0051272	positive regulation of cellular component movement	18/1098	109/18284	8.23682e-05	0.00107899	0.000822375	gnb1a/sema5bb/sema6bb/fam83ha/pdgfba/sema3b/si:dkey-49n23.1/sema3ga/sema3bl/sema3c/sema3gb/sema3fa/sema3ab/sema5ba/sema3e/znf703/dock8/sema4c	18	bp_dn	1098	109	0.165138	bPAC+vs.wt
273	d6	GO:0033043	regulation of organelle organization	49/1098	463/18284	8.26599e-05	0.00107899	0.000822375	vat1/fhod3a/add3a/zgc:158689/wasf1/atrn/sptbn1/gna13b/si:ch73-362m14.4/cdc42ep1a/sptbn2/apc2/arhgef19/dnm2b/gsk3bb/rab3ab/add1/bicd2/svilc/nck2a/ssh2b/phldb2a/camsap1a/capzb/sptb/cdk2ap2/limk1a/sptan1/rac1b/arhgef10/stmn2b/tprb/anapc1/wasf3b/dbn1/arhgef10lb/kank3/rock1/atp13a2/si:dkey-40c11.2/cnot1/phldb1a/carmil2/pak1/anapc7/gsk3ba/apc/cttn/arhgap17a	49	bp_dn	1098	463	0.105832	bPAC+vs.wt
274	d6	GO:0098662	inorganic cation transmembrane transport	51/1098	489/18284	8.66202e-05	0.00112523	0.000857613	atp2a1l/atp2a1/kcnj2a/casq1a/kcnh3/cacna1sb/atp1a2a/wnt5b/kcnd3/slc6a15/kcnd1/pkd2/itpr2/dhrs7cb/slc12a2/dmxl2/scara5/kcnc3a/atp6ap1la/kcnc4/slc6a11b/atp2b1b/slc8a4a/slc8a1b/kcnk15/slc9a6b/atp2b2/tmem38a/atp2c1/slc6a6b/aplnra/atp2a2a/wnk4b/slc24a4b/slc6a16a/aplnrb/asic1b/hecw1b/nedd4l/kcnn1b/kcnh7/cacng7a/kcnh5b/slc6a1a/atp1b1b/kcnc1b/si:dkey-151g10.3/slc6a4a/atp2b3a/bcl2l16/tmem175	51	bp_dn	1098	489	0.104294	bPAC+vs.wt
275	d6	GO:1902904	negative regulation of supramolecular fiber organization	14/1098	73/18284	9.64721e-05	0.00124718	0.000950563	add3a/sptbn1/sptbn2/apc2/add1/svilc/nck2a/ssh2b/camsap1a/capzb/sptb/sptan1/kank3/apc	14	bp_dn	1098	73	0.191781	bPAC+vs.wt
276	d6	GO:0051094	positive regulation of developmental process	30/1098	238/18284	9.77037e-05	0.00125107	0.00095353	mturn/fgfr1b/myod1/wnt5b/kdr/sox9a/cntn2/spry1/l1cama/plxna3/dlx1a/sox9b/add1/plxna2/brinp1/ano6/notch1a/stat3/aplnra/sox5/dlx2a/flt1/pde3a/aplnrb/dbn1/si:dkey-40c11.2/nelfb/cdon/plxnb1a/tiam1b	30	bp_dn	1098	238	0.12605	bPAC+vs.wt
277	d6	GO:0045446	endothelial cell differentiation	11/1098	48/18284	0.000100661	0.00128283	0.000977738	fbn2b/kdr/notch3/tcf7l1a/slc2a1a/mib1/add1/tll1/lama4/flt1/flt4	11	bp_dn	1098	48	0.229167	bPAC+vs.wt
278	d6	GO:0043010	camera-type eye development	49/1098	467/18284	0.000102184	0.0012961	0.000987845	ankrd33aa/psmd2/bbs9/myod1/ptch1/ptch2/foxg1a/efnb1/foxc1a/fzd5/wwtr1/sdk2b/dlx1a/sfrp1a/tcf7l1a/sox9b/lama1/mib1/foxc1b/sema6a/znf503/pard3ab/plxna2/phactr4b/ptpra/eftud2/stat3/bcor/epha4a/cadm1a/otx2a/zic1/cdh2/prickle2b/egr1/dlx2a/fzd8a/irx1a/igf1ra/pax2a/vax1/zic2a/pomgnt2/sox10/gle1/znf703/apc/med24/sipa1l3	49	bp_dn	1098	467	0.104925	bPAC+vs.wt
279	d6	GO:0021782	glial cell development	17/1098	102/18284	0.000114403	0.00144428	0.00110078	lama2/ndrg1b/gna13b/notch3/bace1/dock1/erbb2/pard3ab/foxd3/cadm1a/sptan1/arhgef10/egr1/prdm8b/pax2a/sox10/gle1	17	bp_dn	1098	102	0.166667	bPAC+vs.wt
280	d6	GO:0040017	positive regulation of locomotion	18/1098	112/18284	0.000118133	0.00148439	0.00113136	gnb1a/sema5bb/sema6bb/fam83ha/pdgfba/sema3b/si:dkey-49n23.1/sema3ga/sema3bl/sema3c/sema3gb/sema3fa/sema3ab/sema5ba/sema3e/znf703/dock8/sema4c	18	bp_dn	1098	112	0.160714	bPAC+vs.wt
281	d6	GO:0050804	modulation of chemical synaptic transmission	21/1098	143/18284	0.000126864	0.00157933	0.00120372	cel.2/nptx2a/nlgn2b/grm6a/grin2ca/grm3/grm8a/dlgap1a/grid2/cacng5b/cdh2/grid1a/lrrc4.2/grm4/erc1a/zzef1/cacng7a/npas4a/lrrc4.1/lrrc4ca/nlgn1	21	bp_dn	1098	143	0.146853	bPAC+vs.wt
282	d6	GO:0099177	regulation of trans-synaptic signaling	21/1098	143/18284	0.000126864	0.00157933	0.00120372	cel.2/nptx2a/nlgn2b/grm6a/grin2ca/grm3/grm8a/dlgap1a/grid2/cacng5b/cdh2/grid1a/lrrc4.2/grm4/erc1a/zzef1/cacng7a/npas4a/lrrc4.1/lrrc4ca/nlgn1	21	bp_dn	1098	143	0.146853	bPAC+vs.wt
283	d6	GO:0032879	regulation of localization	75/1098	813/18284	0.00013316	0.00165007	0.00125764	lama2/reck/kcnj2a/gnb1a/casq1a/kcnh3/cacna1sb/wnt5b/kcnd3/kcnd1/sema5bb/pkd2/sema6bb/fam83ha/itpr2/pdgfba/sema3b/dhrs7cb/syt3/plxna3/si:dkey-49n23.1/notch3/dmxl2/srebf2/sema3ga/kcnc3a/sema3bl/sema3c/kcnj10a/rab3ab/lama1/mib1/kcnc4/opn4.1/scamp5a/plxna2/robo4/ano6/sema3gb/notch1a/gpc5b/sema3fa/vcp/aplnra/srgap1a/wnk4b/rac1b/lama4/cacng5b/rtn4rl2a/syt6a/sema3ab/aplnrb/zgc:77486/hecw1b/doc2b/prox1a/…	75	bp_dn	1098	813	0.0922509	bPAC+vs.wt
284	d6	GO:0007507	heart development	57/1098	578/18284	0.00015601	0.00191558	0.00145999	fbln1/prkd2/acta1b/sh3pxd2b/nfat5a/fbn2b/ptch1/fhod3a/atp1a2a/ptch2/sox9a/wtip/pkd2/foxc1a/cyp26a1/vezf1b/wwtr1/smarcc1a/itgb1b/gna13b/glis2b/sdc2/flncb/tcf7l1a/grk3/sox9b/vclb/erbb2/mib1/chrd/slc8a4a/vcla/notch1a/pdlim4/ppp2r3a/aplnra/atp2a2a/ccm2/zfpm1/kif20a/cdh2/kmt2d/aplnrb/igf1ra/nexn/bmpr2b/heg1/bcl9/npnta/nckap1/med12/pak1/gsk3ba/apc/mat2aa/ctr9/fermt2	57	bp_dn	1098	578	0.0986159	bPAC+vs.wt
285	d6	GO:0006325	chromatin organization	35/1098	303/18284	0.000158547	0.00193788	0.00147699	jarid2b/brd4/smarcc1a/chd3/nsd3/ep400/satb1b/emsy/brpf3b/ubn2b/wacb/psme4a/kat6a/shprh/bag6/kat6b/kdm5ba/ash1l/baz1b/nsd2/hdac4/kmt2d/cabin1/hira/hcfc1b/nap1l1/yeats2/bag6l/chd8/kdm4b/setd1a/hoxb1b/l3mbtl1b/prdm9/hcfc2	35	bp_dn	1098	303	0.115512	bPAC+vs.wt
286	d6	GO:0002040	sprouting angiogenesis	20/1098	135/18284	0.000161159	0.00196089	0.00149453	tgfbr3/pkmb/reck/adgra2/thsd7aa/sdc2/slc2a1a/mib1/nrp1b/slc2a1b/ano6/arfgef2/aplnra/flt1/flt4/aplnrb/bmpr2b/esama/sema3e/nlgn1	20	bp_dn	1098	135	0.148148	bPAC+vs.wt
287	d6	GO:0098660	inorganic ion transmembrane transport	54/1098	540/18284	0.000162313	0.00196604	0.00149846	atp2a1l/atp2a1/kcnj2a/casq1a/kcnh3/cacna1sb/atp1a2a/wnt5b/kcnd3/slc6a15/kcnd1/pkd2/itpr2/dhrs7cb/slc12a2/dmxl2/scara5/kcnc3a/atp6ap1la/kcnc4/slc6a11b/atp2b1b/slc8a4a/ano6/slc8a1b/kcnk15/slc9a6b/atp2b2/tmem38a/atp2c1/slc6a6b/aplnra/gabra2a/atp2a2a/wnk4b/slc24a4b/slc6a16a/aplnrb/asic1b/hecw1b/nedd4l/kcnn1b/kcnh7/cacng7a/kcnh5b/slc6a1a/atp1b1b/kcnc1b/gabra5/si:dkey-151g10.3/slc6a4a/atp2b3a/bcl2l16/t…	54	bp_dn	1098	540	0.1	bPAC+vs.wt
288	d6	GO:0043242	negative regulation of protein-containing complex disassembly	12/1098	59/18284	0.000167569	0.0020206	0.00154004	add3a/sptbn1/sptbn2/apc2/add1/svilc/nck2a/camsap1a/capzb/sptb/sptan1/apc	12	bp_dn	1098	59	0.20339	bPAC+vs.wt
289	d6	GO:0051494	negative regulation of cytoskeleton organization	14/1098	77/18284	0.000175185	0.00207018	0.00157783	add3a/sptbn1/sptbn2/apc2/add1/svilc/nck2a/ssh2b/camsap1a/capzb/sptb/sptan1/kank3/apc	14	bp_dn	1098	77	0.181818	bPAC+vs.wt
290	d6	GO:0016331	morphogenesis of embryonic epithelium	13/1098	68/18284	0.000175531	0.00207018	0.00157783	bbs9/tbx18/shroom3/foxc1a/sfrp1a/arhgef19/mib1/phactr4b/vax1/zic2a/scrib/dvl3a/hoxb1b	13	bp_dn	1098	68	0.191176	bPAC+vs.wt
291	d6	GO:0043085	positive regulation of catalytic activity	42/1098	391/18284	0.000188545	0.00221396	0.00168741	met/fgfr1b/mertka/wnt5b/ddr2l/kdr/tyro3/pdgfba/gna13b/nos1/arhgef19/pdp2/erbb2/erbb4b/myo9aa/phactr4b/rptor/sipa1l1/ralgapa1/rapgefl1/gcn1/ralgapb/epha4a/dock6/tbc1d9/epha4b/rasgrp3/arhgap24/flt1/flt4/igf1ra/sipa1l2/rab3gap1/scrib/plce1/tbc1d30/rgl2/dock8/bcl2l16/tiam1b/insrb/sipa1l3	42	bp_dn	1098	391	0.107417	bPAC+vs.wt
292	d6	GO:1901879	regulation of protein depolymerization	12/1098	60/18284	0.000198165	0.00231681	0.0017658	add3a/sptbn1/sptbn2/apc2/add1/svilc/nck2a/camsap1a/capzb/sptb/sptan1/apc	12	bp_dn	1098	60	0.2	bPAC+vs.wt
293	d6	GO:0060173	limb development	14/1098	78/18284	0.000201888	0.00235012	0.00179119	sp8b/met/fgfr1b/sox9a/hoxc8a/foxc1a/sox9b/ap1g1/sp9/cdh2/irx1a/pi4kaa/med12/apc	14	bp_dn	1098	78	0.179487	bPAC+vs.wt
294	d6	GO:0098655	cation transmembrane transport	53/1098	533/18284	0.000214002	0.00245919	0.00187432	atp2a1l/atp2a1/kcnj2a/casq1a/kcnh3/cacna1sb/atp1a2a/wnt5b/kcnd3/slc6a15/kcnd1/pkd2/cnga3a/itpr2/dhrs7cb/slc12a2/dmxl2/scara5/kcnc3a/atp6ap1la/kcnc4/slc6a11b/atp2b1b/slc8a4a/slc8a1b/kcnk15/slc9a6b/atp2b2/tmem38a/atp2c1/slc6a6b/aplnra/atp2a2a/wnk4b/slc24a4b/slc6a16a/cacng5b/aplnrb/asic1b/hecw1b/nedd4l/kcnn1b/kcnh7/cacng7a/kcnh5b/slc6a1a/atp1b1b/kcnc1b/si:dkey-151g10.3/slc6a4a/atp2b3a/bcl2l16/tmem175	53	bp_dn	1098	533	0.0994371	bPAC+vs.wt
295	d6	GO:0048704	embryonic skeletal system morphogenesis	24/1098	181/18284	0.000218812	0.00250377	0.00190829	bmp3/ndnf/wnt5b/mecom/plxna3/dlx1a/lrp5/disc1/hoxc4a/hoxb3a/kat6a/med14/nbas/nolc1/hdac4/egr1/dlx2a/kmt2d/hcfc1b/hoxb4a/zic2a/bcl9/med12/pak1	24	bp_dn	1098	181	0.132597	bPAC+vs.wt
296	d6	GO:0007163	establishment or maintenance of cell polarity	18/1098	118/18284	0.000232419	0.00262595	0.00200142	wtip/notch1b/pard3bb/ckap5/pafah1b1a/lama1/pard3ab/stat3/rac1b/cdh2/aplnrb/scrib/crb1/carmil2/hoxb1b/dock8/llgl2/sipa1l3	18	bp_dn	1098	118	0.152542	bPAC+vs.wt
297	d6	GO:0042552	myelination	13/1098	70/18284	0.000237606	0.00267331	0.00203752	lama2/ndrg1b/gna13b/bace1/dock1/erbb2/pard3ab/epha4a/sptan1/fbxw7/epha4b/arhgef10/sox10	13	bp_dn	1098	70	0.185714	bPAC+vs.wt
298	d6	GO:0001822	kidney development	25/1098	194/18284	0.000255983	0.00286807	0.00218596	prkceb/pkd1a/bbs9/six2a/mecom/tyro3/pkd2/shroom3/foxc1a/cyp26a1/wwtr1/thsd7aa/glis2b/notch3/dnm2b/kcnj10a/mib1/cxadr/nup85/hdac4/pax2a/kirrel3l/bag6l/plce1/med12	25	bp_dn	1098	194	0.128866	bPAC+vs.wt
299	d6	GO:0035567	non-canonical Wnt signaling pathway	10/1098	45/18284	0.000271339	0.00301685	0.00229935	wnt5b/fzd5/sfrp2/sfrp1a/fzd3b/dact1/fzd8a/tpbga/ptk7a/dvl3a	10	bp_dn	1098	45	0.222222	bPAC+vs.wt
300	d6	GO:0048705	skeletal system morphogenesis	26/1098	206/18284	0.000271506	0.00301685	0.00229935	bmp3/ndnf/wnt5b/mecom/plxna3/dlx1a/lrp5/disc1/hoxc4a/hoxb3a/foxd3/kat6a/med14/nbas/nolc1/hdac4/cdh2/egr1/dlx2a/kmt2d/hcfc1b/hoxb4a/zic2a/bcl9/med12/pak1	26	bp_dn	1098	206	0.126214	bPAC+vs.wt
301	d6	GO:0072001	renal system development	25/1098	195/18284	0.00027727	0.00306822	0.0023385	prkceb/pkd1a/bbs9/six2a/mecom/tyro3/pkd2/shroom3/foxc1a/cyp26a1/wwtr1/thsd7aa/glis2b/notch3/dnm2b/kcnj10a/mib1/cxadr/nup85/hdac4/pax2a/kirrel3l/bag6l/plce1/med12	25	bp_dn	1098	195	0.128205	bPAC+vs.wt
302	d6	GO:0042692	muscle cell differentiation	31/1098	265/18284	0.000294132	0.00322825	0.00246048	acta1b/pygma/megf10/actn3a/smyd1a/myod1/fhod3a/wnt5b/foxc1a/cyp26a1/itgb1b/actn3b/flncb/grk3/scube3/dock1/dnm2b/erbb2/myo9aa/vcla/capzb/ambra1a/ppp2r3a/nexn/prox1a/kirrel3l/pomgnt2/dag1/apc/mat2aa/sema4c	31	bp_dn	1098	265	0.116981	bPAC+vs.wt
303	d6	GO:0010558	negative regulation of macromolecule biosynthetic process	47/1098	463/18284	0.000301243	0.00329286	0.00250972	jarid2b/hic1/sox9a/glis2b/dlx1a/scml4/chd3/sox9b/mta3/ago4/prdm12b/znf503/samd4a/cbfa2t2/cbfa2t3/hhatla/foxp1b/foxd3/kat6a/hif1ab/rxrba/bcor/kat6b/thrab/dlx2b/zfpm1/hdac4/dlx2a/foxp2/fezf2/puraa/zic2a/mta1/chd8/cnot10/cnot1/nelfb/insm1b/sox10/sin3b/mta2/ireb2/ythdf3/skila/znf703/l3mbtl1b/gatad2b	47	bp_dn	1098	463	0.101512	bPAC+vs.wt
304	d6	GO:0042074	cell migration involved in gastrulation	14/1098	81/18284	0.000304043	0.00331	0.00252278	eomesa/zeb2b/wnt5b/itgb1b/gna13b/lzts2a/chrd/itgav/ctnnd1/stat3/aplnra/cdh2/git2a/bcl2l16	14	bp_dn	1098	81	0.17284	bPAC+vs.wt
305	d6	GO:0007272	ensheathment of neurons	13/1098	72/18284	0.000317561	0.00342941	0.00261379	lama2/ndrg1b/gna13b/bace1/dock1/erbb2/pard3ab/epha4a/sptan1/fbxw7/epha4b/arhgef10/sox10	13	bp_dn	1098	72	0.180556	bPAC+vs.wt
306	d6	GO:0008366	axon ensheathment	13/1098	72/18284	0.000317561	0.00342941	0.00261379	lama2/ndrg1b/gna13b/bace1/dock1/erbb2/pard3ab/epha4a/sptan1/fbxw7/epha4b/arhgef10/sox10	13	bp_dn	1098	72	0.180556	bPAC+vs.wt
307	d6	GO:0007416	synapse assembly	12/1098	63/18284	0.00032003	0.00344224	0.00262357	cel.2/nlgn2b/nectin1b/lgi2a/sdk2b/slitrk3a/cdh2/lrrc4.2/nbeaa/npas4a/lrrc4.1/nlgn1	12	bp_dn	1098	63	0.190476	bPAC+vs.wt
308	d6	GO:0044093	positive regulation of molecular function	47/1098	466/18284	0.00034835	0.00371711	0.00283307	met/fgfr1b/rela/card11/mertka/wnt5b/ddr2l/kdr/tyro3/pdgfba/gna13b/nos1/arhgef19/pdp2/erbb2/erbb4b/myo9aa/phactr4b/rptor/sipa1l1/ralgapa1/rapgefl1/gcn1/ralgapb/epha4a/dock6/tbc1d9/wnk4b/epha4b/rasgrp3/arhgap24/flt1/flt4/igf1ra/sipa1l2/rab3gap1/scrib/plce1/sox19a/tbc1d30/si:dkey-151g10.3/rgl2/dock8/bcl2l16/tiam1b/insrb/sipa1l3	47	bp_dn	1098	466	0.100858	bPAC+vs.wt
309	d6	GO:0030001	metal ion transport	54/1098	557/18284	0.000350645	0.00372681	0.00284046	atp2a1l/atp2a1/kcnj2a/casq1a/kcnh3/cacna1sb/atp1a2a/wnt5b/kcnd3/slc6a15/kcnd1/pkd2/itpr2/dhrs7cb/slc12a2/scara5/kcnc3a/kcnj10a/kcnc4/slc6a11b/hcn4l/atp2b1b/slc8a4a/slc8a1b/tfr1a/kcnk15/slc9a6b/atp2b2/tmem38a/atp2c1/slc6a6b/aplnra/atp2a2a/wnk4b/slc24a4b/slc6a16a/cacng5b/aplnrb/asic1b/hecw1b/nedd4l/kcnn1b/kcnh7/cacng7a/kcnh5b/slc6a1a/atp1b1b/kcnc1b/si:dkey-151g10.3/slc6a4a/cachd1/atp2b3a/bcl2l16/tm…	54	bp_dn	1098	557	0.0969479	bPAC+vs.wt
310	d6	GO:0061053	somite development	21/1098	155/18284	0.000394157	0.00415643	0.0031679	tgfbr3/zeb2b/tbx18/wnt5b/tgfb2/foxc1a/cyp26a1/ptprub/crim1/notch3/lama1/mib1/ccdc80/chrd/itgav/notch1a/lamc1/epha4a/cdh2/apc/ctr9	21	bp_dn	1098	155	0.135484	bPAC+vs.wt
311	d6	GO:0055001	muscle cell development	26/1098	212/18284	0.000426204	0.00442513	0.0033727	acta1b/pygma/megf10/actn3a/smyd1a/myod1/fhod3a/cyp26a1/itgb1b/actn3b/flncb/grk3/scube3/dnm2b/erbb2/myo9aa/vcla/capzb/ambra1a/ppp2r3a/nexn/prox1a/pomgnt2/dag1/apc/mat2aa	26	bp_dn	1098	212	0.122642	bPAC+vs.wt
312	d6	GO:0001570	vasculogenesis	11/1098	56/18284	0.000426935	0.00442513	0.0033727	fbn2b/adgra2/vezf1b/wwtr1/sox18/mib1/nrp1b/aplnra/ccm2/flt1/aplnrb	11	bp_dn	1098	56	0.196429	bPAC+vs.wt
313	d6	GO:0001764	neuron migration	10/1098	48/18284	0.000472249	0.00484686	0.00369413	ndnf/met/cntn2/disc1/lama1/nhsl1b/cdh2/sema3ab/pomgnt2/scrib	10	bp_dn	1098	48	0.208333	bPAC+vs.wt
314	d6	GO:0007178	transmembrane receptor protein serine/threonine kinase signaling pathway	26/1098	214/18284	0.00049274	0.00501885	0.00382521	bmp3/tgfbr3/vasnb/zyx/tgfb2/acvr2ba/wwtr1/sfrp1a/lzts2a/lemd3/bcl9l/chrd/tgfb3/lats2/acvr2ab/b4galt5/fcho1/aplnra/ldlrad4a/tll1/aplnrb/bmpr2b/snw1/skila/znf703/rbms3	26	bp_dn	1098	214	0.121495	bPAC+vs.wt
315	d6	GO:0031333	negative regulation of protein-containing complex assembly	12/1098	66/18284	0.000500143	0.00505596	0.0038535	add3a/sptbn1/sptbn2/add1/svilc/nck2a/ssh2b/capzb/sptb/ldlrad4a/sptan1/kank3	12	bp_dn	1098	66	0.181818	bPAC+vs.wt
316	d6	GO:0031327	negative regulation of cellular biosynthetic process	47/1098	475/18284	0.000531858	0.00533644	0.00406727	jarid2b/hic1/sox9a/glis2b/dlx1a/scml4/chd3/sox9b/mta3/ago4/prdm12b/znf503/samd4a/cbfa2t2/cbfa2t3/hhatla/foxp1b/foxd3/kat6a/hif1ab/rxrba/bcor/kat6b/thrab/dlx2b/zfpm1/hdac4/dlx2a/foxp2/fezf2/puraa/zic2a/mta1/chd8/cnot10/cnot1/nelfb/insm1b/sox10/sin3b/mta2/ireb2/ythdf3/skila/znf703/l3mbtl1b/gatad2b	47	bp_dn	1098	475	0.0989474	bPAC+vs.wt
317	d6	GO:0006816	calcium ion transport	23/1098	181/18284	0.000542303	0.00542101	0.00413173	atp2a1l/atp2a1/casq1a/cacna1sb/wnt5b/pkd2/itpr2/dhrs7cb/atp2b1b/slc8a4a/slc8a1b/atp2b2/atp2c1/aplnra/atp2a2a/slc24a4b/cacng5b/aplnrb/cacng7a/si:dkey-151g10.3/cachd1/atp2b3a/bcl2l16	23	bp_dn	1098	181	0.127072	bPAC+vs.wt
318	d6	GO:0009798	axis specification	13/1098	76/18284	0.000547631	0.005454	0.00415687	rela/atp1a2a/pum1/tcf7l1a/chrd/ap2a1/lrp6/b4galt5/ccm2/tpbga/tle5/pak1/ctnnb2	13	bp_dn	1098	76	0.171053	bPAC+vs.wt
319	d6	GO:0097553	calcium ion transmembrane import into cytosol	10/1098	49/18284	0.000561843	0.00557489	0.00424901	casq1a/cacna1sb/wnt5b/pkd2/itpr2/dhrs7cb/slc8a4a/slc8a1b/aplnra/aplnrb	10	bp_dn	1098	49	0.204082	bPAC+vs.wt
320	d6	GO:0072175	epithelial tube formation	12/1098	67/18284	0.000576514	0.00569944	0.00434394	bbs9/sox9a/shroom3/arhgef19/sox9b/chrd/phactr4b/pax2a/zic2a/scrib/dvl3a/hoxb1b	12	bp_dn	1098	67	0.179104	bPAC+vs.wt
321	d6	GO:0030837	negative regulation of actin filament polymerization	11/1098	58/18284	0.000584912	0.00574024	0.00437504	add3a/sptbn1/sptbn2/add1/svilc/nck2a/ssh2b/capzb/sptb/sptan1/kank3	11	bp_dn	1098	58	0.189655	bPAC+vs.wt
322	d6	GO:0032272	negative regulation of protein polymerization	11/1098	58/18284	0.000584912	0.00574024	0.00437504	add3a/sptbn1/sptbn2/add1/svilc/nck2a/ssh2b/capzb/sptb/sptan1/kank3	11	bp_dn	1098	58	0.189655	bPAC+vs.wt
323	d6	GO:0060041	retina development in camera-type eye	31/1098	276/18284	0.00059385	0.00576969	0.00439748	psmd2/bbs9/ptch1/foxg1a/foxc1a/wwtr1/sdk2b/dlx1a/sfrp1a/sox9b/mib1/foxc1b/ptpra/stat3/bcor/cadm1a/otx2a/zic1/cdh2/prickle2b/egr1/dlx2a/irx1a/pax2a/vax1/zic2a/pomgnt2/sox10/gle1/apc/med24	31	bp_dn	1098	276	0.112319	bPAC+vs.wt
324	d6	GO:0009890	negative regulation of biosynthetic process	47/1098	479/18284	0.000638096	0.00617209	0.00470418	jarid2b/hic1/sox9a/glis2b/dlx1a/scml4/chd3/sox9b/mta3/ago4/prdm12b/znf503/samd4a/cbfa2t2/cbfa2t3/hhatla/foxp1b/foxd3/kat6a/hif1ab/rxrba/bcor/kat6b/thrab/dlx2b/zfpm1/hdac4/dlx2a/foxp2/fezf2/puraa/zic2a/mta1/chd8/cnot10/cnot1/nelfb/insm1b/sox10/sin3b/mta2/ireb2/ythdf3/skila/znf703/l3mbtl1b/gatad2b	47	bp_dn	1098	479	0.0981211	bPAC+vs.wt
325	d6	GO:0043254	regulation of protein-containing complex assembly	19/1098	139/18284	0.000654264	0.00626059	0.00477163	add3a/zgc:158689/napbb/sptbn1/cdc42ep1a/sptbn2/add1/svilc/nck2a/ssh2b/capzb/sptb/ldlrad4a/sptan1/napba/dbn1/kank3/si:dkey-40c11.2/cttn	19	bp_dn	1098	139	0.136691	bPAC+vs.wt
326	d6	GO:0060026	convergent extension	21/1098	161/18284	0.000657437	0.00626059	0.00477163	zeb2b/wnt5b/mapk9/hipk2/gna13b/glis2b/lzts2a/disc1/chrd/lats2/ptpra/cdh2/kmt2d/tpbga/fynb/scrib/dvl3a/pak1/usp4/bcl2l16/ctnnb2	21	bp_dn	1098	161	0.130435	bPAC+vs.wt
327	d6	GO:0030833	regulation of actin filament polymerization	16/1098	108/18284	0.000704497	0.00662375	0.00504842	add3a/zgc:158689/sptbn1/cdc42ep1a/sptbn2/add1/svilc/nck2a/ssh2b/capzb/sptb/sptan1/dbn1/kank3/si:dkey-40c11.2/cttn	16	bp_dn	1098	108	0.148148	bPAC+vs.wt
328	d6	GO:0043244	regulation of protein-containing complex disassembly	13/1098	78/18284	0.000707563	0.0066294	0.00505272	add3a/sptbn1/sptbn2/apc2/add1/svilc/nck2a/camsap1a/capzb/sptb/sptan1/gle1/apc	13	bp_dn	1098	78	0.166667	bPAC+vs.wt
329	d6	GO:0035725	sodium ion transmembrane transport	17/1098	119/18284	0.000744564	0.00692779	0.00528015	atp1a2a/slc6a15/slc12a2/slc6a11b/slc8a4a/slc8a1b/slc9a6b/slc6a6b/wnk4b/slc6a16a/asic1b/hecw1b/nedd4l/slc6a1a/atp1b1b/si:dkey-151g10.3/slc6a4a	17	bp_dn	1098	119	0.142857	bPAC+vs.wt
330	d6	GO:0060562	epithelial tube morphogenesis	29/1098	256/18284	0.000766131	0.00710388	0.00541436	bbs9/atp1a2a/sox9a/wtip/pkd2/shroom3/glis2b/arhgef19/sox9b/pard3ab/chrd/phactr4b/slc8a4a/ppp2r3a/atp2a2a/eya1/zfpm1/sema3ab/bmpr2b/pax2a/zic2a/scrib/ppp2r2aa/sox10/dvl3a/pak1/hoxb1b/gsk3ba/apc	29	bp_dn	1098	256	0.113281	bPAC+vs.wt
331	d6	GO:0003401	axis elongation	10/1098	51/18284	0.000783397	0.0071896	0.0054797	zeb2b/wnt5b/glis2b/itgav/ap1g1/stat3/cdh2/tpbga/ptk7a/dvl3a	10	bp_dn	1098	51	0.196078	bPAC+vs.wt
332	d6	GO:0006606	protein import into nucleus	10/1098	51/18284	0.000783397	0.0071896	0.0054797	nup214/pom121/nup155/nup85/tprb/cse1l/ipo4/kpna4/nup50/nup153	10	bp_dn	1098	51	0.196078	bPAC+vs.wt
333	d6	GO:0060402	calcium ion transport into cytosol	10/1098	51/18284	0.000783397	0.0071896	0.0054797	casq1a/cacna1sb/wnt5b/pkd2/itpr2/dhrs7cb/slc8a4a/slc8a1b/aplnra/aplnrb	10	bp_dn	1098	51	0.196078	bPAC+vs.wt
334	d6	GO:0060401	cytosolic calcium ion transport	11/1098	60/18284	0.000788844	0.00721497	0.00549903	casq1a/cacna1sb/wnt5b/pkd2/itpr2/dhrs7cb/slc8a4a/slc8a1b/aplnra/aplnrb/bcl2l16	11	bp_dn	1098	60	0.183333	bPAC+vs.wt
335	d6	GO:0055082	cellular chemical homeostasis	36/1098	343/18284	0.000806292	0.00734956	0.00560161	atp2a1l/atp2a1/gpr17/slc4a4b/casq1a/cacna1sb/atp1a2a/wnt5b/pkd2/slc4a10b/itpr2/hk2/dhrs7cb/dmxl2/scara5/wwox/opn4.1/atp2b1b/slc8a4a/cherp/slc8a1b/tfr1a/slc9a6b/atp2b2/atp2c1/aplnra/atp2a2a/slc24a4b/atp13a1/aplnrb/c2cd2l/atp13a2/atp1b1b/ireb2/atp2b3a/tmem175	36	bp_dn	1098	343	0.104956	bPAC+vs.wt
336	d6	GO:0034220	ion transmembrane transport	62/1098	685/18284	0.000810331	0.00736142	0.00561065	atp2a1l/atp2a1/kcnj2a/casq1a/kcnh3/cacna1sb/atp1a2a/wnt5b/kcnd3/slc6a15/kcnd1/slc25a55b/pkd2/cnga3a/itpr2/dhrs7cb/slc1a2b/slc1a3b/slc12a2/slc1a6/dmxl2/scara5/kcnc3a/atp6ap1la/kcnj10a/kcnc4/slc6a11b/atp2b1b/slc8a4a/ano6/slc8a1b/kcnk15/slc9a6b/atp2b2/tmem38a/atp2c1/slc6a6b/aplnra/gabra2a/atp2a2a/wnk4b/slc24a4b/slc6a16a/cacng5b/aplnrb/asic1b/hecw1b/nedd4l/kcnn1b/kcnh7/cacng7a/kcnh5b/slc6a1a/atp1b1b/…	62	bp_dn	1098	685	0.0905109	bPAC+vs.wt
337	d6	GO:0045934	negative regulation of nucleobase-containing compound metabolic process	43/1098	434/18284	0.000876511	0.00785646	0.00598795	jarid2b/hic1/sox9a/glis2b/dlx1a/scml4/chd3/sox9b/mta3/tent5ab/prdm12b/znf503/cbfa2t2/cbfa2t3/foxp1b/foxd3/kat6a/hif1ab/rxrba/bcor/kat6b/thrab/dlx2b/zfpm1/nbas/hdac4/dlx2a/foxp2/fezf2/puraa/zic2a/mta1/chd8/cnot1/nelfb/insm1b/sox10/sin3b/mta2/skila/znf703/l3mbtl1b/gatad2b	43	bp_dn	1098	434	0.0990783	bPAC+vs.wt
338	d6	GO:0033674	positive regulation of kinase activity	17/1098	121/18284	0.000901804	0.00805632	0.00614028	met/fgfr1b/mertka/ddr2l/kdr/tyro3/pdgfba/erbb2/erbb4b/rptor/gcn1/epha4a/epha4b/flt1/flt4/igf1ra/insrb	17	bp_dn	1098	121	0.140496	bPAC+vs.wt
339	d6	GO:0030522	intracellular receptor signaling pathway	11/1098	61/18284	0.000911042	0.00808512	0.00616223	ar/foxc1a/cyp26a1/wwtr1/rxrba/ctbp1/thrab/crabp2b/zic2a/cnot1/apc	11	bp_dn	1098	61	0.180328	bPAC+vs.wt
340	d6	GO:0051170	import into nucleus	10/1098	52/18284	0.000918531	0.00812477	0.00619245	nup214/pom121/nup155/nup85/tprb/cse1l/ipo4/kpna4/nup50/nup153	10	bp_dn	1098	52	0.192308	bPAC+vs.wt
341	d6	GO:0070588	calcium ion transmembrane transport	20/1098	154/18284	0.000923135	0.00813872	0.00620308	atp2a1l/atp2a1/casq1a/cacna1sb/wnt5b/pkd2/itpr2/dhrs7cb/atp2b1b/slc8a4a/slc8a1b/atp2b2/atp2c1/aplnra/atp2a2a/slc24a4b/aplnrb/cacng7a/atp2b3a/bcl2l16	20	bp_dn	1098	154	0.12987	bPAC+vs.wt
342	d6	GO:0030003	cellular cation homeostasis	34/1098	321/18284	0.000948349	0.00833369	0.00635168	atp2a1l/atp2a1/gpr17/slc4a4b/casq1a/cacna1sb/atp1a2a/wnt5b/pkd2/slc4a10b/itpr2/dhrs7cb/dmxl2/scara5/wwox/opn4.1/atp2b1b/slc8a4a/cherp/slc8a1b/tfr1a/slc9a6b/atp2b2/atp2c1/aplnra/atp2a2a/slc24a4b/atp13a1/aplnrb/atp13a2/atp1b1b/ireb2/atp2b3a/tmem175	34	bp_dn	1098	321	0.105919	bPAC+vs.wt
343	d6	GO:0045229	external encapsulating structure organization	22/1098	177/18284	0.000954572	0.00836106	0.00637254	fbln1/ndnf/col4a2/reck/adamts8a/col5a2b/col8a2/paplna/col17a1a/wwtr1/thbd/col5a3a/si:dkey-6n6.1/col4a5/col14a1a/col16a1/mmp15a/mmp16b/lama4/ntng1a/kirrel3l/plce1	22	bp_dn	1098	177	0.124294	bPAC+vs.wt
344	d6	GO:0007264	small GTPase mediated signal transduction	33/1098	309/18284	0.000972256	0.00843523	0.00642907	gpr17/spry1/gna13b/shoc2/cdc42ep1a/dock1/robo4/phactr4b/sipa1l1/ralgapa1/stard8/rapgefl1/arfgef2/ralgapb/dock6/dennd4a/dlc1/rac1b/rasgrp3/arhgef10/arhgap24/rasip1/ksr1b/rock1/sipa1l2/plce1/rab9b/arhgef18b/rgl2/dock8/arhgap17a/tiam1b/sipa1l3	33	bp_dn	1098	309	0.106796	bPAC+vs.wt
345	d6	GO:0051216	cartilage development	21/1098	166/18284	0.000981862	0.00843523	0.00642907	fgfr1b/rerea/wnt5b/sox9a/foxc1a/acvr2ba/dlx1a/disc1/sox9b/foxc1b/tgfb3/foxd3/kat6a/nsd2/sox5/cdh2/dlx2a/kmt2d/hcfc1b/irx5a/rbms3	21	bp_dn	1098	166	0.126506	bPAC+vs.wt
346	d6	GO:0051056	regulation of small GTPase mediated signal transduction	18/1098	133/18284	0.00100854	0.00863679	0.0065827	gpr17/spry1/shoc2/robo4/sipa1l1/ralgapa1/stard8/arfgef2/ralgapb/dennd4a/dlc1/arhgef10/arhgap24/rasip1/sipa1l2/arhgef18b/arhgap17a/sipa1l3	18	bp_dn	1098	133	0.135338	bPAC+vs.wt
347	d6	GO:0008064	regulation of actin polymerization or depolymerization	16/1098	112/18284	0.00105239	0.0089553	0.00682545	add3a/zgc:158689/sptbn1/cdc42ep1a/sptbn2/add1/svilc/nck2a/ssh2b/capzb/sptb/sptan1/dbn1/kank3/si:dkey-40c11.2/cttn	16	bp_dn	1098	112	0.142857	bPAC+vs.wt
348	d6	GO:0030832	regulation of actin filament length	16/1098	112/18284	0.00105239	0.0089553	0.00682545	add3a/zgc:158689/sptbn1/cdc42ep1a/sptbn2/add1/svilc/nck2a/ssh2b/capzb/sptb/sptan1/dbn1/kank3/si:dkey-40c11.2/cttn	16	bp_dn	1098	112	0.142857	bPAC+vs.wt
349	d6	GO:0060042	retina morphogenesis in camera-type eye	17/1098	123/18284	0.00108649	0.00915856	0.00698038	bbs9/ptch1/foxg1a/foxc1a/sdk2b/sfrp1a/foxc1b/stat3/bcor/zic1/cdh2/egr1/irx1a/vax1/zic2a/gle1/med24	17	bp_dn	1098	123	0.138211	bPAC+vs.wt
350	d6	GO:0002244	hematopoietic progenitor cell differentiation	18/1098	134/18284	0.00110116	0.00924504	0.00704629	pomca/kdr/notch1b/hdac7a/notch3/nos1/mib1/prdm12b/tgfb3/ap2a1/notch1a/hif1ab/flt1/flt4/mbd6/lrsam1/nelfb/pak1	18	bp_dn	1098	134	0.134328	bPAC+vs.wt
351	d6	GO:0030042	actin filament depolymerization	10/1098	54/18284	0.00124625	0.0103431	0.0078832	add3a/sptbn1/cfl2/sptbn2/add1/svilc/nck2a/capzb/sptb/sptan1	10	bp_dn	1098	54	0.185185	bPAC+vs.wt
352	d6	GO:0071599	otic vesicle development	10/1098	54/18284	0.00124625	0.0103431	0.0078832	sox9a/esrrga/sox9b/mib1/chrd/eya1/pax2a/sox10/hoxb1b/apc	10	bp_dn	1098	54	0.185185	bPAC+vs.wt
353	d6	GO:0043087	regulation of GTPase activity	25/1098	216/18284	0.00126535	0.0104393	0.00795651	plxna3/arhgef19/myo9aa/plxna2/sipa1l1/ralgapa1/rapgefl1/ralgapb/dock6/tbc1d9/dab2ipa/rasgrp3/arhgap24/rasip1/sipa1l2/rab3gap1/scrib/plce1/tbc1d30/plxnb1a/rasal2/rgl2/dock8/tiam1b/sipa1l3	25	bp_dn	1098	216	0.115741	bPAC+vs.wt
354	d6	GO:0010720	positive regulation of cell development	12/1098	73/18284	0.00126949	0.0104393	0.00795651	myod1/cntn2/l1cama/plxna3/add1/plxna2/stat3/pde3a/dbn1/si:dkey-40c11.2/plxnb1a/tiam1b	12	bp_dn	1098	73	0.164384	bPAC+vs.wt
355	d6	GO:0035148	tube formation	12/1098	73/18284	0.00126949	0.0104393	0.00795651	bbs9/sox9a/shroom3/arhgef19/sox9b/chrd/phactr4b/pax2a/zic2a/scrib/dvl3a/hoxb1b	12	bp_dn	1098	73	0.164384	bPAC+vs.wt
356	d6	GO:0043583	ear development	22/1098	181/18284	0.00128284	0.0105169	0.00801567	rerea/wnt5b/sox9a/slc12a2/lrp5/esrrga/myo7aa/sox9b/mib1/chrd/b4galt5/stat3/eya1/cdh2/irx1a/igf1ra/pax2a/sox10/dacha/med12/hoxb1b/apc	22	bp_dn	1098	181	0.121547	bPAC+vs.wt
357	d6	GO:0006873	cellular ion homeostasis	34/1098	327/18284	0.00130365	0.0106551	0.00812098	atp2a1l/atp2a1/gpr17/slc4a4b/casq1a/cacna1sb/atp1a2a/wnt5b/pkd2/slc4a10b/itpr2/dhrs7cb/dmxl2/scara5/wwox/opn4.1/atp2b1b/slc8a4a/cherp/slc8a1b/tfr1a/slc9a6b/atp2b2/atp2c1/aplnra/atp2a2a/slc24a4b/atp13a1/aplnrb/atp13a2/atp1b1b/ireb2/atp2b3a/tmem175	34	bp_dn	1098	327	0.103976	bPAC+vs.wt
358	d6	GO:0051347	positive regulation of transferase activity	18/1098	138/18284	0.00154754	0.0123849	0.0094394	met/fgfr1b/mertka/wnt5b/ddr2l/kdr/tyro3/pdgfba/erbb2/erbb4b/rptor/gcn1/epha4a/epha4b/flt1/flt4/igf1ra/insrb	18	bp_dn	1098	138	0.130435	bPAC+vs.wt
359	d6	GO:0021536	diencephalon development	13/1098	85/18284	0.00160874	0.0128365	0.00978358	ndnf/arxa/dmrta2/gli2b/disc1/mib1/nkx2.1/notch1a/eya1/fezf2/zic2a/wnt3/med12	13	bp_dn	1098	85	0.152941	bPAC+vs.wt
360	d6	GO:0006874	cellular calcium ion homeostasis	25/1098	220/18284	0.0016373	0.0130257	0.00992779	atp2a1l/atp2a1/gpr17/casq1a/cacna1sb/atp1a2a/wnt5b/pkd2/itpr2/dhrs7cb/wwox/opn4.1/atp2b1b/slc8a4a/cherp/slc8a1b/atp2b2/atp2c1/aplnra/atp2a2a/slc24a4b/atp13a1/aplnrb/atp13a2/atp2b3a	25	bp_dn	1098	220	0.113636	bPAC+vs.wt
361	d6	GO:0006338	chromatin remodeling	19/1098	150/18284	0.00164836	0.013075	0.0099654	jarid2b/brd4/smarcc1a/chd3/satb1b/psme4a/kat6a/shprh/kat6b/kdm5ba/ash1l/baz1b/hcfc1b/nap1l1/yeats2/chd8/kdm4b/hoxb1b/hcfc2	19	bp_dn	1098	150	0.126667	bPAC+vs.wt
362	d6	GO:0048916	posterior lateral line development	11/1098	66/18284	0.00178011	0.0139154	0.0106059	gnb1a/shroom3/lrp5/erbb2/mib1/ctnnd1/stat3/hoxb8a/rtn4rl2a/apc/llgl2	11	bp_dn	1098	66	0.166667	bPAC+vs.wt
363	d6	GO:1902531	regulation of intracellular signal transduction	49/1098	530/18284	0.00178206	0.0139154	0.0106059	met/gpr17/ppm1aa/pak2a/brd4/spry1/gpr37b/gpr37l1a/pdgfba/mapk8ip2/shoc2/zdhhc17/erbb2/lemd3/robo4/nck2a/sipa1l1/ralgapa1/stard8/wacb/pde11a/tmem127/arfgef2/dact1/ralgapb/bcor/map4k4/gpr137c/aplnra/fbxw7/dennd4a/dlc1/arhgef10/arhgap24/pde3a/aplnrb/adgrv1/igf1ra/gpr37l1b/rasip1/vax1/sipa1l2/arhgef18b/pak1/gsk3aa/bcl2l16/arhgap17a/insrb/sipa1l3	49	bp_dn	1098	530	0.0924528	bPAC+vs.wt
364	d6	GO:0061448	connective tissue development	21/1098	174/18284	0.00178535	0.0139154	0.0106059	fgfr1b/rerea/wnt5b/sox9a/foxc1a/acvr2ba/dlx1a/disc1/sox9b/foxc1b/tgfb3/foxd3/kat6a/nsd2/sox5/cdh2/dlx2a/kmt2d/hcfc1b/irx5a/rbms3	21	bp_dn	1098	174	0.12069	bPAC+vs.wt
365	d6	GO:0021532	neural tube patterning	10/1098	57/18284	0.00191084	0.0148206	0.0112958	notum1a/wnt5b/cyp26a1/myh9b/tcf7l1a/otx2a/cdh2/gbx1/pax2a/apc	10	bp_dn	1098	57	0.175439	bPAC+vs.wt
366	d6	GO:0032271	regulation of protein polymerization	16/1098	119/18284	0.00201055	0.0151569	0.0115521	add3a/zgc:158689/sptbn1/cdc42ep1a/sptbn2/add1/svilc/nck2a/ssh2b/capzb/sptb/sptan1/dbn1/kank3/si:dkey-40c11.2/cttn	16	bp_dn	1098	119	0.134454	bPAC+vs.wt
367	d6	GO:0072073	kidney epithelium development	11/1098	67/18284	0.00201653	0.0151569	0.0115521	prkceb/mecom/tyro3/pkd2/shroom3/foxc1a/thsd7aa/glis2b/dnm2b/mib1/kirrel3l	11	bp_dn	1098	67	0.164179	bPAC+vs.wt
368	d6	GO:0030198	extracellular matrix organization	21/1098	176/18284	0.00205689	0.0152369	0.0116131	fbln1/ndnf/col4a2/reck/adamts8a/col5a2b/col8a2/paplna/col17a1a/thbd/col5a3a/si:dkey-6n6.1/col4a5/col14a1a/col16a1/mmp15a/mmp16b/lama4/ntng1a/kirrel3l/plce1	21	bp_dn	1098	176	0.119318	bPAC+vs.wt
369	d6	GO:0043062	extracellular structure organization	21/1098	176/18284	0.00205689	0.0152369	0.0116131	fbln1/ndnf/col4a2/reck/adamts8a/col5a2b/col8a2/paplna/col17a1a/thbd/col5a3a/si:dkey-6n6.1/col4a5/col14a1a/col16a1/mmp15a/mmp16b/lama4/ntng1a/kirrel3l/plce1	21	bp_dn	1098	176	0.119318	bPAC+vs.wt
370	d6	GO:0019725	cellular homeostasis	39/1098	401/18284	0.00207973	0.0153637	0.0117098	atp2a1l/atp2a1/gpr17/slc4a4b/casq1a/cacna1sb/atp1a2a/wnt5b/pkd2/slc4a10b/itpr2/hk2/dhrs7cb/slc12a2/dmxl2/scara5/flncb/wwox/opn4.1/atp2b1b/slc8a4a/cherp/slc8a1b/tfr1a/slc9a6b/atp2b2/atp2c1/aplnra/atp2a2a/slc24a4b/atp13a1/aplnrb/plaa/c2cd2l/atp13a2/atp1b1b/ireb2/atp2b3a/tmem175	39	bp_dn	1098	401	0.0972569	bPAC+vs.wt
371	d6	GO:0048701	embryonic cranial skeleton morphogenesis	20/1098	165/18284	0.00215321	0.015863	0.0120903	bmp3/ndnf/wnt5b/mecom/dlx1a/lrp5/disc1/kat6a/med14/nbas/nolc1/hdac4/egr1/dlx2a/kmt2d/hcfc1b/zic2a/bcl9/med12/pak1	20	bp_dn	1098	165	0.121212	bPAC+vs.wt
372	d6	GO:0090092	regulation of transmembrane receptor protein serine/threonine kinase signaling pathway	19/1098	154/18284	0.0022399	0.0164117	0.0125085	bmp3/tgfbr3/vasnb/tgfb2/sfrp1a/lzts2a/lemd3/bcl9l/chrd/tgfb3/b4galt5/aplnra/ldlrad4a/tll1/aplnrb/snw1/skila/znf703/rbms3	19	bp_dn	1098	154	0.123377	bPAC+vs.wt
[truncated: 1,549 more rows]
