# Supplementary material for: Exposure to elevated glucocorticoid during development primes altered transcriptional responses to acute stress in adulthood
Source: iScience. 2024 May 31;27(7):110160. doi: 10.1016/j.isci.2024.110160 (PMC11233911; doi:10.1016/j.isci.2024.110160)
Supplement: Data S2. Tables S1–S11 [file mmc3.zip › Table S3. Results of GSEA to cell-type makers for DEGs_6 dpf.csv]

	ID	Description	setSize	enrichmentScore	NES	pvalue	p.adjust	qvalue	rank	leading_edge	core_enrichment
progenitors	progenitors	progenitors	153	0.529732653685433	3.97120324140208	1e-10	2.15e-09	1.68421052631579e-09	923	tags=72%, list=28%, signal=54%	cebpd/si:dkey-85k7.7/gins2/orc6/ube2t/ing5b/gins3/trip13/mad2l1/im:7152348/cenpk/fen1/knstrn/asf1ba/CABZ01074745.1/fosab/cenpn/haus1/tyms/ncaph2/orc4/spc24/chtf8/gins4/cdc20/rpa3/slc29a2/prim1/cdca8/haus3/fabp7b/si:dkey-185e18.7/dck/cdc45/armc1l/mis12/pcna/zgc:110540/mibp/si:dkey-6i22.5/psmc3ip/ube2c/dhfr/cks1b/cdk1/pane1/cenph/cdk2/birc5a/esco2/dtymk/chek1/traip/snrpg/nudt1/primpol/swi5/banf1/rp…
progenitors (cycling)	progenitors (cycling)	progenitors (cycling)	72	0.540389977596067	3.29747176274697	1e-10	2.15e-09	1.68421052631579e-09	921	tags=75%, list=28%, signal=55%	mad2l1bp/gins2/mad2l1/cenpk/CABZ01074745.1/cenpn/spc24/cdc20/cdca8/armc1l/pcna/ube2c/cks1b/cdk1/pane1/birc5a/traip/snrpg/banf1/nsl1/si:dkey-57a22.11/ndc80/mis18a/cks2/snrpf/cenpw/snu13b/pttg1/dkc1/si:ch211-125e6.8/crabp2a/mcm4/nutf2l/g2e3/hells/cep72/kif11/si:dkeyp-117h8.4/mus81/snrpe/hmgb2a/ncapg/cenpf/oip5/si:ch73-281n10.2/mcm5/cdca5/ranbp1/hmgn2/prc1b/cdca7a/snrpd3/pbk/pif1
pharangeal arch/pectoral fin (mesoderm)	pharangeal arch/pectoral fin (mesoderm)	pharangeal arch/pectoral fin (mesoderm)	45	0.536904530582019	2.83196411079409	2.4344104858126e-07	3.48932169633139e-06	2.73337317705275e-06	1283	tags=91%, list=39%, signal=56%	klf2a/si:ch73-335l21.4/cebpd/si:ch211-170d8.8/bzw1b/cnn2/zgc:158343/klf3/s100v2/agtr2/rnd3b/fstl1a/glipr2l/cldn11a/mfap2/ramp2/wfdc2/mfap5/pigr/ahnak/crabp2a/spon2b/fkbp7/fstl1b/fibina/s100a10b/sult1st1/pmp22a/pdgfrl/colec12/tmem176/fmoda/lpar1/uap1/si:ch211-286o17.1/sult1st6/akap12b/emp2/pmp22b/tsku/tspan4b
oligodendrocytes	oligodendrocytes	oligodendrocytes	49	0.370076591684196	2.02030692208665	0.000915160127891462	0.00983797137483321	0.00770661160329652	1389	tags=78%, list=42%, signal=45%	elovl1a/nfkbiab/csrnp1a/mcl1b/itpkcb/arhgef39/nfkbiaa/rnd3b/gadd45ga/zgc:92242/glipr2l/cd59/timd4/ppp1r14aa/si:ch73-335m24.2/cx47.1/si:ch211-125c23.3/zwi/ninj2/angptl7/si:dkey-200l5.4/pmp22a/rgcc/s100b/tmem176/si:ch73-233k15.2/pla1a/fstl3/csrp1b/fxyd1/akap12b/emp2/pmp22b/fabp7a/atpv0e2/mbpa/mdka/efhd1
