# Supplementary material for: Exposure to elevated glucocorticoid during development primes altered transcriptional responses to acute stress in adulthood
Source: iScience. 2024 May 31;27(7):110160. doi: 10.1016/j.isci.2024.110160 (PMC11233911; doi:10.1016/j.isci.2024.110160)
Supplement: Data S2. Tables S1–S11 [file mmc3.zip › Table S4. List of Adult LD-DEGs.csv]

	logFC	logCPM	F	PValue	FDR	id	ensembl_gene_id	zfin_id_symbol	description	mean.cpm.sub	mean.cpm.cont	t.test	source	GC_primed	exp.type
ENSDARG00000011929|plp1b	-0.687092000883903	9.37568408161609	17.9158644530902	0.000120279405797676	0.00203147428609834	ENSDARG00000011929|plp1b	ENSDARG00000011929	plp1b	proteolipid protein 1b [Source:ZFIN;Acc:ZDB-GENE-030710-6]	684.61878079033	1102.27326845653	0.00012393718335482	DEG3	no	ad.onset
ENSDARG00000038609|mpz	-0.717001287193568	9.32689391236933	28.1510396221074	0.00000377529694231362	0.000184471372161677	ENSDARG00000038609|mpz	ENSDARG00000038609	mpz	myelin protein zero [Source:ZFIN;Acc:ZDB-GENE-010724-4]	665.836744346667	1094.4865176729	0.000230687862771216	DEG3	no	ad.onset
ENSDARG00000089372|clk4a	0.811876032074451	9.26034910389355	80.3428560011353	0.0000000000230816551576979	0.0000000302734129752544	ENSDARG00000089372|clk4a	ENSDARG00000089372	clk4a		1027.35411427727	585.215973638736	0.0011797395389699	DEG3	no	ad.onset
ENSDARG00000061233|abcc5	0.585634259971631	9.25368305910391	50.3118985991291	0.00000000985831106376913	0.00000282588566130836	ENSDARG00000061233|abcc5	ENSDARG00000061233	abcc5	ATP-binding cassette, sub-family C (CFTR/MRP), member 5 [Source:ZFIN;Acc:ZDB-GENE-050517-17]	845.488624491093	563.383252438948	0.00394873569958023	DEG3	no	ad.onset
ENSDARG00000059768|gpatch8	0.587678232003774	9.20560545740499	62.264112414989	0.000000000716275958188666	0.000000343261478424261	ENSDARG00000059768|gpatch8	ENSDARG00000059768	gpatch8	G patch domain containing 8 [Source:ZFIN;Acc:ZDB-GENE-030131-6966]	941.367014416521	626.388802603243	0.00368246576692417	DEG3	no	ad.onset
ENSDARG00000029818|srsf5a	0.614455661173419	9.07058305856713	18.4836228428004	0.0000976355508415675	0.00175927543526526	ENSDARG00000029818|srsf5a	ENSDARG00000029818	srsf5a	serine and arginine rich splicing factor 5a [Source:ZFIN;Acc:ZDB-GENE-030131-7336]	769.198237358238	502.405386377921	0.013120190104691	DEG3	no	ad.onset
ENSDARG00000098574|srsf11	0.652233642305268	8.97043650419194	49.2914064406974	0.0000000125292857029273	0.00000321886391460771	ENSDARG00000098574|srsf11	ENSDARG00000098574	srsf11	serine and arginine rich splicing factor 11 [Source:ZFIN;Acc:ZDB-GENE-030131-605]	709.34532304554	451.343850910989	0.00797176570818697	DEG3	no	ad.onset
ENSDARG00000045639|elavl4	-1.90489813599793	8.93032111230479	29.9067653300548	0.00000220306079129797	0.000121460785219348	ENSDARG00000045639|elavl4	ENSDARG00000045639	elavl4	ELAV like neuron-specific RNA binding protein 4 [Source:ZFIN;Acc:ZDB-GENE-990415-246]	151.981679288896	569.212417360159	0.00578389828872118	DEG3	yes	non.spec
ENSDARG00000090615|cd59	-0.67284928620546	8.83528997608556	19.1125961349559	0.0000776909436013131	0.00149387215628451	ENSDARG00000090615|cd59	ENSDARG00000090615	cd59	CD59 molecule (CD59 blood group) [Source:ZFIN;Acc:ZDB-GENE-030131-7871]	507.774454482393	809.512493631176	0.000210873549211642	DEG3	no	cd59
ENSDARG00000098280|rbm5	0.743984005590498	8.80412279544679	83.7070614847766	0.0000000000128972602636632	0.000000024723055828499	ENSDARG00000098280|rbm5	ENSDARG00000098280	rbm5	RNA binding motif protein 5 [Source:ZFIN;Acc:ZDB-GENE-030131-3022]	697.700531356977	416.583111343853	0.00213056016832899	DEG3	no	ad.onset
ENSDARG00000069074|cry3a	0.845381953327575	8.71153973116912	122.056589510924	0.0000000000000429454457394564	0.000000000535100253913627	ENSDARG00000069074|cry3a	ENSDARG00000069074	cry3a	cryptochrome circadian regulator 3a [Source:ZFIN;Acc:ZDB-GENE-010426-4]	746.142798881314	415.264527414191	0.000210255401186139	DEG3	no	t.tempo
ENSDARG00000102883|sptbn1	-0.669531775233057	8.6086744011311	10.161883034177	0.00268454608517265	0.0176607414050957	ENSDARG00000102883|sptbn1	ENSDARG00000102883	sptbn1	spectrin, beta, non-erythrocytic 1 [Source:NCBI gene (formerly Entrezgene);Acc:553451]	257.83474722746	410.122229336184	0.00178396707740899	DEG3	no	t.tempo
ENSDARG00000002791|atp1a1a.1	-0.633661992324314	8.60569669903444	33.969213175627	0.00000066698782683161	0.0000524332386266364	ENSDARG00000002791|atp1a1a.1	ENSDARG00000002791	atp1a1a.1	ATPase Na+/K+ transporting subunit alpha 1a, tandem duplicate 1 [Source:ZFIN;Acc:ZDB-GENE-001212-1]	195.541545639699	303.408307202337	0.00357499335094421	DEG3	yes	ad.onset
ENSDARG00000001244|srrm1	0.656877921921281	8.54267026522528	56.4802833938315	0.00000000244613431072347	0.000000909815925719835	ENSDARG00000001244|srrm1	ENSDARG00000001244	srrm1	serine/arginine repetitive matrix 1 [Source:ZFIN;Acc:ZDB-GENE-040426-2789]	619.829595364217	393.121332363484	0.000874831254353956	DEG3	no	ad.onset
ENSDARG00000037789|pvalb1	0.808764934236923	8.48606037003187	7.04093101722489	0.0111469804325333	0.0484871273134455	ENSDARG00000037789|pvalb1	ENSDARG00000037789	pvalb1	parvalbumin 1 [Source:ZFIN;Acc:ZDB-GENE-040625-57]	48.0778422170787	27.4457499836171	0.0499769803562411	DEG3	no	ad.onset
ENSDARG00000059097|nktr	0.703508149308669	8.40127253969557	96.0271361964676	0.00000000000173721818873409	0.00000000574225415369567	ENSDARG00000059097|nktr	ENSDARG00000059097	nktr	natural killer cell triggering receptor [Source:HGNC Symbol;Acc:HGNC:7833]	559.864927774487	343.793855583694	0.000234163358944803	DEG3	no	ad.onset
ENSDARG00000020467|safb	0.799592389761311	8.33169748069307	83.0694838262276	0.0000000000143837532171385	0.0000000248504573717788	ENSDARG00000020467|safb	ENSDARG00000020467	safb	scaffold attachment factor B [Source:ZFIN;Acc:ZDB-GENE-030131-698]	547.648576331975	314.621765519791	0.00222357827691883	DEG3	no	ad.onset
ENSDARG00000015567|zic1	0.598352547282393	8.27038122213911	41.9156942795139	0.0000000772799578975045	0.0000113953642059515	ENSDARG00000015567|zic1	ENSDARG00000015567	zic1	zic family member 1 (odd-paired homolog, Drosophila) [Source:ZFIN;Acc:ZDB-GENE-000208-4]	594.810045557292	392.872657166403	0.00230059777172947	DEG3	no	ad.onset
ENSDARG00000019566|neurod1	0.66055917139629	8.26174671721844	45.8144884912908	0.0000000289653393441482	0.00000582109884238848	ENSDARG00000019566|neurod1	ENSDARG00000019566	neurod1	neuronal differentiation 1 [Source:ZFIN;Acc:ZDB-GENE-990415-172]	692.572104287786	438.143154529356	0.000692760213719786	DEG3	yes	ad.onset
ENSDARG00000062954|clk2a	0.605998550600765	8.19482120364091	64.2015283190167	0.000000000482084681177092	0.000000266967783442958	ENSDARG00000062954|clk2a	ENSDARG00000062954	clk2a	CDC-like kinase 2a [Source:ZFIN;Acc:ZDB-GENE-030131-298]	425.313206824497	279.431086442078	0.00173405415433049	DEG3	no	ad.onset
ENSDARG00000061764|ahnak	-0.849306414500142	8.19173205355396	8.16609275911424	0.00657382846066168	0.0330548436722536	ENSDARG00000061764|ahnak	ENSDARG00000061764	ahnak		79.7396770773642	143.682051300318	0.00246918405404868	DEG3	no	ahnak
ENSDARG00000061490|u2surp	0.664693974213078	8.15287340626031	82.3906882410023	0.0000000000161651161262748	0.000000025177168366673	ENSDARG00000061490|u2surp	ENSDARG00000061490	u2surp	U2 snRNP-associated SURP domain containing [Source:ZFIN;Acc:ZDB-GENE-070912-400]	417.783537231654	263.538860917619	0.0000489257227705935	DEG3	no	ad.onset
ENSDARG00000028228|zbtb18	1.24662522730965	8.08958388219737	9.79407926492932	0.00315492752795499	0.0197044596482803	ENSDARG00000028228|zbtb18	ENSDARG00000028228	zbtb18	zinc finger and BTB domain containing 18 [Source:NCBI gene (formerly Entrezgene);Acc:100003157]	684.900245757884	288.610996677712	0.0318598284128649	DEG3	no	ad.onset
ENSDARG00000056481|vat1	-0.82126483700055	7.99812224025673	9.46015555553934	0.00365792850670463	0.0218232172341583	ENSDARG00000056481|vat1	ENSDARG00000056481	vat1	vesicle amine transport 1 [Source:NCBI gene (formerly Entrezgene);Acc:368752]	188.199513347672	332.553892400114	0.000732539594094083	DEG3	no	t.tempo
ENSDARG00000051800|fnbp4	0.603160529545726	7.93176877910493	74.7992026903549	0.0000000000624520910774117	0.000000062252244385964	ENSDARG00000051800|fnbp4	ENSDARG00000051800	fnbp4	formin binding protein 4 [Source:ZFIN;Acc:ZDB-GENE-130530-633]	356.050269883986	234.383022492224	0.00534064404537575	DEG3	no	ad.onset
ENSDARG00000021351|nefma	-0.632990037512458	7.81204347549627	15.4147517471459	0.000309922809819485	0.00395659652699875	ENSDARG00000021351|nefma	ENSDARG00000021351	nefma	neurofilament medium chain a [Source:ZFIN;Acc:ZDB-GENE-050522-205]	177.920840262203	275.916405502093	0.000410663464089678	DEG3	no	t.tempo
ENSDARG00000098360|cyp19a1b	-0.883954828031308	7.78898053852775	9.61212321313072	0.00341921830269991	0.0208533823062364	ENSDARG00000098360|cyp19a1b	ENSDARG00000098360	cyp19a1b	cytochrome P450, family 19, subfamily A, polypeptide 1b [Source:ZFIN;Acc:ZDB-GENE-001103-4]	262.677789826355	484.756869928353	0.00965366566567357	DEG3	no	ad.onset
ENSDARG00000032865|pacsin1a	-0.647793317211698	7.72681128001823	10.7127737707241	0.00211383103913768	0.0149692155428562	ENSDARG00000032865|pacsin1a	ENSDARG00000032865	pacsin1a	protein kinase C and casein kinase substrate in neurons 1a [Source:ZFIN;Acc:ZDB-GENE-050522-155]	152.469685063968	238.912445645124	0.00209046161194926	DEG3	yes	t.tempo
ENSDARG00000078187|slc12a5b	-0.662244955937534	7.6763595101131	9.32303376697034	0.00388850505485501	0.0227521826642374	ENSDARG00000078187|slc12a5b	ENSDARG00000078187	slc12a5b	solute carrier family 12 member 5b [Source:NCBI gene (formerly Entrezgene);Acc:797331]	129.303858412101	204.660300322369	0.00925443345078387	DEG3	yes	ad.onset
ENSDARG00000001162|matr3l1.1	0.73526091942582	7.61264305329566	105.827511725376	0.000000000000399539056798936	0.0000000019913026590859	ENSDARG00000001162|matr3l1.1	ENSDARG00000001162	matr3l1.1	matrin 3-like 1.1 [Source:NCBI gene (formerly Entrezgene);Acc:556124]	327.433473583272	196.685039318099	0.00159912867921804	DEG3	no	ad.onset
ENSDARG00000099999|tcf3b	0.920593544084828	7.51298896165559	17.3451512990792	0.000148673058122768	0.00233014629460338	ENSDARG00000099999|tcf3b	ENSDARG00000099999	tcf3b	transcription factor 3b [Source:ZFIN;Acc:ZDB-GENE-051113-64]	303.163373090559	160.171834093383	0.0146948760507532	DEG3	no	tcf3b
ENSDARG00000062024|kif1ab	-0.900688099535283	7.5078542257479	8.4247592807313	0.00583693110622467	0.0303160323399581	ENSDARG00000062024|kif1ab	ENSDARG00000062024	kif1ab	kinesin family member 1A [Source:HGNC Symbol;Acc:HGNC:888]	91.702716798306	171.245706190971	0.00194517234995275	DEG3	yes	t.tempo
ENSDARG00000009754|zc3h11a	0.647695321604237	7.49071681019758	65.2438861875543	0.000000000390771877676705	0.000000235588998339286	ENSDARG00000009754|zc3h11a	ENSDARG00000009754	zc3h11a	zinc finger CCCH-type containing 11A [Source:ZFIN;Acc:ZDB-GENE-030131-3272]	290.62533533559	185.49880851308	0.00135051618260024	DEG3	no	ad.onset
ENSDARG00000010042|dnm1a	-0.815295399522925	7.43046145484871	20.3108954892247	0.0000506325633504852	0.00112456638029776	ENSDARG00000010042|dnm1a	ENSDARG00000010042	dnm1a	dynamin 1a [Source:ZFIN;Acc:ZDB-GENE-081104-27]	123.285247697414	216.972335222744	0.00185358338610363	DEG3	yes	ad.onset
ENSDARG00000015851|pnn	0.668622500152627	7.39337531599803	71.9858178973334	0.000000000105425901786258	0.0000000938290525897699	ENSDARG00000015851|pnn	ENSDARG00000015851	pnn	pinin, desmosome associated protein [Source:ZFIN;Acc:ZDB-GENE-060519-3]	253.014147417045	159.160637904074	0.000785289597674121	DEG3	no	ad.onset
ENSDARG00000013669|napba	-0.720155396523188	7.38107209308026	9.85029563761599	0.00307771862138506	0.0193483219084046	ENSDARG00000013669|napba	ENSDARG00000013669	napba	N-ethylmaleimide-sensitive factor attachment protein, beta a [Source:ZFIN;Acc:ZDB-GENE-050522-230]	110.952856595683	182.795962867074	0.00853538997356758	DEG3	yes	t.tempo
ENSDARG00000055903|luc7l	0.704373549207947	7.37903219764048	82.8414208643703	0.0000000000149581404725795	0.0000000248504573717788	ENSDARG00000055903|luc7l	ENSDARG00000055903	luc7l	LUC7-like (S. cerevisiae) [Source:ZFIN;Acc:ZDB-GENE-040625-111]	254.292208295215	156.055494679416	0.0000269816340292091	DEG3	no	ad.onset
ENSDARG00000078890|wdfy3	-0.834412566588009	7.36725289282731	8.70573791900648	0.00513487796894021	0.0276373993490259	ENSDARG00000078890|wdfy3	ENSDARG00000078890	wdfy3	WD repeat and FYVE domain containing 3 [Source:HGNC Symbol;Acc:HGNC:20751]	104.275881805405	185.968671615921	0.00115536026253254	DEG3	yes	t.tempo
ENSDARG00000042534|rsrc2	0.600814322204914	7.33248956861252	30.9928310627199	0.00000158976427898974	0.0000958178348377961	ENSDARG00000042534|rsrc2	ENSDARG00000042534	rsrc2	arginine/serine-rich coiled-coil 2 [Source:NCBI gene (formerly Entrezgene);Acc:406566]	217.344884560262	143.301222141971	0.000128555836313214	DEG3	no	ad.onset
ENSDARG00000037574|rps6kal	0.825179533088867	7.31195542087272	112.767593331928	0.000000000000149570171875327	0.000000000991778105915899	ENSDARG00000037574|rps6kal	ENSDARG00000037574	rps6kal	ribosomal protein S6 kinase a, like [Source:NCBI gene (formerly Entrezgene);Acc:337670]	273.356785630349	154.276544606534	0.000398638786955661	DEG3	yes	ad.onset
ENSDARG00000001870|atp1a1a.4	-1.59043052105848	7.30295820636709	7.41346635019927	0.00933976611758857	0.0425808583333895	ENSDARG00000001870|atp1a1a.4	ENSDARG00000001870	atp1a1a.4	ATPase Na+/K+ transporting subunit alpha 1a, tandem duplicate 4 [Source:ZFIN;Acc:ZDB-GENE-001212-4]	1.86828603673445	5.58023886992882	0.0711734044283284	DEG3	no	atp1a1a.4
ENSDARG00000053617|camk2a	-0.706358787705245	7.30248516629446	10.9091416545779	0.00194273532980395	0.0140612734297748	ENSDARG00000053617|camk2a	ENSDARG00000053617	camk2a	calcium/calmodulin-dependent protein kinase II alpha [Source:ZFIN;Acc:ZDB-GENE-051113-72]	143.307279357522	233.843311189303	0.00120165675756671	DEG3	yes	ad.onset
ENSDARG00000101813|nap1l1	-0.636964626497932	7.29658359446006	17.171164531277	0.000158669150102183	0.00243619517444086	ENSDARG00000101813|nap1l1	ENSDARG00000101813	nap1l1	nucleosome assembly protein 1-like 1 [Source:ZFIN;Acc:ZDB-GENE-030516-2]	82.5496751914576	128.387679401286	0.00248648860564321	DEG3	yes	ad.onset
ENSDARG00000034825|uspl1	0.585428540205827	7.28290037473102	47.0013418576967	0.000000021677210715214	0.00000463426663591403	ENSDARG00000034825|uspl1	ENSDARG00000034825	uspl1	ubiquitin specific peptidase like 1 [Source:NCBI gene (formerly Entrezgene);Acc:445403]	265.479946406355	176.923846507825	0.00487154106127384	DEG3	no	ad.onset
ENSDARG00000001676|gpm6bb	-0.633017338735331	7.28233940824915	16.5201388635052	0.000202809269462106	0.0029163340998244	ENSDARG00000001676|gpm6bb	ENSDARG00000001676	gpm6bb	glycoprotein M6Bb [Source:ZFIN;Acc:ZDB-GENE-030710-10]	125.770134532754	195.082481709757	0.00547670997340286	DEG3	no	ad.onset
ENSDARG00000074149|itpr1b	0.606487591252806	7.24283030238373	18.765453293391	0.0000881046544365627	0.00163726173643486	ENSDARG00000074149|itpr1b	ENSDARG00000074149	itpr1b	inositol 1,4,5-trisphosphate receptor type 1 [Source:HGNC Symbol;Acc:HGNC:6180]	251.430461860291	165.134073857104	0.0005023362609092	DEG3	no	ad.onset
ENSDARG00000016345|ncoa5	0.617413611150862	7.23887935548757	50.3087121458478	0.00000000986565218835585	0.00000282588566130836	ENSDARG00000016345|ncoa5	ENSDARG00000016345	ncoa5	nuclear receptor coactivator 5 [Source:ZFIN;Acc:ZDB-GENE-040912-155]	228.799698343759	149.133171435234	0.00403081746729606	DEG3	yes	ad.onset
ENSDARG00000037919|rbbp6	0.62010675522706	7.23292523158915	79.3767963716529	0.0000000000273622913075259	0.0000000322509962926881	ENSDARG00000037919|rbbp6	ENSDARG00000037919	rbbp6	retinoblastoma binding protein 6 [Source:ZFIN;Acc:ZDB-GENE-040930-5]	194.569592832099	126.585519187936	0.00323989113341729	DEG3	no	ad.onset
ENSDARG00000089087|hbba1	-0.871015830866544	7.21179981627703	21.2851908781919	0.0000359873822158123	0.000896010489861462	ENSDARG00000089087|hbba1	ENSDARG00000089087	hbba1	hemoglobin, beta adult 1 [Source:ZFIN;Acc:ZDB-GENE-990415-18]	191.827033013385	350.854994543592	0.0101741014218446	DEG3	yes	ad.onset
ENSDARG00000070019|taf15	0.630548756380907	7.19171047480111	38.3226885282409	0.000000199230777397568	0.0000223792353638423	ENSDARG00000070019|taf15	ENSDARG00000070019	taf15	TAF15 RNA polymerase II, TATA box binding protein (TBP)-associated factor [Source:ZFIN;Acc:ZDB-GENE-061215-102]	224.344160922449	144.901844038187	0.00535401302236719	DEG3	no	ad.onset
ENSDARG00000056877|vamp2	-0.81664607836716	7.14652711528749	19.8698113523418	0.0000592114992490946	0.00125578771173399	ENSDARG00000056877|vamp2	ENSDARG00000056877	vamp2	vesicle-associated membrane protein 2 [Source:ZFIN;Acc:ZDB-GENE-030131-8225]	89.1156108924738	156.980207610884	0.000773240321808466	DEG3	yes	t.tempo
ENSDARG00000098224|tlcd4b	0.673210995684617	7.13631032086013	56.6495558139356	0.00000000235733075516657	0.00000089007094573865	ENSDARG00000098224|tlcd4b	ENSDARG00000098224	tlcd4b	TLC domain containing 4b [Source:NCBI gene (formerly Entrezgene);Acc:449652]	165.929727272071	104.04741378063	0.00345712620991954	DEG3	no	ad.onset
ENSDARG00000002131|celf2	-0.756897569357333	7.12485893170607	9.20768948331272	0.00409439688953388	0.0235260250143381	ENSDARG00000002131|celf2	ENSDARG00000002131	celf2	cugbp, Elav-like family member 2 [Source:ZFIN;Acc:ZDB-GENE-030826-35]	83.0208944052023	140.323175176965	0.00156332425272586	DEG3	yes	ad.onset
ENSDARG00000089314|mapta	-0.64706784770335	7.08579199841992	10.1522997964843	0.00269581077918218	0.0177048954725994	ENSDARG00000089314|mapta	ENSDARG00000089314	mapta		84.4893587522571	132.33056460842	0.00164400759221523	DEG3	yes	t.tempo
ENSDARG00000104023|mag	-0.927027299963623	7.08561461897421	30.5454717933114	0.00000181729734841736	0.000105318720750141	ENSDARG00000104023|mag	ENSDARG00000104023	mag	myelin associated glycoprotein [Source:ZFIN;Acc:ZDB-GENE-041217-24]	82.4668171842316	156.848041886706	0.00312362741476028	DEG3	yes	ad.onset
ENSDARG00000063007|apc2	-0.83699653275999	7.06097180535587	7.29120326156497	0.00989572432288001	0.044432693716427	ENSDARG00000063007|apc2	ENSDARG00000063007	apc2	APC regulator of WNT signaling pathway 2 [Source:HGNC Symbol;Acc:HGNC:24036]	67.4629419190232	120.536436607624	0.00115017995295026	DEG3	yes	t.tempo
ENSDARG00000027738|si:ch211-13c6.2	0.893233908427989	7.03209924563241	112.31754460183	0.000000000000159193917482488	0.000000000991778105915899	ENSDARG00000027738|si:ch211-13c6.2	ENSDARG00000027738	si:ch211-13c6.2	si:ch211-13c6.2 [Source:ZFIN;Acc:ZDB-GENE-060503-666]	238.981767911244	128.658939501669	0.000472236497372531	DEG3	yes	ad.onset
ENSDARG00000035023|khdc4	0.640362388285066	7.02448811171606	46.9860061313698	0.0000000217579934350699	0.00000463426663591403	ENSDARG00000035023|khdc4	ENSDARG00000035023	khdc4	KH domain containing 4, pre-mRNA splicing factor [Source:ZFIN;Acc:ZDB-GENE-030131-405]	179.214785247366	114.972515763999	0.00112863515760834	DEG3	yes	ad.onset
ENSDARG00000009796|klc1a	-0.665570071132727	7.02001213512294	12.5825139935371	0.000961467887069672	0.00849637579637455	ENSDARG00000009796|klc1a	ENSDARG00000009796	klc1a	kinesin light chain 1a [Source:ZFIN;Acc:ZDB-GENE-040426-1599]	87.372015900488	138.613203048748	0.00448504175267803	DEG3	yes	ad.onset
ENSDARG00000105083|chd5	0.585979655254489	7.00970282869679	7.0146097246995	0.0112880757972665	0.0489385610417331	ENSDARG00000105083|chd5	ENSDARG00000105083	chd5	chromodomain helicase DNA binding protein 5 [Source:HGNC Symbol;Acc:HGNC:16816]	210.071674677236	139.935446524916	0.0544121875423148	DEG3	no	ad.onset
ENSDARG00000056475|trnau1apb	0.58946991592367	6.99364412009413	41.2549566464475	0.0000000916886546160425	0.0000126236534421645	ENSDARG00000056475|trnau1apb	ENSDARG00000056475	trnau1apb	tRNA selenocysteine 1 associated protein 1b [Source:NCBI gene (formerly Entrezgene);Acc:791478]	166.147486283387	110.415673345896	0.00189398799112119	DEG3	no	ad.onset
ENSDARG00000063713|syngap1a	-1.01169824971044	6.99087163875159	14.0390271725905	0.00053254407091165	0.00566410509906885	ENSDARG00000063713|syngap1a	ENSDARG00000063713	syngap1a	synaptic Ras GTPase activating protein 1 [Source:HGNC Symbol;Acc:HGNC:11497]	70.001143692199	141.177906537123	0.00399950415361508	DEG3	yes	t.tempo
ENSDARG00000092659|ppp3r1a	-0.738630131308348	6.97423182313137	13.6827535578706	0.000614275044377283	0.0062226561406024	ENSDARG00000092659|ppp3r1a	ENSDARG00000092659	ppp3r1a	protein phosphatase 3, regulatory subunit B, alpha a [Source:ZFIN;Acc:ZDB-GENE-081113-3]	76.3263173611114	127.386385339315	0.00913765850916767	DEG3	yes	ad.onset
ENSDARG00000035655|rad21b	-0.760320389549218	6.96573994597142	24.0769202952539	0.0000139559220787285	0.000471888165809925	ENSDARG00000035655|rad21b	ENSDARG00000035655	rad21b	RAD21 cohesin complex component b [Source:ZFIN;Acc:ZDB-GENE-060503-223]	76.7088631985339	129.948272620515	0.000125655493825346	DEG3	yes	t.tempo
ENSDARG00000067964|slc6a5	-1.19724055769031	6.94996424420277	8.91287709405784	0.00467501224319898	0.0258031683500595	ENSDARG00000067964|slc6a5	ENSDARG00000067964	slc6a5	solute carrier family 6 member 5 [Source:ZFIN;Acc:ZDB-GENE-050105-2]	16.9074788816975	38.8123278356595	0.134746199857516	DEG3	yes	ad.onset
ENSDARG00000054749|lmo4b	0.587448801434982	6.91874269695896	65.1969588339614	0.000000000394466160264941	0.000000235588998339286	ENSDARG00000054749|lmo4b	ENSDARG00000054749	lmo4b	LIM domain only 4b [Source:ZFIN;Acc:ZDB-GENE-030131-3570]	196.796001110914	130.96403087722	0.000758856559124384	DEG3	no	ad.onset
ENSDARG00000037496|gria4a	0.617395575548562	6.91201698723708	37.7110510438873	0.000000235108175350025	0.0000252253696327359	ENSDARG00000037496|gria4a	ENSDARG00000037496	gria4a	glutamate receptor, ionotropic, AMPA 4a [Source:ZFIN;Acc:ZDB-GENE-020125-7]	159.448905609029	103.924817804258	0.000114910524404303	DEG3	no	ad.onset
ENSDARG00000087981|slc6a11b	-0.90191905893369	6.90412388191221	10.9331449156583	0.0019228482357845	0.0139537934664089	ENSDARG00000087981|slc6a11b	ENSDARG00000087981	slc6a11b	solute carrier family 6 member 11 [Source:HGNC Symbol;Acc:HGNC:11044]	53.3148013851789	99.6759122145321	0.00503681053462286	DEG3	yes	t.tempo
ENSDARG00000095294|si:dkey-200l5.4	-1.14507310526686	6.90279357416085	44.3899563045904	0.0000000412376823821961	0.00000739311543139803	ENSDARG00000095294|si:dkey-200l5.4	ENSDARG00000095294	si:dkey-200l5.4		91.7759658283988	202.982957915593	0.0000172472442881201	DEG3	yes	non.spec
ENSDARG00000062449|xpr1a	-0.83113608216715	6.89022793000213	12.3950730357638	0.00103887444976642	0.0089985232145218	ENSDARG00000062449|xpr1a	ENSDARG00000062449	xpr1a	xenotropic and polytropic retrovirus receptor 1a [Source:ZFIN;Acc:ZDB-GENE-060503-362]	57.4138141237844	102.185191567418	0.0067170245153685	DEG3	yes	t.tempo
ENSDARG00000039266|rbm25a	0.762935632246135	6.8626171777821	62.865456726641	0.00000000063293920038531	0.00000033559244411919	ENSDARG00000039266|rbm25a	ENSDARG00000039266	rbm25a		231.822117453266	136.601159642572	0.0037838287792919	DEG3	yes	ad.onset
ENSDARG00000074777|ank1b	-0.627954266026361	6.8147095065547	7.39670469966128	0.00941397308133723	0.0428564503447066	ENSDARG00000074777|ank1b	ENSDARG00000074777	ank1b	ankyrin 1 [Source:HGNC Symbol;Acc:HGNC:492]	68.9328704643798	106.546192271356	0.00183099689676572	DEG3	yes	t.tempo
ENSDARG00000089076|gphna	0.740357871212994	6.7956504730146	31.8539570389007	0.00000123185046235622	0.0000803605066018767	ENSDARG00000089076|gphna	ENSDARG00000089076	gphna	gephyrin a [Source:ZFIN;Acc:ZDB-GENE-110127-3]	160.984947107529	96.3565228496188	0.0133934090980954	DEG3	yes	ad.onset
ENSDARG00000068989|gabra1	-0.748812934666819	6.78110009782089	9.59453589578136	0.00344597929021304	0.0209652841582297	ENSDARG00000068989|gabra1	ENSDARG00000068989	gabra1	gamma-aminobutyric acid type A receptor subunit alpha1 [Source:ZFIN;Acc:ZDB-GENE-061013-194]	67.4558475074048	113.396044786166	0.0180009192879689	DEG3	yes	ad.onset
ENSDARG00000059093|ank1a	-0.718977224962888	6.77041298195344	13.1344890661901	0.00076688091939259	0.00726365355806284	ENSDARG00000059093|ank1a	ENSDARG00000059093	ank1a	ankyrin 1, erythrocytic a [Source:ZFIN;Acc:ZDB-GENE-041010-44]	62.9892275328031	103.709245828973	0.00327391405109386	DEG3	yes	ad.onset
ENSDARG00000103459|evplb	0.923643046445274	6.7633528378537	8.3790119761253	0.00596057664805032	0.030778609628971	ENSDARG00000103459|evplb	ENSDARG00000103459	evplb		24.5263392722845	12.9209877864454	0.0000571428491508246	DEG3	no	evplb
ENSDARG00000001559|csmd2	-0.634929079194692	6.7493474279564	7.28715686899689	0.00991471732741818	0.0445019372837286	ENSDARG00000001559|csmd2	ENSDARG00000001559	csmd2		69.2670953727962	107.570314091166	0.0020220366455962	DEG3	yes	ad.onset
ENSDARG00000075928|hivep3a	-0.623237503148247	6.74332635322526	7.06695631779482	0.0110093224275205	0.0480729481152638	ENSDARG00000075928|hivep3a	ENSDARG00000075928	hivep3a		84.967040968008	130.904962377938	0.0159933463322583	DEG3	yes	ad.onset
ENSDARG00000001127|slc17a6a	-1.14031680614726	6.73453830349453	14.9293327933846	0.000374490169821283	0.00445881272429354	ENSDARG00000001127|slc17a6a	ENSDARG00000001127	slc17a6a	solute carrier family 17 member 6a [Source:NCBI gene (formerly Entrezgene);Acc:494492]	56.2484240739972	124.016328790011	0.00203144538011532	DEG3	yes	t.tempo
ENSDARG00000032083|dpysl2b	-0.774231206348576	6.72988757013332	10.8295612274271	0.00201023945982105	0.014427439710217	ENSDARG00000032083|dpysl2b	ENSDARG00000032083	dpysl2b	dihydropyrimidinase like 2b [Source:ZFIN;Acc:ZDB-GENE-031105-1]	58.4463055515524	99.9812989697063	0.000973042695548663	DEG3	yes	t.tempo
ENSDARG00000060532|adam22	-0.808144591443909	6.71698435718111	10.6204006211953	0.00219976134471453	0.0154286666789434	ENSDARG00000060532|adam22	ENSDARG00000060532	adam22	ADAM metallopeptidase domain 22 [Source:HGNC Symbol;Acc:HGNC:201]	58.7489638643535	102.898365773137	0.00426597015046155	DEG3	yes	t.tempo
ENSDARG00000069737|pou4f2	0.594586680087078	6.70405475760118	33.0489436000918	0.00000086909401985722	0.000062386867950724	ENSDARG00000069737|pou4f2	ENSDARG00000069737	pou4f2	POU class 4 homeobox 2 [Source:ZFIN;Acc:ZDB-GENE-040401-1]	158.825960590379	105.178287685741	0.000512721452822724	DEG3	no	ad.onset
ENSDARG00000042357|cldnk	-0.709798055917673	6.69824520486516	21.2005451917347	0.0000370622971557545	0.000915467712076385	ENSDARG00000042357|cldnk	ENSDARG00000042357	cldnk	claudin k [Source:ZFIN;Acc:ZDB-GENE-040801-201]	86.5725948200898	141.608482606655	0.00138909680619829	DEG3	yes	ad.onset
ENSDARG00000059279|tfap2a	0.603573596543642	6.69298139597348	60.7857185481583	0.000000000973864284175712	0.000000435870555312374	ENSDARG00000059279|tfap2a	ENSDARG00000059279	tfap2a	transcription factor AP-2 alpha [Source:ZFIN;Acc:ZDB-GENE-011212-6]	120.203568070275	79.0978119419334	0.000122700178429094	DEG3	no	ad.onset
ENSDARG00000016526|gata3	0.629531886410176	6.68777517409899	33.8149269888762	0.000000697087483449579	0.0000535364880861119	ENSDARG00000016526|gata3	ENSDARG00000016526	gata3	GATA binding protein 3 [Source:ZFIN;Acc:ZDB-GENE-990415-82]	119.58377054361	77.2917171255551	0.000412244025683223	DEG3	yes	non.spec
ENSDARG00000031049|igsf21a	0.725400339359118	6.67864493924313	48.0911389801338	0.0000000166698714718655	0.00000384641849147119	ENSDARG00000031049|igsf21a	ENSDARG00000031049	igsf21a	immunoglobin superfamily, member 21a [Source:ZFIN;Acc:ZDB-GENE-050809-118]	205.309185658597	124.17061888268	0.00769554423030598	DEG3	no	ad.onset
ENSDARG00000009281|dnm1b	-0.768089236898369	6.67849296168219	12.247073696874	0.00110463069982196	0.00939181065832929	ENSDARG00000009281|dnm1b	ENSDARG00000009281	dnm1b	dynamin 1b [Source:ZFIN;Acc:ZDB-GENE-100920-3]	62.3505876774318	106.204634991873	0.00122773209156716	DEG3	yes	t.tempo
ENSDARG00000078911|zgc:163098	0.724500394293078	6.64876101710549	87.0042961753739	0.00000000000740135960793006	0.0000000167674437663288	ENSDARG00000078911|zgc:163098	ENSDARG00000078911	zgc:163098	zgc:163098 [Source:ZFIN;Acc:ZDB-GENE-070410-141]	160.394334373207	97.0635415148626	0.0018288504371982	DEG3	no	ad.onset
ENSDARG00000090170|rab11fip4a	-0.828623007592842	6.63442493927986	14.5870844542302	0.000428435189018436	0.004861841944599	ENSDARG00000090170|rab11fip4a	ENSDARG00000090170	rab11fip4a	RAB11 family interacting protein 4 (class II) a [Source:NCBI gene (formerly Entrezgene);Acc:436806]	62.0659520814987	110.256923106419	0.00289684688343852	DEG3	yes	ad.onset
ENSDARG00000040430|nptxra	-0.849608158424006	6.61244700897971	14.4617796272138	0.000450181787020897	0.00502397229402631	ENSDARG00000040430|nptxra	ENSDARG00000040430	nptxra		77.6422048021335	139.961092754539	0.00928315468621749	DEG3	yes	t.tempo
ENSDARG00000020178|nova1	-1.02903326538356	6.60672869072825	14.8385255948602	0.000388066997105729	0.0045551245369382	ENSDARG00000020178|nova1	ENSDARG00000020178	nova1	NOVA alternative splicing regulator 1 [Source:ZFIN;Acc:ZDB-GENE-060526-113]	35.3439176672537	72.1733690104045	0.0023475842045429	DEG3	yes	t.tempo
ENSDARG00000098386|ctps1b	0.591889021253592	6.60235518339105	35.5631116855501	0.000000425044332224117	0.0000383771911558877	ENSDARG00000098386|ctps1b	ENSDARG00000098386	ctps1b	CTP synthase 1b [Source:ZFIN;Acc:ZDB-GENE-040801-160]	128.787507231688	85.4398291563699	0.00181702326646939	DEG3	no	ad.onset
ENSDARG00000017762|srrt	0.757204305135158	6.58590948070304	68.7283674750993	0.000000000196544856076145	0.000000144055818041692	ENSDARG00000017762|srrt	ENSDARG00000017762	srrt	serrate RNA effector molecule homolog (Arabidopsis) [Source:NCBI gene (formerly Entrezgene);Acc:192311]	200.411547519216	118.562379530955	0.000680028303466809	DEG3	yes	ad.onset
ENSDARG00000077047|ptprnb	-0.826972139965998	6.58320449247498	16.2386744295368	0.00022573380145868	0.00311995914162524	ENSDARG00000077047|ptprnb	ENSDARG00000077047	ptprnb	protein tyrosine phosphatase receptor type N [Source:HGNC Symbol;Acc:HGNC:9676]	67.2769346876864	119.370150089762	0.000768780848185928	DEG3	yes	ad.onset
ENSDARG00000002564|syngr1a	-0.651259281359629	6.56862339557977	15.5899260223896	0.000289597260691037	0.0037744580211405	ENSDARG00000002564|syngr1a	ENSDARG00000002564	syngr1a	synaptogyrin 1a [Source:ZFIN;Acc:ZDB-GENE-041010-169]	53.3963294455052	83.8785840970006	0.00424364372924838	DEG3	yes	ad.onset
ENSDARG00000040884|mxi1	0.606535038398601	6.56798964899824	7.66478344254789	0.00829885832642366	0.0391310405855208	ENSDARG00000040884|mxi1	ENSDARG00000040884	mxi1	max interactor 1, dimerization protein [Source:ZFIN;Acc:ZDB-GENE-990415-151]	164.924052130141	108.331301401172	0.0403016638951281	DEG3	no	ad.onset
ENSDARG00000075793|prex1	-1.28487940899328	6.56787078239679	9.37422939955489	0.00380066430603063	0.0223853827715158	ENSDARG00000075793|prex1	ENSDARG00000075793	prex1	phosphatidylinositol-3,4,5-trisphosphate dependent Rac exchange factor 1 [Source:HGNC Symbol;Acc:HGNC:32594]	45.6118435912708	111.313408764486	0.036942324075903	DEG3	yes	ad.onset
ENSDARG00000101713|scn2b	-0.755447278802949	6.54273071289334	8.50452473695249	0.00562781528580033	0.0295321779098591	ENSDARG00000101713|scn2b	ENSDARG00000101713	scn2b	sodium channel, voltage-gated, type II, beta [Source:ZFIN;Acc:ZDB-GENE-070920-1]	54.4683550994842	91.9945382591276	0.0111366419212261	DEG3	yes	ad.onset
ENSDARG00000014717|dync1h1	-0.77284636682729	6.53417842003173	9.72288557763729	0.0032556628118896	0.0200968831489445	ENSDARG00000014717|dync1h1	ENSDARG00000014717	dync1h1	dynein cytoplasmic 1 heavy chain 1 [Source:HGNC Symbol;Acc:HGNC:2961]	43.0216844096638	73.5169766380879	0.00309002238286932	DEG3	yes	t.tempo
ENSDARG00000091602|si:dkey-163f14.6	0.586318996432291	6.47361947344532	47.1344652237199	0.0000000209890313450549	0.00000460961826309981	ENSDARG00000091602|si:dkey-163f14.6	ENSDARG00000091602	si:dkey-163f14.6		149.78271877518	99.7541759735709	0.000976781342383726	DEG3	no	ad.onset
ENSDARG00000021987|plecb	-0.707081123915399	6.46929789163081	11.3352277579301	0.00161985859403736	0.0123559461779648	ENSDARG00000021987|plecb	ENSDARG00000021987	plecb		30.9925932553557	50.6210926320779	0.00277819191413589	DEG3	yes	ad.onset
ENSDARG00000016667|gabbr1b	-1.11912514579798	6.46807843489869	14.6683427871539	0.000414926413340705	0.00475838298225972	ENSDARG00000016667|gabbr1b	ENSDARG00000016667	gabbr1b		38.9574434445711	84.6749171530492	0.00278303257963097	DEG3	yes	ad.onset
ENSDARG00000035610|zgc:113208	0.657499698344681	6.46309449029742	44.2155191779083	0.0000000430783649121644	0.00000755994967331786	ENSDARG00000035610|zgc:113208	ENSDARG00000035610	zgc:113208	zgc:113208 [Source:ZFIN;Acc:ZDB-GENE-050417-450]	134.158373348401	85.0428363508055	0.00207018367549431	DEG3	no	ad.onset
ENSDARG00000063157|mapk8ip2	-0.888583751506768	6.4581084500473	7.06093584448291	0.0110410048346376	0.0481522296953395	ENSDARG00000063157|mapk8ip2	ENSDARG00000063157	mapk8ip2	mitogen-activated protein kinase 8 interacting protein 2 [Source:HGNC Symbol;Acc:HGNC:6883]	39.643370825378	73.4355984056981	0.00317580648008704	DEG3	yes	t.tempo
ENSDARG00000076701|b4galnt4b	0.787014314236807	6.45233603309925	90.1070898317984	0.00000000000444601783334483	0.0000000110794764406953	ENSDARG00000076701|b4galnt4b	ENSDARG00000076701	b4galnt4b	beta-1,4-N-acetyl-galactosaminyltransferase 4 [Source:HGNC Symbol;Acc:HGNC:26315]	155.453361170376	90.0780247168736	0.000740416044691802	DEG3	no	ad.onset
ENSDARG00000002600|pcsk1	-1.13866609637861	6.44199805303721	15.1065710172651	0.000349411210583432	0.00425246174866648	ENSDARG00000002600|pcsk1	ENSDARG00000002600	pcsk1	proprotein convertase subtilisin/kexin type 1 [Source:ZFIN;Acc:ZDB-GENE-071009-1]	37.1116100204807	81.7531533662357	0.000714567854766839	DEG3	yes	t.tempo
ENSDARG00000077080|gprc5ba	-0.751066214970804	6.43839935066353	12.942819768837	0.000829262764223193	0.00767083447826354	ENSDARG00000077080|gprc5ba	ENSDARG00000077080	gprc5ba	G protein-coupled receptor, class C, group 5, member Ba [Source:ZFIN;Acc:ZDB-GENE-030131-8162]	50.4123935172571	84.8662459062989	0.00167740145427473	DEG3	yes	t.tempo
ENSDARG00000043697|nefmb	-1.01758284776866	6.43790824374771	62.0145613814289	0.000000000754163535980031	0.000000354599156917403	ENSDARG00000043697|nefmb	ENSDARG00000043697	nefmb	neurofilament medium chain b [Source:ZFIN;Acc:ZDB-GENE-070103-4]	45.8370692793369	92.8050801860325	0.000573563865544854	DEG3	no	ad.onset
ENSDARG00000041140|ddb2	0.602562389639492	6.42517340456112	20.7073778626951	0.0000440333200139	0.00102479582692022	ENSDARG00000041140|ddb2	ENSDARG00000041140	ddb2	damage-specific DNA binding protein 2 [Source:ZFIN;Acc:ZDB-GENE-050419-169]	78.3568771882292	51.5962089317428	0.00142665825625046	DEG3	no	ad.onset
ENSDARG00000000086|itsn1	-0.722004845852324	6.42495062179516	9.75072712945287	0.00321586863615521	0.0199302279067366	ENSDARG00000000086|itsn1	ENSDARG00000000086	itsn1	intersectin 1 (SH3 domain protein) [Source:NCBI gene (formerly Entrezgene);Acc:368504]	50.2268754087118	82.8727891942307	0.00462250352898023	DEG3	yes	t.tempo
ENSDARG00000086746|prodha	-0.79751621869592	6.42147397345305	18.5433030615101	0.0000955305055902022	0.00173010188903186	ENSDARG00000086746|prodha	ENSDARG00000086746	prodha		40.6768337173182	70.7194186492922	0.00107039772724018	DEG3	no	ad.onset
ENSDARG00000103845|zgc:55733	1.54965326247069	6.41935091443907	6.99889794990541	0.0113732071739381	0.0492134611520295	ENSDARG00000103845|zgc:55733	ENSDARG00000103845	zgc:55733	zgc:55733 [Source:ZFIN;Acc:ZDB-GENE-040426-791]	201.770615172792	68.9947752553276	0.0162553768226524	DEG3	no	ad.onset
ENSDARG00000036593|kdm2ba	-0.655907127972102	6.40657831049334	10.6491547501676	0.00217262350099031	0.0152727158377091	ENSDARG00000036593|kdm2ba	ENSDARG00000036593	kdm2ba	lysine (K)-specific demethylase 2Ba [Source:ZFIN;Acc:ZDB-GENE-040426-2195]	49.4342361282219	77.903325093954	0.00113623722880524	DEG3	no	t.tempo
ENSDARG00000076889|ralgapa1	-0.804558975483569	6.39050186807068	7.49117730107794	0.00900378332419399	0.0415354091889882	ENSDARG00000076889|ralgapa1	ENSDARG00000076889	ralgapa1	Ral GTPase activating protein catalytic subunit alpha 1 [Source:HGNC Symbol;Acc:HGNC:17770]	51.1588055552844	89.3581548999342	0.0370503593113316	DEG3	no	t.tempo
ENSDARG00000055713|fmnl1a	0.794759069594021	6.38805071625029	33.3749632932607	0.000000790999376672833	0.0000584768620450439	ENSDARG00000055713|fmnl1a	ENSDARG00000055713	fmnl1a	formin like 1 [Source:HGNC Symbol;Acc:HGNC:1212]	174.792782544166	100.754494203059	0.00735924687637732	DEG3	yes	ad.onset
ENSDARG00000061635|myo5aa	-1.12427005940164	6.38247506302944	14.9396587385328	0.000372978287531396	0.00444718608865186	ENSDARG00000061635|myo5aa	ENSDARG00000061635	myo5aa	myosin VA [Source:HGNC Symbol;Acc:HGNC:7602]	40.5744279700277	88.511102304989	0.00254645937375275	DEG3	yes	ad.onset
ENSDARG00000100971|fxyd6	-0.89635996259943	6.37298840903314	42.3578859241313	0.0000000689784610252783	0.0000106107607947527	ENSDARG00000100971|fxyd6	ENSDARG00000100971	fxyd6	FXYD domain containing ion transport regulator 6 [Source:ZFIN;Acc:ZDB-GENE-030131-5919]	49.3100477447357	91.800166646904	0.000331880564966031	DEG3	yes	ad.onset
ENSDARG00000031894|lef1	0.590281622937955	6.37002907594618	40.7100516089197	0.000000105683706548881	0.0000138612524589375	ENSDARG00000031894|lef1	ENSDARG00000031894	lef1	lymphoid enhancer-binding factor 1 [Source:ZFIN;Acc:ZDB-GENE-990714-26]	121.98310831708	81.0144101689191	0.000683026201751137	DEG3	no	ad.onset
ENSDARG00000068787|slc6a17	-0.949642119907692	6.36691346521624	13.8392795505962	0.000576848594083598	0.00597964515996808	ENSDARG00000068787|slc6a17	ENSDARG00000068787	slc6a17	solute carrier family 6 member 17 [Source:ZFIN;Acc:ZDB-GENE-030131-8187]	43.8163910058889	84.6728508562726	0.00182353690490035	DEG3	yes	t.tempo
ENSDARG00000016480|slc17a7a	-0.671700783674105	6.34663562699302	11.9626156533256	0.00124366310856945	0.0102149257302408	ENSDARG00000016480|slc17a7a	ENSDARG00000016480	slc17a7a	solute carrier family 17 member 7a [Source:ZFIN;Acc:ZDB-GENE-050105-5]	91.1413657846932	145.209253790473	0.00790046786231207	DEG3	yes	ad.onset
ENSDARG00000058771|nav1b	-1.10091860017592	6.32975346685455	10.5082670521423	0.00230906635095158	0.0159572749488945	ENSDARG00000058771|nav1b	ENSDARG00000058771	nav1b	neuron navigator 1 [Source:HGNC Symbol;Acc:HGNC:15989]	37.5783837203469	80.6411346942901	0.00114805901493519	DEG3	yes	t.tempo
ENSDARG00000043148|slc1a3b	-0.81442422240748	6.32635512943056	11.8597022968294	0.00129841517559286	0.0105398486991269	ENSDARG00000043148|slc1a3b	ENSDARG00000043148	slc1a3b	solute carrier family 1 member 3b [Source:ZFIN;Acc:ZDB-GENE-090708-3]	46.3627610590668	81.572321301475	0.00506967189201808	DEG3	yes	t.tempo
ENSDARG00000006314|itgav	-0.596640981055276	6.32593919070251	14.7053552038196	0.000408922679398422	0.00471557296187352	ENSDARG00000006314|itgav	ENSDARG00000006314	itgav	integrin, alpha V [Source:ZFIN;Acc:ZDB-GENE-060616-382]	46.664307951271	70.5902156146487	0.00777829553969685	DEG3	no	ad.onset
ENSDARG00000014004|eif2b4	0.75338312918693	6.32572889870251	28.7159593222873	0.00000316965578924362	0.000160055898835752	ENSDARG00000014004|eif2b4	ENSDARG00000014004	eif2b4	eukaryotic translation initiation factor 2B, subunit 4 delta [Source:ZFIN;Acc:ZDB-GENE-030131-955]	114.55871122554	67.9542192005216	0.0139187728548209	DEG3	yes	ad.onset
ENSDARG00000099742|heatr1	0.587838727330791	6.31850366581281	56.2507205752271	0.00000000257220292287157	0.000000942636718205289	ENSDARG00000099742|heatr1	ENSDARG00000099742	heatr1	HEAT repeat containing 1 [Source:ZFIN;Acc:ZDB-GENE-030131-6378]	139.757672093182	92.9770919105315	0.00117430355880458	DEG3	no	ad.onset
ENSDARG00000059897|ntrk2a	-0.640470906902928	6.30767977651297	10.9177741834574	0.00193555821496483	0.0140174689674291	ENSDARG00000059897|ntrk2a	ENSDARG00000059897	ntrk2a	neurotrophic receptor tyrosine kinase 2 [Source:HGNC Symbol;Acc:HGNC:8032]	56.4497203002667	88.0111956765182	0.00307519520710251	DEG3	no	ad.onset
ENSDARG00000033840|fat3a	-0.742462064121452	6.27978585996336	7.75050897845838	0.00797267967120041	0.037981108278783	ENSDARG00000033840|fat3a	ENSDARG00000033840	fat3a	FAT atypical cadherin 3a [Source:ZFIN;Acc:ZDB-GENE-060929-1254]	43.8289659423006	73.3416036360868	0.00467652661492796	DEG3	yes	t.tempo
ENSDARG00000060680|si:ch73-127m5.1	-0.788799388769601	6.27549773192496	8.95172780426694	0.00459373951106303	0.0254646261194691	ENSDARG00000060680|si:ch73-127m5.1	ENSDARG00000060680	si:ch73-127m5.1		40.0474263728677	69.2192302077399	0.00338265670927886	DEG3	yes	ad.onset
ENSDARG00000044954|slit1a	-0.910936863518702	6.26037621433216	22.7248374097585	0.0000219575437181722	0.000645261780019872	ENSDARG00000044954|slit1a	ENSDARG00000044954	slit1a	slit homolog 1a (Drosophila) [Source:ZFIN;Acc:ZDB-GENE-030722-3]	32.6554060204849	61.4129941757731	0.00519405108030678	DEG3	yes	ad.onset
ENSDARG00000012667|tfap2b	0.675211912475722	6.25263783468688	51.2856169599033	0.00000000786222445990809	0.00000241884732766555	ENSDARG00000012667|tfap2b	ENSDARG00000012667	tfap2b	transcription factor AP-2 beta [Source:ZFIN;Acc:ZDB-GENE-050417-394]	98.8495077088255	61.8942961070425	0.000144715013362801	DEG3	yes	ad.onset
ENSDARG00000074794|necab3	-0.807484771506545	6.25039112980001	17.8164074835604	0.000124784080235815	0.00206619221227675	ENSDARG00000074794|necab3	ENSDARG00000074794	necab3	N-terminal EF-hand calcium binding protein 3 [Source:HGNC Symbol;Acc:HGNC:15851]	47.8111923075459	83.710264288143	0.00746995765851783	DEG3	yes	ad.onset
ENSDARG00000054378|pcbp3	-0.954605640019386	6.22841829663184	10.5865496540688	0.00223216973093078	0.0155683374460663	ENSDARG00000054378|pcbp3	ENSDARG00000054378	pcbp3	poly(rC) binding protein 3 [Source:ZFIN;Acc:ZDB-GENE-050522-157]	53.8118523141796	104.353160921331	0.00468798526942248	DEG3	yes	t.tempo
ENSDARG00000009387|robo4	-0.952748772567767	6.22533250202763	14.7404972682334	0.000403306952824614	0.00466592816359766	ENSDARG00000009387|robo4	ENSDARG00000009387	robo4		29.129017801168	56.4918975274362	0.0499756406051578	DEG3	yes	t.tempo
ENSDARG00000011247|rnpc3	0.626594831726356	6.22161455644204	49.7259489733358	0.0000000113095019791536	0.00000309706361890668	ENSDARG00000011247|rnpc3	ENSDARG00000011247	rnpc3	RNA-binding region (RNP1, RRM) containing 3 [Source:NCBI gene (formerly Entrezgene);Acc:565672]	113.214951065633	73.3269999081996	0.00069679194064108	DEG3	no	ad.onset
ENSDARG00000079204|adam11	-0.608369856210535	6.19474024588115	9.31178202901262	0.00390809763873144	0.0228264370295285	ENSDARG00000079204|adam11	ENSDARG00000079204	adam11	ADAM metallopeptidase domain 11 [Source:HGNC Symbol;Acc:HGNC:189]	53.9106411486808	82.2073449345813	0.00315992015542826	DEG3	yes	ad.onset
ENSDARG00000103962|add1	-0.794643907989927	6.1822126459118	14.7978930036621	0.000394309019369069	0.00460018481856609	ENSDARG00000103962|add1	ENSDARG00000103962	add1	adducin 1 (alpha) [Source:ZFIN;Acc:ZDB-GENE-030909-2]	47.5468021987504	82.5040175826697	0.000735844255538772	DEG3	yes	t.tempo
ENSDARG00000006395|rbm25b	0.751002826190554	6.17080645048097	53.5866718438137	0.00000000465007648999193	0.00000154245910991385	ENSDARG00000006395|rbm25b	ENSDARG00000006395	rbm25b	RNA binding motif protein 25b [Source:ZFIN;Acc:ZDB-GENE-030131-5547]	124.353065739606	73.8807069195556	0.00140735228152704	DEG3	yes	ad.onset
ENSDARG00000062765|nsd3	-0.823073212948896	6.16306591158922	9.86323117344356	0.00306023748061501	0.0192675891907342	ENSDARG00000062765|nsd3	ENSDARG00000062765	nsd3	nuclear receptor binding SET domain protein 3 [Source:HGNC Symbol;Acc:HGNC:12767]	34.1078729078757	60.3697414214309	0.000601550122699154	DEG3	yes	t.tempo
ENSDARG00000018896|mmp24	-1.11467055838848	6.15528992394024	16.1938757802523	0.000229627038126299	0.00316149491166154	ENSDARG00000018896|mmp24	ENSDARG00000018896	mmp24	matrix metallopeptidase 24 [Source:HGNC Symbol;Acc:HGNC:7172]	31.2768561859024	67.7498096843482	0.00159496439665806	DEG3	yes	ad.onset
ENSDARG00000061255|dusp3a	-0.783905704268802	6.15127102387645	31.3253683801604	0.00000144010087140236	0.0000894945479185706	ENSDARG00000061255|dusp3a	ENSDARG00000061255	dusp3a		46.7325170611478	80.4765771953504	0.0000378039380215292	DEG3	yes	ad.onset
ENSDARG00000015025|l1camb	-1.1541964264778	6.14177262805067	14.2267482117485	0.000494167068138387	0.00536352061759956	ENSDARG00000015025|l1camb	ENSDARG00000015025	l1camb	L1 cell adhesion molecule, paralog b [Source:ZFIN;Acc:ZDB-GENE-980526-512]	25.1445143941372	56.0086608385621	0.00110387903106853	DEG3	yes	non.spec
ENSDARG00000005908|clk4b	0.604231132808872	6.13842913126628	44.2482047393705	0.0000000427270193743868	0.00000755147037453702	ENSDARG00000005908|clk4b	ENSDARG00000005908	clk4b	CDC-like kinase 4b [Source:ZFIN;Acc:ZDB-GENE-050227-19]	102.292611501586	67.2836053404833	0.00261537391326465	DEG3	no	ad.onset
ENSDARG00000033516|efr3ba	-0.607091424697718	6.11453783326658	10.1947359529866	0.0026463055214493	0.0174974522013169	ENSDARG00000033516|efr3ba	ENSDARG00000033516	efr3ba	EFR3 homolog B [Source:HGNC Symbol;Acc:HGNC:29155]	43.9164125444098	66.9116282927294	0.010017019713493	DEG3	yes	ad.onset
ENSDARG00000079219|mfn1b	0.666282146997721	6.11128469284014	85.4005259946124	0.00000000000967911809421791	0.0000000201003019089925	ENSDARG00000079219|mfn1b	ENSDARG00000079219	mfn1b	mitofusin 1b [Source:ZFIN;Acc:ZDB-GENE-040426-1553]	108.690267478899	68.482103305681	0.00235547057861397	DEG3	no	ad.onset
ENSDARG00000055754|smc1a	-0.899246975886392	6.10919580573806	9.38542219486294	0.00378174160562634	0.0222976496551906	ENSDARG00000055754|smc1a	ENSDARG00000055754	smc1a	structural maintenance of chromosomes 1A [Source:ZFIN;Acc:ZDB-GENE-090506-9]	30.4019702295638	56.7279348582778	0.00220247532876458	DEG3	yes	t.tempo
ENSDARG00000011235|otx2b	0.740399756839045	6.09954764419555	53.0956662542204	0.00000000519582515339429	0.00000168155795873488	ENSDARG00000011235|otx2b	ENSDARG00000011235	otx2b	orthodenticle homeobox 2b [Source:NCBI gene (formerly Entrezgene);Acc:30501]	102.047074407884	61.0712912739638	0.0000834582307247658	DEG3	no	ad.onset
ENSDARG00000100011|strn	-0.613661223053713	6.09896548087318	12.8844250826875	0.000849314808872111	0.00779842484786035	ENSDARG00000100011|strn	ENSDARG00000100011	strn	striatin, calmodulin binding protein [Source:ZFIN;Acc:ZDB-GENE-070112-1172]	51.9063935263423	79.4439054696221	0.00234302180618539	DEG3	no	ad.onset
ENSDARG00000041581|znf143b	0.900309409576098	6.09287242883338	76.1120073964682	0.0000000000491279230924216	0.0000000510111601442977	ENSDARG00000041581|znf143b	ENSDARG00000041581	znf143b	zinc finger protein 143b [Source:NCBI gene (formerly Entrezgene);Acc:393954]	100.610293984162	53.8952265131568	0.00144486372836502	DEG3	no	ad.onset
ENSDARG00000016490|rab11fip3	-0.79126958863378	6.09120504808214	9.98112655351065	0.00290567592443359	0.0186064363398341	ENSDARG00000016490|rab11fip3	ENSDARG00000016490	rab11fip3	RAB11 family interacting protein 3 (class II) [Source:NCBI gene (formerly Entrezgene);Acc:573631]	39.5111175819743	68.40086471059	0.000682872296029864	DEG3	yes	t.tempo
ENSDARG00000004587|kat5a	0.624022405359982	6.07257078601952	65.1642829104696	0.000000000397060109560595	0.000000235588998339286	ENSDARG00000004587|kat5a	ENSDARG00000004587	kat5a	K(lysine) acetyltransferase 5a [Source:ZFIN;Acc:ZDB-GENE-040718-57]	80.3782729516027	52.1496601904984	0.000574164829874449	DEG3	no	ad.onset
ENSDARG00000071095|abi3bpb	0.68520724503541	6.04764675721682	11.9961916786736	0.001226331695356	0.0101025407762881	ENSDARG00000071095|abi3bpb	ENSDARG00000071095	abi3bpb	ABI family, member 3 (NESH) binding protein b [Source:ZFIN;Acc:ZDB-GENE-030131-6041]	22.1210315605805	13.7318969838078	0.0499015302971851	DEG3	no	ad.onset
ENSDARG00000059900|tbc1d9	-0.647138522070446	6.03000996570137	8.31406578459731	0.00614091704890388	0.0314620996831177	ENSDARG00000059900|tbc1d9	ENSDARG00000059900	tbc1d9	TBC1 domain family member 9 [Source:HGNC Symbol;Acc:HGNC:21710]	46.0773736136054	72.184029893589	0.00436290831840443	DEG3	yes	t.tempo
ENSDARG00000009299|dusp8a	-0.626467270029486	6.02899012184746	13.3331814507478	0.000707409778639026	0.00687181482859907	ENSDARG00000009299|dusp8a	ENSDARG00000009299	dusp8a	dual specificity phosphatase 8a [Source:ZFIN;Acc:ZDB-GENE-040426-1842]	41.2693145141357	63.728291979458	0.00217697689031393	DEG3	yes	ad.onset
ENSDARG00000045305|pde7a	0.59796902979559	6.00856819833421	41.8590145658745	0.0000000784173880709489	0.0000114278439223862	ENSDARG00000045305|pde7a	ENSDARG00000045305	pde7a	phosphodiesterase 7A [Source:ZFIN;Acc:ZDB-GENE-031222-10]	95.7426435249873	63.256840632773	0.000243469925426528	DEG3	no	ad.onset
ENSDARG00000073753|tacc1	-0.644332366481679	6.00502320661941	21.9904674938724	0.0000282081141494128	0.000764903378240879	ENSDARG00000073753|tacc1	ENSDARG00000073753	tacc1	transforming acidic coiled-coil containing protein 1 [Source:HGNC Symbol;Acc:HGNC:11522]	48.6936066887211	76.1267747253849	0.0034908520000303	DEG3	yes	ad.onset
ENSDARG00000063544|pip4k2ab	-0.975912245885654	6.00429147403137	18.8141168842785	0.0000865605033970263	0.00161181896574543	ENSDARG00000063544|pip4k2ab	ENSDARG00000063544	pip4k2ab		42.107338974771	82.8620442172358	0.00275549174369842	DEG3	yes	ad.onset
ENSDARG00000060915|fbxl16	-0.777968295781438	6.00339880495164	11.3231594111511	0.00162817734468958	0.0123890624212716	ENSDARG00000060915|fbxl16	ENSDARG00000060915	fbxl16	F-box and leucine-rich repeat protein 16 [Source:ZFIN;Acc:ZDB-GENE-120215-180]	40.383138181374	69.2682663196452	0.000985119099074042	DEG3	no	t.tempo
ENSDARG00000098057|dscaml1	-0.854413039049661	5.99460213131336	7.67820482406519	0.00824686637280331	0.0389344533582735	ENSDARG00000098057|dscaml1	ENSDARG00000098057	dscaml1	DS cell adhesion molecule like 1 [Source:HGNC Symbol;Acc:HGNC:14656]	31.7252729224087	57.3843208880868	0.00451726271109166	DEG3	no	t.tempo
ENSDARG00000078125|rusc1	-0.622007447082785	5.99356699771305	8.71754861370976	0.00510740655819652	0.0275311640558636	ENSDARG00000078125|rusc1	ENSDARG00000078125	rusc1		48.151274428853	74.0965573604184	0.00257727327732413	DEG3	yes	t.tempo
ENSDARG00000025670|fstl3	0.796320776599027	5.98408049395704	15.3189113820996	0.000321673724010796	0.00404344765405583	ENSDARG00000025670|fstl3	ENSDARG00000025670	fstl3	follistatin-like 3 (secreted glycoprotein) [Source:ZFIN;Acc:ZDB-GENE-050913-111]	33.879867711233	19.5060368931591	0.0072605123826321	DEG3	yes	t.tempo
ENSDARG00000055930|zc3h7bb	-0.807470230112264	5.97579216945524	15.2496581011402	0.000330456157480937	0.00410926519182881	ENSDARG00000055930|zc3h7bb	ENSDARG00000055930	zc3h7bb	zinc finger CCCH-type containing 7B [Source:HGNC Symbol;Acc:HGNC:30869]	32.4775879022744	56.8626753905136	0.00306455772738679	DEG3	yes	t.tempo
ENSDARG00000069122|si:ch211-216l23.2	0.712556461701466	5.96651320517576	80.4542830377121	0.0000000000226351232591931	0.0000000302734129752544	ENSDARG00000069122|si:ch211-216l23.2	ENSDARG00000069122	si:ch211-216l23.2	si:ch211-216l23.2 [Source:ZFIN;Acc:ZDB-GENE-030131-3806]	87.8979399308203	53.6369773172506	0.0021140672371032	DEG3	yes	ad.onset
ENSDARG00000061031|dner	-1.0133175406632	5.95652718507914	12.7179361204696	0.000909343276637322	0.00818671764949496	ENSDARG00000061031|dner	ENSDARG00000061031	dner	delta/notch-like EGF repeat containing [Source:ZFIN;Acc:ZDB-GENE-130502-1]	29.0802867889857	58.7441269487405	0.00179522451199576	DEG3	yes	ad.onset
ENSDARG00000070449|tspan5b	-1.04492001186321	5.94844365852896	25.3481572999347	0.00000919688652550221	0.00035131083141126	ENSDARG00000070449|tspan5b	ENSDARG00000070449	tspan5b	tetraspanin 5b [Source:ZFIN;Acc:ZDB-GENE-041212-12]	29.9883020391687	61.9109794446143	0.00224187354982189	DEG3	yes	ad.onset
ENSDARG00000005540|xpo7	0.829900887430632	5.94839308854753	10.8054200510972	0.00203120410781471	0.0145244207652059	ENSDARG00000005540|xpo7	ENSDARG00000005540	xpo7	exportin 7 [Source:ZFIN;Acc:ZDB-GENE-060628-2]	68.5167926963785	38.5437953873978	0.00384475156432211	DEG3	no	xpo7
ENSDARG00000074921|fam117ba	-0.655481254425112	5.93913657192225	7.43210848646882	0.00925796599339318	0.0422882078604028	ENSDARG00000074921|fam117ba	ENSDARG00000074921	fam117ba	family with sequence similarity 117 member B [Source:HGNC Symbol;Acc:HGNC:14440]	37.1119861619589	58.4704872062352	0.000214896570103726	DEG3	no	t.tempo
ENSDARG00000004771|ankrd10b	0.59905018894505	5.92461183193546	36.7270013594758	0.000000307735392157361	0.0000303113279547883	ENSDARG00000004771|ankrd10b	ENSDARG00000004771	ankrd10b	ankyrin repeat domain 10b [Source:ZFIN;Acc:ZDB-GENE-061013-49]	96.0565392743493	63.4116177016563	0.00263144500352726	DEG3	no	ad.onset
ENSDARG00000036239|gatm	0.941467619642607	5.92061001411712	10.5369221879867	0.00228059835675719	0.0158219685552309	ENSDARG00000036239|gatm	ENSDARG00000036239	gatm	glycine amidinotransferase (L-arginine:glycine amidinotransferase) [Source:ZFIN;Acc:ZDB-GENE-021015-1]	97.3850092974717	50.7030753229089	0.00387797070389138	DEG3	yes	ad.onset
ENSDARG00000076560|apbb1	-0.959677152819312	5.90885824097003	15.5211393441885	0.000297406057835833	0.00384207307478951	ENSDARG00000076560|apbb1	ENSDARG00000076560	apbb1		27.4123211624714	53.3568102872154	0.00277603318571457	DEG3	yes	ad.onset
ENSDARG00000021787|abcb5	0.763530528880465	5.90607271655352	7.64438786099707	0.00837853673748521	0.0394246857058405	ENSDARG00000021787|abcb5	ENSDARG00000021787	abcb5		29.6086157168615	17.4469871344119	0.0100535571349507	DEG3	yes	ad.onset
ENSDARG00000070155|tuba8l3	-0.608011998030534	5.90028657501626	22.1781262462113	0.0000264511577187187	0.000729162445077953	ENSDARG00000070155|tuba8l3	ENSDARG00000070155	tuba8l3	tubulin, alpha 8 like 3 [Source:ZFIN;Acc:ZDB-GENE-040801-77]	50.320074563691	76.6948240608956	0.000825589762743479	DEG3	no	ad.onset
ENSDARG00000056659|ttbk1b	-0.656820162696035	5.88222191894318	8.84725885687976	0.00481576586874235	0.0263692671022507	ENSDARG00000056659|ttbk1b	ENSDARG00000056659	ttbk1b		39.4803451740757	62.2590882969214	0.00224277363301273	DEG3	yes	t.tempo
ENSDARG00000042948|dnajc5aa	-0.712152498296265	5.87967379842464	10.8764102787658	0.00197020493864213	0.014210015486604	ENSDARG00000042948|dnajc5aa	ENSDARG00000042948	dnajc5aa	DnaJ (Hsp40) homolog, subfamily C, member 5aa [Source:ZFIN;Acc:ZDB-GENE-031113-20]	38.1323209799267	62.4962748992335	0.00443438262503783	DEG3	yes	ad.onset
ENSDARG00000060610|pcdh7b	-0.643081479780237	5.87546550055118	12.6601975785596	0.000931192909858357	0.00831136365102803	ENSDARG00000060610|pcdh7b	ENSDARG00000060610	pcdh7b	protocadherin 7b [Source:NCBI gene (formerly Entrezgene);Acc:555504]	30.2385241460618	47.2448219662066	0.00838512000337572	DEG3	yes	t.tempo
ENSDARG00000005853|slc25a6	-0.620620323050473	5.86455211590264	17.6954077918013	0.000130504798718739	0.002139501399977	ENSDARG00000005853|slc25a6	ENSDARG00000005853	slc25a6	solute carrier family 25 member 6 [Source:ZFIN;Acc:ZDB-GENE-070912-446]	44.1844675072811	67.9535697254512	0.00347297283682839	DEG3	yes	ad.onset
ENSDARG00000037042|ddhd1b	-0.586403765603457	5.85833805634475	8.30663283468245	0.00616192355236967	0.0315437828523115	ENSDARG00000037042|ddhd1b	ENSDARG00000037042	ddhd1b	DDHD domain containing 1b [Source:ZFIN;Acc:ZDB-GENE-040724-18]	48.894237060742	73.4297331289064	0.00343459585597112	DEG3	yes	ad.onset
ENSDARG00000019451|pcsk2	-0.808979671812569	5.84271885067029	12.0996670663417	0.00117450463667812	0.00980524473903472	ENSDARG00000019451|pcsk2	ENSDARG00000019451	pcsk2	proprotein convertase subtilisin/kexin type 2 [Source:ZFIN;Acc:ZDB-GENE-090608-1]	39.4854223540213	69.1898317024143	0.00411435423856183	DEG3	no	t.tempo
ENSDARG00000102705|otud6b	0.692363609531938	5.83928352436851	42.7999955924678	0.0000000616078059094209	0.00000974573471427606	ENSDARG00000102705|otud6b	ENSDARG00000102705	otud6b	OTU deubiquitinase 6B [Source:NCBI gene (formerly Entrezgene);Acc:393194]	80.0170614053182	49.5115446783307	0.00151798455324902	DEG3	no	ad.onset
ENSDARG00000101081|ptprub	-0.647136715526316	5.82987389139725	7.64556857177049	0.00837390195629098	0.0394103185553865	ENSDARG00000101081|ptprub	ENSDARG00000101081	ptprub	protein tyrosine phosphatase receptor type Ub [Source:NCBI gene (formerly Entrezgene);Acc:335096]	30.121620243249	47.1900730433724	0.00130947251890509	DEG3	no	t.tempo
ENSDARG00000078136|wdr47a	-0.79588537143927	5.8272798491262	14.2722356317957	0.000485313676001247	0.00530672084508604	ENSDARG00000078136|wdr47a	ENSDARG00000078136	wdr47a	WD repeat domain 47 [Source:HGNC Symbol;Acc:HGNC:29141]	37.2457181200146	64.6864501844289	0.00224223200438187	DEG3	yes	ad.onset
ENSDARG00000017665|snrkb	-0.781096021318394	5.81485928370345	47.2150087642066	0.0000000205838101610764	0.00000457989776083951	ENSDARG00000017665|snrkb	ENSDARG00000017665	snrkb	SNF related kinase b [Source:ZFIN;Acc:ZDB-GENE-040426-1724]	38.5704865587677	66.2954930642993	0.000838847008934786	DEG3	no	ad.onset
ENSDARG00000018716|dgkh	-1.00799615301493	5.80330640186635	14.5972961842758	0.000426712391021457	0.00484891599829216	ENSDARG00000018716|dgkh	ENSDARG00000018716	dgkh	diacylglycerol kinase eta [Source:HGNC Symbol;Acc:HGNC:2854]	26.5234039732861	53.3690811364008	0.000680417092280675	DEG3	yes	ad.onset
ENSDARG00000074424|ibtk	-0.658188230802645	5.80239663349135	14.6410517444047	0.000419412674126912	0.00479566352852281	ENSDARG00000074424|ibtk	ENSDARG00000074424	ibtk	inhibitor of Bruton tyrosine kinase [Source:HGNC Symbol;Acc:HGNC:17853]	40.1780289836467	63.4228616503278	0.00255392655338196	DEG3	no	t.tempo
ENSDARG00000016011|gpcpd1	-0.781207950643478	5.79990406310645	33.4556356134983	0.000000772834577257879	0.0000576617894169651	ENSDARG00000016011|gpcpd1	ENSDARG00000016011	gpcpd1	glycerophosphocholine phosphodiesterase 1 [Source:ZFIN;Acc:ZDB-GENE-060503-472]	28.542175013493	49.0735293886487	0.00560524176569138	DEG3	yes	ad.onset
ENSDARG00000014302|brinp2	-0.66587655508659	5.79990025721189	12.6445990419548	0.000937190298157458	0.00835292640560939	ENSDARG00000014302|brinp2	ENSDARG00000014302	brinp2	bone morphogenetic protein/retinoic acid inducible neural-specific 2 [Source:ZFIN;Acc:ZDB-GENE-070912-621]	38.351456917128	60.8562800932896	0.000258837241544641	DEG3	yes	ad.onset
ENSDARG00000057074|rpgrb	0.605928477532361	5.78392373999934	44.1777900220014	0.0000000434876921998447	0.00000757841461272817	ENSDARG00000057074|rpgrb	ENSDARG00000057074	rpgrb	retinitis pigmentosa GTPase regulator b [Source:ZFIN;Acc:ZDB-GENE-081015-2]	84.4630430165011	55.4868491994336	0.00153813376776155	DEG3	no	ad.onset
ENSDARG00000029689|tkta	0.603370238813242	5.7790292581218	26.1249351079323	0.00000715770424779103	0.000290978776272353	ENSDARG00000029689|tkta	ENSDARG00000029689	tkta	transketolase [Source:HGNC Symbol;Acc:HGNC:11834]	101.253487439231	66.6467763886901	0.0113150007089797	DEG3	no	ad.onset
ENSDARG00000035949|tmem106bb	-0.804011913383336	5.77396339236113	20.7344917455699	0.0000436163614918719	0.00101771510147701	ENSDARG00000035949|tmem106bb	ENSDARG00000035949	tmem106bb	transmembrane protein 106Bb [Source:NCBI gene (formerly Entrezgene);Acc:566699]	29.8101229096876	52.0807873730953	0.00477939708532215	DEG3	yes	ad.onset
ENSDARG00000017006|dennd5a	-0.826794854210394	5.7700668481952	11.7877662901779	0.0013381942241754	0.0107677752878434	ENSDARG00000017006|dennd5a	ENSDARG00000017006	dennd5a	DENN domain containing 5A [Source:HGNC Symbol;Acc:HGNC:19344]	37.1186049764531	65.8480662810207	0.00190200798780938	DEG3	no	t.tempo
ENSDARG00000060854|kctd3	-0.653681978503935	5.76893365320581	15.5505789470094	0.000294037231378573	0.00381437158040293	ENSDARG00000060854|kctd3	ENSDARG00000060854	kctd3	potassium channel tetramerization domain containing 3 [Source:HGNC Symbol;Acc:HGNC:21305]	39.1503726419416	61.5983637529897	0.00744200741071793	DEG3	no	ad.onset
ENSDARG00000001769|ptpra	-0.844688488682614	5.76595224635833	15.6050702299668	0.000287907225456923	0.00375832795096203	ENSDARG00000001769|ptpra	ENSDARG00000001769	ptpra	protein tyrosine phosphatase receptor type A [Source:ZFIN;Acc:ZDB-GENE-020107-1]	31.2785397638439	56.1862737105472	0.00018590546566028	DEG3	yes	t.tempo
ENSDARG00000037995|gdf3	0.788886585377978	5.75782971022513	42.4239094254393	0.0000000678215178653647	0.0000104975914608999	ENSDARG00000037995|gdf3	ENSDARG00000037995	gdf3	growth differentiation factor 3 [Source:ZFIN;Acc:ZDB-GENE-980526-389]	91.0120102895442	52.6728456679199	0.0334404014367811	DEG3	yes	ad.onset
ENSDARG00000005374|tubgcp4	0.606478239840965	5.75224322975838	27.8594981722371	0.00000413424624004618	0.00019741464232767	ENSDARG00000005374|tubgcp4	ENSDARG00000005374	tubgcp4	tubulin, gamma complex associated protein 4 [Source:ZFIN;Acc:ZDB-GENE-081022-124]	82.6768906188095	54.3058685369517	0.00417989765531836	DEG3	no	ad.onset
ENSDARG00000074481|ulk1b	-0.793802014695109	5.74694418827095	11.0479772916226	0.00183064108026089	0.0134453585839194	ENSDARG00000074481|ulk1b	ENSDARG00000074481	ulk1b	unc-51 like autophagy activating kinase 1 [Source:HGNC Symbol;Acc:HGNC:12558]	29.4079752570693	51.0107645657994	0.00314307661737648	DEG3	yes	t.tempo
ENSDARG00000006060|crybg1b	0.745865445154022	5.74611310090786	18.6254402103289	0.0000927110379021289	0.0016923299036591	ENSDARG00000006060|crybg1b	ENSDARG00000006060	crybg1b		104.440044223063	62.2718744081001	0.0109867683075853	DEG3	no	crybg1b
ENSDARG00000037455|ugt8	-1.09549513464547	5.73762665339262	39.8157842542067	0.000000133712505671252	0.000016828866875392	ENSDARG00000037455|ugt8	ENSDARG00000037455	ugt8	UDP glycosyltransferase 8 [Source:ZFIN;Acc:ZDB-GENE-060616-129]	36.7138328025431	78.46828002102	0.00217651373864407	DEG3	yes	ad.onset
ENSDARG00000060372|plxna2	-1.02024918830923	5.73278904975652	8.95183222924737	0.00459352309363131	0.0254646261194691	ENSDARG00000060372|plxna2	ENSDARG00000060372	plxna2	plexin A2 [Source:HGNC Symbol;Acc:HGNC:9100]	18.7363242296515	38.0527771660767	0.00349619679829897	DEG3	yes	t.tempo
ENSDARG00000012281|zgc:65851	-0.630343574474179	5.72770251686891	7.58625897104325	0.0086101312845088	0.0401730896105522	ENSDARG00000012281|zgc:65851	ENSDARG00000012281	zgc:65851	zgc:65851 [Source:ZFIN;Acc:ZDB-GENE-030131-9669]	30.9880179470652	47.9778632509472	0.000342881274036144	DEG3	no	t.tempo
ENSDARG00000090063|fa2h	-0.698824436771347	5.72758081177736	9.38044647414331	0.00379014126912367	0.0223392432418547	ENSDARG00000090063|fa2h	ENSDARG00000090063	fa2h	fatty acid 2-hydroxylase [Source:ZFIN;Acc:ZDB-GENE-031219-4]	45.4606922545277	73.7961839477711	0.000970096433489523	DEG3	no	ad.onset
ENSDARG00000008100|slc7a10a	-0.904068867202686	5.72715676576802	57.0841684560145	0.00000000214444530211879	0.000000822147337366156	ENSDARG00000008100|slc7a10a	ENSDARG00000008100	slc7a10a	solute carrier family 7 member 10a [Source:ZFIN;Acc:ZDB-GENE-080116-1]	22.045768832156	41.2563851459792	0.00116484116012039	DEG3	no	ad.onset
ENSDARG00000093572|lamc3	-1.3145335653175	5.7219452243522	58.5229273174173	0.00000000157231025533077	0.000000653032859380711	ENSDARG00000093572|lamc3	ENSDARG00000093572	lamc3		14.1909387418206	35.324898339233	0.000175214329870024	DEG3	yes	ad.onset
ENSDARG00000061140|colec12	-0.633613774839038	5.71671490545787	14.5674788481816	0.000431763371797341	0.00488853593345071	ENSDARG00000061140|colec12	ENSDARG00000061140	colec12	collectin sub-family member 12 [Source:ZFIN;Acc:ZDB-GENE-030131-9807]	22.5101661033306	34.9313501575263	0.00066170944516633	DEG3	no	t.tempo
ENSDARG00000018743|scamp5a	-1.19242779790594	5.71459204086293	15.037733790946	0.000358934845753665	0.00434206619232103	ENSDARG00000018743|scamp5a	ENSDARG00000018743	scamp5a	secretory carrier membrane protein 5a [Source:NCBI gene (formerly Entrezgene);Acc:324467]	22.1375486962999	50.6371819667501	0.00127739024979517	DEG3	yes	t.tempo
ENSDARG00000100349|prkacaa	-0.792566674117851	5.69614831728093	15.5236354904404	0.000297118849411601	0.00384035359301716	ENSDARG00000100349|prkacaa	ENSDARG00000100349	prkacaa	protein kinase, cAMP-dependent, catalytic, alpha, genome duplicate a [Source:ZFIN;Acc:ZDB-GENE-050114-6]	31.736373706259	54.990543873748	0.00607478727114	DEG3	yes	ad.onset
ENSDARG00000042670|eps15l1a	-0.890627560382219	5.69272113790551	21.604144075763	0.0000322221573431645	0.000834694554045383	ENSDARG00000042670|eps15l1a	ENSDARG00000042670	eps15l1a	epidermal growth factor receptor pathway substrate 15 like 1 [Source:HGNC Symbol;Acc:HGNC:24634]	25.2762856053554	46.8930002489222	0.000662264457345749	DEG3	yes	t.tempo
ENSDARG00000103379|pax6a	0.618799858766014	5.6831078614197	34.1403868097688	0.000000635181723299984	0.0000508962332624939	ENSDARG00000103379|pax6a	ENSDARG00000103379	pax6a	paired box 6a [Source:NCBI gene (formerly Entrezgene);Acc:30567]	74.6608203466668	48.6124393574649	0.00142404730636415	DEG3	no	ad.onset
ENSDARG00000031075|cadm1a	-0.671804290693016	5.68126117191398	8.51668139826479	0.00559665056663087	0.0294485920862418	ENSDARG00000031075|cadm1a	ENSDARG00000031075	cadm1a	cell adhesion molecule 1a [Source:ZFIN;Acc:ZDB-GENE-080505-2]	28.607262624371	45.5891486729518	0.00814546326681828	DEG3	yes	t.tempo
ENSDARG00000098802|map7d1a	0.635309788588074	5.67584114923331	24.9481761867209	0.0000104767609816095	0.000377830511811444	ENSDARG00000098802|map7d1a	ENSDARG00000098802	map7d1a	MAP7 domain containing 1a [Source:ZFIN;Acc:ZDB-GENE-060503-22]	83.8511669884212	53.9689248976405	0.00215616988970434	DEG3	yes	ad.onset
ENSDARG00000074244|arhgef10lb	-0.979900197936207	5.67388802180378	19.6006305081616	0.0000651861601896962	0.0013301978460642	ENSDARG00000074244|arhgef10lb	ENSDARG00000074244	arhgef10lb	Rho guanine nucleotide exchange factor 10 like [Source:HGNC Symbol;Acc:HGNC:25540]	29.3771184959123	57.9769444153453	0.000834080993426751	DEG3	yes	t.tempo
ENSDARG00000078241|map7a	-0.586785290566113	5.66620975347928	15.1941202280677	0.000337681533467097	0.00415967563717255	ENSDARG00000078241|map7a	ENSDARG00000078241	map7a		40.9782279570411	61.5617097437289	0.000524783541725674	DEG3	yes	ad.onset
ENSDARG00000079912|rapgefl1	-0.944334811127884	5.65934994212394	13.5492980862538	0.000648206274168015	0.00647167444160694	ENSDARG00000079912|rapgefl1	ENSDARG00000079912	rapgefl1	Rap guanine nucleotide exchange factor like 1 [Source:HGNC Symbol;Acc:HGNC:17428]	30.8151356412706	59.3190192846275	0.00306294700378977	DEG3	no	t.tempo
ENSDARG00000055154|slc8a4a	-0.847806130235825	5.65566020964433	7.80669552381096	0.00776632162227085	0.0372590663017166	ENSDARG00000055154|slc8a4a	ENSDARG00000055154	slc8a4a	solute carrier family 8 member 4a [Source:ZFIN;Acc:ZDB-GENE-060110-2]	26.86857171882	48.3962518029996	0.00481294184019306	DEG3	yes	t.tempo
ENSDARG00000062812|glsa	-0.74726041143827	5.64992739508078	13.2946171790755	0.000718560361506246	0.00694369272033407	ENSDARG00000062812|glsa	ENSDARG00000062812	glsa	glutaminase a [Source:ZFIN;Acc:ZDB-GENE-050204-3]	36.4081737108186	61.1444073799088	0.00436156166850193	DEG3	yes	ad.onset
ENSDARG00000036584|st8sia5	-0.872593351341583	5.6496412116994	18.0115447613574	0.000116106905662727	0.00199665102163466	ENSDARG00000036584|st8sia5	ENSDARG00000036584	st8sia5	ST8 alpha-N-acetyl-neuraminide alpha-2,8-sialyltransferase 5 [Source:ZFIN;Acc:ZDB-GENE-060322-8]	26.7742558759555	49.0462346834851	0.000527660122826638	DEG3	yes	non.spec
ENSDARG00000025206|syt2a	-1.26966349157921	5.64863139924228	11.9781294838352	0.00123562319703061	0.0101656421492251	ENSDARG00000025206|syt2a	ENSDARG00000025206	syt2a	synaptotagmin 2 [Source:HGNC Symbol;Acc:HGNC:11510]	19.7569074514411	47.7356759189927	0.00532967324265889	DEG3	yes	non.spec
ENSDARG00000060309|srgap3	-0.785278091436703	5.64765176399856	7.83091253677842	0.00767914003822035	0.0369857305281119	ENSDARG00000060309|srgap3	ENSDARG00000060309	srgap3	SLIT-ROBO Rho GTPase activating protein 3 [Source:HGNC Symbol;Acc:HGNC:19744]	26.8291378697473	46.2763081724147	0.00256885999753745	DEG3	yes	t.tempo
ENSDARG00000022531|ntn1b	-0.645996901601849	5.62081750495051	19.8037836090408	0.0000606216918241134	0.00127055724159538	ENSDARG00000022531|ntn1b	ENSDARG00000022531	ntn1b	netrin 1b [Source:ZFIN;Acc:ZDB-GENE-990415-168]	18.9120013986937	29.6301166402376	0.0551849961104963	DEG3	no	t.tempo
ENSDARG00000078908|fbxo41	-1.0916714842856	5.61555812224729	13.5514657026693	0.000647639645470903	0.00647120287294904	ENSDARG00000078908|fbxo41	ENSDARG00000078908	fbxo41	F-box protein 41 [Source:HGNC Symbol;Acc:HGNC:29409]	25.4672162867434	54.3157813583539	0.00038260876253528	DEG3	yes	t.tempo
ENSDARG00000078425|oat	-0.755400297454732	5.61547552729776	18.9892012808056	0.0000812360058497871	0.00153829883417682	ENSDARG00000078425|oat	ENSDARG00000078425	oat	ornithine aminotransferase [Source:ZFIN;Acc:ZDB-GENE-110411-148]	39.0684799586295	65.9667151796453	0.000553582883678377	DEG3	no	t.tempo
ENSDARG00000011600|epha4b	-1.09415328340804	5.61511184192719	13.546697241529	0.000648886841184289	0.00647167444160694	ENSDARG00000011600|epha4b	ENSDARG00000011600	epha4b	eph receptor A4b [Source:ZFIN;Acc:ZDB-GENE-030826-6]	18.3213651520263	39.1673593859484	0.00168782647574143	DEG3	yes	t.tempo
ENSDARG00000020771|tnr	-0.948024101200918	5.6098451865815	12.4475145909578	0.00101657681881815	0.0088577252884435	ENSDARG00000020771|tnr	ENSDARG00000020771	tnr	tenascin R (restrictin, janusin) [Source:ZFIN;Acc:ZDB-GENE-030804-1]	23.4578187248461	45.284926947832	0.00296038985270656	DEG3	yes	t.tempo
ENSDARG00000019950|carf	0.668478186033167	5.60203918090856	45.8856395400457	0.0000000284631726326593	0.0000057666850569583	ENSDARG00000019950|carf	ENSDARG00000019950	carf		76.8446895591367	48.3452571838273	0.0151335043571461	DEG3	no	ad.onset
ENSDARG00000094522|si:ch211-14c7.2	-0.604292357620434	5.59699044525133	8.58339387311329	0.00542885966581509	0.0288090253134821	ENSDARG00000094522|si:ch211-14c7.2	ENSDARG00000094522	si:ch211-14c7.2		39.4358954744454	59.9596131898901	0.0029152246651851	DEG3	no	t.tempo
ENSDARG00000060303|slc4a10b	-0.973490607963288	5.59612912005374	8.96144159257442	0.00457365423230704	0.0254182567950695	ENSDARG00000060303|slc4a10b	ENSDARG00000060303	slc4a10b	solute carrier family 4 member 10 [Source:HGNC Symbol;Acc:HGNC:13811]	22.3799398440741	43.9674877134134	0.00256244116587991	DEG3	yes	t.tempo
ENSDARG00000042962|dgcr2	0.883940604267825	5.59177144527548	16.5372320924147	0.000201498425796395	0.00290250911609604	ENSDARG00000042962|dgcr2	ENSDARG00000042962	dgcr2	DiGeorge syndrome critical region gene 2 [Source:ZFIN;Acc:ZDB-GENE-040718-404]	85.6518706468546	46.4023167993941	0.034374101091451	DEG3	yes	ad.onset
ENSDARG00000010936|abcb4	-0.593130968920233	5.59070975440792	8.53734962203853	0.00554408580024423	0.0292523011099061	ENSDARG00000010936|abcb4	ENSDARG00000010936	abcb4	ATP-binding cassette, sub-family B (MDR/TAP), member 4 [Source:ZFIN;Acc:ZDB-GENE-080204-52]	25.0744814230476	37.8390890431821	0.0234347883082121	DEG3	no	ad.onset
ENSDARG00000002396|cry-dash	0.653392157093176	5.58315705606694	26.1960174986054	0.00000699645469805835	0.000287235010009249	ENSDARG00000002396|cry-dash	ENSDARG00000002396	cry-dash	cryptochrome DASH [Source:ZFIN;Acc:ZDB-GENE-040617-2]	42.9142786552606	27.2703111039571	0.00257626480519119	DEG3	no	t.tempo
ENSDARG00000094992|otx1	0.681911810827323	5.58091792782655	49.0269545463398	0.0000000133384054119038	0.00000322784768638954	ENSDARG00000094992|otx1	ENSDARG00000094992	otx1	orthodenticle homeobox 1 [Source:NCBI gene (formerly Entrezgene);Acc:30500]	69.1372879565648	43.0907077314108	0.00419580489836528	DEG3	no	ad.onset
ENSDARG00000005368|mcamb	-0.614395686280486	5.58043688641872	13.7407900198643	0.000600108059676514	0.00613400034747282	ENSDARG00000005368|mcamb	ENSDARG00000005368	mcamb	melanoma cell adhesion molecule b [Source:ZFIN;Acc:ZDB-GENE-030219-213]	37.1335712781652	56.8628924027438	0.000710904957634618	DEG3	no	t.tempo
ENSDARG00000093799|setbp1	-0.873945867422719	5.58008634700253	12.3069463420552	0.00107751520975297	0.00922093173309544	ENSDARG00000093799|setbp1	ENSDARG00000093799	setbp1	SET binding protein 1 [Source:HGNC Symbol;Acc:HGNC:15573]	26.5584245678216	48.70393282891	0.00763425430654347	DEG3	yes	ad.onset
ENSDARG00000057374|sfxn3	-0.907855020909219	5.57606816900122	21.5561052157902	0.0000327617041814525	0.000841739054392085	ENSDARG00000057374|sfxn3	ENSDARG00000057374	sfxn3	sideroflexin 3 [Source:ZFIN;Acc:ZDB-GENE-070112-2092]	26.3730100913705	49.5313418376227	0.00481691278599536	DEG3	yes	ad.onset
ENSDARG00000104361|barhl2	0.736785482928625	5.57452555852136	59.8840653698528	0.0000000011771484631645	0.00000051464104740455	ENSDARG00000104361|barhl2	ENSDARG00000104361	barhl2	BarH-like homeobox 2 [Source:ZFIN;Acc:ZDB-GENE-050913-153]	67.9660649524691	40.7740917150886	0.000931155725938978	DEG3	yes	ad.onset
ENSDARG00000035338|tppp2	-0.827558040977425	5.57408277214452	36.9328626100025	0.000000290800272683303	0.0000291033847199514	ENSDARG00000035338|tppp2	ENSDARG00000035338	tppp2	tubulin polymerization-promoting protein family member 2 [Source:ZFIN;Acc:ZDB-GENE-140106-24]	26.5848151324515	47.2056863995747	0.000843522675728059	DEG3	yes	ad.onset
ENSDARG00000043406|slc8a1b	-0.613416301606304	5.56573265852173	14.6164857360632	0.000423494671485317	0.00481674450635057	ENSDARG00000043406|slc8a1b	ENSDARG00000043406	slc8a1b	solute carrier family 8 member 1b [Source:ZFIN;Acc:ZDB-GENE-060110-3]	33.9772982925515	51.9796980044348	0.00211198379857081	DEG3	no	ad.onset
ENSDARG00000002333|fam102bb	-0.701190161262608	5.56061606475527	13.7804840988026	0.000590617115700399	0.00606935196835214	ENSDARG00000002333|fam102bb	ENSDARG00000002333	fam102bb	family with sequence similarity 102 member Bb [Source:ZFIN;Acc:ZDB-GENE-041014-330]	26.3394448446453	42.8416445363559	0.00183453607203329	DEG3	yes	ad.onset
ENSDARG00000036985|plxnb2b	-0.762091103230711	5.55351977766066	11.0117733562256	0.00185919658105446	0.0136148042315243	ENSDARG00000036985|plxnb2b	ENSDARG00000036985	plxnb2b	plexin b2b [Source:ZFIN;Acc:ZDB-GENE-080902-1]	38.0497232265782	64.5547133086651	0.00219561281365651	DEG3	yes	ad.onset
ENSDARG00000076724|pi4kaa	-0.767754099770107	5.5513157190823	13.1048613917079	0.000776190956195722	0.00731845578070276	ENSDARG00000076724|pi4kaa	ENSDARG00000076724	pi4kaa	phosphatidylinositol 4-kinase, catalytic, alpha a [Source:ZFIN;Acc:ZDB-GENE-100204-2]	27.5138565721854	46.8660533872401	0.00366986831289367	DEG3	yes	t.tempo
ENSDARG00000104094|grk3	-0.789471594264106	5.54557664581264	12.5247616880559	0.000984647300475739	0.00864906969610695	ENSDARG00000104094|grk3	ENSDARG00000104094	grk3	G protein-coupled receptor kinase 3 [Source:ZFIN;Acc:ZDB-GENE-030616-382]	28.5914868391135	49.4408246480854	0.00125851896766236	DEG3	no	t.tempo
ENSDARG00000095614|cacna1eb	-0.961488584049054	5.53232708912575	20.6838856786395	0.0000443979687722216	0.00102825035483621	ENSDARG00000095614|cacna1eb	ENSDARG00000095614	cacna1eb		30.7273540440852	59.8484668940582	0.000695742539954607	DEG3	yes	ad.onset
ENSDARG00000099547|nbeal1	-0.904809411134231	5.51761976358081	11.1675941382065	0.00173954462017156	0.0129866542644324	ENSDARG00000099547|nbeal1	ENSDARG00000099547	nbeal1	neurobeachin like 1 [Source:HGNC Symbol;Acc:HGNC:20681]	21.7652002868654	40.781740448681	0.00506573752927002	DEG3	yes	t.tempo
ENSDARG00000034215|rab42a	-0.623932512602037	5.51105296989742	30.527344260854	0.00000182720791816728	0.000105647381254591	ENSDARG00000034215|rab42a	ENSDARG00000034215	rab42a	RAB42, member RAS oncogene family a [Source:ZFIN;Acc:ZDB-GENE-040426-1983]	30.2289318373221	46.5975178545726	0.000441816140537666	DEG3	yes	ad.onset
ENSDARG00000105452|plxna1a	-0.883031849299062	5.50929343488564	7.26403178269047	0.0100240111506051	0.0449035336820204	ENSDARG00000105452|plxna1a	ENSDARG00000105452	plxna1a	plexin A1 [Source:HGNC Symbol;Acc:HGNC:9099]	21.6174571358709	39.8955017497661	0.00629108903152133	DEG3	yes	t.tempo
ENSDARG00000062745|socs5b	-0.598071145578223	5.50873733980182	17.6114546410735	0.000134635576878559	0.00217582268211004	ENSDARG00000062745|socs5b	ENSDARG00000062745	socs5b	suppressor of cytokine signaling 5b [Source:ZFIN;Acc:ZDB-GENE-080722-18]	35.208692228339	53.3151282200914	0.00383645721159101	DEG3	yes	ad.onset
ENSDARG00000079148|nckap5l	-0.665306689586955	5.50681989132903	8.77336093899402	0.00497968325786934	0.0270415573733066	ENSDARG00000079148|nckap5l	ENSDARG00000079148	nckap5l		25.78606292787	40.9179941304528	0.006281595556789	DEG3	yes	t.tempo
ENSDARG00000023940|si:ch73-362m14.4	-0.684636878293417	5.50195033301348	11.7924015976342	0.00133559260836836	0.0107607396703975	ENSDARG00000023940|si:ch73-362m14.4	ENSDARG00000023940	si:ch73-362m14.4		31.5917460902801	50.7876688364615	0.00268575175325444	DEG3	no	t.tempo
ENSDARG00000038429|csrnp1b	-0.802059189134375	5.49819141698872	19.1093910436152	0.0000777809377737044	0.00149444947518945	ENSDARG00000038429|csrnp1b	ENSDARG00000038429	csrnp1b	cysteine-serine-rich nuclear protein 1b [Source:ZFIN;Acc:ZDB-GENE-030131-1515]	36.045498780298	62.886952156904	0.00404977700411093	DEG3	no	csrnp1b
ENSDARG00000100402|fgd1	-1.13863674017876	5.49667355625865	19.9928177972887	0.0000566754949391073	0.00121964882027854	ENSDARG00000100402|fgd1	ENSDARG00000100402	fgd1	FYVE, RhoGEF and PH domain containing 1 [Source:HGNC Symbol;Acc:HGNC:3663]	24.6238278202539	54.2342266184569	0.000311171763442901	DEG3	yes	ad.onset
ENSDARG00000090930|si:ch211-120g10.1	-0.590483165555015	5.49031492783817	9.78792994408487	0.00316349679416163	0.0197332515921171	ENSDARG00000090930|si:ch211-120g10.1	ENSDARG00000090930	si:ch211-120g10.1		31.3447770601625	47.2047444155971	0.00825972849486303	DEG3	no	t.tempo
ENSDARG00000031307|zic4	0.602465555400748	5.47872100151197	26.755866815304	0.00000585225025155394	0.000253191104633202	ENSDARG00000031307|zic4	ENSDARG00000031307	zic4	zic family member 4 [Source:ZFIN;Acc:ZDB-GENE-040622-4]	79.7598395569513	52.5325136221056	0.00295729026674515	DEG3	yes	non.spec
ENSDARG00000078186|tex2	-0.722684423905127	5.47608419919975	15.3260781924725	0.000320778990406277	0.00403524101005776	ENSDARG00000078186|tex2	ENSDARG00000078186	tex2	testis expressed 2 [Source:ZFIN;Acc:ZDB-GENE-070615-7]	22.5973577304373	37.3034071102155	0.00972238146867497	DEG3	yes	ad.onset
ENSDARG00000103732|plp1a	-0.684560889460643	5.47517592943829	27.8158928165401	0.00000419093729685928	0.000198551630109759	ENSDARG00000103732|plp1a	ENSDARG00000103732	plp1a	proteolipid protein 1a [Source:ZFIN;Acc:ZDB-GENE-001202-1]	23.7674696761685	38.218652782304	0.00146651408112828	DEG3	yes	ad.onset
ENSDARG00000115383|gnb4b	-0.673823971431502	5.47418424816122	20.2944078986089	0.0000509285388307049	0.00113013284742757	ENSDARG00000115383|gnb4b	ENSDARG00000115383	gnb4b	guanine nucleotide binding protein (G protein), beta polypeptide 4b [Source:ZFIN;Acc:ZDB-GENE-041114-167]	30.2328919155875	48.2456610028575	0.00028281959336649	DEG3	no	ad.onset
ENSDARG00000074447|dapk3	-0.760413080089635	5.47007122043757	41.9380492356425	0.0000000768361114777235	0.0000113953642059515	ENSDARG00000074447|dapk3	ENSDARG00000074447	dapk3	death associated protein kinase 3 [Source:HGNC Symbol;Acc:HGNC:2676]	27.6648323355155	46.8861412547386	0.0023625143106534	DEG3	yes	ad.onset
ENSDARG00000102730|mapk10	-0.769141704438857	5.44434197592126	11.7097132307713	0.00138281542775055	0.011005735803627	ENSDARG00000102730|mapk10	ENSDARG00000102730	mapk10	mitogen-activated protein kinase 10 [Source:ZFIN;Acc:ZDB-GENE-051120-117]	27.3928448520599	46.7045402218246	0.000285177998843172	DEG3	yes	t.tempo
ENSDARG00000062942|kcna1a	-0.606791665711391	5.44100292563196	8.64274479712048	0.00528407319445351	0.0282149355058456	ENSDARG00000062942|kcna1a	ENSDARG00000062942	kcna1a	potassium voltage-gated channel subfamily A member 1 [Source:HGNC Symbol;Acc:HGNC:6218]	26.8132302417166	40.8586570738431	0.0121967316756345	DEG3	yes	ad.onset
ENSDARG00000060504|pfkla	-0.621539153427729	5.43717185832212	11.6718030245418	0.00140505223470927	0.0111296572437873	ENSDARG00000060504|pfkla	ENSDARG00000060504	pfkla	phosphofructokinase, liver type [Source:HGNC Symbol;Acc:HGNC:8876]	26.5806757460016	40.912613317927	0.00505087116231425	DEG3	yes	ad.onset
ENSDARG00000063197|golga2	-0.645505309571405	5.43502096823423	21.8532316844911	0.0000295703062957883	0.000787277812917782	ENSDARG00000063197|golga2	ENSDARG00000063197	golga2	golgin A2 [Source:ZFIN;Acc:ZDB-GENE-081030-1]	27.4856814179835	43.0143780829139	0.006726033297156	DEG3	no	ad.onset
ENSDARG00000077656|arfgef3	-0.655632253952203	5.43422842298545	10.1700322097636	0.0026750062699463	0.0176165846318873	ENSDARG00000077656|arfgef3	ENSDARG00000077656	arfgef3	ARFGEF family member 3 [Source:HGNC Symbol;Acc:HGNC:21213]	28.6057442981368	45.0698939549859	0.00701310793228564	DEG3	yes	ad.onset
ENSDARG00000076118|cdip1	-0.714137862054064	5.43350503475748	16.4285580156003	0.000209986849089061	0.00297153451408257	ENSDARG00000076118|cdip1	ENSDARG00000076118	cdip1	cell death-inducing p53 target 1 [Source:ZFIN;Acc:ZDB-GENE-070720-18]	29.152244087835	47.8440838990967	0.000496356800393054	DEG3	yes	t.tempo
ENSDARG00000088899|ralgapb	-0.635870589063293	5.433283261848	10.442419272195	0.00237591824177625	0.0162583004834727	ENSDARG00000088899|ralgapb	ENSDARG00000088899	ralgapb	Ral GTPase activating protein non-catalytic subunit beta [Source:HGNC Symbol;Acc:HGNC:29221]	24.9497940253168	38.7936964675307	0.00235891106615828	DEG3	no	t.tempo
ENSDARG00000015860|mtmr9	-0.793656363093329	5.42471277264471	21.5558742431277	0.0000327643211380547	0.000841739054392085	ENSDARG00000015860|mtmr9	ENSDARG00000015860	mtmr9	myotubularin related protein 9 [Source:ZFIN;Acc:ZDB-GENE-040724-223]	27.3889953303995	47.5140882459757	0.00702651698812589	DEG3	yes	ad.onset
ENSDARG00000071325|cbarpb	-0.759872636107327	5.42428456014228	9.82678019415996	0.00310976896052854	0.0195055229036927	ENSDARG00000071325|cbarpb	ENSDARG00000071325	cbarpb	CACN subunit beta associated regulatory protein [Source:HGNC Symbol;Acc:HGNC:28617]	33.9519720287304	57.5243588539049	0.00811775912400273	DEG3	yes	t.tempo
ENSDARG00000067607|srebf1	-1.02895148922493	5.42360652778553	12.2571564380083	0.00110001441497591	0.00935894818067588	ENSDARG00000067607|srebf1	ENSDARG00000067607	srebf1	sterol regulatory element binding transcription factor 1 [Source:ZFIN;Acc:ZDB-GENE-090812-3]	20.8293400838908	42.5813720180428	0.00790800983741247	DEG3	yes	t.tempo
ENSDARG00000006093|cdk15	-0.697352149897811	5.42111079789151	21.4244025265812	0.0000342901376280854	0.000869288127865604	ENSDARG00000006093|cdk15	ENSDARG00000006093	cdk15	cyclin-dependent kinase 15 [Source:ZFIN;Acc:ZDB-GENE-060421-7193]	35.0778077734709	56.9124454670085	0.0109611214099012	DEG3	yes	ad.onset
ENSDARG00000056774|gpr37l1b	-1.11420367362174	5.42107333060371	17.3837903441857	0.000146544346986303	0.00230985776527431	ENSDARG00000056774|gpr37l1b	ENSDARG00000056774	gpr37l1b	G protein-coupled receptor 37 like 1 [Source:HGNC Symbol;Acc:HGNC:14923]	19.2484640638497	41.7298947090159	0.00384689462505507	DEG3	yes	ad.onset
ENSDARG00000060835|tecpr2	-0.772768684043303	5.41967416042532	11.9050259089573	0.00127399489548822	0.0103979872589951	ENSDARG00000060835|tecpr2	ENSDARG00000060835	tecpr2	tectonin beta-propeller repeat containing 2 [Source:ZFIN;Acc:ZDB-GENE-060503-358]	23.6630408770868	40.4540199413052	0.00248725237738586	DEG3	yes	t.tempo
ENSDARG00000059053|slc13a4	-0.785762691909542	5.41524673852493	13.181606963548	0.000752316580749264	0.00717204636276651	ENSDARG00000059053|slc13a4	ENSDARG00000059053	slc13a4	solute carrier family 13 member 4 [Source:ZFIN;Acc:ZDB-GENE-070424-71]	31.6607548403942	54.5909488271768	0.00000849502841862486	DEG3	no	ad.onset
ENSDARG00000042518|hipk2	-1.31411071949989	5.41256544189888	15.7209877599573	0.000275310092323482	0.00363908580308983	ENSDARG00000042518|hipk2	ENSDARG00000042518	hipk2	homeodomain interacting protein kinase 2 [Source:ZFIN;Acc:ZDB-GENE-031125-4]	13.9897566658428	34.8426597110869	0.00337819251009232	DEG3	yes	t.tempo
ENSDARG00000078725|nos1apa	0.775656530824992	5.41157517644077	43.9417752345054	0.0000000461424649959191	0.00000781693541363652	ENSDARG00000078725|nos1apa	ENSDARG00000078725	nos1apa		60.3535959286392	35.2431383094238	0.011830183384863	DEG3	yes	ad.onset
ENSDARG00000059163|rbp3	0.972490681189016	5.4074823426977	7.38936119969514	0.00944668199640017	0.0429582692245059	ENSDARG00000059163|rbp3	ENSDARG00000059163	rbp3	retinol binding protein 3 [Source:ZFIN;Acc:ZDB-GENE-990415-132]	72.6742683657471	37.0336184743314	0.0953893601045403	DEG3	no	ad.onset
ENSDARG00000013020|dtnbb	-0.891638487779706	5.40734117397579	11.522113150713	0.00149661372579633	0.0116305324071643	ENSDARG00000013020|dtnbb	ENSDARG00000013020	dtnbb	dystrobrevin, beta b [Source:ZFIN;Acc:ZDB-GENE-070117-3]	23.1271141641512	42.9412572279335	0.00160863284408332	DEG3	yes	ad.onset
ENSDARG00000043835|rab3ab	-1.07770901563375	5.40250736968898	12.881167014566	0.000850448546200942	0.00780442469298639	ENSDARG00000043835|rab3ab	ENSDARG00000043835	rab3ab	RAB3A, member RAS oncogene family, b [Source:ZFIN;Acc:ZDB-GENE-041210-268]	22.022924200514	46.5125733083583	0.000684637031792728	DEG3	yes	t.tempo
ENSDARG00000104958|kbtbd11	-0.651243500535144	5.39875270295327	16.1973080720271	0.000229326269852018	0.0031590993060875	ENSDARG00000104958|kbtbd11	ENSDARG00000104958	kbtbd11	kelch repeat and BTB domain containing 11 [Source:HGNC Symbol;Acc:HGNC:29104]	33.0825369318451	51.972129413313	0.00252521068027674	DEG3	yes	ad.onset
ENSDARG00000058558|lzts3b	-0.79890285465063	5.39755562569486	16.7244801327086	0.000187708544094392	0.0027515864228425	ENSDARG00000058558|lzts3b	ENSDARG00000058558	lzts3b	leucine zipper tumor suppressor family member 3 [Source:HGNC Symbol;Acc:HGNC:30139]	30.9868498806958	53.9300110937055	0.00221395022017891	DEG3	no	t.tempo
ENSDARG00000101209|lamb1a	-0.778517887221943	5.39265369436234	16.6269574470298	0.000194762235465511	0.00282836533088609	ENSDARG00000101209|lamb1a	ENSDARG00000101209	lamb1a	laminin, beta 1a [Source:ZFIN;Acc:ZDB-GENE-021226-1]	10.1963914110489	17.5144055108236	0.000901363860915048	DEG3	no	ad.onset
ENSDARG00000055255|pitpnm3	-0.63134275571487	5.38851352413963	17.8002284015519	0.000125533488494264	0.00207722080562886	ENSDARG00000055255|pitpnm3	ENSDARG00000055255	pitpnm3	PITPNM family member 3 [Source:HGNC Symbol;Acc:HGNC:21043]	30.733235693714	47.6188128997644	0.000343552924473807	DEG3	no	ad.onset
ENSDARG00000030980|csrp1b	-0.863198032878734	5.38587018939439	26.4034648865246	0.00000654728690447907	0.000274677423669391	ENSDARG00000030980|csrp1b	ENSDARG00000030980	csrp1b	cysteine and glycine-rich protein 1b [Source:ZFIN;Acc:ZDB-GENE-070112-252]	39.0837548524312	71.1049456756403	0.00712787498648133	DEG3	no	csrp1b
ENSDARG00000076624|ptprb	-0.65153991575584	5.37648996639171	31.506414442922	0.00000136490067154149	0.0000852464279068021	ENSDARG00000076624|ptprb	ENSDARG00000076624	ptprb	protein tyrosine phosphatase receptor type b [Source:ZFIN;Acc:ZDB-GENE-101108-3]	27.3314178983208	42.9411914412908	0.000702052313106652	DEG3	no	ad.onset
ENSDARG00000074285|si:ch73-335m24.2	-0.675931180647674	5.37114574226078	16.2965240848363	0.000220808825323586	0.00307735570915064	ENSDARG00000074285|si:ch73-335m24.2	ENSDARG00000074285	si:ch73-335m24.2		35.209738885205	56.2650679308772	0.000336252693771901	DEG3	yes	non.spec
ENSDARG00000103651|map3k12	-0.627207569719473	5.36983771704938	10.4651627429629	0.00235259938839829	0.0161841166432272	ENSDARG00000103651|map3k12	ENSDARG00000103651	map3k12	mitogen-activated protein kinase kinase kinase 12 [Source:ZFIN;Acc:ZDB-GENE-040426-2436]	28.5640977731034	44.1417405395101	0.0020422075925646	DEG3	no	t.tempo
ENSDARG00000090623|si:dkeyp-106c3.1	-0.816410974324194	5.36689354705428	20.7146106125093	0.0000439216866647061	0.00102388066574787	ENSDARG00000090623|si:dkeyp-106c3.1	ENSDARG00000090623	si:dkeyp-106c3.1		18.8414548982196	33.1859346760186	0.00115337833545461	DEG3	no	ad.onset
ENSDARG00000031745|mhc2a	-0.846447263297817	5.36301905785416	9.13107663608802	0.00423752116685315	0.0240763856538943	ENSDARG00000031745|mhc2a	ENSDARG00000031745	mhc2a	major histocompatibility complex class II DAA gene [Source:ZFIN;Acc:ZDB-GENE-980526-201]	48.0808441972988	86.4742358831133	0.00373105935376061	DEG3	no	mhc2a
ENSDARG00000099995|apbb2b	-0.824494117949318	5.35748634365626	9.16715459264196	0.0041694720982144	0.0238255548469394	ENSDARG00000099995|apbb2b	ENSDARG00000099995	apbb2b		21.312223232396	37.7686464534348	0.00189600280621186	DEG3	yes	t.tempo
ENSDARG00000058248|si:dkeyp-77h1.4	-1.16092359634462	5.34601599177965	12.3176689899161	0.00107273369218283	0.00919275227276347	ENSDARG00000058248|si:dkeyp-77h1.4	ENSDARG00000058248	si:dkeyp-77h1.4		19.3865856585337	43.4079648259105	0.00138707198775391	DEG3	yes	t.tempo
ENSDARG00000075139|hdac5	-0.913854916044973	5.34430548015376	13.1458039707732	0.000763356521530063	0.00725271562791261	ENSDARG00000075139|hdac5	ENSDARG00000075139	hdac5	histone deacetylase 5 [Source:HGNC Symbol;Acc:HGNC:14068]	21.1084224678961	39.7931098834674	0.000918865808271807	DEG3	yes	t.tempo
ENSDARG00000090481|trarg1a	-0.622268564435464	5.3436476568083	7.05713854067358	0.0110610380056012	0.0481889977446821	ENSDARG00000090481|trarg1a	ENSDARG00000090481	trarg1a	trafficking regulator of GLUT4 (SLC2A4) 1 [Source:HGNC Symbol;Acc:HGNC:29592]	13.1200207468556	20.2116644730861	0.00674700037025931	DEG3	no	t.tempo
ENSDARG00000052094|notch1b	-1.18750654606183	5.34140649276435	17.8789640730315	0.000121930443420386	0.00203955945288031	ENSDARG00000052094|notch1b	ENSDARG00000052094	notch1b	notch receptor 1b [Source:ZFIN;Acc:ZDB-GENE-990415-183]	11.3618917002857	25.9045889819077	0.000714932374233815	DEG3	yes	t.tempo
ENSDARG00000068710|nid1a	-0.749425894484771	5.33324258656041	13.6876679846203	0.00061306185995299	0.00621289204962526	ENSDARG00000068710|nid1a	ENSDARG00000068710	nid1a	nidogen 1 [Source:HGNC Symbol;Acc:HGNC:7821]	8.68985074845314	14.6227624343069	0.0110699086399446	DEG3	no	t.tempo
ENSDARG00000036045|penkb	0.635017964297415	5.32914934087762	28.0643808839655	0.00000387844545020023	0.00018817706596082	ENSDARG00000036045|penkb	ENSDARG00000036045	penkb	proenkephalin b [Source:ZFIN;Acc:ZDB-GENE-030729-3]	80.4522022636118	51.7925006443376	0.0018174779834892	DEG3	no	ad.onset
ENSDARG00000062208|prrt1	-1.06156317717737	5.32333273274922	12.9771978775719	0.000817691757210901	0.00760047690775667	ENSDARG00000062208|prrt1	ENSDARG00000062208	prrt1		17.5207670591479	36.603768274101	0.000562447998499725	DEG3	yes	t.tempo
ENSDARG00000101778|ca5a	-0.660129817365112	5.31686563391991	16.6656263491947	0.000191932572284123	0.00279594472225329	ENSDARG00000101778|ca5a	ENSDARG00000101778	ca5a	carbonic anhydrase Va [Source:ZFIN;Acc:ZDB-GENE-080220-57]	18.5380092943485	29.3062434391032	0.00118497826342309	DEG3	yes	ad.onset
ENSDARG00000087666|fibpb	-0.587177682953536	5.31297151452787	7.00657222683768	0.0113315401353211	0.0490944934515952	ENSDARG00000087666|fibpb	ENSDARG00000087666	fibpb	fibroblast growth factor (acidic) intracellular binding protein b [Source:ZFIN;Acc:ZDB-GENE-040630-2]	34.0625103654178	51.1917998196962	0.00599231488801115	DEG3	yes	ad.onset
ENSDARG00000040874|add3a	-0.676079472967766	5.31285270840933	11.8612512631567	0.0012975724894314	0.0105396044447948	ENSDARG00000040874|add3a	ENSDARG00000040874	add3a	adducin 3 (gamma) a [Source:ZFIN;Acc:ZDB-GENE-030131-2721]	22.49132754195	35.9524286354389	0.0248898435696445	DEG3	yes	ad.onset
ENSDARG00000009922|dmbx1a	0.640387067616178	5.29607890273131	38.6454128160915	0.000000182659443899473	0.0000210734876943281	ENSDARG00000009922|dmbx1a	ENSDARG00000009922	dmbx1a	diencephalon/mesencephalon homeobox 1a [Source:ZFIN;Acc:ZDB-GENE-020117-1]	47.644074495038	30.5566691969799	0.000151044337892994	DEG3	no	ad.onset
ENSDARG00000004336|exoc4	-0.620803650223129	5.29316766870501	9.98091241429226	0.00290594904633365	0.0186064363398341	ENSDARG00000004336|exoc4	ENSDARG00000004336	exoc4	exocyst complex component 4 [Source:ZFIN;Acc:ZDB-GENE-041210-112]	25.3501891951395	38.9997163546898	0.00291722448835102	DEG3	yes	t.tempo
ENSDARG00000099221|ppp2r2bb	-0.648729541541363	5.29230355594933	18.1454789702011	0.000110520006296744	0.00192932300385691	ENSDARG00000099221|ppp2r2bb	ENSDARG00000099221	ppp2r2bb	protein phosphatase 2, regulatory subunit B, beta b [Source:ZFIN;Acc:ZDB-GENE-041010-39]	29.1805226086106	45.7711523770704	0.00272707630530254	DEG3	yes	ad.onset
ENSDARG00000040610|si:ch73-352p4.8	-0.674742867994917	5.28824990355829	19.9729496400521	0.0000570772600055531	0.00122449971130592	ENSDARG00000040610|si:ch73-352p4.8	ENSDARG00000040610	si:ch73-352p4.8		18.2399745297111	29.130300644988	0.000453700282364596	DEG3	no	ad.onset
ENSDARG00000054903|mta3	-0.645365963817065	5.28784662686321	18.0010973428901	0.000116555011500041	0.00199907933267902	ENSDARG00000054903|mta3	ENSDARG00000054903	mta3	metastasis associated 1 family, member 3 [Source:ZFIN;Acc:ZDB-GENE-030131-6485]	22.2759591548715	34.8608908751372	0.00371696336255039	DEG3	no	t.tempo
ENSDARG00000063069|gripap1	-0.724544171388961	5.28781396028337	18.6497881858716	0.0000918921694249369	0.00168626867604523	ENSDARG00000063069|gripap1	ENSDARG00000063069	gripap1	GRIP1 associated protein 1 [Source:ZFIN;Acc:ZDB-GENE-070112-922]	22.8192446917731	37.7358464300846	0.00368277779594481	DEG3	yes	ad.onset
ENSDARG00000018773|hivep2b	-0.960972488916398	5.2835986857014	10.0468829536308	0.00282307950284894	0.0182574982632573	ENSDARG00000018773|hivep2b	ENSDARG00000018773	hivep2b		19.6621702816237	38.3106388237548	0.002809570291152	DEG3	yes	t.tempo
ENSDARG00000037008|bscl2	-0.600477206823236	5.27242217423754	46.4044006107311	0.0000000250666615322236	0.00000520551004485844	ENSDARG00000037008|bscl2	ENSDARG00000037008	bscl2	BSCL2 lipid droplet biogenesis associated, seipin [Source:ZFIN;Acc:ZDB-GENE-051113-140]	27.3653175309218	41.4944237071979	0.00143282151952697	DEG3	yes	ad.onset
ENSDARG00000075110|dab2ipb	-0.60052766892661	5.27142412648064	9.5905083450265	0.0034521388182597	0.0209873870092783	ENSDARG00000075110|dab2ipb	ENSDARG00000075110	dab2ipb	DAB2 interacting protein b [Source:ZFIN;Acc:ZDB-GENE-030131-2449]	26.7492010160557	40.5771086778505	0.0183860597599376	DEG3	no	ad.onset
ENSDARG00000099323|dlg2	-0.747826171892241	5.27010518023862	11.8749746115055	0.00129013173107321	0.0104928468467181	ENSDARG00000099323|dlg2	ENSDARG00000099323	dlg2	discs, large homolog 2 (Drosophila) [Source:ZFIN;Acc:ZDB-GENE-050221-3]	25.1894380777433	42.3122924775154	0.00338508156765521	DEG3	yes	ad.onset
ENSDARG00000070995|inpp4ab	-0.610664069276904	5.2595306922989	26.3500947906864	0.00000665987519694737	0.000277531922922957	ENSDARG00000070995|inpp4ab	ENSDARG00000070995	inpp4ab	inositol polyphosphate-4-phosphatase type I Ab [Source:ZFIN;Acc:ZDB-GENE-081104-521]	25.602696488296	39.114748987887	0.000577298340642981	DEG3	yes	ad.onset
ENSDARG00000000472|cntn2	-0.799875753540992	5.25865607173328	10.0121329993752	0.0028664145006152	0.018443129322475	ENSDARG00000000472|cntn2	ENSDARG00000000472	cntn2	contactin 2 [Source:ZFIN;Acc:ZDB-GENE-990630-12]	16.6744434402113	29.0616243259156	0.00510906891478597	DEG3	yes	t.tempo
ENSDARG00000078828|npb	0.606791289393316	5.25756650483925	21.485096258399	0.0000335766791064218	0.000857306191938557	ENSDARG00000078828|npb	ENSDARG00000078828	npb	neuropeptide B [Source:ZFIN;Acc:ZDB-GENE-040107-40]	70.7537543157088	46.4526530231623	0.027645545120041	DEG3	yes	ad.onset
ENSDARG00000028663|tek	0.665110307934086	5.25611080248808	31.0100644528983	0.00000158162077168431	0.0000958178348377961	ENSDARG00000028663|tek	ENSDARG00000028663	tek	TEK tyrosine kinase, endothelial [Source:NCBI gene (formerly Entrezgene);Acc:30747]	72.0967471988401	45.4593274640608	0.0028990541473564	DEG3	yes	ad.onset
ENSDARG00000076571|sp5a	0.728499779208157	5.24611692301369	33.3655617216056	0.000000793145239615764	0.0000584768620450439	ENSDARG00000076571|sp5a	ENSDARG00000076571	sp5a	Sp5 transcription factor a [Source:ZFIN;Acc:ZDB-GENE-030430-2]	55.8963541207878	33.7212734185748	0.000888422005093811	DEG3	no	ad.onset
ENSDARG00000037121|mat2ab	-0.644135662220463	5.24576784443041	13.7892860762943	0.000588534049391265	0.00605321695378636	ENSDARG00000037121|mat2ab	ENSDARG00000037121	mat2ab	methionine adenosyltransferase II, alpha b [Source:ZFIN;Acc:ZDB-GENE-050327-6]	13.5436828445723	21.1945826045684	0.00790414030923816	DEG3	yes	ad.onset
ENSDARG00000005834|gatad2b	-1.01153784454416	5.24372367813693	19.8189569710777	0.0000602945326666701	0.00126931112434125	ENSDARG00000005834|gatad2b	ENSDARG00000005834	gatad2b	GATA zinc finger domain containing 2B [Source:ZFIN;Acc:ZDB-GENE-060503-655]	18.7507768715357	37.8256256269032	0.00118336139942334	DEG3	yes	t.tempo
ENSDARG00000077112|si:ch211-180f4.1	-0.790643449357192	5.23714822232985	10.0283028783022	0.00284616285559574	0.0183509387739834	ENSDARG00000077112|si:ch211-180f4.1	ENSDARG00000077112	si:ch211-180f4.1	si:ch211-180f4.1 [Source:NCBI gene (formerly Entrezgene);Acc:100144405]	24.4213396959454	42.2780466713005	0.0046922973781879	DEG3	yes	t.tempo
ENSDARG00000103505|fbxl3a	-0.605505822064778	5.21913037961391	8.77851835560576	0.00496805318604037	0.0270019379271813	ENSDARG00000103505|fbxl3a	ENSDARG00000103505	fbxl3a	F-box and leucine-rich repeat protein 3a [Source:ZFIN;Acc:ZDB-GENE-030912-5]	24.2481100264213	36.917574870334	0.00745587816978614	DEG3	no	ad.onset
ENSDARG00000044341|chst7	-0.632101820933587	5.21610655681732	10.3282688389336	0.00249670798445178	0.0168384202902675	ENSDARG00000044341|chst7	ENSDARG00000044341	chst7	carbohydrate sulfotransferase 7 [Source:HGNC Symbol;Acc:HGNC:13817]	27.9819925070356	43.4129669640146	0.0330577686029611	DEG3	no	t.tempo
ENSDARG00000078954|rxrba	-0.767353058680511	5.21210950123461	18.5995841327068	0.0000935890282943191	0.00170395257264663	ENSDARG00000078954|rxrba	ENSDARG00000078954	rxrba	retinoid x receptor, beta a [Source:NCBI gene (formerly Entrezgene);Acc:30530]	21.144566120388	35.9906106637753	0.00818480667903095	DEG3	yes	t.tempo
ENSDARG00000001463|tdh2	0.798406057357645	5.20837403622661	50.929748261636	0.00000000853755406516778	0.00000259458350370708	ENSDARG00000001463|tdh2	ENSDARG00000001463	tdh2	L-threonine dehydrogenase 2 [Source:ZFIN;Acc:ZDB-GENE-070620-14]	57.69817062189	33.1682955547351	0.0103754170857037	DEG3	yes	ad.onset
ENSDARG00000089477|si:ch211-132g1.3	-0.859026271663181	5.20793412605678	32.7575627910558	0.000000945738159427734	0.0000662016711599414	ENSDARG00000089477|si:ch211-132g1.3	ENSDARG00000089477	si:ch211-132g1.3		26.6920951299002	48.4332343265462	0.000326939579731327	DEG3	yes	ad.onset
ENSDARG00000019498|cry5	0.65620148987692	5.2054357828469	38.4367562437263	0.000000193200506493019	0.0000220851221183763	ENSDARG00000019498|cry5	ENSDARG00000019498	cry5	cryptochrome circadian regulator 5 [Source:ZFIN;Acc:ZDB-GENE-010426-8]	37.2283802002583	23.6205330606206	0.00000967609924312227	DEG3	no	t.tempo
ENSDARG00000020946|auts2b	0.675389622261592	5.20126518177779	36.7854898042599	0.000000302821235748707	0.0000300649609356884	ENSDARG00000020946|auts2b	ENSDARG00000020946	auts2b		54.8991261609049	34.3660991301917	0.000508113265446913	DEG3	yes	ad.onset
ENSDARG00000053326|gna11b	-1.14926038712651	5.19854417320618	15.1796989073627	0.000339584790402223	0.00417486580011021	ENSDARG00000053326|gna11b	ENSDARG00000053326	gna11b	guanine nucleotide binding protein (G protein), alpha 11b (Gq class) [Source:ZFIN;Acc:ZDB-GENE-041121-9]	16.8973977467877	37.5250420202502	0.00108939357017727	DEG3	yes	ad.onset
ENSDARG00000101008|soul4	-0.694160679887888	5.19811109505018	11.9336769361054	0.00125880831084687	0.0103031456388063	ENSDARG00000101008|soul4	ENSDARG00000101008	soul4	heme-binding protein soul4 [Source:ZFIN;Acc:ZDB-GENE-110718-1]	25.9715962460381	42.0353948855086	0.00179521603782549	DEG3	no	t.tempo
ENSDARG00000020718|slc25a22a	-0.924302532514738	5.19331227681908	11.5126738236221	0.00150259486813949	0.0116613715708614	ENSDARG00000020718|slc25a22a	ENSDARG00000020718	slc25a22a		21.9442958248334	41.6800762461987	0.00254626950073877	DEG3	yes	ad.onset
ENSDARG00000079742|mcf2l2	-1.03636568113172	5.1871406849781	17.0074270424251	0.000168723224535134	0.00254206938054144	ENSDARG00000079742|mcf2l2	ENSDARG00000079742	mcf2l2		19.6049823816132	40.2531483547355	0.00267457103198456	DEG3	yes	ad.onset
ENSDARG00000002731|sdc2	-0.650501675908808	5.1854372097561	12.7587843139398	0.000894212399882513	0.00808632760640095	ENSDARG00000002731|sdc2	ENSDARG00000002731	sdc2	syndecan 2 [Source:ZFIN;Acc:ZDB-GENE-021206-3]	16.9995056894674	26.6950952970943	0.00346960789405435	DEG3	no	t.tempo
ENSDARG00000035508|barhl1a	0.601674172492666	5.17612130798084	21.8644524917252	0.0000294563791611569	0.000785923949353351	ENSDARG00000035508|barhl1a	ENSDARG00000035508	barhl1a	BarH-like homeobox 1a [Source:ZFIN;Acc:ZDB-GENE-050417-212]	65.7926651971401	43.3575659845999	0.0095454660601821	DEG3	yes	ad.onset
ENSDARG00000102902|strn4	-0.695910262019893	5.17591743911754	12.1143415155964	0.00116734404540812	0.00977450385875983	ENSDARG00000102902|strn4	ENSDARG00000102902	strn4	striatin 4 [Source:HGNC Symbol;Acc:HGNC:15721]	20.4417813978955	33.1368200209435	0.00318779164957798	DEG3	yes	t.tempo
ENSDARG00000015199|cblb	0.603872243938999	5.17435999102652	10.3028599149686	0.00252446877310782	0.0169651708155254	ENSDARG00000015199|cblb	ENSDARG00000015199	cblb	Cbl proto-oncogene B [Source:HGNC Symbol;Acc:HGNC:1542]	51.9665559775387	34.1987507202744	0.0176893332074583	DEG3	yes	non.spec
ENSDARG00000056683|cdk5	-0.596445273918393	5.17291846428023	14.9446082235623	0.000372255884097404	0.00444385571697046	ENSDARG00000056683|cdk5	ENSDARG00000056683	cdk5	cyclin-dependent kinase 5 [Source:ZFIN;Acc:ZDB-GENE-010131-2]	25.2374377745801	38.1792784113976	0.00777930818682311	DEG3	yes	ad.onset
ENSDARG00000069654|ppp6r2b	-0.919035640189535	5.17153089295013	18.3888969679966	0.000101077416570928	0.001801684949698	ENSDARG00000069654|ppp6r2b	ENSDARG00000069654	ppp6r2b	protein phosphatase 6 regulatory subunit 2 [Source:HGNC Symbol;Acc:HGNC:19253]	15.6073812491953	29.5514092506149	0.00432139079171557	DEG3	yes	ad.onset
ENSDARG00000075819|arhgef2	-0.692575775095581	5.17059925188113	7.14422495806093	0.0106112082860147	0.0467771644237547	ENSDARG00000075819|arhgef2	ENSDARG00000075819	arhgef2	Rho/Rac guanine nucleotide exchange factor 2 [Source:HGNC Symbol;Acc:HGNC:682]	14.3719705083054	23.2557774394464	0.0196868338325664	DEG3	yes	ad.onset
ENSDARG00000058015|ano3	-0.848193497766401	5.16946355126187	7.91208445539212	0.00739443928377525	0.0359199662673839	ENSDARG00000058015|ano3	ENSDARG00000058015	ano3	anoctamin 3 [Source:HGNC Symbol;Acc:HGNC:14004]	20.1013948583276	36.2278775236024	0.00546395976060257	DEG3	yes	t.tempo
ENSDARG00000102471|trak2	-0.916645775058237	5.16567337930658	27.4125525234964	0.00000475564492847778	0.000217052512120268	ENSDARG00000102471|trak2	ENSDARG00000102471	trak2	trafficking kinesin protein 2 [Source:HGNC Symbol;Acc:HGNC:13206]	22.2915388996746	42.1112187527676	0.000425807767564669	DEG3	yes	ad.onset
ENSDARG00000075584|itfg1	-0.749377711723345	5.16307262125665	24.981772045124	0.0000103623954347063	0.000375536140698425	ENSDARG00000075584|itfg1	ENSDARG00000075584	itfg1	integrin alpha FG-GAP repeat containing 1 [Source:HGNC Symbol;Acc:HGNC:30697]	20.7331006223885	34.8635539041039	0.00153106398237016	DEG3	yes	ad.onset
ENSDARG00000103158|ldb1b	-0.896451773533567	5.16301759053989	26.4547966260613	0.00000644088133464371	0.000271585047139292	ENSDARG00000103158|ldb1b	ENSDARG00000103158	ldb1b	LIM-domain binding 1b [Source:ZFIN;Acc:ZDB-GENE-990415-135]	16.286316259631	30.3273445422565	0.000199722378497167	DEG3	no	t.tempo
ENSDARG00000104495|pltp	-0.619273073244391	5.16245127386283	13.8939093801474	0.000564358498517427	0.005896777267528	ENSDARG00000104495|pltp	ENSDARG00000104495	pltp	phospholipid transfer protein [Source:ZFIN;Acc:ZDB-GENE-040801-22]	22.5142879138297	34.5855568587705	0.00116533924468177	DEG3	yes	ad.onset
ENSDARG00000032072|cdk16	-0.973063809469706	5.15882702270848	23.1246318256611	0.0000191832796842169	0.000580859452892692	ENSDARG00000032072|cdk16	ENSDARG00000032072	cdk16	cyclin dependent kinase 16 [Source:HGNC Symbol;Acc:HGNC:8749]	18.8987318581208	37.1334327858075	0.00228740194196627	DEG3	yes	ad.onset
ENSDARG00000089456|men1	0.587720647996332	5.15859131539819	37.9616141411808	0.00000021965417514106	0.0000241169569751068	ENSDARG00000089456|men1	ENSDARG00000089456	men1	multiple endocrine neoplasia I [Source:ZFIN;Acc:ZDB-GENE-991110-12]	36.1842566629169	24.0732827852596	0.0141026952291829	DEG3	no	ad.onset
ENSDARG00000001437|slc2a1a	-0.86184936537856	5.15821367647429	11.4777933691361	0.00152491651164044	0.0117832308434356	ENSDARG00000001437|slc2a1a	ENSDARG00000001437	slc2a1a	solute carrier family 2 member 1a [Source:ZFIN;Acc:ZDB-GENE-030131-3158]	18.5113677988007	33.6993091253386	0.0237816559036145	DEG3	yes	ad.onset
ENSDARG00000005163|efr3a	-0.612715533556795	5.15792601587855	7.29944033947099	0.00985718087438465	0.0442873323943088	ENSDARG00000005163|efr3a	ENSDARG00000005163	efr3a	EFR3 homolog A (S. cerevisiae) [Source:ZFIN;Acc:ZDB-GENE-040426-1681]	24.5929652568213	37.6196070470551	0.00106298482338797	DEG3	yes	ad.onset
ENSDARG00000057013|cadm3	-0.803949464113793	5.15458434434473	9.87400042692708	0.00304576408480534	0.0192170344979449	ENSDARG00000057013|cadm3	ENSDARG00000057013	cadm3	cell adhesion molecule 3 [Source:ZFIN;Acc:ZDB-GENE-060512-196]	17.5490879365173	30.6571097096619	0.00351580883808999	DEG3	yes	t.tempo
ENSDARG00000075815|slc12a5a	-1.22241725453403	5.15005629030789	12.2172369387544	0.00111841133015694	0.00947664411680072	ENSDARG00000075815|slc12a5a	ENSDARG00000075815	slc12a5a		12.3617198041727	28.9003109912207	0.00346527320998677	DEG3	yes	non.spec
ENSDARG00000063050|rc3h2	-0.680472930483426	5.14582698644713	9.77286692664395	0.00318459190509384	0.0198152385205839	ENSDARG00000063050|rc3h2	ENSDARG00000063050	rc3h2		25.3701830134944	40.6816931205938	0.00255500788193015	DEG3	yes	t.tempo
ENSDARG00000063211|exoc8	-0.745508454061484	5.13685237360528	30.280795544289	0.00000196777196825903	0.000111956341207797	ENSDARG00000063211|exoc8	ENSDARG00000063211	exoc8	exocyst complex component 8 [Source:ZFIN;Acc:ZDB-GENE-070410-60]	22.0871701999734	37.0438175929907	0.00228052505594369	DEG3	yes	ad.onset
ENSDARG00000062868|eea1	-0.671052564364725	5.13613315971888	14.1536381573009	0.000508755052562686	0.00547416921842061	ENSDARG00000062868|eea1	ENSDARG00000062868	eea1	early endosome antigen 1 [Source:HGNC Symbol;Acc:HGNC:3185]	21.4529875003548	34.1784722147236	0.00509313603575446	DEG3	yes	ad.onset
ENSDARG00000037588|bhlhe23	0.593975661760962	5.13342026992708	17.2215268028234	0.000155704989577706	0.00240258101565104	ENSDARG00000037588|bhlhe23	ENSDARG00000037588	bhlhe23	basic helix-loop-helix family, member e23 [Source:ZFIN;Acc:ZDB-GENE-050913-22]	74.9983859644927	49.6786134739416	0.0567810010080777	DEG3	yes	ad.onset
ENSDARG00000062420|nfia	-1.05628332396719	5.13282359275624	21.5302024372602	0.0000330565591215612	0.000846628420667323	ENSDARG00000062420|nfia	ENSDARG00000062420	nfia	nuclear factor I/A [Source:ZFIN;Acc:ZDB-GENE-050208-501]	19.6884157649536	40.9911625010229	0.00129374780621104	DEG3	yes	t.tempo
ENSDARG00000079295|cacna1bb	-0.602692961952953	5.13257219645538	7.95428874044999	0.00725087216255982	0.0354714829782078	ENSDARG00000079295|cacna1bb	ENSDARG00000079295	cacna1bb	calcium voltage-gated channel subunit alpha1 B [Source:HGNC Symbol;Acc:HGNC:1389]	19.4165250927857	29.4883756321911	0.03268730580446	DEG3	yes	ad.onset
ENSDARG00000046150|b4galnt4a	-0.796176194517881	5.125742279893	13.5671898545584	0.000643544849713171	0.00645542755644592	ENSDARG00000046150|b4galnt4a	ENSDARG00000046150	b4galnt4a	beta-1,4-N-acetyl-galactosaminyltransferase 4 [Source:HGNC Symbol;Acc:HGNC:26315]	20.4636079293507	35.5514863016504	0.000654248003942492	DEG3	yes	t.tempo
ENSDARG00000014652|ankrd13b	-0.635517821631305	5.12543005490868	10.9710384663336	0.00189188965228117	0.0137772910972668	ENSDARG00000014652|ankrd13b	ENSDARG00000014652	ankrd13b	ankyrin repeat domain 13B [Source:ZFIN;Acc:ZDB-GENE-050913-151]	30.2087926856825	46.9380445270378	0.000587342367133312	DEG3	no	t.tempo
ENSDARG00000053665|gabrg2	-1.2046792957159	5.12366815959578	15.5391738527031	0.000295337546035195	0.00382725514674834	ENSDARG00000053665|gabrg2	ENSDARG00000053665	gabrg2	gamma-aminobutyric acid type A receptor subunit gamma2 [Source:NCBI gene (formerly Entrezgene);Acc:553402]	12.8470677942127	29.6703379642794	0.00138400430955901	DEG3	yes	ad.onset
ENSDARG00000025468|bnip3la	-0.947219494419975	5.12009265708054	14.4456766893726	0.000453059622688647	0.00504253943608802	ENSDARG00000025468|bnip3la	ENSDARG00000025468	bnip3la	BCL2 interacting protein 3 like a [Source:ZFIN;Acc:ZDB-GENE-030131-2283]	16.4933365005189	31.8409590941572	0.00126575869892105	DEG3	yes	ad.onset
ENSDARG00000037884|rab30	-0.692515114330269	5.1159305389161	18.306425287469	0.000104177886795665	0.0018425216032278	ENSDARG00000037884|rab30	ENSDARG00000037884	rab30	RAB30, member RAS oncogene family [Source:ZFIN;Acc:ZDB-GENE-040718-250]	23.266223640503	37.6157867555869	0.00172184555012751	DEG3	yes	ad.onset
ENSDARG00000079276|ube2ql1	-0.973935284144767	5.11445580072722	15.8249076891861	0.000264509573465382	0.00352114239890882	ENSDARG00000079276|ube2ql1	ENSDARG00000079276	ube2ql1	ubiquitin conjugating enzyme E2 Q family like 1 [Source:HGNC Symbol;Acc:HGNC:37269]	17.5052857285902	34.4097708918852	0.00124377384912955	DEG3	yes	t.tempo
ENSDARG00000100620|taok2b	-1.00915557690994	5.11225224649787	14.5128122440445	0.000441188000540499	0.00495466650449267	ENSDARG00000100620|taok2b	ENSDARG00000100620	taok2b		16.8303741600872	33.8997089751514	0.00205224946027822	DEG3	yes	t.tempo
ENSDARG00000028793|nlk2	-1.03633408285088	5.10822194614392	17.8525370668001	0.00012312750040382	0.00204987456881668	ENSDARG00000028793|nlk2	ENSDARG00000028793	nlk2	nemo-like kinase, type 2 [Source:ZFIN;Acc:ZDB-GENE-080320-1]	15.7889774952785	32.4066683399917	0.00153969868500874	DEG3	yes	t.tempo
ENSDARG00000063270|retreg2	-0.69886425024506	5.10706704147666	17.1139395160419	0.000162109388313455	0.00247534678723731	ENSDARG00000063270|retreg2	ENSDARG00000063270	retreg2	reticulophagy regulator family member 2 [Source:ZFIN;Acc:ZDB-GENE-061215-128]	23.2742017542422	37.7984437735447	0.00105386204247847	DEG3	no	t.tempo
ENSDARG00000059925|usp24	-0.722462477667476	5.10524500371451	15.6004274364417	0.000288424237238731	0.00376310575496816	ENSDARG00000059925|usp24	ENSDARG00000059925	usp24		18.5370568035329	30.596842280387	0.00134242280025379	DEG3	no	t.tempo
ENSDARG00000089042|foxb1a	0.741623421461331	5.09586427495264	29.0758829445253	0.00000283768999368411	0.000147630970026322	ENSDARG00000089042|foxb1a	ENSDARG00000089042	foxb1a	forkhead box B1a [Source:ZFIN;Acc:ZDB-GENE-990616-47]	49.937244545653	29.8583454704853	0.00513612643873872	DEG3	yes	non.spec
ENSDARG00000070583|itpk1b	-0.651737373395787	5.09283333549042	11.1603575452638	0.00174491728801316	0.0130111725964357	ENSDARG00000070583|itpk1b	ENSDARG00000070583	itpk1b	inositol-tetrakisphosphate 1-kinase [Source:HGNC Symbol;Acc:HGNC:6177]	25.8339817011073	40.6021689193636	0.00263577397358672	DEG3	no	t.tempo
ENSDARG00000004184|nf1b	-0.884160986570791	5.09174141742628	11.7889938832612	0.00133750470393706	0.0107657442210708	ENSDARG00000004184|nf1b	ENSDARG00000004184	nf1b	neurofibromin 1 [Source:HGNC Symbol;Acc:HGNC:7765]	18.6946294802846	34.5268569754576	0.00122271254440896	DEG3	yes	t.tempo
ENSDARG00000020845|tns1b	-0.688016601141549	5.08960348425629	11.5962355036753	0.00145051187600636	0.0113704800094616	ENSDARG00000020845|tns1b	ENSDARG00000020845	tns1b	tensin 1 [Source:HGNC Symbol;Acc:HGNC:11973]	16.1469642718409	26.0381594092369	0.00258673206204864	DEG3	yes	ad.onset
ENSDARG00000018257|ncoa1	-0.714915115114694	5.08594734926811	8.51291726856499	0.00560628061409603	0.0294681703895846	ENSDARG00000018257|ncoa1	ENSDARG00000018257	ncoa1	nuclear receptor coactivator 1 [Source:HGNC Symbol;Acc:HGNC:7668]	19.9643398042611	32.7884599733315	0.00194452486850796	DEG3	no	t.tempo
ENSDARG00000043661|cadpsa	-0.689937855639075	5.07910981672097	13.4751258191543	0.000667913655920104	0.00659449355888254	ENSDARG00000043661|cadpsa	ENSDARG00000043661	cadpsa		24.2192885385946	39.0734190395455	0.000472340484036965	DEG3	yes	ad.onset
ENSDARG00000077749|usp54b	-0.766523097415383	5.07371207648703	9.2350411282005	0.00404454956750606	0.0233364610377983	ENSDARG00000077749|usp54b	ENSDARG00000077749	usp54b	ubiquitin specific peptidase 54 [Source:HGNC Symbol;Acc:HGNC:23513]	21.8012735712843	37.1184679653342	0.00600480064862842	DEG3	yes	t.tempo
ENSDARG00000063264|pcdh9	-1.21786957637756	5.07311331000343	14.4696890746685	0.000448775307505853	0.00501276587317161	ENSDARG00000063264|pcdh9	ENSDARG00000063264	pcdh9	protocadherin 9 [Source:HGNC Symbol;Acc:HGNC:8661]	10.8635746470303	25.3267066501608	0.0022140173024924	DEG3	yes	t.tempo
ENSDARG00000098857|lifra	-1.18638969020049	5.07268480346317	17.4784934014854	0.000141461347047651	0.00225109627613504	ENSDARG00000098857|lifra	ENSDARG00000098857	lifra	LIF receptor subunit alpha a [Source:ZFIN;Acc:ZDB-GENE-050327-16]	12.7125806483103	28.9765790093816	0.00070520523189929	DEG3	yes	ad.onset
ENSDARG00000075141|gprc5bb	-0.772100330440249	5.06990605534923	16.4834793194408	0.000205650955489672	0.00294454542486459	ENSDARG00000075141|gprc5bb	ENSDARG00000075141	gprc5bb	G protein-coupled receptor, class C, group 5, member Bb [Source:ZFIN;Acc:ZDB-GENE-090313-75]	29.3676509603527	50.1657239437209	0.00267960626917346	DEG3	no	t.tempo
ENSDARG00000076923|kazna	-0.698199379189703	5.06566489512421	34.9970515517673	0.000000498246563747747	0.0000428881757528316	ENSDARG00000076923|kazna	ENSDARG00000076923	kazna	kazrin, periplakin interacting protein a [Source:ZFIN;Acc:ZDB-GENE-081105-97]	21.6210202274174	35.0860476107265	0.000473090564588352	DEG3	yes	ad.onset
ENSDARG00000062821|slc6a15	-1.13991890004719	5.0636004566993	15.9641738117283	0.000250729748801312	0.00337192948738731	ENSDARG00000062821|slc6a15	ENSDARG00000062821	slc6a15	solute carrier family 6 member 15 [Source:NCBI gene (formerly Entrezgene);Acc:565315]	13.3495356682364	29.4492612731997	0.000507060326482653	DEG3	yes	t.tempo
ENSDARG00000009020|cnr1	-0.786417293529685	5.0632968269158	11.1885511449992	0.00172408389054797	0.0129169572082017	ENSDARG00000009020|cnr1	ENSDARG00000009020	cnr1	cannabinoid receptor 1 [Source:ZFIN;Acc:ZDB-GENE-040312-3]	27.1728718392934	46.8710122850072	0.00911419462217671	DEG3	no	cnr1
ENSDARG00000090039|reck	-0.822176727032755	5.05206252599114	27.5685556602656	0.00000452830576563278	0.000209749776356076	ENSDARG00000090039|reck	ENSDARG00000090039	reck	reversion inducing cysteine rich protein with kazal motifs [Source:HGNC Symbol;Acc:HGNC:11345]	8.55307070574416	15.1203526843121	0.0000332941230867403	DEG3	no	t.tempo
ENSDARG00000090747|si:ch73-269m14.2	-0.795377713739695	5.0511875492655	29.0681675365991	0.00000284440994307479	0.000147672282877966	ENSDARG00000090747|si:ch73-269m14.2	ENSDARG00000090747	si:ch73-269m14.2		18.8483340474317	32.7335427831856	0.00162181587711063	DEG3	yes	ad.onset
ENSDARG00000110973|tln2b	-0.954355813004444	5.04505734556646	13.1084826943063	0.000775046652830655	0.00731043247105977	ENSDARG00000110973|tln2b	ENSDARG00000110973	tln2b	talin 2 [Source:HGNC Symbol;Acc:HGNC:15447]	17.422402774598	33.7852055336166	0.00096786403533498	DEG3	yes	t.tempo
ENSDARG00000055026|ptch2	-0.752924756475209	5.04180525763992	11.716153009065	0.00137907515456834	0.0109902631441775	ENSDARG00000055026|ptch2	ENSDARG00000055026	ptch2	patched 2 [Source:NCBI gene (formerly Entrezgene);Acc:30181]	9.53776725410035	16.1007506892893	0.010648758468899	DEG3	yes	t.tempo
ENSDARG00000086033|tspan5a	-0.797873506447725	5.04007486455234	16.9489725131431	0.00017247297621503	0.00257675453673774	ENSDARG00000086033|tspan5a	ENSDARG00000086033	tspan5a	tetraspanin 5a [Source:ZFIN;Acc:ZDB-GENE-041010-145]	22.994870427875	40.0014956846223	0.00132827278715289	DEG3	yes	t.tempo
ENSDARG00000069279|elovl7a	-0.913326944371253	5.03228316753995	10.3898003030034	0.00243081087941082	0.0165326984483946	ENSDARG00000069279|elovl7a	ENSDARG00000069279	elovl7a	ELOVL fatty acid elongase 7a [Source:ZFIN;Acc:ZDB-GENE-030131-6149]	19.828196353924	37.3611139278616	0.00623833929453185	DEG3	no	elovl7a
ENSDARG00000060148|sh3pxd2aa	-0.715543770258554	5.01742911296594	8.65497605020762	0.00525474803587474	0.028124639401632	ENSDARG00000060148|sh3pxd2aa	ENSDARG00000060148	sh3pxd2aa	SH3 and PX domains 2Aa [Source:NCBI gene (formerly Entrezgene);Acc:562018]	22.2118694272549	36.4939404639084	0.000919918392505302	DEG3	yes	ad.onset
ENSDARG00000098932|gigyf1a	-0.631780148204996	5.01702251477011	9.9979181186698	0.00288434367898299	0.0185252176495506	ENSDARG00000098932|gigyf1a	ENSDARG00000098932	gigyf1a	GRB10 interacting GYF protein 1 [Source:HGNC Symbol;Acc:HGNC:9126]	16.6573555447388	25.8395250596632	0.0141022819275751	DEG3	yes	t.tempo
ENSDARG00000087180|ubxn2a	-0.603482687225314	4.99765132692945	12.2302327092475	0.00111238683381933	0.00943843374149731	ENSDARG00000087180|ubxn2a	ENSDARG00000087180	ubxn2a	UBX domain protein 2A [Source:HGNC Symbol;Acc:HGNC:27265]	23.6708013222966	35.9804836791819	0.00281136827630913	DEG3	yes	ad.onset
ENSDARG00000005670|ttbk2a	-0.881230293463223	4.98995541766349	8.77866709326597	0.00496771820796019	0.0270019379271813	ENSDARG00000005670|ttbk2a	ENSDARG00000005670	ttbk2a		17.2793423812551	31.868361727907	0.00350775806894889	DEG3	yes	t.tempo
ENSDARG00000100052|cckb	0.618770471574281	4.98505553488565	13.5664787805297	0.000643729433297276	0.00645542755644592	ENSDARG00000100052|cckb	ENSDARG00000100052	cckb		52.3733957005717	34.0915895827465	0.0281740226843416	DEG3	yes	ad.onset
ENSDARG00000028099|sh2d3ca	-0.805175687267875	4.98385470543605	20.9639326507354	0.0000402497126271414	0.000961291516585854	ENSDARG00000028099|sh2d3ca	ENSDARG00000028099	sh2d3ca	SH2 domain containing 3C [Source:HGNC Symbol;Acc:HGNC:16884]	20.6680120154561	36.1422298498759	0.00121935285526438	DEG3	yes	ad.onset
ENSDARG00000059965|camsap2b	-0.817507416373107	4.9837760183109	21.5115599051618	0.000033270493215095	0.00085123274221783	ENSDARG00000059965|camsap2b	ENSDARG00000059965	camsap2b	calmodulin regulated spectrin associated protein family member 2 [Source:HGNC Symbol;Acc:HGNC:29188]	18.1963933354215	32.0929626821258	0.00161702084171146	DEG3	yes	ad.onset
ENSDARG00000062082|hipk3b	-1.07771467641809	4.98228737461253	10.6004776718291	0.0022187745337719	0.015509638536212	ENSDARG00000062082|hipk3b	ENSDARG00000062082	hipk3b	homeodomain interacting protein kinase 3b [Source:ZFIN;Acc:ZDB-GENE-030131-82]	13.0161900186557	27.5149176143909	0.0041373071100819	DEG3	yes	t.tempo
ENSDARG00000075455|soga3b	-0.607847251563579	4.98180136685398	8.70911780099404	0.00512700044849911	0.0276044562436563	ENSDARG00000075455|soga3b	ENSDARG00000075455	soga3b	SOGA family member 3 [Source:HGNC Symbol;Acc:HGNC:21494]	24.2471870933337	36.9741260148379	0.0116889013198945	DEG3	no	t.tempo
ENSDARG00000104949|slc27a1b	-0.792043286167177	4.97884756016655	17.1654614824377	0.000159008534002315	0.00243845702605396	ENSDARG00000104949|slc27a1b	ENSDARG00000104949	slc27a1b	solute carrier family 27 member 1b [Source:ZFIN;Acc:ZDB-GENE-061013-672]	22.1522219653002	38.3567998223003	0.0180100135463664	DEG3	yes	ad.onset
ENSDARG00000025920|tiam1b	-0.980181327446874	4.96976786092909	27.4308852117298	0.00000472831938767053	0.000216598748420496	ENSDARG00000025920|tiam1b	ENSDARG00000025920	tiam1b	TIAM Rac1 associated GEF 1 [Source:HGNC Symbol;Acc:HGNC:11805]	16.5469209606002	32.652151832282	0.0112624834327573	DEG3	yes	ad.onset
ENSDARG00000009958|cbl	-0.782110641666379	4.96579232222204	13.5126598168046	0.000657863220509881	0.00653224847796774	ENSDARG00000009958|cbl	ENSDARG00000009958	cbl	Cbl proto-oncogene, E3 ubiquitin protein ligase [Source:ZFIN;Acc:ZDB-GENE-041114-207]	19.8849775497333	34.2095348650384	0.0008109300881576	DEG3	yes	t.tempo
ENSDARG00000032155|ppm1aa	-0.719917854103409	4.95884588040731	9.39550465808863	0.00376478154992452	0.0222476538354563	ENSDARG00000032155|ppm1aa	ENSDARG00000032155	ppm1aa	protein phosphatase, Mg2+/Mn2+ dependent, 1Aa [Source:ZFIN;Acc:ZDB-GENE-991102-15]	16.9111659392097	27.871858999017	0.00574262857675881	DEG3	yes	t.tempo
ENSDARG00000043646|slc6a8	-0.962595494882588	4.95814524771405	10.1320052753859	0.00271983164524383	0.0177942254133569	ENSDARG00000043646|slc6a8	ENSDARG00000043646	slc6a8	solute carrier family 6 member 8 [Source:ZFIN;Acc:ZDB-GENE-071024-2]	15.1983314461789	29.6614063233147	0.00357524720184962	DEG3	yes	t.tempo
ENSDARG00000033804|snx27a	-0.755550108869991	4.95723297521963	17.3775580373101	0.000146885519188835	0.00231173268014365	ENSDARG00000033804|snx27a	ENSDARG00000033804	snx27a	sorting nexin 27a [Source:ZFIN;Acc:ZDB-GENE-060503-371]	19.1231939979403	32.3023815069417	0.000592870750055004	DEG3	yes	t.tempo
ENSDARG00000036911|scamp1	-0.660596343507842	4.95487025171785	11.4733967099076	0.00152775490145808	0.0118015040744995	ENSDARG00000036911|scamp1	ENSDARG00000036911	scamp1	secretory carrier membrane protein 1 [Source:ZFIN;Acc:ZDB-GENE-040426-1803]	23.1819741000044	36.6574415859499	0.00852958491987437	DEG3	no	t.tempo
ENSDARG00000070441|zdhhc17	-0.747374275358739	4.95408076778911	10.2535018589763	0.00257933329055516	0.0172001567034077	ENSDARG00000070441|zdhhc17	ENSDARG00000070441	zdhhc17	zinc finger DHHC-type palmitoyltransferase 17 [Source:NCBI gene (formerly Entrezgene);Acc:100148543]	17.5896702958249	29.5519619531882	0.00220037811049178	DEG3	yes	t.tempo
ENSDARG00000006094|igf2r	-0.88183715006848	4.95121802795335	16.5229251987924	0.000202594980838011	0.00291493471275013	ENSDARG00000006094|igf2r	ENSDARG00000006094	igf2r	insulin-like growth factor 2 receptor [Source:ZFIN;Acc:ZDB-GENE-041014-300]	16.0734965178829	29.6547739904023	0.00132178652057414	DEG3	yes	ad.onset
ENSDARG00000077905|csmd3a	-1.03695495561818	4.94856896651372	11.6026973082724	0.00144656453883594	0.011350248207743	ENSDARG00000077905|csmd3a	ENSDARG00000077905	csmd3a	CUB and Sushi multiple domains 3 [Source:HGNC Symbol;Acc:HGNC:19291]	13.3472994798673	27.4167974881323	0.00890938127339016	DEG3	yes	ad.onset
ENSDARG00000056679|morc3a	0.642172697549697	4.94174197390328	42.2015921260153	0.000000071800417790537	0.0000108242421239452	ENSDARG00000056679|morc3a	ENSDARG00000056679	morc3a	MORC family CW-type zinc finger 3a [Source:ZFIN;Acc:ZDB-GENE-030131-1502]	47.0195862988888	30.1270325876714	0.0000840262539745667	DEG3	no	ad.onset
ENSDARG00000005394|dnmt3aa	-1.59169961156109	4.93654312510825	19.0781244303433	0.0000786646257479404	0.0015067813017976	ENSDARG00000005394|dnmt3aa	ENSDARG00000005394	dnmt3aa	DNA (cytosine-5-)-methyltransferase 3 alpha a [Source:ZFIN;Acc:ZDB-GENE-050314-5]	12.1285853334982	36.657025379312	0.000811400607352727	DEG3	yes	t.tempo
ENSDARG00000103388|znf609a	-0.647551203480154	4.93407514321422	7.09096259140069	0.0108839529070864	0.0476507565784596	ENSDARG00000103388|znf609a	ENSDARG00000103388	znf609a	zinc finger protein 609a [Source:ZFIN;Acc:ZDB-GENE-030131-6219]	18.7004140400713	29.3016457194241	0.00131184656473012	DEG3	no	t.tempo
ENSDARG00000006797|nt5dc1	-0.599263158368569	4.93226466808805	9.56113767333746	0.00349741110885411	0.0211814456529181	ENSDARG00000006797|nt5dc1	ENSDARG00000006797	nt5dc1	5'-nucleotidase domain containing 1 [Source:ZFIN;Acc:ZDB-GENE-030131-8274]	22.1937674272818	33.6278436908492	0.00536448537823476	DEG3	yes	t.tempo
ENSDARG00000112100|neto2b	-0.869363416318577	4.9305125200087	14.5392847853421	0.000436597314915147	0.00491506244423002	ENSDARG00000112100|neto2b	ENSDARG00000112100	neto2b	neuropilin and tolloid like 2 [Source:HGNC Symbol;Acc:HGNC:14644]	17.4712108550523	31.9427587446946	0.000641232402965028	DEG3	yes	non.spec
ENSDARG00000023914|mark4a	-1.04991899687383	4.92882334684637	15.6693149170091	0.000280852346153872	0.00368942565427227	ENSDARG00000023914|mark4a	ENSDARG00000023914	mark4a		14.1758665093014	29.3933290341265	0.00289786751438721	DEG3	yes	t.tempo
ENSDARG00000105159|hdac8	-0.885008335025191	4.92867937669047	7.64875067448172	0.0083614244757585	0.0393664647526737	ENSDARG00000105159|hdac8	ENSDARG00000105159	hdac8	phosphorylase kinase regulatory subunit alpha 1 [Source:HGNC Symbol;Acc:HGNC:8925]	13.8616912500514	25.5765650659371	0.038918728127018	DEG3	no	ad.onset
ENSDARG00000027423|igf1ra	-0.68492798238473	4.92839709790267	9.28719326003966	0.00395127917393743	0.0229828606349129	ENSDARG00000027423|igf1ra	ENSDARG00000027423	igf1ra	insulin-like growth factor 1a receptor [Source:ZFIN;Acc:ZDB-GENE-020503-1]	14.2172975214016	22.8693280118081	0.00388738110189413	DEG3	yes	t.tempo
ENSDARG00000075898|spata7	-1.08063228224465	4.92755505759555	8.3871926818882	0.00593826310829136	0.0307206802280716	ENSDARG00000075898|spata7	ENSDARG00000075898	spata7		13.7038968535248	28.9368453184196	0.0734365852941699	DEG3	yes	ad.onset
ENSDARG00000053003|slc35f1	-0.820277320466166	4.92664701254963	27.7817395335065	0.00000423590893311346	0.00019986489563484	ENSDARG00000053003|slc35f1	ENSDARG00000053003	slc35f1	solute carrier family 35 member F1 [Source:HGNC Symbol;Acc:HGNC:21483]	18.8067526025248	33.2272848303339	0.000559148642336567	DEG3	yes	t.tempo
ENSDARG00000104613|znf1179	-2.75972488463183	4.90861361886631	7.78891270716866	0.00783101088915768	0.0374997677474653	ENSDARG00000104613|znf1179	ENSDARG00000104613	znf1179		4.25753377003815	28.8457666496111	0.353324374074791	DEG3	yes	non.spec
ENSDARG00000036100|eya3	0.731618217203544	4.90499505587606	13.4076458627782	0.000686391910796085	0.00672993279196374	ENSDARG00000036100|eya3	ENSDARG00000036100	eya3	EYA transcriptional coactivator and phosphatase 3 [Source:ZFIN;Acc:ZDB-GENE-060503-864]	39.0630329773234	23.5189528305896	0.0577182853480012	DEG3	yes	ad.onset
ENSDARG00000027159|fbxo28	-0.852055412179386	4.9044965182211	25.0136951946037	0.000010254937373176	0.000375163696937367	ENSDARG00000027159|fbxo28	ENSDARG00000027159	fbxo28	F-box protein 28 [Source:ZFIN;Acc:ZDB-GENE-030131-4665]	14.3918634209928	26.0044340456378	0.00155105080060398	DEG3	yes	ad.onset
ENSDARG00000003046|sorbs2a	-0.732032077680172	4.90406443883411	10.3008558774597	0.00252667215940987	0.0169716092216965	ENSDARG00000003046|sorbs2a	ENSDARG00000003046	sorbs2a		17.1984860709225	28.5800364694931	0.000709528138061338	DEG3	yes	ad.onset
ENSDARG00000099774|cyb5b	-0.617389109559681	4.90320908896122	20.6538078613386	0.000044869476152076	0.00103628113596824	ENSDARG00000099774|cyb5b	ENSDARG00000099774	cyb5b	cytochrome b5 type B [Source:ZFIN;Acc:ZDB-GENE-040426-2614]	24.6967352337549	37.9040972435656	0.00370833424662388	DEG3	yes	ad.onset
ENSDARG00000077349|sorcs3b	-0.637373674842863	4.90103927751633	9.70030487560755	0.00328832069151975	0.0202683531122118	ENSDARG00000077349|sorcs3b	ENSDARG00000077349	sorcs3b		14.376667433655	22.3751179439158	0.011906954388687	DEG3	yes	ad.onset
ENSDARG00000043081|ctsz	-0.640094513228791	4.89835750496802	12.7014538295759	0.000915524859288991	0.00821565700161385	ENSDARG00000043081|ctsz	ENSDARG00000043081	ctsz	cathepsin Z [Source:ZFIN;Acc:ZDB-GENE-041010-139]	11.5897731442609	18.0792430895933	0.0348421368241617	DEG3	yes	ad.onset
ENSDARG00000100717|socs5a	-0.928999523251403	4.89744254810228	18.0498858983581	0.000114477852352335	0.0019783551183219	ENSDARG00000100717|socs5a	ENSDARG00000100717	socs5a	suppressor of cytokine signaling 5a [Source:ZFIN;Acc:ZDB-GENE-061013-408]	17.3561225508331	33.0648397025647	0.00043551916596217	DEG3	yes	t.tempo
ENSDARG00000055938|tspan14	-0.76259417809324	4.89221608857881	23.5628921524497	0.0000165602382884102	0.000527725240597421	ENSDARG00000055938|tspan14	ENSDARG00000055938	tspan14	tetraspanin 14 [Source:ZFIN;Acc:ZDB-GENE-060825-329]	13.4650331784388	22.8647396202049	0.0010264183263338	DEG3	yes	ad.onset
ENSDARG00000037895|ramp2	-0.638393315238152	4.89201271254762	7.14783202430448	0.010593003066294	0.0467134376945755	ENSDARG00000037895|ramp2	ENSDARG00000037895	ramp2	receptor (G protein-coupled) activity modifying protein 2 [Source:ZFIN;Acc:ZDB-GENE-080204-79]	19.5350319639833	30.4311674732333	0.0438812783606781	DEG3	no	ramp2
ENSDARG00000098511|ntrk2b	-1.1645569836777	4.89102096857001	12.8568764404015	0.000858951616065639	0.0078579567813347	ENSDARG00000098511|ntrk2b	ENSDARG00000098511	ntrk2b	neurotrophic tyrosine kinase, receptor, type 2b [Source:ZFIN;Acc:ZDB-GENE-010126-2]	10.70075064147	24.0262500956218	0.000976873525345659	DEG3	yes	t.tempo
ENSDARG00000037760|uncx4.1	0.699128880677467	4.88986838335553	43.9416497192619	0.0000000461439211577431	0.00000781693541363652	ENSDARG00000037760|uncx4.1	ENSDARG00000037760	uncx4.1	Unc4.1 homeobox (C. elegans) [Source:NCBI gene (formerly Entrezgene);Acc:553947]	40.5375681190089	24.9639366005063	0.0000269068032171386	DEG3	no	ad.onset
ENSDARG00000001857|aff4	-0.751297005816775	4.8894140421663	10.6326154726865	0.00218818955136457	0.0153691329255933	ENSDARG00000001857|aff4	ENSDARG00000001857	aff4	ALF transcription elongation factor 4 [Source:HGNC Symbol;Acc:HGNC:17869]	15.0569179181517	25.3565914337713	0.00243049807688435	DEG3	yes	t.tempo
ENSDARG00000079009|abca1b	-0.770134084214686	4.8879307200289	9.89891609162891	0.00301255571570317	0.0190733964520638	ENSDARG00000079009|abca1b	ENSDARG00000079009	abca1b	ATP-binding cassette, sub-family A (ABC1), member 1B [Source:ZFIN;Acc:ZDB-GENE-030131-9826]	11.3089732113385	19.3096255545004	0.0194082144336034	DEG3	no	ad.onset
ENSDARG00000003544|adarb1b	-1.28212474041199	4.88231842624004	13.8537139113537	0.00057352038804762	0.00596002004593273	ENSDARG00000003544|adarb1b	ENSDARG00000003544	adarb1b	adenosine deaminase RNA specific B1 [Source:HGNC Symbol;Acc:HGNC:226]	11.3077901767634	27.5688913842131	0.0033026758943778	DEG3	yes	non.spec
ENSDARG00000007869|ehd3	-0.787389496727238	4.88113946905951	10.6044496956422	0.00221497006177747	0.0154917355990723	ENSDARG00000007869|ehd3	ENSDARG00000007869	ehd3	EH-domain containing 3 [Source:ZFIN;Acc:ZDB-GENE-041014-352]	16.586408181566	28.6497742219046	0.00251682485987996	DEG3	yes	ad.onset
ENSDARG00000070575|fam131bb	-0.701466645967493	4.87966139750187	8.99146017857142	0.00451217140531275	0.025194557790812	ENSDARG00000070575|fam131bb	ENSDARG00000070575	fam131bb	family with sequence similarity 131 member B [Source:HGNC Symbol;Acc:HGNC:22202]	15.8013933854063	25.7337840780868	0.0240435503143491	DEG3	yes	ad.onset
ENSDARG00000012534|slc6a6a	-0.785689276848334	4.87650354322667	10.4416674856861	0.00237669321038712	0.0162583004834727	ENSDARG00000012534|slc6a6a	ENSDARG00000012534	slc6a6a	solute carrier family 6 member 6a [Source:ZFIN;Acc:ZDB-GENE-081104-1]	22.6885355259871	39.133830228596	0.0015413861675711	DEG3	no	t.tempo
ENSDARG00000074480|cnksr2a	-1.02622804118122	4.87520041611848	15.0708976356149	0.000354312961566065	0.00429867526885411	ENSDARG00000074480|cnksr2a	ENSDARG00000074480	cnksr2a	connector enhancer of kinase suppressor of Ras 2 [Source:HGNC Symbol;Acc:HGNC:19701]	13.6580282387364	27.8457698369076	0.00396596995988652	DEG3	yes	t.tempo
ENSDARG00000062823|pi4kab	-0.728420518629361	4.87025685815582	9.80176182068153	0.00314425618636539	0.0196542865646917	ENSDARG00000062823|pi4kab	ENSDARG00000062823	pi4kab	phosphatidylinositol 4-kinase, catalytic, alpha b [Source:ZFIN;Acc:ZDB-GENE-080220-34]	15.6646284718404	25.9624531343536	0.00685259285553295	DEG3	yes	t.tempo
ENSDARG00000091131|cry3b	0.700211104352099	4.86991132465298	23.5537716405299	0.0000166108074994115	0.000528262483424691	ENSDARG00000091131|cry3b	ENSDARG00000091131	cry3b	cryptochrome circadian regulator 3b [Source:ZFIN;Acc:ZDB-GENE-010426-5]	61.9543050560287	38.1199419763503	0.00440795531300469	DEG3	no	cry3b
ENSDARG00000045803|mfge8b	0.658654713405799	4.86950033321708	24.217941809817	0.0000133193148197227	0.000455304972986956	ENSDARG00000045803|mfge8b	ENSDARG00000045803	mfge8b	milk fat globule EGF and factor V/VIII domain containing b [Source:ZFIN;Acc:ZDB-GENE-070209-137]	48.8168193888935	30.9198747026811	0.0453178333606667	DEG3	yes	ad.onset
ENSDARG00000003293|sox9a	-0.638133832828088	4.86640569525073	8.09249706593338	0.00680112280448071	0.0338447728620166	ENSDARG00000003293|sox9a	ENSDARG00000003293	sox9a	SRY-box transcription factor 9a [Source:ZFIN;Acc:ZDB-GENE-001103-1]	16.9020151645126	26.3219169624575	0.00716558007668055	DEG3	no	t.tempo
ENSDARG00000110460|zgc:174357	0.889106328745467	4.86386755523203	9.44318659866414	0.00368565942167616	0.0219313941103039	ENSDARG00000110460|zgc:174357	ENSDARG00000110460	zgc:174357	zgc:174357 [Source:NCBI gene (formerly Entrezgene);Acc:100004662]	63.9369800806772	34.5299271569886	0.00204906001469912	DEG3	no	zgc:174357
ENSDARG00000079805|tagln3a	-1.12650893622489	4.8618223484693	13.705353223044	0.000608716901508226	0.00619829458306691	ENSDARG00000079805|tagln3a	ENSDARG00000079805	tagln3a	transgelin 3a [Source:ZFIN;Acc:ZDB-GENE-060531-53]	14.0072468974294	30.6331213405194	0.00338722186670761	DEG3	yes	ad.onset
ENSDARG00000059327|gata2a	0.641477455976099	4.85850021577056	26.9539356386065	0.00000549599633913049	0.000242407484550676	ENSDARG00000059327|gata2a	ENSDARG00000059327	gata2a	GATA binding protein 2a [Source:ZFIN;Acc:ZDB-GENE-980526-260]	28.5289696652918	18.2834663280343	0.000132743381760185	DEG3	yes	non.spec
ENSDARG00000056084|igsf21b	0.629504683425863	4.85573535059879	49.2453295812369	0.0000000126664757176799	0.00000322090382535288	ENSDARG00000056084|igsf21b	ENSDARG00000056084	igsf21b	immunoglobin superfamily, member 21b [Source:ZFIN;Acc:ZDB-GENE-070424-59]	39.4053997661225	25.4592088393929	0.00107917546588284	DEG3	no	ad.onset
ENSDARG00000006760|slc24a3	-0.716121647250905	4.85073054123443	8.3270444234708	0.00610442000693617	0.0313266364441618	ENSDARG00000006760|slc24a3	ENSDARG00000006760	slc24a3	solute carrier family 24 member 3 [Source:HGNC Symbol;Acc:HGNC:10977]	15.402515150864	25.3203758280355	0.00378390099133194	DEG3	yes	ad.onset
ENSDARG00000024964|patj	-0.701172643192032	4.84977301179312	14.6939403758634	0.000410764446047773	0.00472647793096781	ENSDARG00000024964|patj	ENSDARG00000024964	patj	PATJ crumbs cell polarity complex component [Source:NCBI gene (formerly Entrezgene);Acc:368723]	15.0454069806168	24.4834169293198	0.00176787524817251	DEG3	yes	ad.onset
ENSDARG00000026499|ppm1e	-0.875835578896209	4.84955783439678	11.8090628598246	0.00132628530912034	0.0107065208627401	ENSDARG00000026499|ppm1e	ENSDARG00000026499	ppm1e	protein phosphatase, Mg2+/Mn2+ dependent, 1E [Source:ZFIN;Acc:ZDB-GENE-070326-2]	18.032023326139	33.1034532069643	0.00930438069723297	DEG3	yes	t.tempo
ENSDARG00000061699|sipa1l3	-0.883563377397274	4.84784428355476	9.32886404235054	0.00387839382165716	0.0227090164557558	ENSDARG00000061699|sipa1l3	ENSDARG00000061699	sipa1l3	signal induced proliferation associated 1 like 3 [Source:HGNC Symbol;Acc:HGNC:23801]	15.4778649975128	28.5838174774804	0.00118954537632002	DEG3	no	t.tempo
ENSDARG00000104110|col4a2	-1.49328192220842	4.84460095893783	31.9870875435343	0.00000118455067614195	0.0000782539059625681	ENSDARG00000104110|col4a2	ENSDARG00000104110	col4a2	collagen type IV alpha 2 chain [Source:HGNC Symbol;Acc:HGNC:2203]	5.97123929158151	16.8746144355422	0.000862189159404234	DEG3	yes	ad.onset
ENSDARG00000073771|tbc1d12b	-0.698484024444287	4.84403705517655	11.9747523975886	0.00123736865930455	0.0101699297459991	ENSDARG00000073771|tbc1d12b	ENSDARG00000073771	tbc1d12b		20.9533740725539	34.0185492245042	0.00149981437397821	DEG3	yes	ad.onset
ENSDARG00000014488|ca2	-0.907819232388623	4.84313418584637	32.9343074663601	0.000000898440180231355	0.0000636054809413789	ENSDARG00000014488|ca2	ENSDARG00000014488	ca2	carbonic anhydrase II [Source:ZFIN;Acc:ZDB-GENE-031219-5]	15.6023296439262	29.2933736082247	0.000266319865395569	DEG3	yes	ad.onset
ENSDARG00000077023|pcdhb	-1.20493317450666	4.83746783530755	19.8789218158231	0.0000590196442342398	0.00125340501680694	ENSDARG00000077023|pcdhb	ENSDARG00000077023	pcdhb		11.9360006826085	27.553447663484	0.00100192535286814	DEG3	yes	non.spec
ENSDARG00000008575|lyst	-0.772089125563972	4.83745980090649	9.96719251975842	0.00292350475167931	0.018670870941017	ENSDARG00000008575|lyst	ENSDARG00000008575	lyst	lysosomal trafficking regulator [Source:HGNC Symbol;Acc:HGNC:1968]	19.1672355113903	32.748311234313	0.000322132473419601	DEG3	no	t.tempo
ENSDARG00000025108|magixa	-1.0286076976917	4.83466277151413	9.96872226694784	0.00292154176646807	0.0186679027744575	ENSDARG00000025108|magixa	ENSDARG00000025108	magixa		14.3784004077518	29.3732715479991	0.0037078941722447	DEG3	yes	ad.onset
ENSDARG00000019556|clcn7	-0.694201451837741	4.83339091301602	8.59484062383005	0.00540061074378325	0.0286983534555023	ENSDARG00000019556|clcn7	ENSDARG00000019556	clcn7	chloride channel 7 [Source:ZFIN;Acc:ZDB-GENE-061103-196]	21.2769941360783	34.4191828897202	0.0616535254243198	DEG3	yes	non.spec
ENSDARG00000019144|rab4a	-0.599902183674045	4.82944432039116	16.8411974811032	0.000179618164529428	0.00265643006532542	ENSDARG00000019144|rab4a	ENSDARG00000019144	rab4a	RAB4a, member RAS onco family [Source:NCBI gene (formerly Entrezgene);Acc:403031]	21.3072904237053	32.3028244371725	0.00315020412452477	DEG3	yes	ad.onset
ENSDARG00000075226|smad4a	-0.68074850457857	4.82788636241176	27.3310524720608	0.00000487914397712437	0.000220927036076814	ENSDARG00000075226|smad4a	ENSDARG00000075226	smad4a	SMAD family member 4a [Source:ZFIN;Acc:ZDB-GENE-990603-8]	14.259791786829	22.8754040567357	0.00119415581105255	DEG3	no	ad.onset
ENSDARG00000031712|grm3	-1.06649699114832	4.82523138891172	14.5573524132926	0.0004334930553544	0.0048979444962871	ENSDARG00000031712|grm3	ENSDARG00000031712	grm3	glutamate receptor, metabotropic 3 [Source:ZFIN;Acc:ZDB-GENE-061009-13]	12.5792721940244	26.3651887400308	0.00102117961567603	DEG3	yes	t.tempo
ENSDARG00000075685|tlr7	-0.678989287801554	4.82454270521216	10.9863862918622	0.00187950098498497	0.0137191460298259	ENSDARG00000075685|tlr7	ENSDARG00000075685	tlr7	FERM and PDZ domain containing 4 [Source:HGNC Symbol;Acc:HGNC:29007]	25.3810397552195	40.6518192873871	0.00361339446557412	DEG3	yes	ad.onset
ENSDARG00000071152|pick1	-0.841444071088052	4.82243030526328	30.6910481797197	0.00000173972377216399	0.000101769756812973	ENSDARG00000071152|pick1	ENSDARG00000071152	pick1	protein interacting with prkca 1 [Source:ZFIN;Acc:ZDB-GENE-061013-283]	15.947265594294	28.5968312217669	0.000735446865620956	DEG3	yes	ad.onset
ENSDARG00000054930|tpra1	-0.670158761106783	4.81355266012115	15.3130490812994	0.000322407550535613	0.00404551669654959	ENSDARG00000054930|tpra1	ENSDARG00000054930	tpra1	transmembrane protein, adipocyte asscociated 1 [Source:NCBI gene (formerly Entrezgene);Acc:570573]	13.5960391297643	21.6594577521368	0.0120981220629019	DEG3	yes	ad.onset
ENSDARG00000029234|stxbp5b	-0.673485571135858	4.81327902782372	12.7897821468074	0.000882907593848053	0.00801532139843114	ENSDARG00000029234|stxbp5b	ENSDARG00000029234	stxbp5b	syntaxin binding protein 5 [Source:HGNC Symbol;Acc:HGNC:19665]	19.9721381242683	31.8703108796919	0.00644387044501464	DEG3	yes	ad.onset
ENSDARG00000012468|aacs	-1.07454042671081	4.81276154473809	18.0845632675688	0.000113025154338069	0.00195869364590246	ENSDARG00000012468|aacs	ENSDARG00000012468	aacs	acetoacetyl-CoA synthetase [Source:ZFIN;Acc:ZDB-GENE-040426-903]	11.599019650998	24.4618239892853	0.00191205510103872	DEG3	yes	ad.onset
ENSDARG00000062401|znf319b	-0.706700223629232	4.8012391407533	7.57439667416525	0.00865822529431147	0.0403219910921775	ENSDARG00000062401|znf319b	ENSDARG00000062401	znf319b	zinc finger protein 319 [Source:HGNC Symbol;Acc:HGNC:13644]	14.5553553555636	23.7720572025097	0.00115079536070604	DEG3	yes	t.tempo
ENSDARG00000073920|cntnap5a	-0.643369928173178	4.7960853308758	14.2325385906289	0.000493030675918795	0.00535585198077435	ENSDARG00000073920|cntnap5a	ENSDARG00000073920	cntnap5a	contactin associated protein family member 5 [Source:HGNC Symbol;Acc:HGNC:18748]	15.4313870150453	24.120582883588	0.0087744862161224	DEG3	yes	ad.onset
ENSDARG00000105184|nbeab	-0.657396945409704	4.79568863621252	8.3417896903486	0.00606323468121753	0.0311794899413828	ENSDARG00000105184|nbeab	ENSDARG00000105184	nbeab	neurobeachin [Source:HGNC Symbol;Acc:HGNC:7648]	19.6583277483447	31.010570893118	0.00301203569998365	DEG3	no	ad.onset
ENSDARG00000102142|ece2b	-1.43715309149167	4.79490601417673	22.2708909634256	0.0000256254476534356	0.000715903761797774	ENSDARG00000102142|ece2b	ENSDARG00000102142	ece2b	endothelin converting enzyme 2b [Source:ZFIN;Acc:ZDB-GENE-131120-140]	8.49819246123311	23.0827543090988	0.00196398378420276	DEG3	yes	ad.onset
ENSDARG00000098955|ssh2b	-0.67995925843113	4.78852441039872	9.49332126967369	0.00360436518360225	0.0216175163358286	ENSDARG00000098955|ssh2b	ENSDARG00000098955	ssh2b	slingshot protein phosphatase 2b [Source:ZFIN;Acc:ZDB-GENE-081205-4]	20.0652626115582	32.1551806601318	0.0136093529706677	DEG3	no	t.tempo
ENSDARG00000004282|zgc:77375	-0.902458957787696	4.78694149895443	21.4109596651358	0.0000344503019453	0.000872103459783118	ENSDARG00000004282|zgc:77375	ENSDARG00000004282	zgc:77375	zgc:77375 [Source:ZFIN;Acc:ZDB-GENE-040426-1827]	18.7329158337454	35.0399075473395	0.0016934551597488	DEG3	yes	ad.onset
ENSDARG00000062976|iffo1a	-0.85713383314985	4.78189796222921	15.2219302585086	0.000334042935296592	0.00413735086858403	ENSDARG00000062976|iffo1a	ENSDARG00000062976	iffo1a	intermediate filament family orphan 1 [Source:HGNC Symbol;Acc:HGNC:24970]	15.4297504782084	27.9850639412144	0.00797179698697623	DEG3	yes	ad.onset
ENSDARG00000019743|dctn1a	-0.669337186638418	4.77858358962732	15.5854473269074	0.000290099063908481	0.00377902178389929	ENSDARG00000019743|dctn1a	ENSDARG00000019743	dctn1a	dynactin 1a [Source:ZFIN;Acc:ZDB-GENE-070117-2205]	17.7742583540848	28.2776937120337	0.00165833087207566	DEG3	no	ad.onset
ENSDARG00000069484|dab2ipa	-1.1955806053356	4.77551749678439	14.5380457156996	0.000436811059675998	0.00491506244423002	ENSDARG00000069484|dab2ipa	ENSDARG00000069484	dab2ipa	DAB2 interacting protein [Source:HGNC Symbol;Acc:HGNC:17294]	10.7523613404988	24.6748336009662	0.00307790911275505	DEG3	yes	t.tempo
ENSDARG00000034165|lingo1a	-0.732225824469033	4.77315816758686	8.19659683888005	0.00648200013068728	0.032705293228736	ENSDARG00000034165|lingo1a	ENSDARG00000034165	lingo1a	leucine rich repeat and Ig domain containing 1 [Source:HGNC Symbol;Acc:HGNC:21205]	15.6839962643578	26.0791499553602	0.0107776071313087	DEG3	yes	t.tempo
ENSDARG00000079264|baiap3	-0.645978393915439	4.77239937783715	7.31993596973067	0.00976196985628715	0.0440304595146924	ENSDARG00000079264|baiap3	ENSDARG00000079264	baiap3	BAI1 associated protein 3 [Source:HGNC Symbol;Acc:HGNC:948]	17.3873246962456	27.2096814709476	0.00949973988194746	DEG3	yes	ad.onset
ENSDARG00000056609|atad1b	-1.06216086611935	4.77213014005454	36.6084810509672	0.000000317951424864988	0.0000311942894001398	ENSDARG00000056609|atad1b	ENSDARG00000056609	atad1b	ATPase family AAA domain containing 1b [Source:ZFIN;Acc:ZDB-GENE-030616-44]	14.7270502702663	30.7816713224928	0.000454763738048827	DEG3	yes	ad.onset
ENSDARG00000079756|peak1	-0.784699481714551	4.76938793835602	9.03971325326887	0.00441517230993396	0.0248141844753167	ENSDARG00000079756|peak1	ENSDARG00000079756	peak1	pseudopodium enriched atypical kinase 1 [Source:HGNC Symbol;Acc:HGNC:29431]	17.1167515147502	29.5240345617483	0.00698303337140556	DEG3	yes	non.spec
ENSDARG00000074723|myo10l1	-0.873889011298076	4.76753489042506	10.8329456866096	0.00200731866813576	0.0144167566440287	ENSDARG00000074723|myo10l1	ENSDARG00000074723	myo10l1		15.202144979734	27.877152950957	0.0118589603259556	DEG3	yes	t.tempo
ENSDARG00000058892|cep170ab	-1.06000550727223	4.76726349084623	18.156821551811	0.000110060025942322	0.00192334912095559	ENSDARG00000058892|cep170ab	ENSDARG00000058892	cep170ab		15.4893683276463	32.3213384146072	0.000195606687788707	DEG3	yes	t.tempo
ENSDARG00000052859|chp1	-1.02197585867466	4.76610417046221	30.9573525709861	0.0000016066680972937	0.0000960117865590798	ENSDARG00000052859|chp1	ENSDARG00000052859	chp1	calcineurin-like EF-hand protein 1 [Source:ZFIN;Acc:ZDB-GENE-030131-4086]	16.4461340019369	33.4087577665649	0.000278469324151959	DEG3	yes	ad.onset
ENSDARG00000105490|rph3ab	-1.02543472751376	4.76536453444985	10.82610811427	0.00201322413171037	0.0144327693543433	ENSDARG00000105490|rph3ab	ENSDARG00000105490	rph3ab		9.79155201589152	19.9858539392151	0.0124451546939841	DEG3	yes	ad.onset
ENSDARG00000053122|clvs2	-0.764770957896871	4.76357078958791	7.6225156260207	0.00846489051040791	0.0397035707734547	ENSDARG00000053122|clvs2	ENSDARG00000053122	clvs2	clavesin 2 [Source:ZFIN;Acc:ZDB-GENE-041014-313]	15.5525340356362	26.4539034491669	0.0122890333505861	DEG3	yes	ad.onset
ENSDARG00000026053|hltf	0.796009883220489	4.7632248450872	79.15216583822	0.0000000000284719870962736	0.0000000322509962926881	ENSDARG00000026053|hltf	ENSDARG00000026053	hltf	helicase like transcription factor [Source:HGNC Symbol;Acc:HGNC:11099]	45.9162629103721	26.4448705350251	0.000425026430440088	DEG3	no	ad.onset
ENSDARG00000032990|plxnb3	-1.35663755663408	4.74725814988277	23.4491177397367	0.0000172028055860047	0.000542650525573719	ENSDARG00000032990|plxnb3	ENSDARG00000032990	plxnb3		10.3677057208543	26.5816863916134	0.000585514459452712	DEG3	yes	t.tempo
ENSDARG00000030114|vps4a	-0.585923523958968	4.74496854520089	16.8030901393726	0.000182218511836952	0.00268691438756026	ENSDARG00000030114|vps4a	ENSDARG00000030114	vps4a	vacuolar protein sorting 4 homolog A [Source:ZFIN;Acc:ZDB-GENE-060929-388]	20.0695353049011	30.1312793084224	0.000133645290167358	DEG3	no	ad.onset
ENSDARG00000103795|zgc:113348	-0.86014318454839	4.74267616332043	23.819692711745	0.00001520074140928	0.000499080995941049	ENSDARG00000103795|zgc:113348	ENSDARG00000103795	zgc:113348	zgc:113348 [Source:ZFIN;Acc:ZDB-GENE-050227-10]	15.9634293941303	28.9965792409068	0.00307245569036772	DEG3	yes	ad.onset
ENSDARG00000034871|mid2	-0.699595031530929	4.74034712930699	9.54376479611799	0.00352448566164568	0.0212818470288855	ENSDARG00000034871|mid2	ENSDARG00000034871	mid2	midline 2 [Source:HGNC Symbol;Acc:HGNC:7096]	17.9742540238096	29.2088917678664	0.00150298873341627	DEG3	yes	ad.onset
ENSDARG00000071697|zgc:66433	-0.646724174996348	4.7391949134032	18.7209471963792	0.0000895422362515261	0.0016577953398128	ENSDARG00000071697|zgc:66433	ENSDARG00000071697	zgc:66433	zgc:66433 [Source:ZFIN;Acc:ZDB-GENE-030131-9832]	17.2098829265287	26.9477872838731	0.0204151288587958	DEG3	no	ad.onset
ENSDARG00000099265|slc7a5	-1.16283391915907	4.73881760368778	18.9717216575688	0.0000817517674734474	0.0015457162711975	ENSDARG00000099265|slc7a5	ENSDARG00000099265	slc7a5	solute carrier family 7 member 5 [Source:ZFIN;Acc:ZDB-GENE-080818-4]	7.99050561340107	17.9258747368189	0.000658040763843372	DEG3	yes	ad.onset
ENSDARG00000008107|src	-0.709351428029599	4.73713415782101	20.8989765459468	0.0000411741969843374	0.000976271159704745	ENSDARG00000008107|src	ENSDARG00000008107	src	v-src avian sarcoma (Schmidt-Ruppin A-2) viral onco homolog [Source:NCBI gene (formerly Entrezgene);Acc:325084]	17.1548493808932	28.0648611678099	0.00112607000530493	DEG3	no	ad.onset
ENSDARG00000078981|faxcb	-0.759859484658025	4.73656816916451	18.0577674562266	0.000114145964879739	0.00197535933666882	ENSDARG00000078981|faxcb	ENSDARG00000078981	faxcb	failed axon connections homolog, metaxin like GST domain containing [Source:HGNC Symbol;Acc:HGNC:20742]	17.4206567951825	29.5072326124813	0.000300538484435854	DEG3	no	ad.onset
ENSDARG00000059523|rims4	-0.869303287292012	4.73339956773528	16.3471674175257	0.000216590137760773	0.00304251760597433	ENSDARG00000059523|rims4	ENSDARG00000059523	rims4	regulating synaptic membrane exocytosis 4 [Source:HGNC Symbol;Acc:HGNC:16183]	19.1205800210612	34.9576553825339	0.00195505701377479	DEG3	yes	ad.onset
ENSDARG00000078653|ralbp1	-0.854234916982591	4.73338172795224	21.5699137790083	0.0000326056490813285	0.0008402614013513	ENSDARG00000078653|ralbp1	ENSDARG00000078653	ralbp1	ralA binding protein 1 [Source:ZFIN;Acc:ZDB-GENE-040426-2098]	16.5990809217726	30.0293867259157	0.000530360443500437	DEG3	yes	ad.onset
ENSDARG00000020057|bmpr2b	-1.22963708796244	4.73164980526279	19.3022465129788	0.0000725558828868804	0.00142706598385245	ENSDARG00000020057|bmpr2b	ENSDARG00000020057	bmpr2b	bone morphogenetic protein receptor, type II b (serine/threonine kinase) [Source:ZFIN;Acc:ZDB-GENE-070618-2]	13.2426522758105	31.0884140081208	0.000488048665281245	DEG3	yes	non.spec
ENSDARG00000038784|faim2a	-0.951848102510575	4.72754742171394	15.9471133043686	0.000252376432278731	0.00338676397005169	ENSDARG00000038784|faim2a	ENSDARG00000038784	faim2a	Fas apoptotic inhibitory molecule 2a [Source:ZFIN;Acc:ZDB-GENE-050320-88]	14.1820487245992	27.4648258964524	0.00475925092447536	DEG3	yes	ad.onset
ENSDARG00000024588|gpc5b	-0.945417934468794	4.72706078142037	19.9047618164023	0.0000584790304654927	0.00124555336683767	ENSDARG00000024588|gpc5b	ENSDARG00000024588	gpc5b	glypican 5b [Source:ZFIN;Acc:ZDB-GENE-060503-64]	12.6463980482881	24.3864090744811	0.00429004620472985	DEG3	yes	t.tempo
ENSDARG00000070952|fam131ba	-0.609094485502141	4.7187811545433	18.4177840310688	0.000100014490048327	0.00178920394257309	ENSDARG00000070952|fam131ba	ENSDARG00000070952	fam131ba		19.7680827318306	30.1504125313785	0.00235866694518223	DEG3	no	ad.onset
ENSDARG00000062108|iffo1b	-0.767000847994873	4.7178663088079	12.4234375064162	0.00102675079573489	0.00892453080910829	ENSDARG00000062108|iffo1b	ENSDARG00000062108	iffo1b	intermediate filament family orphan 1 [Source:HGNC Symbol;Acc:HGNC:24970]	13.6750590719393	23.2992740101724	0.00785943043343446	DEG3	yes	ad.onset
ENSDARG00000103190|psmd2	-0.693678153075556	4.71476312015454	7.64089096236996	0.00839227956265338	0.0394744444509857	ENSDARG00000103190|psmd2	ENSDARG00000103190	psmd2	proteasome 26S subunit ubiquitin receptor, non-ATPase 2 [Source:ZFIN;Acc:ZDB-GENE-040426-1480]	14.7185276504332	23.8219351217099	0.00479115158619162	DEG3	yes	t.tempo
ENSDARG00000070603|hspa12a	-1.02950704427707	4.71066184591164	18.9660960196509	0.0000819184910772996	0.00154769431208969	ENSDARG00000070603|hspa12a	ENSDARG00000070603	hspa12a	heat shock protein 12A [Source:ZFIN;Acc:ZDB-GENE-031001-1]	11.2991675720395	23.112215757116	0.00261778075564808	DEG3	yes	ad.onset
ENSDARG00000022904|skilb	-0.611842625618434	4.70906981684113	12.009457321639	0.00121955461586508	0.010073351351461	ENSDARG00000022904|skilb	ENSDARG00000022904	skilb	SKI-like proto-oncogene b [Source:ZFIN;Acc:ZDB-GENE-080723-40]	16.9297121409554	25.8772846423572	0.00194686958469658	DEG3	no	ad.onset
ENSDARG00000075383|gramd1ba	-1.10485190578293	4.70777717817564	12.5998613618819	0.000954618336264639	0.00845090311469558	ENSDARG00000075383|gramd1ba	ENSDARG00000075383	gramd1ba	GRAM domain containing 1B [Source:HGNC Symbol;Acc:HGNC:29214]	15.9851406008199	34.4589220240288	0.0151770864834007	DEG3	no	gramd1ba
ENSDARG00000052923|zgc:113162	0.68782018928943	4.70136572241214	30.9532729293153	0.00000160862389877749	0.0000960117865590798	ENSDARG00000052923|zgc:113162	ENSDARG00000052923	zgc:113162	zgc:113162 [Source:ZFIN;Acc:ZDB-GENE-050522-530]	52.3095390365473	32.4731169990749	0.0103665982700847	DEG3	yes	ad.onset
ENSDARG00000010002|gna11a	-0.809917815196471	4.70010585710049	11.3094634149898	0.0016376727493149	0.012438526337375	ENSDARG00000010002|gna11a	ENSDARG00000010002	gna11a	guanine nucleotide binding protein (G protein), alpha 11a (Gq class) [Source:ZFIN;Acc:ZDB-GENE-050208-597]	15.6768588862296	27.4959829919208	0.000825561086658689	DEG3	no	t.tempo
ENSDARG00000027497|mast1a	-0.971052819590319	4.69918156724666	13.8799866744962	0.000567514365439001	0.00591709548931572	ENSDARG00000027497|mast1a	ENSDARG00000027497	mast1a	microtubule associated serine/threonine kinase 1 [Source:HGNC Symbol;Acc:HGNC:19034]	15.6533897515829	30.7164662980583	0.00226545076422087	DEG3	yes	ad.onset
ENSDARG00000074730|pkmyt1	0.615547828968588	4.6980128508436	52.2058627495677	0.00000000636275319531597	0.00000203281807214454	ENSDARG00000074730|pkmyt1	ENSDARG00000074730	pkmyt1	protein kinase, membrane associated tyrosine/threonine 1 [Source:ZFIN;Acc:ZDB-GENE-060810-80]	45.6946647420947	29.8217383092384	0.0123818606139817	DEG3	no	ad.onset
ENSDARG00000043241|arrb1	-0.771596872586375	4.6890107935101	7.20641632084417	0.0103019446405507	0.0458436536504506	ENSDARG00000043241|arrb1	ENSDARG00000043241	arrb1	arrestin, beta 1 [Source:ZFIN;Acc:ZDB-GENE-060824-1]	13.7044067430813	23.4095103559377	0.00191831228954036	DEG3	yes	non.spec
ENSDARG00000005559|pou4f1	0.592236487805716	4.68709038588058	35.4546066694768	0.000000438148737681142	0.0000392757789317053	ENSDARG00000005559|pou4f1	ENSDARG00000005559	pou4f1	POU class 4 homeobox 1 [Source:ZFIN;Acc:ZDB-GENE-000523-2]	29.1830604074726	19.3482776428816	0.00271849911933859	DEG3	yes	ad.onset
ENSDARG00000114067|tspan17	-0.588120851413705	4.6844212736145	14.1037550566221	0.000518968342669583	0.00555289441791584	ENSDARG00000114067|tspan17	ENSDARG00000114067	tspan17	tetraspanin 17 [Source:ZFIN;Acc:ZDB-GENE-030131-3673]	17.0541222928857	25.657165224859	0.0143406272395569	DEG3	yes	ad.onset
ENSDARG00000075977|prr5a	-0.764037087688551	4.68406031217907	16.1368175798795	0.000234688252269622	0.00321933685438641	ENSDARG00000075977|prr5a	ENSDARG00000075977	prr5a	proline rich 5a (renal) [Source:NCBI gene (formerly Entrezgene);Acc:555584]	15.6705764745776	26.620543516266	0.00857693030229108	DEG3	yes	ad.onset
ENSDARG00000015876|npas1	-0.89733373815477	4.68401052893767	17.2139113302483	0.000156149448606288	0.00240569230655142	ENSDARG00000015876|npas1	ENSDARG00000015876	npas1	neuronal PAS domain protein 1 [Source:NCBI gene (formerly Entrezgene);Acc:559419]	10.8980358153039	20.3252928952286	0.000381964284237843	DEG3	yes	ad.onset
ENSDARG00000100456|ptk2aa	-0.78537862246428	4.68011569318351	34.4141899962693	0.000000587569163112874	0.0000481652090288579	ENSDARG00000100456|ptk2aa	ENSDARG00000100456	ptk2aa	protein tyrosine kinase 2 [Source:HGNC Symbol;Acc:HGNC:9611]	15.8854101780046	27.3863863905895	0.000199865923257779	DEG3	no	ad.onset
ENSDARG00000016788|zeb1a	-0.8390938864376	4.67998913499813	9.1523893207741	0.00419718069036319	0.0239180751895382	ENSDARG00000016788|zeb1a	ENSDARG00000016788	zeb1a		13.0016759267374	23.2784879708796	0.000488774291088538	DEG3	yes	t.tempo
ENSDARG00000060197|atp2c1	-0.764192275740741	4.67984797027897	22.8665056980164	0.0000209291716245995	0.000621638804392158	ENSDARG00000060197|atp2c1	ENSDARG00000060197	atp2c1	ATPase secretory pathway Ca2+ transporting 1 [Source:HGNC Symbol;Acc:HGNC:13211]	16.8923287625559	28.7059345435099	0.000990620639458121	DEG3	no	t.tempo
ENSDARG00000004789|lrp1ba	-0.860773351261398	4.67857070836292	9.61219868533539	0.00341910393935956	0.0208533823062364	ENSDARG00000004789|lrp1ba	ENSDARG00000004789	lrp1ba	LDL receptor related protein 1B [Source:HGNC Symbol;Acc:HGNC:6693]	12.4174739139114	22.5760481536784	0.00273315315827672	DEG3	yes	t.tempo
ENSDARG00000101726|ces2b	-1.10953473689832	4.67336086641562	12.1292588750518	0.0011601121353923	0.00974056415565229	ENSDARG00000101726|ces2b	ENSDARG00000101726	ces2b		4.19497242413697	9.10103762200394	0.00419421555257856	DEG3	yes	t.tempo
ENSDARG00000077582|ank3b	-0.795765094628283	4.67196626200396	8.01901229083833	0.0070364347301774	0.0347017521227035	ENSDARG00000077582|ank3b	ENSDARG00000077582	ank3b		12.2600707839571	21.3167117080746	0.00751908981046658	DEG3	yes	t.tempo
ENSDARG00000103333|baiap2b	-0.643245353311514	4.67173440479293	24.6845990002682	0.0000114212973512536	0.000399745407293877	ENSDARG00000103333|baiap2b	ENSDARG00000103333	baiap2b	BAR/IMD domain containing adaptor protein 2 [Source:HGNC Symbol;Acc:HGNC:947]	21.2020637772099	33.1255992667387	0.00189184882349268	DEG3	yes	ad.onset
ENSDARG00000018096|scap	-1.02889922301979	4.67095827530074	20.9665204224218	0.0000402133369178641	0.000961291516585854	ENSDARG00000018096|scap	ENSDARG00000018096	scap	SREBF chaperone [Source:HGNC Symbol;Acc:HGNC:30634]	13.1129351283897	26.7782994342018	0.0000631817112294901	DEG3	yes	t.tempo
ENSDARG00000016429|farp2	-0.602680948627526	4.67072191966046	38.5257251243625	0.000000188630011473169	0.0000216620271240156	ENSDARG00000016429|farp2	ENSDARG00000016429	farp2	FERM, ARH/RhoGEF and pleckstrin domain protein 2 [Source:HGNC Symbol;Acc:HGNC:16460]	14.3436776299437	21.7934286945577	0.00418377864148626	DEG3	no	ad.onset
ENSDARG00000078092|limd2	-0.686572087671518	4.66909985297119	14.9001090822479	0.000378804060944148	0.00449086450938542	ENSDARG00000078092|limd2	ENSDARG00000078092	limd2	LIM domain containing 2 [Source:ZFIN;Acc:ZDB-GENE-120906-1]	19.433033971213	31.3045217688622	0.0140836143404697	DEG3	yes	ad.onset
ENSDARG00000074073|map6b	-0.903346324564379	4.66871811422207	12.7504174605443	0.000897289858260386	0.00810161712603218	ENSDARG00000074073|map6b	ENSDARG00000074073	map6b		12.4745787898919	23.3566339807264	0.00206256498945691	DEG3	yes	t.tempo
ENSDARG00000023267|atad1a	-0.719519386056901	4.66822594662291	20.5125051510542	0.0000471560233192623	0.00107219717255111	ENSDARG00000023267|atad1a	ENSDARG00000023267	atad1a	ATPase family AAA domain containing 1a [Source:ZFIN;Acc:ZDB-GENE-030616-593]	16.5217663675865	27.2304644273989	0.0043908803776052	DEG3	yes	ad.onset
ENSDARG00000036619|mgat3b	-1.19175748857201	4.66811042826	19.7527065072353	0.000061736759641166	0.00128743100439988	ENSDARG00000036619|mgat3b	ENSDARG00000036619	mgat3b	beta-1,4-mannosyl-glycoprotein 4-beta-N-acetylglucosaminyltransferase [Source:HGNC Symbol;Acc:HGNC:7046]	9.57742352758304	21.9130001411047	0.0017888275754337	DEG3	yes	t.tempo
ENSDARG00000096449|si:ch211-194e1.7	0.720912841636557	4.66530107858846	24.8336234906524	0.0000108767761267915	0.000386660857460264	ENSDARG00000096449|si:ch211-194e1.7	ENSDARG00000096449	si:ch211-194e1.7		61.8158896058798	37.5045341830916	0.00271061220040741	DEG3	no	ad.onset
ENSDARG00000044167|padi2	-0.698559399605905	4.6644809775023	9.25790254534311	0.00400337931506834	0.0231848042136888	ENSDARG00000044167|padi2	ENSDARG00000044167	padi2	peptidyl arginine deiminase, type II [Source:ZFIN;Acc:ZDB-GENE-031116-67]	8.18495860683922	13.2833920653175	0.00070963689897444	DEG3	no	ad.onset
ENSDARG00000003989|crhr1	-0.784141241873206	4.66351509062959	15.3485018076657	0.000317996416957706	0.00401239023320812	ENSDARG00000003989|crhr1	ENSDARG00000003989	crhr1	corticotropin releasing hormone receptor 1 [Source:HGNC Symbol;Acc:HGNC:2357]	18.3863785675372	31.6881907625722	0.00357420824832745	DEG3	yes	ad.onset
ENSDARG00000061304|ppp1r9a	-1.18834135840896	4.66074539116681	14.6665893974273	0.000415213121139721	0.004759480671022	ENSDARG00000061304|ppp1r9a	ENSDARG00000061304	ppp1r9a	protein phosphatase 1 regulatory subunit 9A [Source:HGNC Symbol;Acc:HGNC:14946]	9.40516909379697	21.4666272540792	0.00072104359623258	DEG3	yes	non.spec
ENSDARG00000063677|ccny	-0.627770097019406	4.66069359261762	14.4267383780052	0.000456468995332034	0.00506916549183346	ENSDARG00000063677|ccny	ENSDARG00000063677	ccny	cyclin Y [Source:HGNC Symbol;Acc:HGNC:23354]	19.2453473216489	29.7573105594796	0.0127575536680292	DEG3	yes	ad.onset
ENSDARG00000099240|acap3b	-0.809999668999118	4.66050503658258	14.1014466251111	0.000519446179555651	0.00555562180022611	ENSDARG00000099240|acap3b	ENSDARG00000099240	acap3b	ArfGAP with coiled-coil, ankyrin repeat and PH domains 3b [Source:ZFIN;Acc:ZDB-GENE-070209-274]	15.7032409405405	27.5547301360397	0.00739321656640752	DEG3	yes	t.tempo
ENSDARG00000075532|slc4a11	-0.632723398910086	4.66042398325839	12.9623885154994	0.000822655287630555	0.00762929176935525	ENSDARG00000075532|slc4a11	ENSDARG00000075532	slc4a11	solute carrier family 4 member 11 [Source:ZFIN;Acc:ZDB-GENE-090313-183]	14.1710811309643	21.9857419712955	0.0119838946498333	DEG3	yes	ad.onset
ENSDARG00000077495|ptpn9a	-0.742529693894981	4.65917659502132	20.0910163496859	0.0000547329367056819	0.00119290302031066	ENSDARG00000077495|ptpn9a	ENSDARG00000077495	ptpn9a	protein tyrosine phosphatase non-receptor type 9 [Source:HGNC Symbol;Acc:HGNC:9661]	14.5909059080708	24.4214573142557	0.000862102119805165	DEG3	yes	ad.onset
ENSDARG00000062521|atp9b	-0.962066130861844	4.65608936305641	24.9044251068404	0.0000106276854093045	0.000381616599999809	ENSDARG00000062521|atp9b	ENSDARG00000062521	atp9b	ATPase phospholipid transporting 9B [Source:ZFIN;Acc:ZDB-GENE-060503-583]	12.4769193962404	24.3338697253767	0.0014862556773937	DEG3	yes	ad.onset
ENSDARG00000057121|c7b	-0.995536097625515	4.65229576689737	11.9026549458233	0.00127526026980729	0.0104024503841563	ENSDARG00000057121|c7b	ENSDARG00000057121	c7b	complement component 7b [Source:ZFIN;Acc:ZDB-GENE-021120-1]	16.6753284813742	33.2680779348371	0.000421803625783687	DEG3	no	ad.onset
ENSDARG00000042922|gpr173	-0.747013843728336	4.64863583444333	11.044086082307	0.00183368787594193	0.0134596470893882	ENSDARG00000042922|gpr173	ENSDARG00000042922	gpr173	G protein-coupled receptor 173 [Source:ZFIN;Acc:ZDB-GENE-000710-1]	16.6740799680346	27.9935852032763	0.0000389041364444806	DEG3	no	gpr173
ENSDARG00000043332|prkcz	-0.610560011080488	4.64476256163734	8.95705210990369	0.00458271883482957	0.0254516053853249	ENSDARG00000043332|prkcz	ENSDARG00000043332	prkcz	protein kinase C, zeta [Source:ZFIN;Acc:ZDB-GENE-070511-1]	19.1172231196516	29.1982637082046	0.00232689569824832	DEG3	no	ad.onset
ENSDARG00000092260|si:ch73-290k24.6	-0.646263262169037	4.64466603890547	7.74191271447052	0.00800476307291087	0.0380975354806988	ENSDARG00000092260|si:ch73-290k24.6	ENSDARG00000092260	si:ch73-290k24.6		16.4521838411235	25.7710010624318	0.00287042417115837	DEG3	no	ad.onset
ENSDARG00000070498|phyhiplb	-1.67173888497198	4.64339910020838	12.4349193372726	0.00102188571506494	0.00889064993215933	ENSDARG00000070498|phyhiplb	ENSDARG00000070498	phyhiplb	phytanoyl-CoA 2-hydroxylase interacting protein-like b [Source:NCBI gene (formerly Entrezgene);Acc:100004913]	9.08466539413858	28.9618403191997	0.16363876067462	DEG3	yes	non.spec
ENSDARG00000068910|nos1	-0.958152997942294	4.64243915385262	10.3059643690586	0.00252105952169882	0.0169521865301497	ENSDARG00000068910|nos1	ENSDARG00000068910	nos1	nitric oxide synthase 1 (neuronal) [Source:ZFIN;Acc:ZDB-GENE-001101-1]	11.8023905300585	22.950256060023	0.00293523687925101	DEG3	yes	t.tempo
ENSDARG00000073857|klf7a	-1.03616923336074	4.6413793124636	19.5962881850384	0.0000652875768478602	0.0013301978460642	ENSDARG00000073857|klf7a	ENSDARG00000073857	klf7a	Kruppel-like factor 7a [Source:ZFIN;Acc:ZDB-GENE-050522-276]	13.0798961149657	26.842050856216	0.00183424281248582	DEG3	yes	ad.onset
ENSDARG00000014527|pdk3a	-0.880150389277505	4.63998564075777	15.290328325126	0.000325268364009702	0.00406503893235797	ENSDARG00000014527|pdk3a	ENSDARG00000014527	pdk3a	pyruvate dehydrogenase kinase 3 [Source:HGNC Symbol;Acc:HGNC:8811]	13.1478597808632	24.221805875641	0.00168508015453058	DEG3	yes	ad.onset
ENSDARG00000021805|tle5	-0.922542283470324	4.63655435468459	13.7671672366759	0.0005937834518689	0.00608738181615062	ENSDARG00000021805|tle5	ENSDARG00000021805	tle5	TLE family member 5, transcriptional modulator [Source:ZFIN;Acc:ZDB-GENE-040426-1409]	13.5224590766963	25.660136530831	0.00170034078414795	DEG3	no	t.tempo
ENSDARG00000104559|tmem63ba	-0.846432702212399	4.63517174141011	15.5374460793302	0.000295535059752243	0.00382782416269537	ENSDARG00000104559|tmem63ba	ENSDARG00000104559	tmem63ba	transmembrane protein 63B [Source:HGNC Symbol;Acc:HGNC:17735]	15.5539616426679	27.9903394393036	0.00119598224128259	DEG3	yes	t.tempo
ENSDARG00000002916|sec31b	-0.8067355866174	4.63354542141245	27.5808329584467	0.00000451090505581857	0.000209332875216013	ENSDARG00000002916|sec31b	ENSDARG00000002916	sec31b	SEC31 homolog B, COPII coat complex component [Source:HGNC Symbol;Acc:HGNC:23197]	13.5443196301937	23.7157294427414	0.000618031776099501	DEG3	yes	ad.onset
ENSDARG00000043589|ca4a	-0.87751103583296	4.62816831251878	8.54339914150015	0.00552879969311341	0.0292025621772756	ENSDARG00000043589|ca4a	ENSDARG00000043589	ca4a	carbonic anhydrase IV a [Source:ZFIN;Acc:ZDB-GENE-080204-85]	10.1835642860465	18.7491707283386	0.0052631611839112	DEG3	yes	t.tempo
ENSDARG00000005783|ncanb	-1.63052413349235	4.62687174592994	14.2915404679656	0.000481606948641872	0.00527313056245846	ENSDARG00000005783|ncanb	ENSDARG00000005783	ncanb	neurocan [Source:HGNC Symbol;Acc:HGNC:2465]	4.80120278940353	14.9330051869396	0.00728958975449089	DEG3	yes	t.tempo
ENSDARG00000056200|abcb9	0.615484359032044	4.6253747572768	21.5515221186174	0.0000328136724475772	0.000842138740879119	ENSDARG00000056200|abcb9	ENSDARG00000056200	abcb9	ATP-binding cassette, sub-family B (MDR/TAP), member 9 [Source:ZFIN;Acc:ZDB-GENE-050517-12]	49.0381783519686	32.0028002604396	0.0119461773206815	DEG3	no	ad.onset
ENSDARG00000041414|bmf2	-0.845555376983014	4.62357541473132	24.8495595753514	0.0000108201812821383	0.000385749524393256	ENSDARG00000041414|bmf2	ENSDARG00000041414	bmf2	BCL2 modifying factor 2 [Source:ZFIN;Acc:ZDB-GENE-041210-319]	15.1835157498428	27.2879639201118	0.00019701791917677	DEG3	no	bmf2
ENSDARG00000067676|plcl1	-1.01857341776068	4.61247444845876	22.672224692841	0.000022352849783768	0.000653794620436031	ENSDARG00000067676|plcl1	ENSDARG00000067676	plcl1	phospholipase C like 1 (inactive) [Source:HGNC Symbol;Acc:HGNC:9063]	13.5821120925111	27.5288351697034	0.0005248683058476	DEG3	yes	t.tempo
ENSDARG00000033296|gpr37b	-1.13789905857619	4.61127882302612	18.5526316394673	0.0000952058022034012	0.0017267311433106	ENSDARG00000033296|gpr37b	ENSDARG00000033296	gpr37b	G protein-coupled receptor 37b [Source:ZFIN;Acc:ZDB-GENE-041210-264]	12.5574798682109	27.6510602362566	0.000865449601305128	DEG3	yes	t.tempo
ENSDARG00000090338|fam20cb	-0.676673345121246	4.61049694975911	12.1271297123843	0.00116114144998097	0.00974306556880901	ENSDARG00000090338|fam20cb	ENSDARG00000090338	fam20cb	FAM20C golgi associated secretory pathway kinase [Source:HGNC Symbol;Acc:HGNC:22140]	11.6215347998384	18.5798950731567	0.000339058350577203	DEG3	yes	ad.onset
ENSDARG00000037916|cdk5r1a	-0.664696466482148	4.60968430162822	11.2039852596943	0.00171279048245585	0.012852375435953	ENSDARG00000037916|cdk5r1a	ENSDARG00000037916	cdk5r1a	cyclin-dependent kinase 5, regulatory subunit 1a (p35) [Source:ZFIN;Acc:ZDB-GENE-080723-17]	15.5820851940515	24.7084828442294	0.00126106207558685	DEG3	yes	ad.onset
ENSDARG00000101667|si:ch73-233f7.6	-1.1791114922197	4.60966264123577	20.8371587424906	0.0000420747409248281	0.000994784197198023	ENSDARG00000101667|si:ch73-233f7.6	ENSDARG00000101667	si:ch73-233f7.6		11.0551255882003	25.0812091464132	0.00485139389518436	DEG3	yes	ad.onset
ENSDARG00000098871|gga3b	-0.924479378449669	4.60355094816758	14.6199153425956	0.000422922288931207	0.00481674450635057	ENSDARG00000098871|gga3b	ENSDARG00000098871	gga3b	golgi associated, gamma adaptin ear containing, ARF binding protein 3 [Source:HGNC Symbol;Acc:HGNC:17079]	14.8048279235725	28.1185829996275	0.0000867847752576649	DEG3	yes	t.tempo
ENSDARG00000038308|ykt6	-0.657526624230307	4.60135032492591	19.268970675272	0.0000734304046495323	0.0014363309920458	ENSDARG00000038308|ykt6	ENSDARG00000038308	ykt6	YKT6 v-SNARE homolog (S. cerevisiae) [Source:NCBI gene (formerly Entrezgene);Acc:394067]	17.7219238438066	27.9686161752975	0.0086221055905347	DEG3	yes	ad.onset
ENSDARG00000011459|gsna	-0.73328422336048	4.59826656048662	34.6172661871929	0.00000055468050747856	0.0000463846921018984	ENSDARG00000011459|gsna	ENSDARG00000011459	gsna	gelsolin a [Source:ZFIN;Acc:ZDB-GENE-030131-9653]	13.3416531620055	22.188435353951	0.0006730968994772	DEG3	no	ad.onset
ENSDARG00000060069|isoc1	-0.74757634316261	4.59684332986504	13.5377735284139	0.00065122765367538	0.0064862482532336	ENSDARG00000060069|isoc1	ENSDARG00000060069	isoc1	isochorismatase domain containing 1 [Source:ZFIN;Acc:ZDB-GENE-061020-1]	14.5960654120286	24.5298831454857	0.00237457706071789	DEG3	yes	ad.onset
ENSDARG00000011672|sema3b	-0.821672656400207	4.59626280906402	20.6236637281461	0.0000453473024680441	0.00104537907262133	ENSDARG00000011672|sema3b	ENSDARG00000011672	sema3b	sema domain, immunoglobulin domain (Ig), short basic domain, secreted, (semaphorin) 3B [Source:ZFIN;Acc:ZDB-GENE-081105-78]	12.6275308108766	22.3256871825707	0.00142875044941993	DEG3	yes	t.tempo
ENSDARG00000009626|nrbp2b	-0.838693349909193	4.5952746226144	14.0428543897483	0.000531731051390307	0.00565787267320515	ENSDARG00000009626|nrbp2b	ENSDARG00000009626	nrbp2b	nuclear receptor binding protein 2b [Source:ZFIN;Acc:ZDB-GENE-080724-1]	16.1715031139629	28.9462407563547	0.0013931255189038	DEG3	yes	t.tempo
ENSDARG00000069438|neurl1aa	-0.865973957751472	4.59204779634705	15.1471732359106	0.000343918950454185	0.00420532887405216	ENSDARG00000069438|neurl1aa	ENSDARG00000069438	neurl1aa	neuralized E3 ubiquitin protein ligase 1Aa [Source:ZFIN;Acc:ZDB-GENE-090311-3]	14.1329342713751	25.7647082739017	0.0038011183121244	DEG3	yes	t.tempo
ENSDARG00000029668|crim1	-0.942372203279209	4.58843002147182	9.2258326203287	0.00406125946370161	0.0233949574284429	ENSDARG00000029668|crim1	ENSDARG00000029668	crim1	cysteine rich transmembrane BMP regulator 1 (chordin-like) [Source:ZFIN;Acc:ZDB-GENE-040312-2]	7.86066119066321	15.1302136200998	0.00584597217512205	DEG3	yes	t.tempo
ENSDARG00000115070|si:dkeyp-74b6.2	-0.810070456429467	4.58591995263273	15.6982953549086	0.00027772969318669	0.00365998093824026	ENSDARG00000115070|si:dkeyp-74b6.2	ENSDARG00000115070	si:dkeyp-74b6.2		26.2440784980715	46.0467418895915	0.00218226843118919	DEG3	yes	ad.onset
ENSDARG00000022841|ptk2ba	0.620904087595371	4.58527687161638	18.1221746586681	0.000111471428206852	0.00194256502861172	ENSDARG00000022841|ptk2ba	ENSDARG00000022841	ptk2ba	protein tyrosine kinase 2 beta [Source:HGNC Symbol;Acc:HGNC:9612]	37.6368889998425	24.4797567834827	0.00473741853378319	DEG3	no	ad.onset
ENSDARG00000105214|agtpbp1	-0.861306917148482	4.58245216519851	20.0615361275279	0.0000553086565741179	0.00120060254514549	ENSDARG00000105214|agtpbp1	ENSDARG00000105214	agtpbp1	ATP/GTP binding carboxypeptidase 1 [Source:ZFIN;Acc:ZDB-GENE-081104-267]	13.2445972694522	24.0786347001941	0.000758804426527791	DEG3	yes	t.tempo
ENSDARG00000092359|si:dkeyp-113d7.10	-0.798703709105684	4.58209547503747	12.5048864503117	0.000992760159047727	0.00870783786911975	ENSDARG00000092359|si:dkeyp-113d7.10	ENSDARG00000092359	si:dkeyp-113d7.10		10.1936728941251	17.7572932459026	0.00682778534122798	DEG3	yes	ad.onset
ENSDARG00000013607|sema3gb	-1.23537342224839	4.58091823360469	18.9814945308907	0.0000814629819720026	0.00154142559661527	ENSDARG00000013607|sema3gb	ENSDARG00000013607	sema3gb	sema domain, immunoglobulin domain (Ig), short basic domain, secreted, (semaphorin) 3Gb [Source:ZFIN;Acc:ZDB-GENE-050513-4]	6.49044757192142	15.3284634381601	0.00199468973219143	DEG3	yes	ad.onset
ENSDARG00000056833|svopa	-0.949646647914616	4.58037520299227	11.788984815679	0.0013375097956836	0.0107657442210708	ENSDARG00000056833|svopa	ENSDARG00000056833	svopa	SV2 related protein [Source:HGNC Symbol;Acc:HGNC:25417]	14.5339715260651	28.092264601591	0.00143163284905158	DEG3	yes	t.tempo
ENSDARG00000070453|gch1	-1.40437728807049	4.57098135263933	8.23872250951741	0.00635742292566424	0.0322966911187007	ENSDARG00000070453|gch1	ENSDARG00000070453	gch1	GTP cyclohydrolase 1 [Source:ZFIN;Acc:ZDB-GENE-070720-5]	10.048862675149	26.5598121429112	0.0362760080757025	DEG3	no	ad.onset
ENSDARG00000040853|shoc2	-0.65471976655705	4.56067028882999	11.2189881593131	0.00170188750814644	0.0127936762301687	ENSDARG00000040853|shoc2	ENSDARG00000040853	shoc2	SHOC2 leucine rich repeat scaffold protein [Source:NCBI gene (formerly Entrezgene);Acc:555476]	14.4488207465583	22.7616526224684	0.00196624189743588	DEG3	no	t.tempo
ENSDARG00000101984|pde6gb	0.914421196237375	4.56053939606355	7.45681046802445	0.00915075068673077	0.0419980524820722	ENSDARG00000101984|pde6gb	ENSDARG00000101984	pde6gb	phosphodiesterase 6G, cGMP-specific, rod, gamma, paralog b [Source:ZFIN;Acc:ZDB-GENE-030904-1]	51.7402638930259	27.4479587752611	0.13321666808758	DEG3	yes	ad.onset
ENSDARG00000007257|rab5ab	-0.881430342100673	4.56052218160852	43.0049629406566	0.0000000584752754053022	0.00000940631489577975	ENSDARG00000007257|rab5ab	ENSDARG00000007257	rab5ab	RAB5A, member RAS oncogene family, b [Source:ZFIN;Acc:ZDB-GENE-040122-3]	11.7120143734984	21.6037646803134	0.00142146965552987	DEG3	yes	ad.onset
ENSDARG00000045153|slc16a8	1.03467210656299	4.5601583417421	16.3984278999959	0.000212406295899716	0.00300066037064678	ENSDARG00000045153|slc16a8	ENSDARG00000045153	slc16a8	solute carrier family 16 member 8 [Source:ZFIN;Acc:ZDB-GENE-121128-1]	35.5348342319659	17.3580771575123	0.00366370785191252	DEG3	yes	ad.onset
ENSDARG00000042277|efnb3b	-1.12669085357304	4.55592886492091	17.6857289378089	0.000130974159688774	0.00214280678793216	ENSDARG00000042277|efnb3b	ENSDARG00000042277	efnb3b	ephrin-B3b [Source:ZFIN;Acc:ZDB-GENE-010618-3]	9.43485446578377	20.6110537558633	0.0005770853551064	DEG3	yes	t.tempo
ENSDARG00000060184|pkn1a	-1.33460635980299	4.55338790134125	17.916638454712	0.00012024502727199	0.00203147428609834	ENSDARG00000060184|pkn1a	ENSDARG00000060184	pkn1a	protein kinase N1 [Source:HGNC Symbol;Acc:HGNC:9405]	11.5463029599972	29.1290962256405	0.0303867593923385	DEG3	yes	t.tempo
ENSDARG00000078688|frs3	-0.759108721307718	4.55255258348403	9.41984112325094	0.00372417569235317	0.0220808062487795	ENSDARG00000078688|frs3	ENSDARG00000078688	frs3	fibroblast growth factor receptor substrate 3 [Source:HGNC Symbol;Acc:HGNC:16970]	13.2588917801031	22.4652172077602	0.00485038461435955	DEG3	yes	t.tempo
ENSDARG00000110298|mbd4	0.684788363997429	4.5499089548381	25.8558348451709	0.00000780435655036926	0.000309688798145226	ENSDARG00000110298|mbd4	ENSDARG00000110298	mbd4		20.9170375531884	13.0056801026191	0.000784678852170893	DEG3	yes	ad.onset
ENSDARG00000005232|ccdc85ca	-0.762554589058515	4.5462915719962	13.6290989499835	0.00062768614329603	0.00633276870078424	ENSDARG00000005232|ccdc85ca	ENSDARG00000005232	ccdc85ca	coiled-coil domain containing 85C, a [Source:ZFIN;Acc:ZDB-GENE-060825-198]	15.6320326771686	26.5408723807825	0.00711723984563994	DEG3	yes	ad.onset
ENSDARG00000033567|fkbp1ab	-0.688198034719258	4.54624337167987	14.769137293617	0.000398790331373401	0.00463087374549169	ENSDARG00000033567|fkbp1ab	ENSDARG00000033567	fkbp1ab	FKBP prolyl isomerase 1Ab [Source:ZFIN;Acc:ZDB-GENE-040927-9]	24.6856407946446	39.7881437784782	0.00419267165280946	DEG3	no	ad.onset
ENSDARG00000079340|slc47a4	-0.955793255556901	4.54092312737805	45.3023675487324	0.0000000328650795446837	0.00000620452865343574	ENSDARG00000079340|slc47a4	ENSDARG00000079340	slc47a4	solute carrier family 47 member 4 [Source:ZFIN;Acc:ZDB-GENE-130530-865]	8.66598030196568	16.8164126577415	0.000887979158553866	DEG3	yes	ad.onset
ENSDARG00000004517|ppat	0.787617469867039	4.53944454150674	22.2541530157269	0.0000257724090383625	0.00071759601478882	ENSDARG00000004517|ppat	ENSDARG00000004517	ppat	phosphoribosyl pyrophosphate amidotransferase [Source:ZFIN;Acc:ZDB-GENE-041210-323]	20.6030045014326	11.9343251151938	0.0446511213792479	DEG3	no	ad.onset
ENSDARG00000105178|erc2	-1.09515085734332	4.53494597311145	10.248164949324	0.00258534074928329	0.0172309953121529	ENSDARG00000105178|erc2	ENSDARG00000105178	erc2	ELKS/RAB6-interacting/CAST family member 2 [Source:HGNC Symbol;Acc:HGNC:31922]	9.44179547475377	20.219596928855	0.00629616065361849	DEG3	yes	t.tempo
ENSDARG00000100584|ccdc40	0.674441532487176	4.53469222911474	8.20199769299569	0.00646588424901503	0.0326436553759419	ENSDARG00000100584|ccdc40	ENSDARG00000100584	ccdc40	coiled-coil domain containing 40 [Source:ZFIN;Acc:ZDB-GENE-060503-723]	43.0549675551762	26.9875509557878	0.231963604755906	DEG3	no	ad.onset
ENSDARG00000100198|sncaip	-0.653897424054273	4.53305647824911	15.9096353557144	0.000256033897796184	0.00342661908328728	ENSDARG00000100198|sncaip	ENSDARG00000100198	sncaip	synuclein, alpha interacting protein [Source:ZFIN;Acc:ZDB-GENE-080204-71]	14.6375810098857	23.0415210568915	0.00325835525496981	DEG3	no	ad.onset
ENSDARG00000018619|cers4b	-0.64189517809382	4.53038932927134	15.132646105242	0.000345873518899602	0.00422301229347284	ENSDARG00000018619|cers4b	ENSDARG00000018619	cers4b		15.3218112012609	23.9250267495858	0.00220091232226188	DEG3	no	ad.onset
ENSDARG00000017794|sdr16c5b	-0.671513805207138	4.52752506480515	10.5630957702083	0.00225492004653772	0.0156918758893381	ENSDARG00000017794|sdr16c5b	ENSDARG00000017794	sdr16c5b	short chain dehydrogenase/reductase family 16C, member 5b [Source:ZFIN;Acc:ZDB-GENE-040426-2861]	11.8501014208031	18.9014801371219	0.00405869444652243	DEG3	yes	ad.onset
ENSDARG00000015506|pibf1	0.65653807842907	4.52283522786587	7.14654647678072	0.0105994875241741	0.0467337631108311	ENSDARG00000015506|pibf1	ENSDARG00000015506	pibf1	KLF transcription factor 5 [Source:HGNC Symbol;Acc:HGNC:6349]	15.0397253124016	9.55157068106817	0.00920985766480126	DEG3	yes	non.spec
ENSDARG00000093091|iqsec3b	-1.25517332039718	4.52025192140917	18.5214017239305	0.0000962974162517736	0.00174136714932757	ENSDARG00000093091|iqsec3b	ENSDARG00000093091	iqsec3b	IQ motif and Sec7 domain ArfGEF 3 [Source:HGNC Symbol;Acc:HGNC:29193]	9.87921528274559	23.6212093207564	0.00132350227714382	DEG3	yes	t.tempo
ENSDARG00000097406|si:dkey-81e3.2	-1.14842372581492	4.51921426743323	19.9505667804707	0.0000575334624964449	0.00122961739743688	ENSDARG00000097406|si:dkey-81e3.2	ENSDARG00000097406	si:dkey-81e3.2		10.1205447541046	22.4660758741722	0.00181622955292931	DEG3	yes	ad.onset
ENSDARG00000031911|tns3.2	-0.817352502165796	4.51676637707546	25.7534260724567	0.00000806629749565106	0.000317554713414889	ENSDARG00000031911|tns3.2	ENSDARG00000031911	tns3.2		8.03309791066796	14.1575664301975	0.00153161634556251	DEG3	no	ad.onset
ENSDARG00000058876|mmp16b	-1.09587681401868	4.51491477054093	17.6199349491443	0.000134212144340101	0.00217179651750346	ENSDARG00000058876|mmp16b	ENSDARG00000058876	mmp16b	matrix metallopeptidase 16 [Source:HGNC Symbol;Acc:HGNC:7162]	10.9924925087555	23.5115854310761	0.000143928742567442	DEG3	yes	t.tempo
ENSDARG00000061248|xylt1	-0.740116020170257	4.51139086060053	7.46570998472105	0.00911244873131435	0.0418737951130937	ENSDARG00000061248|xylt1	ENSDARG00000061248	xylt1	xylosyltransferase I [Source:ZFIN;Acc:ZDB-GENE-111017-2]	13.9311532611795	23.2845957808542	0.000486115178169648	DEG3	no	xylt1
ENSDARG00000015546|alpl	-0.761707185822637	4.50936707499487	29.4569835396747	0.00000252563955651052	0.000134484909718466	ENSDARG00000015546|alpl	ENSDARG00000015546	alpl	alkaline phosphatase, biomineralization associated [Source:ZFIN;Acc:ZDB-GENE-040420-1]	13.379577826485	22.7004023551233	0.000639008814006797	DEG3	yes	ad.onset
ENSDARG00000068714|ksr1a	-0.674442109811817	4.50295890259877	8.04092809108329	0.00696536279223075	0.0344672042856216	ENSDARG00000068714|ksr1a	ENSDARG00000068714	ksr1a	kinase suppressor of ras 1 [Source:HGNC Symbol;Acc:HGNC:6465]	18.198339756963	29.0393593098364	0.00786396952168306	DEG3	no	t.tempo
ENSDARG00000040387|mmd	-0.835755566779928	4.50238742106411	18.9934250737121	0.0000811118903900789	0.00153828638395796	ENSDARG00000040387|mmd	ENSDARG00000040387	mmd	monocyte to macrophage differentiation-associated [Source:ZFIN;Acc:ZDB-GENE-051120-39]	13.4274868911586	23.9874430084958	0.0012115430270229	DEG3	yes	ad.onset
ENSDARG00000036998|arf3b	-1.43691403190631	4.50008010906299	22.6557156991758	0.0000224784245607057	0.000655624322228153	ENSDARG00000036998|arf3b	ENSDARG00000036998	arf3b	ADP-ribosylation factor 3b [Source:ZFIN;Acc:ZDB-GENE-030616-356]	8.67127788528398	23.52592006433	0.000463684329205086	DEG3	yes	t.tempo
ENSDARG00000076919|igdcc4	-0.77566548500627	4.49989238733117	21.0885211775439	0.0000385369872232648	0.000937833712503672	ENSDARG00000076919|igdcc4	ENSDARG00000076919	igdcc4	immunoglobulin superfamily DCC subclass member 4 [Source:HGNC Symbol;Acc:HGNC:13770]	8.12555670182516	13.926935107546	0.00872500058971019	DEG3	yes	ad.onset
ENSDARG00000104296|zgc:165508	-0.686869082003478	4.49979173678606	11.2152881377328	0.00170456957324605	0.0128025463673076	ENSDARG00000104296|zgc:165508	ENSDARG00000104296	zgc:165508	family with sequence similarity 131 member Ab [Source:ZFIN;Acc:ZDB-GENE-070719-4]	18.0361715956857	29.0580814702839	0.0137617232190716	DEG3	yes	t.tempo
ENSDARG00000088898|caln1	-0.817421684849594	4.49929529199152	8.52218044193984	0.00558261354312207	0.0293933508334253	ENSDARG00000088898|caln1	ENSDARG00000088898	caln1	calneuron 1 [Source:HGNC Symbol;Acc:HGNC:13248]	14.3864479068985	25.3866305116794	0.0178375657554026	DEG3	yes	ad.onset
ENSDARG00000007231|ryk	-0.891035553800558	4.49526366378599	21.4510795832685	0.0000339746061333823	0.000862166176012105	ENSDARG00000007231|ryk	ENSDARG00000007231	ryk	receptor like tyrosine kinase [Source:ZFIN;Acc:ZDB-GENE-070209-277]	10.0887216429583	18.7088436428599	0.02925008206723	DEG3	yes	ad.onset
ENSDARG00000069501|abhd11	-0.686906778875015	4.49488944928316	18.4740735422567	0.0000979768734029851	0.00176287630700534	ENSDARG00000069501|abhd11	ENSDARG00000069501	abhd11	abhydrolase domain containing 11 [Source:ZFIN;Acc:ZDB-GENE-040909-1]	16.331870801156	26.3100988594492	0.00419131847015579	DEG3	yes	ad.onset
ENSDARG00000060875|pde1a	-0.848930489112491	4.49234224766917	10.5520673758993	0.00226570227195063	0.0157493167690404	ENSDARG00000060875|pde1a	ENSDARG00000060875	pde1a	phosphodiesterase 1A [Source:HGNC Symbol;Acc:HGNC:8774]	14.8955099914582	26.843951544983	0.000190270340369898	DEG3	yes	ad.onset
ENSDARG00000040778|ralba	-0.632459753111303	4.48974474136743	21.7997754959926	0.0000301194450367158	0.000797637162927693	ENSDARG00000040778|ralba	ENSDARG00000040778	ralba	v-ral simian leukemia viral oncogene homolog Ba (ras related) [Source:ZFIN;Acc:ZDB-GENE-040801-267]	19.1405471283839	29.6827841431212	0.00195616190677316	DEG3	yes	ad.onset
ENSDARG00000022712|stat3	-0.672679098922218	4.48539660362919	7.65602667528958	0.00833296860625598	0.0392770148794967	ENSDARG00000022712|stat3	ENSDARG00000022712	stat3	signal transducer and activator of transcription 3 (acute-phase response factor) [Source:ZFIN;Acc:ZDB-GENE-980526-68]	12.8572619470269	20.5102815275854	0.00405908138743086	DEG3	yes	t.tempo
ENSDARG00000062550|rc3h1a	-1.15767502135758	4.48389119660121	16.0349082814631	0.000244022100688206	0.00330670513820016	ENSDARG00000062550|rc3h1a	ENSDARG00000062550	rc3h1a	ring finger and CCCH-type domains 1a [Source:ZFIN;Acc:ZDB-GENE-050208-702]	9.48586086945999	21.1914668963687	0.00242831503089297	DEG3	yes	t.tempo
ENSDARG00000008372|spred2b	-0.870987297154644	4.4803366003531	18.9904886450109	0.0000811981557347679	0.00153829883417682	ENSDARG00000008372|spred2b	ENSDARG00000008372	spred2b	sprouty related EVH1 domain containing 2b [Source:NCBI gene (formerly Entrezgene);Acc:793290]	11.2554450064594	20.6107452149391	0.00269122848993008	DEG3	yes	ad.onset
ENSDARG00000061047|abcg4a	-0.888298695448721	4.47962888616583	14.3766516120723	0.000465616764551505	0.00513641866871337	ENSDARG00000061047|abcg4a	ENSDARG00000061047	abcg4a	ATP binding cassette subfamily G member 4 [Source:HGNC Symbol;Acc:HGNC:13884]	11.3255342231009	20.9994689885304	0.00426443755155321	DEG3	yes	ad.onset
ENSDARG00000102064|kcna2b	-0.964465357635953	4.47953482860859	14.1769764233772	0.00050404958654924	0.00543527291077761	ENSDARG00000102064|kcna2b	ENSDARG00000102064	kcna2b	potassium voltage-gated channel, shaker-related subfamily, member 2b [Source:ZFIN;Acc:ZDB-GENE-080204-89]	9.68529011380453	18.936671207656	0.00586022817769224	DEG3	yes	ad.onset
ENSDARG00000062305|rims3	-1.28390464506187	4.47890981439147	18.804975114898	0.0000868483978163853	0.00161512095043606	ENSDARG00000062305|rims3	ENSDARG00000062305	rims3	regulating synaptic membrane exocytosis 3 [Source:ZFIN;Acc:ZDB-GENE-060503-788]	10.299211286534	25.1337920644319	0.000830610563402778	DEG3	yes	non.spec
ENSDARG00000039497|ccdc85a	-0.767170418871327	4.4777939857731	16.0310480747217	0.0002443832432479	0.00330690101902007	ENSDARG00000039497|ccdc85a	ENSDARG00000039497	ccdc85a	coiled-coil domain containing 85A [Source:ZFIN;Acc:ZDB-GENE-080220-55]	14.9483269011205	25.4533713543777	0.000341392896398122	DEG3	yes	non.spec
ENSDARG00000059939|dab1a	-0.79227227564869	4.47767596235308	8.54402975279246	0.00552720882468575	0.0292025621772756	ENSDARG00000059939|dab1a	ENSDARG00000059939	dab1a	DAB adaptor protein 1a [Source:ZFIN;Acc:ZDB-GENE-060528-1]	10.5848740127974	18.3467419434821	0.00739667446649567	DEG3	yes	t.tempo
ENSDARG00000069266|esrra	-0.704757659633042	4.47577538758542	18.4505307388448	0.0000988237367846637	0.00177439235653771	ENSDARG00000069266|esrra	ENSDARG00000069266	esrra	estrogen-related receptor alpha [Source:ZFIN;Acc:ZDB-GENE-990415-68]	13.8202498761352	22.5405543213294	0.000603421654811969	DEG3	yes	ad.onset
ENSDARG00000088560|tmem104	-0.997063700822958	4.47414299489679	8.30261872516381	0.00617329971584963	0.031589040845785	ENSDARG00000088560|tmem104	ENSDARG00000088560	tmem104	transmembrane protein 104 [Source:HGNC Symbol;Acc:HGNC:25984]	13.5032519212875	26.9091851275864	0.013799237004756	DEG3	yes	non.spec
ENSDARG00000042115|tmem198a	-0.77947128016637	4.47228408982575	8.45012731178941	0.00576954403602034	0.0300914686851458	ENSDARG00000042115|tmem198a	ENSDARG00000042115	tmem198a	transmembrane protein 198 [Source:HGNC Symbol;Acc:HGNC:33704]	10.8681522957886	18.6613940479433	0.00305537131242171	DEG3	no	t.tempo
ENSDARG00000104550|clcn2b	-1.1734146526891	4.47032408038594	29.8540376653325	0.00000223853084612192	0.000122602612495293	ENSDARG00000104550|clcn2b	ENSDARG00000104550	clcn2b	chloride channel, voltage-sensitive 2b [Source:ZFIN;Acc:ZDB-GENE-151006-1]	9.00505961764258	20.3434397423288	0.000674419290678553	DEG3	yes	t.tempo
ENSDARG00000039466|hnrnph3	0.685411764448577	4.46564359143156	24.842677842043	0.0000108445828246157	0.000386067148556318	ENSDARG00000039466|hnrnph3	ENSDARG00000039466	hnrnph3	heterogeneous nuclear ribonucleoprotein H3 (2H9) [Source:ZFIN;Acc:ZDB-GENE-060421-3878]	32.6058860809375	20.2674496914079	0.0199884188952795	DEG3	no	ad.onset
ENSDARG00000060865|scai	-1.14664845835843	4.46548490505248	16.334765169317	0.000217615367501422	0.00305175855832045	ENSDARG00000060865|scai	ENSDARG00000060865	scai	suppressor of cancer cell invasion [Source:HGNC Symbol;Acc:HGNC:26709]	11.0728032350188	24.5537168791432	0.00115694927020386	DEG3	yes	ad.onset
ENSDARG00000103155|ext1a	-0.586291643852451	4.46423738671331	19.3232155503837	0.000072010422389306	0.00142298876902199	ENSDARG00000103155|ext1a	ENSDARG00000103155	ext1a	exostosin glycosyltransferase 1a [Source:ZFIN;Acc:ZDB-GENE-050211-3]	16.5772195692089	24.9100333967188	0.0130794343432844	DEG3	yes	ad.onset
ENSDARG00000059067|jupb	-0.819418716659018	4.46272335493362	14.3538356111526	0.000469847670222179	0.00516480103305544	ENSDARG00000059067|jupb	ENSDARG00000059067	jupb	junction plakoglobin [Source:HGNC Symbol;Acc:HGNC:6207]	13.9758958534278	24.6815208998161	0.000132039118098765	DEG3	yes	ad.onset
ENSDARG00000032552|march5	-0.774117640571732	4.45733325375137	32.9018525557377	0.000000906935777685463	0.0000640250413028944	ENSDARG00000032552|march5	ENSDARG00000032552	march5	membrane-associated ring finger (C3HC4) 5 [Source:ZFIN;Acc:ZDB-GENE-070424-47]	14.5555287412033	24.9041773327222	0.000576592178809978	DEG3	yes	ad.onset
ENSDARG00000088967|wnk4b	-0.668028692234248	4.45104314612902	17.3218687658945	0.000149971421920631	0.00233872830679733	ENSDARG00000088967|wnk4b	ENSDARG00000088967	wnk4b		21.2991553480884	33.8424993585487	0.00040959159041122	DEG3	no	t.tempo
ENSDARG00000032577|clcn6	-0.642746344107496	4.44823108091646	14.6355709115311	0.000420319788880554	0.00479815352217288	ENSDARG00000032577|clcn6	ENSDARG00000032577	clcn6	chloride voltage-gated channel 6 [Source:HGNC Symbol;Acc:HGNC:2024]	14.4591723739302	22.588799363062	0.00422331340477018	DEG3	yes	ad.onset
ENSDARG00000069430|tp53i11a	-0.624425860128857	4.4468080852742	20.4720059469215	0.0000478337044101116	0.00108110745777476	ENSDARG00000069430|tp53i11a	ENSDARG00000069430	tp53i11a	tumor protein p53 inducible protein 11a [Source:ZFIN;Acc:ZDB-GENE-050306-58]	13.8947710131875	21.4384182181615	0.000780704533589455	DEG3	yes	ad.onset
ENSDARG00000036848|slc43a2a	-0.768536283255265	4.44240060309534	17.5301450424225	0.000138767489428568	0.00221898129423801	ENSDARG00000036848|slc43a2a	ENSDARG00000036848	slc43a2a	solute carrier family 43 member 2 [Source:HGNC Symbol;Acc:HGNC:23087]	8.28680550941766	14.1312612574309	0.00474492167408116	DEG3	yes	ad.onset
ENSDARG00000101755|prkar1ab	-1.11412090231345	4.44198155308398	25.2441602010924	0.00000951302499944102	0.000359188762100106	ENSDARG00000101755|prkar1ab	ENSDARG00000101755	prkar1ab	protein kinase, cAMP-dependent, regulatory, type I, alpha (tissue specific extinguisher 1) b [Source:ZFIN;Acc:ZDB-GENE-050417-238]	10.7977538357474	23.4000562942388	0.000328002751611945	DEG3	yes	non.spec
ENSDARG00000069318|efr3bb	-0.832554994024947	4.43645233893507	10.3912711057552	0.00242925842854674	0.0165266502974024	ENSDARG00000069318|efr3bb	ENSDARG00000069318	efr3bb	EFR3 homolog B [Source:HGNC Symbol;Acc:HGNC:29155]	14.9878838540564	26.7317801876357	0.00982321001651284	DEG3	yes	ad.onset
ENSDARG00000042677|cadm1b	-0.897396850157025	4.43529255160192	11.8571986732282	0.00129977844717926	0.0105437756848005	ENSDARG00000042677|cadm1b	ENSDARG00000042677	cadm1b	cell adhesion molecule 1b [Source:ZFIN;Acc:ZDB-GENE-080327-34]	11.6153618757342	21.6525061759218	0.00152159310076165	DEG3	yes	ad.onset
ENSDARG00000061541|unc5db	-1.33811197497842	4.43512048949881	18.6520952150085	0.0000918149748865136	0.00168609371714953	ENSDARG00000061541|unc5db	ENSDARG00000061541	unc5db	unc-5 netrin receptor D [Source:HGNC Symbol;Acc:HGNC:18634]	7.00158595346058	17.7265609949767	0.000750154093930479	DEG3	yes	t.tempo
ENSDARG00000010844|kras	-1.17767184910375	4.43082845486734	20.0901535883089	0.0000547496958655551	0.00119290302031066	ENSDARG00000010844|kras	ENSDARG00000010844	kras	v-Ki-ras2 Kirsten rat sarcoma viral oncogene homolog [Source:ZFIN;Acc:ZDB-GENE-040808-67]	9.12083004551718	20.6819446432068	0.00562253025303538	DEG3	yes	ad.onset
ENSDARG00000016868|rhobtb4	-0.985615637890044	4.42810077051314	15.2020102001695	0.000336645008179392	0.00415512313215971	ENSDARG00000016868|rhobtb4	ENSDARG00000016868	rhobtb4	Rho related BTB domain containing 4 [Source:ZFIN;Acc:ZDB-GENE-060315-11]	14.2329517170872	28.2278451119229	0.00423382564917484	DEG3	yes	ad.onset
ENSDARG00000092721|si:ch211-67f24.7	0.957652111736666	4.42241918625253	31.8755175316437	0.00000122405786307864	0.0000801491041911411	ENSDARG00000092721|si:ch211-67f24.7	ENSDARG00000092721	si:ch211-67f24.7		65.4283338230084	33.6824979157473	0.00205287914193361	DEG3	yes	ad.onset
ENSDARG00000008548|arhgap12a	0.694418672885158	4.41730917072984	15.5254028127915	0.000296915676523073	0.00383971907574208	ENSDARG00000008548|arhgap12a	ENSDARG00000008548	arhgap12a	Rho GTPase activating protein 12a [Source:ZFIN;Acc:ZDB-GENE-050809-38]	29.2303123127554	18.0556503893038	0.00133347924402264	DEG3	no	ad.onset
ENSDARG00000074258|gramd1bb	-0.87048063068432	4.41038284536147	10.7174730672787	0.00210955551848475	0.0149483752875506	ENSDARG00000074258|gramd1bb	ENSDARG00000074258	gramd1bb	GRAM domain containing 1B [Source:HGNC Symbol;Acc:HGNC:29214]	13.0042203163959	23.7945609353197	0.00143051347224833	DEG3	yes	ad.onset
ENSDARG00000002571|tmod2	-1.27017328475186	4.40920990286374	28.1813611571339	0.00000373988863140522	0.000183460678532713	ENSDARG00000002571|tmod2	ENSDARG00000002571	tmod2	tropomodulin 2 [Source:ZFIN;Acc:ZDB-GENE-040912-185]	8.66799908252285	20.9650587598625	0.00524674056855366	DEG3	yes	ad.onset
ENSDARG00000061040|pum2	-1.02865778110337	4.40794640076715	8.27851468496328	0.00624208294700495	0.031875554721181	ENSDARG00000061040|pum2	ENSDARG00000061040	pum2	pumilio RNA-binding family member 2 [Source:NCBI gene (formerly Entrezgene);Acc:567494]	7.82001238722204	15.9935394085127	0.00446114519481207	DEG3	yes	t.tempo
ENSDARG00000036826|ankrd52a	-1.27539707901667	4.40646376065902	11.6948639559125	0.00139148089264172	0.0110502561646372	ENSDARG00000036826|ankrd52a	ENSDARG00000036826	ankrd52a	ankyrin repeat domain 52a [Source:ZFIN;Acc:ZDB-GENE-050522-247]	6.82445139589308	16.5897737575186	0.00419653068903236	DEG3	yes	non.spec
ENSDARG00000020176|zbtb22a	-0.621392730599429	4.40498176573029	20.77468640581	0.000043005859605519	0.00100913937982065	ENSDARG00000020176|zbtb22a	ENSDARG00000020176	zbtb22a		14.1733912550696	21.8104750922291	0.00633313075971728	DEG3	no	ad.onset
ENSDARG00000028857|sgsm1a	-0.976096480885796	4.40482938464663	9.31912914255182	0.00389529232740576	0.0227758528387967	ENSDARG00000028857|sgsm1a	ENSDARG00000028857	sgsm1a	small G protein signaling modulator 1 [Source:HGNC Symbol;Acc:HGNC:29410]	11.8052808203911	23.2518515462155	0.00158011337857754	DEG3	yes	ad.onset
ENSDARG00000060085|kcnq3	-1.13481321297452	4.40301001211825	13.9506229357281	0.000551693027629948	0.00581109992679617	ENSDARG00000060085|kcnq3	ENSDARG00000060085	kcnq3	potassium voltage-gated channel subfamily Q member 3 [Source:HGNC Symbol;Acc:HGNC:6297]	9.31787551429501	20.4965666430422	0.000814841318749855	DEG3	yes	non.spec
ENSDARG00000031756|mef2aa	-0.94305297120835	4.40265005164959	18.6647603605841	0.000091392404038332	0.00168081085508135	ENSDARG00000031756|mef2aa	ENSDARG00000031756	mef2aa	myocyte enhancer factor 2aa [Source:ZFIN;Acc:ZDB-GENE-990415-163]	10.3256241651584	19.8691917183561	0.00413309323415171	DEG3	yes	ad.onset
ENSDARG00000099164|nacc1a	-0.943842093533474	4.40191358365592	14.6936175446888	0.000410816661255067	0.00472647793096781	ENSDARG00000099164|nacc1a	ENSDARG00000099164	nacc1a	nucleus accumbens associated 1 [Source:HGNC Symbol;Acc:HGNC:20967]	14.3821132147906	27.686429581646	0.00232486424627259	DEG3	yes	t.tempo
ENSDARG00000077686|aak1b	-1.11099227952561	4.39750834190021	10.8406753629755	0.00200066476309339	0.0143803189778735	ENSDARG00000077686|aak1b	ENSDARG00000077686	aak1b	AP2 associated kinase 1 [Source:HGNC Symbol;Acc:HGNC:19679]	8.235611282058	17.8456313429961	0.0138609905466769	DEG3	yes	t.tempo
ENSDARG00000067673|snapc4	0.629807779382067	4.39716028761822	46.6486131350165	0.0000000236173904301574	0.0000049876726230468	ENSDARG00000067673|snapc4	ENSDARG00000067673	snapc4	small nuclear RNA activating complex, polypeptide 4 [Source:ZFIN;Acc:ZDB-GENE-030131-5794]	29.967244891455	19.3616149870798	0.0000378590817405868	DEG3	no	ad.onset
ENSDARG00000060330|si:ch211-284e13.4	-0.735717218003118	4.39505276118975	12.8776960327824	0.000851658129063104	0.00780843288309513	ENSDARG00000060330|si:ch211-284e13.4	ENSDARG00000060330	si:ch211-284e13.4		10.7497593576768	17.9101524073989	0.00121889922866557	DEG3	yes	t.tempo
ENSDARG00000008861|tfap2e	0.962732476090236	4.39426012958204	47.4722535706611	0.0000000193435890336747	0.00000442240585980894	ENSDARG00000008861|tfap2e	ENSDARG00000008861	tfap2e	transcription factor AP-2 epsilon [Source:NCBI gene (formerly Entrezgene);Acc:393794]	25.9964570772477	13.3354604248835	0.000348844797638073	DEG3	yes	ad.onset
ENSDARG00000062849|kcnk10a	-0.85713913208141	4.39354730805114	15.7230258864699	0.00027509386339008	0.00363871500832314	ENSDARG00000062849|kcnk10a	ENSDARG00000062849	kcnk10a	potassium channel, subfamily K, member 10a [Source:ZFIN;Acc:ZDB-GENE-041210-291]	13.3777174378786	24.2486207948777	0.000407861380123071	DEG3	yes	t.tempo
ENSDARG00000052978|mbnl1	-0.75736619976818	4.39092004628842	13.8720394549336	0.000569324097549613	0.00592877413745773	ENSDARG00000052978|mbnl1	ENSDARG00000052978	mbnl1	muscleblind-like splicing regulator 1 [Source:ZFIN;Acc:ZDB-GENE-060929-704]	14.5344689064813	24.5830892640745	0.000925301917108424	DEG3	yes	t.tempo
ENSDARG00000076718|prkra	-0.797780255698746	4.38806826614738	21.4716300399923	0.0000337336185215734	0.000858673926003687	ENSDARG00000076718|prkra	ENSDARG00000076718	prkra	protein kinase, interferon-inducible double stranded RNA dependent activator [Source:NCBI gene (formerly Entrezgene);Acc:557370]	13.0245688599944	22.6549736458847	0.00223748335736563	DEG3	yes	ad.onset
ENSDARG00000100592|slc8a2b	-0.767563195574222	4.38676405485905	7.79094278192516	0.00782359707583927	0.0374714662944291	ENSDARG00000100592|slc8a2b	ENSDARG00000100592	slc8a2b	solute carrier family 8 member 2b [Source:ZFIN;Acc:ZDB-GENE-050419-209]	11.3063143041674	19.2593982972852	0.00326055849467868	DEG3	yes	t.tempo
ENSDARG00000075156|tbc1d4	-0.609372563378742	4.38529723186302	17.3146701925498	0.000150375263242853	0.00234209472500743	ENSDARG00000075156|tbc1d4	ENSDARG00000075156	tbc1d4	TBC1 domain family member 4 [Source:HGNC Symbol;Acc:HGNC:19165]	10.5626328107056	16.1230971494885	0.000495321940366619	DEG3	no	ad.onset
ENSDARG00000056458|lhfpl5b	0.779665606973479	4.37997822320178	21.3981328010848	0.0000346038594800591	0.000874572188887499	ENSDARG00000056458|lhfpl5b	ENSDARG00000056458	lhfpl5b	LHFPL tetraspan subfamily member 5b [Source:ZFIN;Acc:ZDB-GENE-080220-51]	32.4918457927662	18.9174386598102	0.000550717150642952	DEG3	yes	ad.onset
ENSDARG00000061551|rap1gap2a	-1.09656746567978	4.37520444699082	26.1475693240615	0.00000710593989823364	0.000290295118465545	ENSDARG00000061551|rap1gap2a	ENSDARG00000061551	rap1gap2a	RAP1 GTPase activating protein 2a [Source:ZFIN;Acc:ZDB-GENE-061013-179]	10.3489289578447	22.1511398646886	0.00121314746687269	DEG3	yes	ad.onset
ENSDARG00000102610|r3hdm2	-0.714653271571371	4.37417536798571	10.3361249530845	0.00248819023045725	0.0168135270280457	ENSDARG00000102610|r3hdm2	ENSDARG00000102610	r3hdm2	R3H domain containing 2 [Source:HGNC Symbol;Acc:HGNC:29167]	14.6254616010743	24.0259008394888	0.0205770129860083	DEG3	yes	t.tempo
ENSDARG00000071230|lrfn5a	-0.900962587526971	4.37224092137216	11.292201985451	0.0016497234770486	0.0125109887547325	ENSDARG00000071230|lrfn5a	ENSDARG00000071230	lrfn5a	leucine rich repeat and fibronectin type III domain containing 5 [Source:HGNC Symbol;Acc:HGNC:20360]	9.67436671257462	18.0786946430969	0.00469488914311184	DEG3	no	t.tempo
ENSDARG00000044980|kpna6	-0.671307013279851	4.3691611650472	16.9420634650319	0.000172921935986568	0.00258191410712119	ENSDARG00000044980|kpna6	ENSDARG00000044980	kpna6	karyopherin subunit alpha 6 [Source:HGNC Symbol;Acc:HGNC:6399]	12.6477040471791	20.1562866602084	0.00311283707077626	DEG3	yes	ad.onset
ENSDARG00000075571|bicd2	-1.25276008550688	4.3691405147121	21.5737695078013	0.0000325622137667207	0.000840010731953084	ENSDARG00000075571|bicd2	ENSDARG00000075571	bicd2	BICD cargo adaptor 2 [Source:HGNC Symbol;Acc:HGNC:17208]	9.89315932618372	23.6018399466387	0.000207832221553403	DEG3	yes	t.tempo
ENSDARG00000061368|klf13	-1.62753272190161	4.36857923427293	21.2848669655476	0.0000359914325983677	0.000896010489861462	ENSDARG00000061368|klf13	ENSDARG00000061368	klf13	Kruppel-like factor 13 [Source:ZFIN;Acc:ZDB-GENE-060929-1274]	9.66263207975937	29.9255357018942	0.0114439117485594	DEG3	yes	ad.onset
ENSDARG00000079496|bicd1a	-0.859850542380602	4.36832089228415	10.0183995655213	0.00285854801566508	0.0183974732826378	ENSDARG00000079496|bicd1a	ENSDARG00000079496	bicd1a	BICD cargo adaptor 1 [Source:HGNC Symbol;Acc:HGNC:1049]	12.1113573276005	22.0098186080114	0.00344887694717534	DEG3	yes	non.spec
ENSDARG00000104810|akt3a	-0.836635034266655	4.36791813742176	13.8780044599824	0.000567965185009759	0.00591709548931572	ENSDARG00000104810|akt3a	ENSDARG00000104810	akt3a	v-akt murine thymoma viral oncogene homolog 3a [Source:ZFIN;Acc:ZDB-GENE-050419-180]	13.8376585961648	24.7240346948481	0.00141405054072429	DEG3	yes	ad.onset
ENSDARG00000031015|dtna	-0.691699507331118	4.36608797532897	8.2968299360099	0.00618974473630843	0.0316601885937615	ENSDARG00000031015|dtna	ENSDARG00000031015	dtna	dystrobrevin, alpha [Source:ZFIN;Acc:ZDB-GENE-070117-2]	12.9467658348895	20.9162107286235	0.00521374749940386	DEG3	yes	t.tempo
ENSDARG00000074143|myo10l3	-1.20621700944474	4.36193321385304	31.8718116049748	0.00000122539360741672	0.0000801491041911411	ENSDARG00000074143|myo10l3	ENSDARG00000074143	myo10l3		10.4665519072934	24.1779167287032	0.0000470631731528461	DEG3	yes	t.tempo
ENSDARG00000026907|slc48a1a	-0.84075712384669	4.36104261993509	17.5378594535944	0.000138369802034314	0.00221898129423801	ENSDARG00000026907|slc48a1a	ENSDARG00000026907	slc48a1a	solute carrier family 48 member 1a [Source:NCBI gene (formerly Entrezgene);Acc:436697]	11.5496006738493	20.7028929881432	0.000871931714413771	DEG3	yes	t.tempo
ENSDARG00000018393|kank2	-1.22733846203259	4.35516012659441	21.9339829676761	0.0000287606206064405	0.000775665222416121	ENSDARG00000018393|kank2	ENSDARG00000018393	kank2	KN motif and ankyrin repeat domains 2 [Source:ZFIN;Acc:ZDB-GENE-040724-121]	6.40415661746298	15.0435591522984	0.00242514785105386	DEG3	yes	ad.onset
ENSDARG00000071375|celf5a	-0.929575237296699	4.35503848775443	10.3246018470119	0.00250069436704611	0.0168470677552823	ENSDARG00000071375|celf5a	ENSDARG00000071375	celf5a	cugbp, Elav-like family member 5a [Source:ZFIN;Acc:ZDB-GENE-050208-746]	11.1140839474077	21.1881295988023	0.000585752003665934	DEG3	no	t.tempo
ENSDARG00000074238|brpf3b	-0.649868314461133	4.35488266627486	13.3598041580338	0.00069981854545858	0.00680963613933143	ENSDARG00000074238|brpf3b	ENSDARG00000074238	brpf3b	bromodomain and PHD finger containing 3 [Source:HGNC Symbol;Acc:HGNC:14256]	16.2101435731071	25.4458661327292	0.00116623562850978	DEG3	no	t.tempo
ENSDARG00000009870|mapk8b	-0.877191797875756	4.3548136264718	9.68197843693751	0.00331508086468878	0.0204030168308334	ENSDARG00000009870|mapk8b	ENSDARG00000009870	mapk8b	mitogen-activated protein kinase 8b [Source:ZFIN;Acc:ZDB-GENE-010202-1]	9.19674191194477	16.9135321763531	0.00107462497118232	DEG3	yes	t.tempo
ENSDARG00000058701|nos1apb	-0.988374577857323	4.35106364185089	12.8513289057012	0.000860906114274942	0.00786717285212012	ENSDARG00000058701|nos1apb	ENSDARG00000058701	nos1apb		9.67220310696465	19.2202643010268	0.00258619187183147	DEG3	yes	t.tempo
ENSDARG00000059048|mpzl1l	-0.736866630582635	4.34822760798559	17.3507962231926	0.000148360049419336	0.00232963606271573	ENSDARG00000059048|mpzl1l	ENSDARG00000059048	mpzl1l	myelin protein zero-like 1 like [Source:ZFIN;Acc:ZDB-GENE-050417-455]	9.52229043637922	15.8886144782878	0.00492514351718102	DEG3	yes	ad.onset
ENSDARG00000087260|mtss1lb	-0.914606415764591	4.34412212437219	12.1206118679974	0.00116429840922905	0.00975927223612104	ENSDARG00000087260|mtss1lb	ENSDARG00000087260	mtss1lb		9.65285916412292	18.2228069457321	0.002644487938676	DEG3	yes	ad.onset
ENSDARG00000077994|b4galt2	-0.805368270961632	4.34368623259789	14.9191372782385	0.00037598928722829	0.00446430690641362	ENSDARG00000077994|b4galt2	ENSDARG00000077994	b4galt2	UDP-Gal:betaGlcNAc beta 1,4- galactosyltransferase, polypeptide 2 [Source:ZFIN;Acc:ZDB-GENE-070912-258]	10.6256400105911	18.5901434470695	0.00287325366276749	DEG3	yes	ad.onset
ENSDARG00000060361|cep104	-0.931645426001752	4.3424369259742	11.9421139084736	0.00125437277887406	0.0102797732394503	ENSDARG00000060361|cep104	ENSDARG00000060361	cep104	centrosomal protein 104 [Source:HGNC Symbol;Acc:HGNC:24866]	11.414894507527	21.7965074891103	0.00200897825177994	DEG3	yes	ad.onset
ENSDARG00000089889|rpz6	0.589154353249452	4.33340747480471	37.6824453013181	0.000000236943602268252	0.0000252253696327359	ENSDARG00000089889|rpz6	ENSDARG00000089889	rpz6	rapunzel 6 [Source:ZFIN;Acc:ZDB-GENE-170530-5]	36.4237293243627	24.2045013528698	0.00233105135626486	DEG3	no	ad.onset
ENSDARG00000102584|cpne7	-1.26859932798355	4.33196616938716	13.5121802744137	0.000657990616841437	0.00653224847796774	ENSDARG00000102584|cpne7	ENSDARG00000102584	cpne7	copine 7 [Source:HGNC Symbol;Acc:HGNC:2320]	8.55331577605048	20.6410087316842	0.000924319506121635	DEG3	yes	t.tempo
ENSDARG00000091619|mvb12ba	-0.986595420779378	4.32960983805817	19.3754723968633	0.0000706697461490855	0.00140662146488435	ENSDARG00000091619|mvb12ba	ENSDARG00000091619	mvb12ba	multivesicular body subunit 12Ba [Source:ZFIN;Acc:ZDB-GENE-060929-372]	10.9279026785586	21.679170674454	0.00364899950545241	DEG3	yes	ad.onset
ENSDARG00000061471|sema5ba	-0.791638244878483	4.32667800819852	10.4033960657716	0.00241650028178885	0.0164578264613769	ENSDARG00000061471|sema5ba	ENSDARG00000061471	sema5ba	semaphorin 5B [Source:HGNC Symbol;Acc:HGNC:10737]	9.57341213432711	16.5948389857593	0.00161431070937992	DEG3	yes	t.tempo
ENSDARG00000034375|chst11	-0.716761533034497	4.32659773920648	13.6657392902856	0.000618494798170227	0.00625523148149434	ENSDARG00000034375|chst11	ENSDARG00000034375	chst11	carbohydrate (chondroitin 4) sulfotransferase 11 [Source:ZFIN;Acc:ZDB-GENE-040315-1]	14.0304598606253	23.0650026957002	0.000152624233202009	DEG3	no	ad.onset
ENSDARG00000078066|elk1	-0.808512453847613	4.32634871814979	9.4958343789653	0.00360034048637936	0.0215985760521361	ENSDARG00000078066|elk1	ENSDARG00000078066	elk1	ETS transcription factor ELK1 [Source:HGNC Symbol;Acc:HGNC:3321]	12.6538333438191	22.1879191720274	0.00187561867900946	DEG3	yes	t.tempo
ENSDARG00000021938|smad9	0.603051951860102	4.32605153279426	8.01138746613639	0.00706134229832134	0.0347695416072254	ENSDARG00000021938|smad9	ENSDARG00000021938	smad9	SMAD family member 9 [Source:ZFIN;Acc:ZDB-GENE-031014-1]	19.8161015274509	13.0448490442541	0.0792969720995895	DEG3	yes	ad.onset
ENSDARG00000013828|snx13	-1.12787580508052	4.3201720140884	21.693116716466	0.0000312473592554555	0.000815376117953875	ENSDARG00000013828|snx13	ENSDARG00000013828	snx13	sorting nexin 13 [Source:HGNC Symbol;Acc:HGNC:21335]	8.7911866319928	19.2455539314311	0.00250388348125793	DEG3	yes	ad.onset
ENSDARG00000019341|gpc1a	-0.815104251938449	4.31786325207598	13.6704359024583	0.000617326935041795	0.00624849196638568	ENSDARG00000019341|gpc1a	ENSDARG00000019341	gpc1a	glypican 1a [Source:ZFIN;Acc:ZDB-GENE-051120-147]	10.1192014646353	17.8104545075363	0.000550515135100865	DEG3	yes	ad.onset
ENSDARG00000004634|osbp	-0.859247661410283	4.31525800774837	15.3745861654472	0.000314791513624114	0.00399602255674442	ENSDARG00000004634|osbp	ENSDARG00000004634	osbp	oxysterol binding protein [Source:ZFIN;Acc:ZDB-GENE-090312-18]	9.57328813272609	17.3913533463599	0.00558416628354571	DEG3	yes	t.tempo
ENSDARG00000053771|apbb3	-0.725552555791832	4.31392947462878	15.0138581287984	0.000362301553771139	0.00437429976743061	ENSDARG00000053771|apbb3	ENSDARG00000053771	apbb3	amyloid beta precursor protein binding family B member 3 [Source:HGNC Symbol;Acc:HGNC:20708]	10.9331891837492	18.0901953615486	0.00523610144786712	DEG3	yes	ad.onset
ENSDARG00000012823|dlgap4b	-0.645946156057068	4.3086899871086	9.85519332185518	0.00307108745986883	0.0193261362373564	ENSDARG00000012823|dlgap4b	ENSDARG00000012823	dlgap4b	DLG associated protein 4 [Source:HGNC Symbol;Acc:HGNC:24476]	12.4043268754784	19.4311714822813	0.0157549225014723	DEG3	yes	ad.onset
ENSDARG00000103457|spartb	-0.601263311038598	4.29992431040098	36.0996498083206	0.000000366021762301166	0.0000348139783074239	ENSDARG00000103457|spartb	ENSDARG00000103457	spartb	spartin b [Source:ZFIN;Acc:ZDB-GENE-060825-146]	16.4489868496723	24.9565667114538	0.000538289755374824	DEG3	no	ad.onset
ENSDARG00000054253|sobpa	-1.37795039312585	4.29671963354828	15.8279550419561	0.000264199669877902	0.00351889672547158	ENSDARG00000054253|sobpa	ENSDARG00000054253	sobpa	sine oculis binding protein homolog (Drosophila) a [Source:NCBI gene (formerly Entrezgene);Acc:573683]	6.60641321049888	17.1924786274674	0.000626524454423247	DEG3	yes	t.tempo
ENSDARG00000054874|gpsm1b	-1.02450242174582	4.29600387039344	31.7897033343425	0.00000125538363514486	0.0000812032638240532	ENSDARG00000054874|gpsm1b	ENSDARG00000054874	gpsm1b	G protein signaling modulator 1b [Source:ZFIN;Acc:ZDB-GENE-110203-5]	11.0167268633585	22.4212498769645	0.000342040686218118	DEG3	yes	ad.onset
ENSDARG00000102082|nr3c2	-0.950647970836162	4.29580154956366	17.9279866112285	0.000119742164923512	0.00202821556368392	ENSDARG00000102082|nr3c2	ENSDARG00000102082	nr3c2	nuclear receptor subfamily 3, group C, member 2 [Source:ZFIN;Acc:ZDB-GENE-060531-23]	13.3822765345802	25.8946568720806	0.0012411172374684	DEG3	yes	t.tempo
ENSDARG00000100497|hic2	-0.765796110334073	4.29159835221276	9.77779189530635	0.00317767834947835	0.0197870425959522	ENSDARG00000100497|hic2	ENSDARG00000100497	hic2	hypermethylated in cancer 2 [Source:ZFIN;Acc:ZDB-GENE-030619-1]	7.52859475775696	12.8229586576189	0.00626654261331079	DEG3	yes	t.tempo
ENSDARG00000090949|dlg5b.1	-1.14550119763267	4.28777826516573	17.7348407843382	0.000128610758218466	0.002115498412412	ENSDARG00000090949|dlg5b.1	ENSDARG00000090949	dlg5b.1	discs large MAGUK scaffold protein 5 [Source:HGNC Symbol;Acc:HGNC:2904]	8.39021370688526	18.5644721871476	0.00434195844455078	DEG3	no	t.tempo
ENSDARG00000100007|arhgap39	-1.12155634743061	4.28222446581824	16.8932935740642	0.000176126240479216	0.00261721282811095	ENSDARG00000100007|arhgap39	ENSDARG00000100007	arhgap39	Rho GTPase activating protein 39 [Source:HGNC Symbol;Acc:HGNC:29351]	8.92795800342324	19.440786422463	0.0010418313251949	DEG3	yes	t.tempo
ENSDARG00000003421|igf2bp2a	-0.634558723090556	4.279641162815	8.12379849028823	0.00670344555400295	0.033476926494139	ENSDARG00000003421|igf2bp2a	ENSDARG00000003421	igf2bp2a	insulin-like growth factor 2 mRNA binding protein 2a [Source:ZFIN;Acc:ZDB-GENE-070912-44]	4.20503795383707	6.54168204103947	0.00282078757783878	DEG3	yes	ad.onset
ENSDARG00000017254|kcnk1b	-0.846578637526824	4.27847602170482	9.75783193890472	0.00320579641621748	0.0198906707433535	ENSDARG00000017254|kcnk1b	ENSDARG00000017254	kcnk1b	potassium channel, subfamily K, member 1b [Source:ZFIN;Acc:ZDB-GENE-090312-78]	11.8749685642546	21.3739249735114	0.00148712045372333	DEG3	yes	t.tempo
ENSDARG00000074905|camk1da	-1.147569065724	4.27469950691874	19.5502409350032	0.000066373284681249	0.00134473354004612	ENSDARG00000074905|camk1da	ENSDARG00000074905	camk1da	calcium/calmodulin-dependent protein kinase 1Da [Source:ZFIN;Acc:ZDB-GENE-080402-7]	8.35980591140479	18.5626759410873	0.00209494790385835	DEG3	yes	non.spec
ENSDARG00000111069|lgi2a	-0.868091414947242	4.26853006663692	8.44650402798655	0.00577911801960223	0.0301238308754189	ENSDARG00000111069|lgi2a	ENSDARG00000111069	lgi2a	leucine-rich repeat LGI family, member 2a [Source:ZFIN;Acc:ZDB-GENE-060217-2]	9.12549157554422	16.6890941930662	0.00568130687412094	DEG3	yes	t.tempo
ENSDARG00000111188|cdaa	-0.88845318189539	4.2684358157443	22.3680949177812	0.0000247891957141483	0.000700393148748951	ENSDARG00000111188|cdaa	ENSDARG00000111188	cdaa	cytidine deaminase a [Source:ZFIN;Acc:ZDB-GENE-170609-2]	14.6869980880402	27.2052917808881	0.000751924560883788	DEG3	no	ad.onset
ENSDARG00000074597|lzts2a	-0.657369376973932	4.26742463796744	8.48984961476127	0.00566568215329241	0.0296428299937113	ENSDARG00000074597|lzts2a	ENSDARG00000074597	lzts2a	leucine zipper, putative tumor suppressor 2a [Source:ZFIN;Acc:ZDB-GENE-090313-276]	11.9684130588213	18.8873823870229	0.00364965113263233	DEG3	yes	t.tempo
ENSDARG00000062465|pgap1	-0.68682650685704	4.26445943794012	6.97983244873395	0.0114774323197643	0.0495697770205417	ENSDARG00000062465|pgap1	ENSDARG00000062465	pgap1		10.4645594066549	16.8774838749893	0.0318987641759594	DEG3	yes	ad.onset
ENSDARG00000103546|purbb	-0.89442324195117	4.26367684361945	14.0793253594533	0.000524048773920584	0.0055904518176802	ENSDARG00000103546|purbb	ENSDARG00000103546	purbb	purine-rich element binding protein Bb [Source:NCBI gene (formerly Entrezgene);Acc:393519]	9.17615795645436	17.071503041758	0.0011068143281248	DEG3	yes	t.tempo
ENSDARG00000032039|mxd1	-1.04364656897173	4.26270821542615	17.651305472505	0.000132657903841535	0.00215504234923797	ENSDARG00000032039|mxd1	ENSDARG00000032039	mxd1		9.76221366269852	20.1538434008767	0.00229427322532817	DEG3	yes	non.spec
ENSDARG00000078016|dtx4b	-1.19882914670432	4.2605244345813	20.6511669125421	0.000044911126726438	0.00103628266483596	ENSDARG00000078016|dtx4b	ENSDARG00000078016	dtx4b		6.71211430067977	15.4255152498651	0.000176451545654854	DEG3	yes	t.tempo
ENSDARG00000012833|foxn3	-1.06619784738702	4.25987466852953	13.6936998552892	0.000611576271966407	0.00621046483186751	ENSDARG00000012833|foxn3	ENSDARG00000012833	foxn3	forkhead box N3 [Source:ZFIN;Acc:ZDB-GENE-060512-39]	8.19814990067476	17.2171667768371	0.00708131245520662	DEG3	yes	ad.onset
ENSDARG00000103996|spdl1	1.08122637123155	4.2552507867085	25.0237397245042	0.0000102213683305975	0.000375134755226052	ENSDARG00000103996|spdl1	ENSDARG00000103996	spdl1	spindle apparatus coiled-coil protein 1 [Source:NCBI gene (formerly Entrezgene);Acc:568360]	41.8862655287573	19.806079936484	0.00218808073037782	DEG3	no	ad.onset
ENSDARG00000098832|fam168a	-0.969392437289876	4.25237256109205	17.649336498952	0.000132754897091287	0.00215521305245268	ENSDARG00000098832|fam168a	ENSDARG00000098832	fam168a	family with sequence similarity 168 member A [Source:ZFIN;Acc:ZDB-GENE-060825-128]	9.38770256878561	18.4010811918607	0.000771128474782902	DEG3	yes	t.tempo
ENSDARG00000062463|zc3h12b	-0.85549505735947	4.24908045005088	7.37873526184332	0.00949422609044926	0.0430801373222861	ENSDARG00000062463|zc3h12b	ENSDARG00000062463	zc3h12b	zinc finger CCCH-type containing 12B [Source:HGNC Symbol;Acc:HGNC:17407]	10.6761429929797	19.339689234244	0.00237928946532795	DEG3	no	t.tempo
ENSDARG00000023117|gopc	-0.595626994550731	4.24715778246405	21.7045957062356	0.0000311238674304653	0.000813858107415735	ENSDARG00000023117|gopc	ENSDARG00000023117	gopc	golgi-associated PDZ and coiled-coil motif containing [Source:ZFIN;Acc:ZDB-GENE-030131-5086]	13.208466311767	19.9719668952106	0.00342285245763443	DEG3	yes	ad.onset
ENSDARG00000074989|sparcl1	-0.65711459347339	4.24525379640892	14.6186685351618	0.000423130279955066	0.00481674450635057	ENSDARG00000074989|sparcl1	ENSDARG00000074989	sparcl1	SPARC-like 1 [Source:ZFIN;Acc:ZDB-GENE-060130-6]	5.43987490463452	8.59471371385738	0.0126942680745731	DEG3	yes	ad.onset
ENSDARG00000034076|lrp11	-0.654099985120701	4.24451528076049	13.7241120486226	0.00060414362963197	0.00617018821738881	ENSDARG00000034076|lrp11	ENSDARG00000034076	lrp11	low density lipoprotein receptor-related protein 11 [Source:ZFIN;Acc:ZDB-GENE-030131-7847]	11.9478541216524	18.8170316614442	0.00185330568291196	DEG3	no	t.tempo
ENSDARG00000013279|znf76	0.717077127012114	4.23939155173697	31.678901083875	0.00000129707925737054	0.0000828551955640638	ENSDARG00000013279|znf76	ENSDARG00000013279	znf76	zinc finger protein 76 [Source:ZFIN;Acc:ZDB-GENE-061027-379]	28.1100445954201	17.0981014374422	0.00554319214370133	DEG3	yes	ad.onset
ENSDARG00000079024|rps6kl1	-0.766678846585835	4.23824938376041	14.8096707206572	0.00039248890624951	0.0045897811092153	ENSDARG00000079024|rps6kl1	ENSDARG00000079024	rps6kl1	ribosomal protein S6 kinase like 1 [Source:HGNC Symbol;Acc:HGNC:20222]	12.5890784402268	21.4372678987762	0.00118721769819127	DEG3	yes	ad.onset
ENSDARG00000021855|arnt	-0.785482578975174	4.23646724506228	9.67353675758496	0.00332748489184809	0.0204439937882921	ENSDARG00000021855|arnt	ENSDARG00000021855	arnt	aryl hydrocarbon receptor nuclear translocator [Source:ZFIN;Acc:ZDB-GENE-060126-7]	10.7231842932287	18.4978882528001	0.00236114143504246	DEG3	yes	ad.onset
ENSDARG00000077011|uhrf1bp1	-0.814773147304833	4.23634493508832	8.15841032775863	0.00659717280753492	0.0331054261707149	ENSDARG00000077011|uhrf1bp1	ENSDARG00000077011	uhrf1bp1	bridge-like lipid transfer protein family member 3A [Source:HGNC Symbol;Acc:HGNC:21216]	12.2671418027103	21.6114325330904	0.0125835797421023	DEG3	yes	t.tempo
ENSDARG00000091509|atp6ap1la	-0.722951179517454	4.2347328446007	9.1113883980145	0.00427515248951209	0.0242466258282546	ENSDARG00000091509|atp6ap1la	ENSDARG00000091509	atp6ap1la	ATPase H+ transporting accessory protein 1 like a [Source:ZFIN;Acc:ZDB-GENE-110318-1]	11.9929236051673	19.8032040893234	0.00214206123396674	DEG3	no	t.tempo
ENSDARG00000043451|cab39	-1.20130625576817	4.23409021474691	29.7297577888595	0.0000023245243145859	0.000125383432726149	ENSDARG00000043451|cab39	ENSDARG00000043451	cab39	calcium binding protein 39 [Source:ZFIN;Acc:ZDB-GENE-040625-158]	7.94967032477812	18.3125404143375	0.00123311184842967	DEG3	yes	ad.onset
ENSDARG00000062231|znf362b	-0.702336316600283	4.23217363352305	10.3593870281206	0.00246314887366013	0.0167024952194858	ENSDARG00000062231|znf362b	ENSDARG00000062231	znf362b	zinc finger protein 362b [Source:ZFIN;Acc:ZDB-GENE-070424-35]	10.2652158130088	16.7208960223237	0.00951770035613745	DEG3	yes	ad.onset
ENSDARG00000098135|stk40	-0.82137163323458	4.22673718972883	14.1487501778178	0.000509746416029516	0.00548246900623891	ENSDARG00000098135|stk40	ENSDARG00000098135	stk40	serine/threonine kinase 40 [Source:HGNC Symbol;Acc:HGNC:21373]	12.5054442061175	22.1067198313454	0.00151053351156144	DEG3	yes	ad.onset
ENSDARG00000069101|napbb	-0.844332200486545	4.22293979943937	10.5867319274806	0.00223199387911172	0.0155683374460663	ENSDARG00000069101|napbb	ENSDARG00000069101	napbb	N-ethylmaleimide-sensitive factor attachment protein, beta b [Source:ZFIN;Acc:ZDB-GENE-070112-2132]	9.6813128226936	17.396697422992	0.00240640146723564	DEG3	yes	t.tempo
ENSDARG00000031618|unm_sa1261	-0.918687821909815	4.22064106712241	9.78556578350923	0.00316679788261109	0.0197488997083755	ENSDARG00000031618|unm_sa1261	ENSDARG00000031618	unm_sa1261		11.9764470771066	22.6589855136501	0.000412614292753724	DEG3	no	t.tempo
ENSDARG00000023933|skila	-0.857291605002123	4.22020022175398	13.2112337981206	0.00074330837837579	0.00710792202192044	ENSDARG00000023933|skila	ENSDARG00000023933	skila	SKI like proto-oncogene [Source:HGNC Symbol;Acc:HGNC:10897]	9.55038497375507	17.3223470592447	0.00209986240139071	DEG3	yes	t.tempo
ENSDARG00000007245|rundc3aa	-0.814823971186503	4.21875582786538	17.192680536252	0.000157395592047752	0.00242266717345891	ENSDARG00000007245|rundc3aa	ENSDARG00000007245	rundc3aa	RUN domain containing 3A [Source:HGNC Symbol;Acc:HGNC:16984]	13.7099544270255	24.1335924474467	0.00249016231077701	DEG3	yes	ad.onset
ENSDARG00000075980|tmem125b	-1.06699331945618	4.21584387211434	79.736436182099	0.000000000025678959803903	0.0000000319959839156632	ENSDARG00000075980|tmem125b	ENSDARG00000075980	tmem125b	transmembrane protein 125b [Source:ZFIN;Acc:ZDB-GENE-080220-54]	11.6247749249973	24.3615655245677	0.0000197769496696758	DEG3	yes	ad.onset
ENSDARG00000061960|ube3b	-0.602466798934131	4.21469245961252	9.54644207682542	0.00352029884892703	0.021272057863968	ENSDARG00000061960|ube3b	ENSDARG00000061960	ube3b	ubiquitin protein ligase E3B [Source:ZFIN;Acc:ZDB-GENE-060526-231]	13.1154356305982	19.9277157123954	0.00679974024633732	DEG3	no	ad.onset
ENSDARG00000016837|glipr2l	-0.710829608687116	4.20952369599882	16.652316232355	0.000192901650635123	0.00280789084919817	ENSDARG00000016837|glipr2l	ENSDARG00000016837	glipr2l	GLI pathogenesis-related 2, like [Source:ZFIN;Acc:ZDB-GENE-041010-53]	18.0847418356543	29.6056028949813	0.0026619441406939	DEG3	no	glipr2l
ENSDARG00000007461|srgap1a	-0.942506877468675	4.20882323394773	24.0503878816172	0.0000140792237641542	0.000474768952913021	ENSDARG00000007461|srgap1a	ENSDARG00000007461	srgap1a	SLIT-ROBO Rho GTPase activating protein 1 [Source:HGNC Symbol;Acc:HGNC:17382]	10.9654928670323	21.1004765536653	0.00181171909499153	DEG3	yes	ad.onset
ENSDARG00000011845|chn2	-0.665361893049143	4.20738577756577	11.6629075995553	0.00141032448385342	0.0111572336944849	ENSDARG00000011845|chn2	ENSDARG00000011845	chn2	chimerin 2 [Source:HGNC Symbol;Acc:HGNC:1944]	17.5294839021931	27.821028068164	0.0121152035027261	DEG3	yes	ad.onset
ENSDARG00000075754|mri1	-1.15115450302335	4.20490259447165	8.9321043259689	0.00463460126092669	0.0256482930096143	ENSDARG00000075754|mri1	ENSDARG00000075754	mri1	methylthioribose-1-phosphate isomerase 1 [Source:ZFIN;Acc:ZDB-GENE-080204-109]	7.46698513518555	16.5984994377146	0.00810806872344337	DEG3	no	t.tempo
ENSDARG00000104555|sh2d3cb	-0.658905627631172	4.20401404853021	15.4283695236171	0.000308290165067175	0.00394181165391175	ENSDARG00000104555|sh2d3cb	ENSDARG00000104555	sh2d3cb	SH2 domain containing 3Cb [Source:ZFIN;Acc:ZDB-GENE-040426-1052]	15.975858550103	25.2296725500817	0.00280615494768056	DEG3	no	ad.onset
ENSDARG00000000142|tmem267	-0.836646107671328	4.20166554789624	14.8127896270258	0.000392008397556494	0.0045884684204358	ENSDARG00000000142|tmem267	ENSDARG00000000142	tmem267	transmembrane protein 267 [Source:NCBI gene (formerly Entrezgene);Acc:368645]	11.4283978247217	20.430714466217	0.00041853310054009	DEG3	yes	ad.onset
ENSDARG00000104676|prkd2	-3.90313785358835	4.20042869837309	18.6463484936909	0.0000920073902132459	0.00168714066527895	ENSDARG00000104676|prkd2	ENSDARG00000104676	prkd2	protein kinase D2 [Source:HGNC Symbol;Acc:HGNC:17293]	1.88411916891333	28.2633758622478	0.0000190178690473446	DEG3	yes	t.tempo
ENSDARG00000069026|adcy1a	-0.93777884973367	4.19457761108952	7.26745162101765	0.0100077676279112	0.0448468925170919	ENSDARG00000069026|adcy1a	ENSDARG00000069026	adcy1a	adenylate cyclase 1a [Source:ZFIN;Acc:ZDB-GENE-070705-302]	7.51055411394947	14.4055217447944	0.0214042780341731	DEG3	yes	non.spec
ENSDARG00000015722|kctd5a	-0.599801695719571	4.19399840371987	12.5081449984303	0.000991425236161056	0.00869940735392025	ENSDARG00000015722|kctd5a	ENSDARG00000015722	kctd5a	potassium channel tetramerization domain containing 5a [Source:ZFIN;Acc:ZDB-GENE-030131-727]	11.2402233908901	17.0546712185415	0.0167570165809504	DEG3	no	ad.onset
ENSDARG00000100973|arhgap24	-0.680250808540072	4.19388088605271	14.6171964532204	0.000423375989705059	0.00481674450635057	ENSDARG00000100973|arhgap24	ENSDARG00000100973	arhgap24	Rho GTPase activating protein 24 [Source:HGNC Symbol;Acc:HGNC:25361]	13.3211594157512	21.3531440000329	0.00367703874058279	DEG3	no	t.tempo
ENSDARG00000002816|rasgrf2b	-1.30220000207113	4.19248136524127	14.1194234439585	0.000515737257835873	0.0055278161140946	ENSDARG00000002816|rasgrf2b	ENSDARG00000002816	rasgrf2b	Ras protein-specific guanine nucleotide-releasing factor 2b [Source:NCBI gene (formerly Entrezgene);Acc:553520]	8.33726277209816	20.6051937796375	0.000538368679360264	DEG3	yes	non.spec
ENSDARG00000054609|slco2b1	-0.798197703377764	4.19169024384224	11.3116768617627	0.00163613421616691	0.0124306294716096	ENSDARG00000054609|slco2b1	ENSDARG00000054609	slco2b1	solute carrier organic anion transporter family, member 2B1 [Source:ZFIN;Acc:ZDB-GENE-051023-6]	5.32426077538021	9.26463460156408	0.00629701259389477	DEG3	yes	ad.onset
ENSDARG00000068370|ralgps1	-1.27743284190959	4.18877409685888	20.9748560526557	0.0000400963994153083	0.000961291516585854	ENSDARG00000068370|ralgps1	ENSDARG00000068370	ralgps1	Ral GEF with PH domain and SH3 binding motif 1 [Source:NCBI gene (formerly Entrezgene);Acc:100101642]	7.74983896543325	18.8213548568949	0.00312709526631912	DEG3	yes	t.tempo
ENSDARG00000009930|cadm2a	-0.833487212244878	4.18688468631165	7.37764715710404	0.00949910903043734	0.0430944469394681	ENSDARG00000009930|cadm2a	ENSDARG00000009930	cadm2a	cell adhesion molecule 2a [Source:ZFIN;Acc:ZDB-GENE-040426-1614]	8.47537312161983	15.1356576196338	0.0130102796052582	DEG3	yes	ad.onset
ENSDARG00000102277|lama1	-0.615636292835412	4.18669930499301	8.73689946618858	0.00506273369830576	0.0273536577136311	ENSDARG00000102277|lama1	ENSDARG00000102277	lama1	laminin, alpha 1 [Source:ZFIN;Acc:ZDB-GENE-060118-1]	12.1030790291567	18.553640867362	0.00325812682337133	DEG3	no	t.tempo
ENSDARG00000039272|pls1	0.681296678411024	4.18606498871802	13.1373332141909	0.000765993405004817	0.00726076669939903	ENSDARG00000039272|pls1	ENSDARG00000039272	pls1	plastin 1 (I isoform) [Source:ZFIN;Acc:ZDB-GENE-030131-6205]	24.7765964832887	15.4494087187649	0.0101489030122353	DEG3	no	ad.onset
ENSDARG00000060537|atad2b	-0.759994523538424	4.1853076358024	7.58777871317255	0.0086039903094652	0.0401594752784927	ENSDARG00000060537|atad2b	ENSDARG00000060537	atad2b	ATPase family AAA domain containing 2B [Source:NCBI gene (formerly Entrezgene);Acc:100331225]	11.2756434257593	19.1207259819455	0.016631669077598	DEG3	no	t.tempo
ENSDARG00000070076|actr2b	-0.892860917709617	4.1829047576794	25.9505489760358	0.00000757003483076942	0.000303288212190955	ENSDARG00000070076|actr2b	ENSDARG00000070076	actr2b	actin related protein 2b [Source:ZFIN;Acc:ZDB-GENE-050410-4]	10.8459561299517	20.1477208761432	0.00176728220188806	DEG3	yes	ad.onset
ENSDARG00000079317|dlc1	-1.07026368314747	4.18253528268411	27.6069992511545	0.00000447405297052339	0.000209125944854738	ENSDARG00000079317|dlc1	ENSDARG00000079317	dlc1	DLC1 Rho GTPase activating protein [Source:HGNC Symbol;Acc:HGNC:2897]	8.04137261705201	16.9125615629318	0.000969315136290267	DEG3	yes	ad.onset
ENSDARG00000077364|mapk9	-0.900657799674615	4.18251473598075	9.77901382007789	0.00317596550299379	0.0197862650836513	ENSDARG00000077364|mapk9	ENSDARG00000077364	mapk9	mitogen-activated protein kinase 9 [Source:HGNC Symbol;Acc:HGNC:6886]	11.9038740275512	22.2493671731703	0.00240714609603538	DEG3	yes	non.spec
ENSDARG00000079858|tmem163a	-1.12562643671828	4.18011215607936	20.7000009807464	0.0000441474849593544	0.00102484944565762	ENSDARG00000079858|tmem163a	ENSDARG00000079858	tmem163a	transmembrane protein 163a [Source:ZFIN;Acc:ZDB-GENE-081104-429]	7.07991729163915	15.4891660356824	0.00457947768065351	DEG3	yes	ad.onset
ENSDARG00000013389|gabra4	-0.986210164885341	4.17727846512047	22.2756187542996	0.000025584096566733	0.000715550714301891	ENSDARG00000013389|gabra4	ENSDARG00000013389	gabra4	gamma-aminobutyric acid type A receptor subunit alpha4 [Source:ZFIN;Acc:ZDB-GENE-050417-360]	11.9136266632645	23.6203863845271	0.000867069671816187	DEG3	yes	t.tempo
ENSDARG00000073952|slc4a7	-1.45545537548491	4.17669513087028	38.3035147796988	0.000000200263623039199	0.0000223792353638423	ENSDARG00000073952|slc4a7	ENSDARG00000073952	slc4a7	solute carrier family 4 member 7 [Source:HGNC Symbol;Acc:HGNC:11033]	7.74036763600065	21.2436105810455	0.000235632951643125	DEG3	yes	ad.onset
ENSDARG00000079581|nyap2a	-0.868337915637478	4.17611143794013	8.94971458212154	0.00459791396555202	0.0254735473591722	ENSDARG00000079581|nyap2a	ENSDARG00000079581	nyap2a	neuronal tyrosine-phosphorylated phosphoinositide-3-kinase adaptor 2 [Source:HGNC Symbol;Acc:HGNC:29291]	9.40810550819585	17.1926265052491	0.0142651074451303	DEG3	yes	ad.onset
ENSDARG00000089844|scarb2c	-0.694428740051499	4.17423934756488	27.6105539094242	0.00000446907107701003	0.000209125944854738	ENSDARG00000089844|scarb2c	ENSDARG00000089844	scarb2c		6.43920428849491	10.4279506122938	0.00432814432263298	DEG3	no	ad.onset
ENSDARG00000060430|zfyve28	-0.661055213164552	4.17187996092964	8.60468618267665	0.00537643823565616	0.0286039369838923	ENSDARG00000060430|zfyve28	ENSDARG00000060430	zfyve28	zinc finger, FYVE domain containing 28 [Source:NCBI gene (formerly Entrezgene);Acc:777615]	11.7026651645317	18.52780526706	0.0187690468524087	DEG3	yes	ad.onset
ENSDARG00000061992|dot1l	-1.25008720333599	4.16778313382592	13.3274270334941	0.000709061981128893	0.0068834532799891	ENSDARG00000061992|dot1l	ENSDARG00000061992	dot1l	DOT1 like histone lysine methyltransferase [Source:HGNC Symbol;Acc:HGNC:24948]	8.82257956987195	21.0492905346635	0.00369915109343576	DEG3	yes	t.tempo
ENSDARG00000025903|lgals9l1	-0.783243883467589	4.16667069021295	15.4897368416423	0.000301044318561886	0.00387101363186905	ENSDARG00000025903|lgals9l1	ENSDARG00000025903	lgals9l1	lectin, galactoside-binding, soluble, 9 (galectin 9)-like 1 [Source:ZFIN;Acc:ZDB-GENE-030131-9543]	20.9353930068964	36.0509714866256	0.0675322943434169	DEG3	no	ad.onset
ENSDARG00000098320|grm1b	-0.897232436884601	4.16624163608271	9.01540250101819	0.00446376258586783	0.0249854305746687	ENSDARG00000098320|grm1b	ENSDARG00000098320	grm1b	glutamate receptor, metabotropic 1b [Source:NCBI gene (formerly Entrezgene);Acc:100150246]	9.89945271800161	18.4728792519311	0.0080986278322641	DEG3	yes	t.tempo
ENSDARG00000036965|rnf24	-0.715922193291375	4.16176840344712	14.7063415098801	0.00040876394896787	0.00471557296187352	ENSDARG00000036965|rnf24	ENSDARG00000036965	rnf24	ring finger protein 24 [Source:ZFIN;Acc:ZDB-GENE-041114-40]	11.1553356406088	18.3398863209891	0.0212261128352067	DEG3	yes	ad.onset
ENSDARG00000088366|zgc:77938	1.17879620547053	4.16065869696829	19.6023324244866	0.0000651464564260018	0.0013301978460642	ENSDARG00000088366|zgc:77938	ENSDARG00000088366	zgc:77938	zgc:77938 [Source:ZFIN;Acc:ZDB-GENE-040426-1910]	46.3365425735661	20.468014777168	0.00311682171322179	DEG3	yes	ad.onset
ENSDARG00000073799|zgc:194210	0.90493521511466	4.15904704817108	18.3933331585149	0.000100913414162935	0.001801684949698	ENSDARG00000073799|zgc:194210	ENSDARG00000073799	zgc:194210	zgc:194210 [Source:ZFIN;Acc:ZDB-GENE-030131-2476]	23.3080111788793	12.4427956455762	0.00375971254460957	DEG3	yes	ad.onset
ENSDARG00000052386|cldnd1b	-0.845764499381689	4.15695294175517	26.9596916913183	0.00000548598998363783	0.000242395160269955	ENSDARG00000052386|cldnd1b	ENSDARG00000052386	cldnd1b	claudin domain containing 1b [Source:ZFIN;Acc:ZDB-GENE-040808-4]	7.46798103308333	13.4339300269924	0.00223259167557857	DEG3	yes	ad.onset
ENSDARG00000093411|gad1a	-0.738137447768243	4.15600105973818	7.817426362434	0.00772756111555243	0.0371310300045867	ENSDARG00000093411|gad1a	ENSDARG00000093411	gad1a	glutamate decarboxylase 1 [Source:HGNC Symbol;Acc:HGNC:4092]	9.98776441517248	16.6561489913427	0.0296625161397301	DEG3	yes	non.spec
ENSDARG00000074564|tlcd3bb	-0.944844578274229	4.15050270638534	11.2793063097855	0.00165878746905254	0.0125606149282252	ENSDARG00000074564|tlcd3bb	ENSDARG00000074564	tlcd3bb	TLC domain containing 3B [Source:HGNC Symbol;Acc:HGNC:25295]	8.53945036551625	16.470752939746	0.00433604734570856	DEG3	yes	t.tempo
ENSDARG00000010583|pard3ab	-0.94110821738005	4.14681920365784	24.0878960625272	0.0000139052472256827	0.000470813533782626	ENSDARG00000010583|pard3ab	ENSDARG00000010583	pard3ab	par-3 family cell polarity regulator alpha, b [Source:ZFIN;Acc:ZDB-GENE-030925-47]	8.20774923257456	15.7729953278405	0.00271354466820588	DEG3	yes	t.tempo
ENSDARG00000116353|lrp4	-0.854754877466515	4.14350347876835	11.9404030878234	0.00125527086547541	0.0102797732394503	ENSDARG00000116353|lrp4	ENSDARG00000116353	lrp4	low density lipoprotein receptor-related protein 4 [Source:ZFIN;Acc:ZDB-GENE-130129-1]	9.13194909785904	16.5214066540774	0.00710001291141044	DEG3	yes	t.tempo
ENSDARG00000030981|tmem127	-0.947450836692931	4.14266775708947	17.8986535784666	0.000121046529809095	0.00203636348740059	ENSDARG00000030981|tmem127	ENSDARG00000030981	tmem127	transmembrane protein 127 [Source:NCBI gene (formerly Entrezgene);Acc:553545]	8.69002094603656	16.7768472473642	0.0000737551158111798	DEG3	yes	t.tempo
ENSDARG00000078767|yeats2	-0.636682836762944	4.14050446787912	11.3331203036462	0.0016213080265773	0.0123569557167992	ENSDARG00000078767|yeats2	ENSDARG00000078767	yeats2	YEATS domain containing 2 [Source:HGNC Symbol;Acc:HGNC:25489]	9.40159013755696	14.6287731946871	0.00861644130331774	DEG3	no	t.tempo
ENSDARG00000077022|fam131a	-0.830217679152392	4.13549763919797	16.5045683730999	0.000204011145779018	0.00293023501603062	ENSDARG00000077022|fam131a	ENSDARG00000077022	fam131a	family with sequence similarity 131 member Aa [Source:ZFIN;Acc:ZDB-GENE-080204-112]	10.5520147720704	18.7659692678528	0.000255175877777413	DEG3	yes	ad.onset
ENSDARG00000101024|nufip1	0.594492604618337	4.13114123170929	23.2168026392053	0.0000185974962647763	0.000568649824439539	ENSDARG00000101024|nufip1	ENSDARG00000101024	nufip1	nuclear FMR1 interacting protein 1 [Source:ZFIN;Acc:ZDB-GENE-030131-6203]	22.4951767383522	14.8953706701381	0.00107978668361906	DEG3	no	ad.onset
ENSDARG00000036156|fnbp1a	-1.22239067589933	4.12546688350996	15.5910537610117	0.000289471050324054	0.0037744580211405	ENSDARG00000036156|fnbp1a	ENSDARG00000036156	fnbp1a	formin binding protein 1a [Source:ZFIN;Acc:ZDB-GENE-081105-105]	6.87819831588227	16.0783605067372	0.00252084042686605	DEG3	yes	ad.onset
ENSDARG00000034430|zgc:172121	0.605557759731628	4.12343869304579	13.5117502135357	0.000658104889918152	0.00653224847796774	ENSDARG00000034430|zgc:172121	ENSDARG00000034430	zgc:172121	zgc:172121 [Source:ZFIN;Acc:ZDB-GENE-030131-9545]	24.1583538978764	15.8800208502525	0.0698843228168586	DEG3	yes	ad.onset
ENSDARG00000032761|pde4d	-1.16532163334853	4.12125029813968	20.4997878377285	0.0000473677318159324	0.00107407086155872	ENSDARG00000032761|pde4d	ENSDARG00000032761	pde4d	phosphodiesterase 4D [Source:HGNC Symbol;Acc:HGNC:8783]	7.08280819706169	15.9036020189177	0.000264104329671682	DEG3	yes	ad.onset
ENSDARG00000061687|atxn1a	-0.870557092988231	4.11953580545519	8.97422565110144	0.00454736245814984	0.0253003510732516	ENSDARG00000061687|atxn1a	ENSDARG00000061687	atxn1a	ataxin 1a [Source:ZFIN;Acc:ZDB-GENE-060503-759]	9.43205604617236	17.2762474378235	0.00864921290651165	DEG3	yes	non.spec
ENSDARG00000063018|fam78ba	-0.641204408371932	4.11581469536294	11.3459909533652	0.00161247736969127	0.0123109485455596	ENSDARG00000063018|fam78ba	ENSDARG00000063018	fam78ba	family with sequence similarity 78 member B [Source:HGNC Symbol;Acc:HGNC:13495]	12.0041802256311	18.7276342614768	0.000225069680288558	DEG3	yes	ad.onset
ENSDARG00000090496|thsd7ab	-1.01284145658931	4.11289778740175	14.2139504848384	0.000496688488818727	0.00538619544880883	ENSDARG00000090496|thsd7ab	ENSDARG00000090496	thsd7ab	thrombospondin type 1 domain containing 7A [Source:HGNC Symbol;Acc:HGNC:22207]	8.36700412054714	16.9296415748803	0.0089923485568626	DEG3	yes	ad.onset
ENSDARG00000017108|kcna1b	-0.904940551553688	4.10803580585172	11.5561016443693	0.00147528468947264	0.011504228352283	ENSDARG00000017108|kcna1b	ENSDARG00000017108	kcna1b	potassium voltage-gated channel subfamily A member 1 [Source:HGNC Symbol;Acc:HGNC:6218]	10.0320208935567	18.8095700564292	0.00653843535798831	DEG3	yes	ad.onset
ENSDARG00000062515|tecpr1a	-0.764013633552856	4.10502967381476	12.6017256183232	0.000953885310193738	0.00845090311469558	ENSDARG00000062515|tecpr1a	ENSDARG00000062515	tecpr1a		8.97922879247799	15.2685206579502	0.0144564025660934	DEG3	yes	t.tempo
ENSDARG00000087954|rac1b	-0.742731043802749	4.09576224698281	22.3761239385787	0.0000247214146332962	0.000700065514388343	ENSDARG00000087954|rac1b	ENSDARG00000087954	rac1b	Rac family small GTPase 1b [Source:ZFIN;Acc:ZDB-GENE-060312-45]	8.39387627584465	14.0584278455915	0.00451133714983148	DEG3	yes	ad.onset
ENSDARG00000018441|heg1	-0.882043351622317	4.09536815994904	21.0897858051443	0.0000385200000286426	0.000937833712503672	ENSDARG00000018441|heg1	ENSDARG00000018441	heg1	heart development protein with EGF-like domains 1 [Source:ZFIN;Acc:ZDB-GENE-040714-1]	10.5863325290927	19.5304484017757	0.0040806885518206	DEG3	yes	non.spec
ENSDARG00000035607|ankle2	-0.76333845329974	4.09312029137141	14.5662547245634	0.000431972076033595	0.00488853593345071	ENSDARG00000035607|ankle2	ENSDARG00000035607	ankle2	ankyrin repeat and LEM domain containing 2 [Source:ZFIN;Acc:ZDB-GENE-030131-6090]	10.3906872741334	17.6459765283138	0.000787724106599941	DEG3	yes	t.tempo
ENSDARG00000098984|pid1	-0.83481141188409	4.09172547633807	9.55545228165181	0.00350624709428887	0.0212128374823206	ENSDARG00000098984|pid1	ENSDARG00000098984	pid1	phosphotyrosine interaction domain containing 1 [Source:ZFIN;Acc:ZDB-GENE-050320-72]	10.0604338348969	17.9563470908744	0.0129844915212945	DEG3	yes	t.tempo
ENSDARG00000087070|znf977	-0.674652901542465	4.0910030732849	7.1027768306015	0.0108228152285677	0.0474497810513561	ENSDARG00000087070|znf977	ENSDARG00000087070	znf977		11.8892676152293	18.9923709736154	0.00506852808214375	DEG3	yes	ad.onset
ENSDARG00000005544|btbd3a	-0.905631991867964	4.08897317263749	20.2701266155567	0.0000513677352637341	0.00113798198275291	ENSDARG00000005544|btbd3a	ENSDARG00000005544	btbd3a	BTB (POZ) domain containing 3a [Source:ZFIN;Acc:ZDB-GENE-090312-7]	9.09223810951124	17.0574784478613	0.00247484156910988	DEG3	yes	ad.onset
ENSDARG00000017365|slc23a2	-1.02477005954855	4.08791257780441	22.6076718153323	0.0000228480990169881	0.000663606791961939	ENSDARG00000017365|slc23a2	ENSDARG00000017365	slc23a2	solute carrier family 23 member 2 [Source:HGNC Symbol;Acc:HGNC:10973]	8.78815981546298	17.9100538061776	0.00124547713317726	DEG3	yes	ad.onset
ENSDARG00000087798|pdyn	-1.33673615634798	4.08621190686812	23.1802877275867	0.0000188272855885344	0.000572864416198141	ENSDARG00000087798|pdyn	ENSDARG00000087798	pdyn	prodynorphin [Source:ZFIN;Acc:ZDB-GENE-060417-1]	12.3457864122871	31.174660926459	0.00688462226195729	DEG3	yes	ad.onset
ENSDARG00000056467|tmub2	-0.621274134343879	4.08520130402558	16.0760582091584	0.000240207022302004	0.00326940958647069	ENSDARG00000056467|tmub2	ENSDARG00000056467	tmub2	transmembrane and ubiquitin-like domain containing 2 [Source:ZFIN;Acc:ZDB-GENE-030616-254]	11.0117696254126	16.9581541383851	0.0161360932825178	DEG3	no	ad.onset
ENSDARG00000014218|mecp2	-0.994094937745934	4.08481462225978	14.1388148764864	0.000511767737810393	0.0054947009154754	ENSDARG00000014218|mecp2	ENSDARG00000014218	mecp2	methyl CpG binding protein 2 [Source:ZFIN;Acc:ZDB-GENE-030131-7190]	8.11910015808262	16.1973207901398	0.0048539690164829	DEG3	yes	ad.onset
ENSDARG00000059472|arhgap31	-0.722704075295876	4.08416262251319	14.9921410622813	0.000365392757763985	0.00439672435471593	ENSDARG00000059472|arhgap31	ENSDARG00000059472	arhgap31		9.2668677548206	15.3025560318828	0.0023250966741147	DEG3	yes	ad.onset
ENSDARG00000005425|wdfy1	-0.728392199993518	4.08400184910469	13.0458001221346	0.000795107451243312	0.00745170277735365	ENSDARG00000005425|wdfy1	ENSDARG00000005425	wdfy1	WD repeat and FYVE domain containing 1 [Source:ZFIN;Acc:ZDB-GENE-041024-4]	8.92014917614089	14.8082910705163	0.00907164591844318	DEG3	yes	ad.onset
ENSDARG00000012860|tmprss4b	-0.754498195673526	4.08336782195859	24.5421512748399	0.000011968571280963	0.000417142372477758	ENSDARG00000012860|tmprss4b	ENSDARG00000012860	tmprss4b	transmembrane serine protease 4b [Source:ZFIN;Acc:ZDB-GENE-030131-5862]	17.7438616290635	29.9371510345994	0.00000467456873503207	DEG3	no	ad.onset
ENSDARG00000093357|nyap2b	-0.636223623354942	4.08256985722623	7.16151103231649	0.0105242661916269	0.0465090820172624	ENSDARG00000093357|nyap2b	ENSDARG00000093357	nyap2b	neuronal tyrosine-phosphorylated phosphoinositide-3-kinase adaptor 2 [Source:HGNC Symbol;Acc:HGNC:29291]	9.33706566886218	14.5357784335203	0.00749926300344667	DEG3	yes	t.tempo
ENSDARG00000030786|mpi	-0.845641100320005	4.07875881993393	15.177392071903	0.00033989028167224	0.00417644392025924	ENSDARG00000030786|mpi	ENSDARG00000030786	mpi	mannose phosphate isomerase [Source:ZFIN;Acc:ZDB-GENE-050904-6]	9.50515977512941	17.1096464715493	0.00851946653176582	DEG3	yes	ad.onset
ENSDARG00000103195|dync1i2b	-0.932404960287982	4.07757117370724	20.7610119977652	0.0000432125416496405	0.00101227977922402	ENSDARG00000103195|dync1i2b	ENSDARG00000103195	dync1i2b	dynein cytoplasmic 1 intermediate chain 2 [Source:HGNC Symbol;Acc:HGNC:2964]	9.89982943371596	18.9111777141193	0.000548450464934508	DEG3	yes	ad.onset
ENSDARG00000079698|asb13a.1	0.589681730707466	4.07599037223663	17.7514934589968	0.000127819598544313	0.00210805055971164	ENSDARG00000079698|asb13a.1	ENSDARG00000079698	asb13a.1	ankyrin repeat and SOCS box containing 13a, tandem duplicate 1 [Source:ZFIN;Acc:ZDB-GENE-040718-261]	25.8174168747917	17.1534881804505	0.0456968511299348	DEG3	yes	ad.onset
ENSDARG00000062335|nudt14	-0.774592835562558	4.0721782064037	11.2684409633899	0.00166646524752267	0.0125980904510114	ENSDARG00000062335|nudt14	ENSDARG00000062335	nudt14	nudix (nucleoside diphosphate linked moiety X)-type motif 14 [Source:ZFIN;Acc:ZDB-GENE-041014-254]	10.124909745189	17.3445123244655	0.00434207674481097	DEG3	yes	ad.onset
ENSDARG00000036031|sept5b	-0.828551315490233	4.0712963775457	10.3165677058087	0.00250945183559241	0.0168878044134385	ENSDARG00000036031|sept5b	ENSDARG00000036031	sept5b	septin 5b [Source:ZFIN;Acc:ZDB-GENE-040808-43]	10.5360068438341	18.7319305130946	0.00975791950472239	DEG3	yes	t.tempo
ENSDARG00000067796|clpxb	-0.587028586369383	4.07032022532062	14.1616358906083	0.000507137357408171	0.0054638404438442	ENSDARG00000067796|clpxb	ENSDARG00000067796	clpxb	caseinolytic mitochondrial matrix peptidase chaperone subunit X [Source:HGNC Symbol;Acc:HGNC:2088]	11.2631252295512	16.9349118442468	0.00170664654213666	DEG3	no	ad.onset
ENSDARG00000063097|scube1	-0.832341118973756	4.06846948496644	24.7905819967875	0.0000110311900128993	0.000391034502306474	ENSDARG00000063097|scube1	ENSDARG00000063097	scube1	signal peptide, CUB domain, EGF-like 1 [Source:ZFIN;Acc:ZDB-GENE-050302-78]	8.88149070399838	15.8122853660942	0.00388826296583719	DEG3	yes	ad.onset
ENSDARG00000104005|slc4a3	-1.09684140304198	4.06539042074762	13.8484865508456	0.000574723344769137	0.00596614450490702	ENSDARG00000104005|slc4a3	ENSDARG00000104005	slc4a3	solute carrier family 4 member 3 [Source:ZFIN;Acc:ZDB-GENE-141006-1]	7.77076409694288	16.6560086699144	0.00627869354111526	DEG3	yes	ad.onset
ENSDARG00000042259|tgfbr1b	-1.11841978592358	4.06528493781567	14.1225343667904	0.000515098258732716	0.00552572045097688	ENSDARG00000042259|tgfbr1b	ENSDARG00000042259	tgfbr1b	transforming growth factor, beta receptor 1 b [Source:ZFIN;Acc:ZDB-GENE-091027-1]	4.52365615272116	9.8528978335046	0.00599698759291199	DEG3	yes	t.tempo
ENSDARG00000059699|dnajc16	-1.01102196202814	4.06391965809712	13.031480104926	0.000799766775187966	0.00747568943649066	ENSDARG00000059699|dnajc16	ENSDARG00000059699	dnajc16	DnaJ heat shock protein family (Hsp40) member C16 [Source:HGNC Symbol;Acc:HGNC:29157]	6.18650530139549	12.4948691187723	0.000668329425315374	DEG3	yes	ad.onset
ENSDARG00000068149|tprg1l	-0.940732669777546	4.06183081565399	17.2621833013459	0.000153354573016346	0.00237513732726372	ENSDARG00000068149|tprg1l	ENSDARG00000068149	tprg1l	tumor protein p63 regulated 1 like [Source:HGNC Symbol;Acc:HGNC:27007]	9.77470518018665	18.7889880811458	0.00188390866482557	DEG3	yes	ad.onset
ENSDARG00000112898|st3gal2	-0.739534258782818	4.05222777938399	12.7629656207505	0.000892678624380458	0.00807937784296219	ENSDARG00000112898|st3gal2	ENSDARG00000112898	st3gal2	ST3 beta-galactoside alpha-2,3-sialyltransferase 2 [Source:ZFIN;Acc:ZDB-GENE-050419-181]	10.5037709749582	17.555893128772	0.00759411685776166	DEG3	no	t.tempo
ENSDARG00000017525|ccnt1	-0.789387612819764	4.04991167426691	16.352204813532	0.000216175174476527	0.00303840121148057	ENSDARG00000017525|ccnt1	ENSDARG00000017525	ccnt1	cyclin T1 [Source:ZFIN;Acc:ZDB-GENE-030131-6397]	11.0534961113062	19.1180515758905	0.00395415073466972	DEG3	yes	ad.onset
ENSDARG00000008832|neu1	-0.709568622139418	4.0487112084133	31.8183271200411	0.00000124484237126666	0.0000809960101617892	ENSDARG00000008832|neu1	ENSDARG00000008832	neu1	neuraminidase 1 [Source:ZFIN;Acc:ZDB-GENE-060503-592]	9.66876251308776	15.8230440227806	0.00781689172964679	DEG3	yes	ad.onset
ENSDARG00000060551|rps6ka5	-0.981724489782898	4.04715213350455	9.39376342828977	0.00376770476173302	0.0222497335821469	ENSDARG00000060551|rps6ka5	ENSDARG00000060551	rps6ka5	ribosomal protein S6 kinase A5 [Source:HGNC Symbol;Acc:HGNC:10434]	6.89485574313772	13.6489509428247	0.00526416996419069	DEG3	yes	ad.onset
ENSDARG00000098161|cntn4	-0.644696110868734	4.04654528305062	11.5172710163628	0.00149967875166824	0.0116459939207144	ENSDARG00000098161|cntn4	ENSDARG00000098161	cntn4	contactin 4 [Source:ZFIN;Acc:ZDB-GENE-060929-776]	10.3457237933418	16.1796592450636	0.00850565442903989	DEG3	no	t.tempo
ENSDARG00000003290|dab1b	-0.677305866459226	4.04413930549937	9.48325488986524	0.00362053417114256	0.0216883921982867	ENSDARG00000003290|dab1b	ENSDARG00000003290	dab1b	DAB adaptor protein 1b [Source:ZFIN;Acc:ZDB-GENE-060421-7958]	11.2616592316584	18.0142964520798	0.000340353672018407	DEG3	no	t.tempo
ENSDARG00000063153|bcl11ab	-0.816396359462791	4.04099624779174	13.369841935164	0.000696978696168493	0.0067907320435511	ENSDARG00000063153|bcl11ab	ENSDARG00000063153	bcl11ab	BCL11 transcription factor A b [Source:ZFIN;Acc:ZDB-GENE-061009-4]	6.21943597125145	10.9658748139572	0.00432611523547854	DEG3	yes	ad.onset
ENSDARG00000016396|fam219aa	-0.7620192747151	4.0377164124774	13.1361440458227	0.000766364352344599	0.00726152078343247	ENSDARG00000016396|fam219aa	ENSDARG00000016396	fam219aa	family with sequence similarity 219 member Aa [Source:ZFIN;Acc:ZDB-GENE-040801-110]	10.6819811086358	18.1363082754676	0.00213217345696402	DEG3	yes	ad.onset
ENSDARG00000011042|pgbd5	-0.837448957523346	4.03651082048909	7.69597542020374	0.00817855966090397	0.0386735686432119	ENSDARG00000011042|pgbd5	ENSDARG00000011042	pgbd5	piggyBac transposable element derived 5 [Source:ZFIN;Acc:ZDB-GENE-040724-229]	11.5017397623026	20.5693717746656	0.00195633060333372	DEG3	no	t.tempo
ENSDARG00000063089|ccm2l	0.907519571091157	4.03357655692541	49.0914136466851	0.0000000131362686435441	0.00000322784768638954	ENSDARG00000063089|ccm2l	ENSDARG00000063089	ccm2l	CCM2 like scaffold protein [Source:HGNC Symbol;Acc:HGNC:16153]	35.6373532666113	18.9912435326797	0.00322521665356185	DEG3	yes	ad.onset
ENSDARG00000060177|vcpip1	-0.782451431310791	4.03270605677485	16.7615523946969	0.000185098097388779	0.00271971968568889	ENSDARG00000060177|vcpip1	ENSDARG00000060177	vcpip1	valosin containing protein interacting protein 1 [Source:HGNC Symbol;Acc:HGNC:30897]	8.93994771223167	15.3974193715408	0.00585343628348882	DEG3	yes	t.tempo
ENSDARG00000044688|dusp4	-0.59493657007704	4.03215396261397	19.814899464131	0.0000603818361720365	0.00126931112434125	ENSDARG00000044688|dusp4	ENSDARG00000044688	dusp4	dual specificity phosphatase 4 [Source:ZFIN;Acc:ZDB-GENE-040426-709]	12.4616743753123	18.8273614127718	0.0139319911347278	DEG3	no	ad.onset
ENSDARG00000032482|si:dkey-40c11.2	-0.629138871730697	4.02800044672987	11.5792569693049	0.00146093790720955	0.0114304391305399	ENSDARG00000032482|si:dkey-40c11.2	ENSDARG00000032482	si:dkey-40c11.2		4.23071452374819	6.53718591511977	0.0012380263598308	DEG3	yes	ad.onset
ENSDARG00000043757|ptbp3	-0.885711384142944	4.02198726928917	13.0627633250263	0.000789625119942328	0.00741426450224672	ENSDARG00000043757|ptbp3	ENSDARG00000043757	ptbp3	polypyrimidine tract binding protein 3 [Source:HGNC Symbol;Acc:HGNC:10253]	6.67765423786889	12.3749594581351	0.010396620330314	DEG3	yes	ad.onset
ENSDARG00000017636|rnf167	-0.909258964397686	4.02093583420257	36.3137691472141	0.000000344925876371943	0.0000331874626995708	ENSDARG00000017636|rnf167	ENSDARG00000017636	rnf167		8.03255459908024	15.1120040126284	0.00563700519584416	DEG3	yes	ad.onset
ENSDARG00000040487|zgc:113176	0.706272375772269	4.02073882764195	13.9954338005586	0.000541897627206172	0.00574397655039464	ENSDARG00000040487|zgc:113176	ENSDARG00000040487	zgc:113176	zgc:113176 [Source:ZFIN;Acc:ZDB-GENE-050327-60]	28.9912984892228	17.7582278982885	0.0153180075065686	DEG3	yes	ad.onset
ENSDARG00000009738|cacnb4a	-1.25466436104462	4.01817055318134	11.5705133846705	0.00146633794142911	0.01144988238927	ENSDARG00000009738|cacnb4a	ENSDARG00000009738	cacnb4a	calcium channel, voltage-dependent, beta 4a subunit [Source:ZFIN;Acc:ZDB-GENE-080320-2]	6.25764862418821	14.9798826674885	0.00196797353907877	DEG3	yes	non.spec
ENSDARG00000104483|gipc1	-1.40262333168838	4.01814228989377	20.0571665045949	0.0000553945308640396	0.00120142011238631	ENSDARG00000104483|gipc1	ENSDARG00000104483	gipc1	GIPC PDZ domain containing family, member 1 [Source:ZFIN;Acc:ZDB-GENE-060726-1]	5.53602835958014	14.6834956047016	0.000681209481028101	DEG3	yes	ad.onset
ENSDARG00000060116|camk1a	-0.732296959870037	4.0161474919322	9.49116630332305	0.00360782011943153	0.0216330311299889	ENSDARG00000060116|camk1a	ENSDARG00000060116	camk1a	calcium/calmodulin dependent protein kinase I [Source:HGNC Symbol;Acc:HGNC:1459]	10.7235217874351	17.8348581248959	0.00965633148868111	DEG3	yes	ad.onset
ENSDARG00000103777|znf1001	0.601223227219002	4.01606901033276	22.816587890067	0.0000212856332043697	0.000630722924438636	ENSDARG00000103777|znf1001	ENSDARG00000103777	znf1001	zinc finger protein 1001 [Source:ZFIN;Acc:ZDB-GENE-080213-7]	17.7594536736105	11.7091687006158	0.00227261609053686	DEG3	no	ad.onset
ENSDARG00000062991|abi1b	-1.17906481312262	4.01457417887788	15.2055176469806	0.000336185302075859	0.00415356357349053	ENSDARG00000062991|abi1b	ENSDARG00000062991	abi1b	abl-interactor 1b [Source:ZFIN;Acc:ZDB-GENE-060929-1182]	6.83550332565897	15.5197582854778	0.00106111207387268	DEG3	yes	t.tempo
ENSDARG00000095937|tmem265	0.695277950365944	4.01436067850681	30.1060811760998	0.00000207421593911685	0.000116417705411694	ENSDARG00000095937|tmem265	ENSDARG00000095937	tmem265		25.5492881087169	15.7725182567351	0.0000252590889243564	DEG3	yes	ad.onset
ENSDARG00000013005|opcml	-0.963094712257438	4.01216340797596	16.9687275094457	0.000171196019320351	0.00256150824819256	ENSDARG00000013005|opcml	ENSDARG00000013005	opcml	opioid binding protein/cell adhesion molecule-like [Source:ZFIN;Acc:ZDB-GENE-040927-3]	7.33861779774143	14.3257447533355	0.000691429457942303	DEG3	yes	ad.onset
ENSDARG00000070227|nhsa	-0.861005071376808	4.00941112165236	10.3257676176309	0.00249942632941909	0.0168430784556851	ENSDARG00000070227|nhsa	ENSDARG00000070227	nhsa	NHS actin remodeling regulator [Source:HGNC Symbol;Acc:HGNC:7820]	7.47139224464495	13.5956949726904	0.00155537942844603	DEG3	yes	ad.onset
ENSDARG00000011809|mical1	-0.699847931693278	4.00916826085332	9.53131201432947	0.00354402917710738	0.0213584539524827	ENSDARG00000011809|mical1	ENSDARG00000011809	mical1	microtubule associated monooxygenase, calponin and LIM domain containing 1 [Source:ZFIN;Acc:ZDB-GENE-081022-3]	10.3005011948148	16.7520149167688	0.00579166227507852	DEG3	yes	ad.onset
ENSDARG00000021996|ppp2r2aa	-1.1818691425846	4.00232852925998	18.7604014809374	0.0000882666045528472	0.00163904902045973	ENSDARG00000021996|ppp2r2aa	ENSDARG00000021996	ppp2r2aa		6.621183411957	15.0617820183922	0.00216529703960231	DEG3	yes	t.tempo
ENSDARG00000059806|sacm1lb	-0.792931972048997	4.00217027474681	27.3905139494869	0.0000047887136321626	0.000218162237136183	ENSDARG00000059806|sacm1lb	ENSDARG00000059806	sacm1lb	SAC1 like phosphatidylinositide phosphatase b [Source:NCBI gene (formerly Entrezgene);Acc:791142]	8.77103279606737	15.2117062409829	0.000800402319705138	DEG3	no	sacm1lb
ENSDARG00000093093|adam17b	-0.871074233611171	4.00114170430867	14.0373410502607	0.000532902671054664	0.00566468556273226	ENSDARG00000093093|adam17b	ENSDARG00000093093	adam17b	ADAM metallopeptidase domain 17 [Source:HGNC Symbol;Acc:HGNC:195]	8.9167311748129	16.3391684763647	0.0101170285054698	DEG3	yes	ad.onset
ENSDARG00000019549|cds1	-0.810752558160416	3.99975853713117	14.4457453190048	0.000453047316516097	0.00504253943608802	ENSDARG00000019549|cds1	ENSDARG00000019549	cds1	CDP-diacylglycerol synthase 1 [Source:HGNC Symbol;Acc:HGNC:1800]	8.5285128363776	14.9798100235623	0.00349386515164946	DEG3	yes	ad.onset
ENSDARG00000027290|nrp1b	-0.94056965378972	3.99654613577774	10.7796283834187	0.00205385772754382	0.0146569686627698	ENSDARG00000027290|nrp1b	ENSDARG00000027290	nrp1b	neuropilin 1b [Source:ZFIN;Acc:ZDB-GENE-040611-1]	4.89381686418091	9.42301597980467	0.00725320053588935	DEG3	yes	t.tempo
ENSDARG00000056978|letm1	-0.905851607273429	3.99578738436662	20.269804699013	0.0000513735846949048	0.00113798198275291	ENSDARG00000056978|letm1	ENSDARG00000056978	letm1	leucine zipper-EF-hand containing transmembrane protein 1 [Source:ZFIN;Acc:ZDB-GENE-050522-154]	9.16305814719562	17.1853411301695	0.000241920091745473	DEG3	yes	non.spec
ENSDARG00000044083|peli1b	-0.698575169617454	3.99534910441709	11.487726906385	0.00151852412175043	0.0117520562465903	ENSDARG00000044083|peli1b	ENSDARG00000044083	peli1b	pellino E3 ubiquitin protein ligase 1b [Source:ZFIN;Acc:ZDB-GENE-061027-372]	7.79329244399676	12.6523884924529	0.00194616615808664	DEG3	no	ad.onset
ENSDARG00000058692|fzd3b	-0.731048650714462	3.99365788709136	7.3563820124828	0.00959507742321701	0.0433876482283738	ENSDARG00000058692|fzd3b	ENSDARG00000058692	fzd3b	frizzled class receptor 3b [Source:ZFIN;Acc:ZDB-GENE-070122-1]	9.7684956837359	16.224414705974	0.0194184346837031	DEG3	no	t.tempo
ENSDARG00000018967|gabbr1a	-0.939886345387201	3.99093268021683	9.26499899025508	0.00399069017165692	0.0231382036011378	ENSDARG00000018967|gabbr1a	ENSDARG00000018967	gabbr1a	gamma-aminobutyric acid type B receptor subunit 1 [Source:HGNC Symbol;Acc:HGNC:4070]	9.06218947163124	17.4098767759554	0.00761384166615161	DEG3	yes	t.tempo
ENSDARG00000036791|dnmt3bb.1	-0.76770845910452	3.98874091434403	22.9802146898373	0.0000201403709770488	0.000604696439455489	ENSDARG00000036791|dnmt3bb.1	ENSDARG00000036791	dnmt3bb.1	DNA (cytosine-5-)-methyltransferase 3 beta, duplicate b.1 [Source:ZFIN;Acc:ZDB-GENE-050314-1]	5.91485850949817	10.0888402701455	0.00810943910641186	DEG3	yes	ad.onset
ENSDARG00000052142|acvr1bb	-1.22657105330263	3.98604641523267	19.1754148614785	0.0000759489999132227	0.00146944804179931	ENSDARG00000052142|acvr1bb	ENSDARG00000052142	acvr1bb	activin A receptor type 1B [Source:HGNC Symbol;Acc:HGNC:172]	6.79533895193481	15.9328229490772	0.000317158357845173	DEG3	yes	t.tempo
ENSDARG00000074064|rem2	-0.894296727443569	3.98357609062246	9.52878947443671	0.00354800204653308	0.0213720597050047	ENSDARG00000074064|rem2	ENSDARG00000074064	rem2	RAS (RAD and GEM)-like GTP binding 2 [Source:ZFIN;Acc:ZDB-GENE-081110-1]	9.56079438754002	17.7925572093402	0.00107785991873963	DEG3	yes	ad.onset
ENSDARG00000074120|usp2b	-0.623143126991717	3.98283313657274	8.45401711949295	0.00575928456094254	0.0300568316772122	ENSDARG00000074120|usp2b	ENSDARG00000074120	usp2b		13.0478341137464	20.1139395802901	0.0151892380663784	DEG3	no	ad.onset
ENSDARG00000015732|cax2	-0.722672179363623	3.98252802803044	21.7258620530106	0.0000308964346321133	0.000810516966982137	ENSDARG00000015732|cax2	ENSDARG00000015732	cax2		10.2084205167779	16.862367877697	0.0161624919968921	DEG3	yes	ad.onset
ENSDARG00000010941|pomgnt2	-0.779889731308558	3.97769812116214	10.5582446597393	0.00225965617176731	0.0157116718193196	ENSDARG00000010941|pomgnt2	ENSDARG00000010941	pomgnt2	protein O-linked mannose N-acetylglucosaminyltransferase 2 (beta 1,4-) [Source:NCBI gene (formerly Entrezgene);Acc:497644]	9.59420015095008	16.4867122287321	0.00366745318912418	DEG3	yes	t.tempo
ENSDARG00000067781|urp2	-1.18514152952508	3.97671332885231	32.0119914729942	0.00000117591605068874	0.000078143541288436	ENSDARG00000067781|urp2	ENSDARG00000067781	urp2	urotensin II-related peptide [Source:ZFIN;Acc:ZDB-GENE-110718-3]	7.2367592101542	16.4700670357555	0.0000235625456847352	DEG3	yes	non.spec
ENSDARG00000055672|map3k10	-0.982401356705426	3.97606754959753	9.24050523717911	0.00403466879616716	0.0232998330202865	ENSDARG00000055672|map3k10	ENSDARG00000055672	map3k10	mitogen-activated protein kinase kinase kinase 10 [Source:HGNC Symbol;Acc:HGNC:6849]	8.39061398070902	16.6111278460794	0.0026839906582544	DEG3	yes	t.tempo
ENSDARG00000115868|sp5l	0.651551350272367	3.97229533663501	25.3077349986536	0.00000931843540297815	0.000354252876738446	ENSDARG00000115868|sp5l	ENSDARG00000115868	sp5l	Sp5 transcription factor-like [Source:ZFIN;Acc:ZDB-GENE-030131-2981]	24.2835415368175	15.448110453989	0.0135364824756112	DEG3	no	ad.onset
ENSDARG00000073931|otulina	-0.6886167828386	3.97220226991881	8.88291258259532	0.00473873772541716	0.0260510355432154	ENSDARG00000073931|otulina	ENSDARG00000073931	otulina		8.67104971321785	13.9885122069931	0.00265500268703933	DEG3	yes	ad.onset
ENSDARG00000100764|zfyve9b	-0.948936238140066	3.96881502791296	12.6077243366879	0.00095153063947414	0.00843982659810563	ENSDARG00000100764|zfyve9b	ENSDARG00000100764	zfyve9b		6.88470733787353	13.3005810116576	0.00334252231063703	DEG3	yes	t.tempo
ENSDARG00000004979|elovl5	-0.673272477087967	3.96419886232581	21.9116267749733	0.0000289824268735374	0.000780400744759611	ENSDARG00000004979|elovl5	ENSDARG00000004979	elovl5	ELOVL fatty acid elongase 5 [Source:ZFIN;Acc:ZDB-GENE-040407-2]	12.0957622789513	19.3095744674396	0.0044575265780989	DEG3	yes	ad.onset
ENSDARG00000063583|map2k4a	-0.756821585498771	3.96356231588905	12.3615578320647	0.00105339462163916	0.00906443161990606	ENSDARG00000063583|map2k4a	ENSDARG00000063583	map2k4a	mitogen-activated protein kinase kinase 4a [Source:ZFIN;Acc:ZDB-GENE-060512-98]	8.26515585734537	13.9807245214234	0.00424317460204449	DEG3	yes	t.tempo
ENSDARG00000041358|lgi3	-0.70723656444356	3.96282356783043	7.5146713652935	0.00890476208240832	0.0412542612183706	ENSDARG00000041358|lgi3	ENSDARG00000041358	lgi3	leucine-rich repeat LGI family, member 3 [Source:ZFIN;Acc:ZDB-GENE-060217-4]	8.18456488420815	13.3780876697349	0.0438480726530348	DEG3	no	t.tempo
ENSDARG00000061738|march2	-0.849149089155409	3.96235335750198	12.9867482597642	0.000814507593400111	0.0075815041271824	ENSDARG00000061738|march2	ENSDARG00000061738	march2	membrane-associated ring finger (C3HC4) 2 [Source:ZFIN;Acc:ZDB-GENE-050208-777]	8.86188557795502	15.9857094231357	0.00541686745137202	DEG3	yes	non.spec
ENSDARG00000025671|grm6b	0.65967786784999	3.96202657220117	37.5024427081036	0.000000248843016766099	0.000026048144761997	ENSDARG00000025671|grm6b	ENSDARG00000025671	grm6b	glutamate receptor, metabotropic 6b [Source:ZFIN;Acc:ZDB-GENE-021120-2]	28.452664009497	18.0127223563818	0.0000924246038809958	DEG3	no	ad.onset
ENSDARG00000095046|pold2	0.593494627659862	3.95976268783357	33.7985902814141	0.000000700356946872893	0.0000535364880861119	ENSDARG00000095046|pold2	ENSDARG00000095046	pold2	polymerase (DNA directed), delta 2, regulatory subunit [Source:ZFIN;Acc:ZDB-GENE-030616-157]	18.5055491652514	12.2637999895106	0.000633961488680936	DEG3	no	ad.onset
ENSDARG00000090815|kcnj10a	-1.57349347526808	3.95956053119777	17.352470308873	0.000148267355340746	0.00232963606271573	ENSDARG00000090815|kcnj10a	ENSDARG00000090815	kcnj10a	potassium inwardly rectifying channel subfamily J member 10 [Source:HGNC Symbol;Acc:HGNC:6256]	2.4139461563257	7.26165639755836	0.00602130723262312	DEG3	yes	t.tempo
ENSDARG00000087258|ypel2b	-0.973732804871864	3.95584233031021	14.5240809911016	0.000439227668555225	0.00493487533832111	ENSDARG00000087258|ypel2b	ENSDARG00000087258	ypel2b	yippee like 2 [Source:HGNC Symbol;Acc:HGNC:18326]	7.48126015196794	14.71639069101	0.00135896936065264	DEG3	yes	t.tempo
ENSDARG00000101102|tprn	-0.6610357016476	3.95085126207104	10.3322259115395	0.00249241379808197	0.0168276759274459	ENSDARG00000101102|tprn	ENSDARG00000101102	tprn		10.3956225886995	16.4511895616427	0.000826205720682344	DEG3	yes	t.tempo
ENSDARG00000089641|ppm1lb	-0.736946037396798	3.9484396749489	16.3370993814297	0.000217422020950462	0.00305175855832045	ENSDARG00000089641|ppm1lb	ENSDARG00000089641	ppm1lb	protein phosphatase, Mg2+/Mn2+ dependent, 1Lb [Source:ZFIN;Acc:ZDB-GENE-060929-136]	10.4857903407914	17.4790654987514	0.0081643008851581	DEG3	no	ad.onset
ENSDARG00000103067|adgrd2	-1.54620412726336	3.9465626251668	25.3976956767778	0.0000090501904537535	0.000347505001706529	ENSDARG00000103067|adgrd2	ENSDARG00000103067	adgrd2	adhesion G protein-coupled receptor D2 [Source:HGNC Symbol;Acc:HGNC:18651]	2.93616635744608	8.61903283632342	0.00224287759750954	DEG3	yes	t.tempo
ENSDARG00000059255|evx2	-0.6949557101631	3.94570405676859	20.5935409728519	0.0000458301313520568	0.00105164537135659	ENSDARG00000059255|evx2	ENSDARG00000059255	evx2	even-skipped homeobox 2 [Source:ZFIN;Acc:ZDB-GENE-980526-215]	3.11818570438222	5.0536459326097	0.000489625459853618	DEG3	no	ad.onset
ENSDARG00000098226|smpd3	-0.594932500874735	3.94153226317392	8.19339325382284	0.00649157965058249	0.0327403693366759	ENSDARG00000098226|smpd3	ENSDARG00000098226	smpd3	sphingomyelin phosphodiesterase 3 [Source:ZFIN;Acc:ZDB-GENE-081104-280]	13.4129043022975	20.2664270433077	0.0011550522696599	DEG3	yes	t.tempo
ENSDARG00000011703|clocka	-0.729062895550037	3.93503602937094	10.3500110837347	0.00247320973761952	0.0167524834632994	ENSDARG00000011703|clocka	ENSDARG00000011703	clocka	clock circadian regulator a [Source:ZFIN;Acc:ZDB-GENE-990630-14]	8.75207586174494	14.5261762730376	0.00182089918297324	DEG3	yes	ad.onset
ENSDARG00000040538|spsb4b	0.656994582904108	3.93478095489475	38.813083024546	0.000000174626289630812	0.0000203349866242983	ENSDARG00000040538|spsb4b	ENSDARG00000040538	spsb4b	splA/ryanodine receptor domain and SOCS box containing 4b [Source:ZFIN;Acc:ZDB-GENE-040801-213]	21.0758453328709	13.3601859802897	0.000858474347796679	DEG3	yes	ad.onset
ENSDARG00000007412|slc2a1b	-1.02605502918225	3.93371655262218	15.3987737574494	0.00031185003268222	0.00396755830643309	ENSDARG00000007412|slc2a1b	ENSDARG00000007412	slc2a1b	solute carrier family 2 member 1 [Source:HGNC Symbol;Acc:HGNC:11005]	5.55021789551977	11.3283490215993	0.00448187529983353	DEG3	yes	non.spec
ENSDARG00000018976|sptlc2a	-0.634243721290816	3.93023621580782	32.8012834463308	0.000000933800317122312	0.0000655501518385578	ENSDARG00000018976|sptlc2a	ENSDARG00000018976	sptlc2a	serine palmitoyltransferase, long chain base subunit 2a [Source:ZFIN;Acc:ZDB-GENE-050522-23]	7.9694558878625	12.3816209476577	0.000798275777861047	DEG3	no	ad.onset
ENSDARG00000102569|polr3a	-0.644761894033961	3.9284982858361	15.2558422240778	0.000329661743987953	0.00410348184824166	ENSDARG00000102569|polr3a	ENSDARG00000102569	polr3a	polymerase (RNA) III (DNA directed) polypeptide A [Source:ZFIN;Acc:ZDB-GENE-050208-103]	8.92399009808408	13.9611208160177	0.00194091495458898	DEG3	no	ad.onset
ENSDARG00000077188|atrnl1a	-0.660977297703822	3.92719769847883	7.4522041905556	0.00917064268173407	0.0420482825443998	ENSDARG00000077188|atrnl1a	ENSDARG00000077188	atrnl1a	attractin like 1 [Source:HGNC Symbol;Acc:HGNC:29063]	6.92612352096057	10.9707376253541	0.00500685350625644	DEG3	yes	ad.onset
ENSDARG00000036571|sema3e	-0.647973621248303	3.92657558879329	16.2951732797889	0.000220922526632042	0.00307735570915064	ENSDARG00000036571|sema3e	ENSDARG00000036571	sema3e	sema domain, immunoglobulin domain (Ig), short basic domain, secreted, (semaphorin) 3E [Source:ZFIN;Acc:ZDB-GENE-030131-7864]	10.0388410845117	15.7364936717719	0.00607564274626351	DEG3	no	ad.onset
ENSDARG00000068286|slc7a4	-1.27426749139363	3.92527529329939	17.63198253827	0.00013361299881331	0.00216632136007006	ENSDARG00000068286|slc7a4	ENSDARG00000068286	slc7a4	solute carrier family 7 member 4 [Source:ZFIN;Acc:ZDB-GENE-030919-2]	6.89756822848549	16.7317237410918	0.00191620631489058	DEG3	yes	ad.onset
ENSDARG00000058563|ubox5	0.65754147402141	3.92514356259082	34.3362703522778	0.000000600725480381566	0.0000489348501994317	ENSDARG00000058563|ubox5	ENSDARG00000058563	ubox5	U-box domain containing 5 [Source:ZFIN;Acc:ZDB-GENE-110411-166]	18.5479995380489	11.7510065700347	0.00313799284627568	DEG3	no	ad.onset
ENSDARG00000067920|rab8a	-0.627625158964701	3.92258482477011	9.265285181362	0.00399017932931596	0.0231382036011378	ENSDARG00000067920|rab8a	ENSDARG00000067920	rab8a	RAB8A, member RAS oncogene family [Source:ZFIN;Acc:ZDB-GENE-070424-36]	11.5185141765404	17.815266907867	0.014280550981025	DEG3	no	ad.onset
ENSDARG00000062177|dcbld2	-0.883165277569466	3.92253260128411	17.9367984730255	0.000119353216482654	0.00202469853965129	ENSDARG00000062177|dcbld2	ENSDARG00000062177	dcbld2	discoidin, CUB and LCCL domain containing 2 [Source:ZFIN;Acc:ZDB-GENE-070112-1822]	7.0743621887181	13.0650208611139	0.0037355285802857	DEG3	yes	t.tempo
ENSDARG00000099841|prkcab	-1.12989636463537	3.91148128076947	13.7908016921257	0.00058817614743721	0.00605321695378636	ENSDARG00000099841|prkcab	ENSDARG00000099841	prkcab		7.79254225488911	17.0809055667809	0.00118898298968983	DEG3	yes	ad.onset
ENSDARG00000042390|syndig1l	-0.805559240725902	3.91068861172397	8.40813061795428	0.00588155662382162	0.0304906159903547	ENSDARG00000042390|syndig1l	ENSDARG00000042390	syndig1l	synapse differentiation inducing 1-like [Source:NCBI gene (formerly Entrezgene);Acc:555204]	7.99000921638231	13.989630918388	0.00719974820504518	DEG3	yes	non.spec
ENSDARG00000008191|tmeff1a	-0.745538989552124	3.91022209901567	14.9247451548855	0.000375163941882438	0.00446148717314828	ENSDARG00000008191|tmeff1a	ENSDARG00000008191	tmeff1a		10.2970175036358	17.2759744552778	0.00247750599058815	DEG3	yes	ad.onset
ENSDARG00000012184|zgc:162872	-1.00010112924115	3.90924259627928	17.617784520122	0.000134319385312927	0.00217212140298387	ENSDARG00000012184|zgc:162872	ENSDARG00000012184	zgc:162872	zgc:162872 [Source:ZFIN;Acc:ZDB-GENE-081022-1]	6.73690926573044	13.4994484668517	0.00119054955737617	DEG3	yes	ad.onset
ENSDARG00000076861|tmem79b	0.993611937421222	3.90855670643924	50.5474608671389	0.00000000933114796854486	0.00000280159285995347	ENSDARG00000076861|tmem79b	ENSDARG00000076861	tmem79b		26.8312824579264	13.4684702202716	0.00022484584301719	DEG3	yes	ad.onset
ENSDARG00000073769|magi2b	-1.47712318492274	3.90496971872238	23.2003465914532	0.0000187006880691954	0.0005711043464269	ENSDARG00000073769|magi2b	ENSDARG00000073769	magi2b	membrane associated guanylate kinase, WW and PDZ domain containing 2 [Source:HGNC Symbol;Acc:HGNC:18957]	5.11528227018063	14.2844902548545	0.00485956783700032	DEG3	yes	ad.onset
ENSDARG00000040253|onecutl	-1.06127459585002	3.90286997193994	22.1570361149956	0.0000266427517665184	0.000732822708633156	ENSDARG00000040253|onecutl	ENSDARG00000040253	onecutl	one cut domain, family member, like [Source:ZFIN;Acc:ZDB-GENE-020531-1]	4.1885753333032	8.76254282886905	0.00629381771831784	DEG3	yes	t.tempo
ENSDARG00000078650|kcna4	-1.10517311540029	3.90284080734105	17.0867938866316	0.00016376866845941	0.00248594227823314	ENSDARG00000078650|kcna4	ENSDARG00000078650	kcna4	potassium voltage-gated channel subfamily A member 4 [Source:HGNC Symbol;Acc:HGNC:6222]	6.87247391867249	14.8011849652031	0.00171658742906997	DEG3	yes	t.tempo
ENSDARG00000079700|b3galt1a	-0.823142136042583	3.90019535577342	19.0350120247115	0.0000799004505570997	0.00152246052675257	ENSDARG00000079700|b3galt1a	ENSDARG00000079700	b3galt1a	beta-1,3-galactosyltransferase 1 [Source:HGNC Symbol;Acc:HGNC:916]	9.36275461935179	16.5774035551355	0.000208358334243297	DEG3	yes	ad.onset
ENSDARG00000075271|rapgef5a	-1.17975172363947	3.89855643744056	15.8644127235783	0.000260521557116658	0.00347734183360852	ENSDARG00000075271|rapgef5a	ENSDARG00000075271	rapgef5a		7.05514195591116	16.0063236717943	0.0030570625587935	DEG3	yes	ad.onset
ENSDARG00000088307|mrtfba	-1.50771403051403	3.8982653815406	17.9784524039595	0.000117532540124827	0.00200725279112006	ENSDARG00000088307|mrtfba	ENSDARG00000088307	mrtfba	myocardin related transcription factor B [Source:HGNC Symbol;Acc:HGNC:29819]	4.93160222695182	14.0618837407218	0.00574023769179761	DEG3	yes	t.tempo
ENSDARG00000026166|emilin1b	-0.831638110497577	3.89738488699763	12.7423331119663	0.000900274020592803	0.00812260826586595	ENSDARG00000026166|emilin1b	ENSDARG00000026166	emilin1b		3.00944648988863	5.37423970201687	0.00700607470551715	DEG3	yes	ad.onset
ENSDARG00000006025|tp53i11b	-0.615391226571845	3.88896434734714	10.6192438951318	0.00220086052421349	0.0154311488334566	ENSDARG00000006025|tp53i11b	ENSDARG00000006025	tp53i11b	tumor protein p53 inducible protein 11b [Source:ZFIN;Acc:ZDB-GENE-030131-6328]	9.21952916117715	14.1267280554785	0.00558449211736389	DEG3	yes	ad.onset
ENSDARG00000077722|ppp2r3a	-0.927533800167059	3.88884834434735	23.6946339246251	0.0000158475414308508	0.00051155535292332	ENSDARG00000077722|ppp2r3a	ENSDARG00000077722	ppp2r3a	protein phosphatase 2 regulatory subunit B''alpha [Source:HGNC Symbol;Acc:HGNC:9307]	6.64540447894831	12.6489274501973	0.00126025354375194	DEG3	yes	ad.onset
ENSDARG00000026376|aco1	-0.920949133036801	3.88766064355721	20.3572272682877	0.0000498104745607743	0.00111325293816547	ENSDARG00000026376|aco1	ENSDARG00000026376	aco1	aconitase 1, soluble [Source:NCBI gene (formerly Entrezgene);Acc:568448]	8.16574134617695	15.4757921950036	0.000299274845290552	DEG3	yes	ad.onset
ENSDARG00000027903|adamtsl3	-1.43817617534877	3.88564438614288	16.8628311140316	0.000178159335065404	0.00264427077416907	ENSDARG00000027903|adamtsl3	ENSDARG00000027903	adamtsl3	ADAMTS like 3 [Source:HGNC Symbol;Acc:HGNC:14633]	5.53305026686055	15.0259666975666	0.0126575790487137	DEG3	yes	non.spec
ENSDARG00000032831|htra1a	-0.697433119116527	3.87976561933002	16.2341645875014	0.000226122567673372	0.00312080763416113	ENSDARG00000032831|htra1a	ENSDARG00000032831	htra1a	HtrA serine peptidase 1a [Source:ZFIN;Acc:ZDB-GENE-040704-64]	10.9840581988095	17.8155721298161	0.00418504136664334	DEG3	no	ad.onset
ENSDARG00000059575|uhmk1	-0.777309817924356	3.8749578545638	10.6036980971629	0.00221568942595135	0.0154924187695588	ENSDARG00000059575|uhmk1	ENSDARG00000059575	uhmk1	U2AF homology motif (UHM) kinase 1 [Source:ZFIN;Acc:ZDB-GENE-060929-1014]	7.6199601122015	13.0837083150753	0.0161503006736687	DEG3	yes	ad.onset
ENSDARG00000078536|si:ch211-158d24.2	-1.03632873610153	3.87167124310375	16.3092187403603	0.00021974328116288	0.00306607086594567	ENSDARG00000078536|si:ch211-158d24.2	ENSDARG00000078536	si:ch211-158d24.2		8.90995765983102	18.305277621201	0.00121581650240578	DEG3	yes	t.tempo
ENSDARG00000004502|rcor3	-0.692336661920005	3.87160959547499	13.9885001338523	0.000543401223966743	0.00575257370486458	ENSDARG00000004502|rcor3	ENSDARG00000004502	rcor3	REST corepressor 3 [Source:ZFIN;Acc:ZDB-GENE-050208-371]	6.70322918761921	10.8456439855674	0.00623866789608938	DEG3	yes	non.spec
ENSDARG00000075948|slco4a1	-0.822365590012337	3.87007350399962	10.5307311417033	0.00228671737356575	0.0158445782257069	ENSDARG00000075948|slco4a1	ENSDARG00000075948	slco4a1	solute carrier organic anion transporter family, member 4A1 [Source:NCBI gene (formerly Entrezgene);Acc:567865]	8.40698511221796	14.891845555204	0.00310625190216876	DEG3	yes	t.tempo
ENSDARG00000103251|sh3pxd2b	-1.91511309539728	3.86649061873639	10.235111731985	0.00260009651063834	0.0172877886759859	ENSDARG00000103251|sh3pxd2b	ENSDARG00000103251	sh3pxd2b	SH3 and PX domains 2B [Source:HGNC Symbol;Acc:HGNC:29242]	3.80410901040278	14.3541250819753	0.0550261126030987	DEG3	no	sh3pxd2b
ENSDARG00000087921|plce1	-0.972622017661741	3.86619590562508	34.7929459607363	0.000000527785609688568	0.0000448887965646386	ENSDARG00000087921|plce1	ENSDARG00000087921	plce1	phospholipase C, epsilon 1 [Source:ZFIN;Acc:ZDB-GENE-061212-4]	7.11757047081666	13.9760126622283	0.000833997760854394	DEG3	yes	t.tempo
ENSDARG00000055459|dlgap3	-0.876195496376692	3.86596945951589	17.1505768603699	0.000159897907103778	0.00244607479743779	ENSDARG00000055459|dlgap3	ENSDARG00000055459	dlgap3	discs, large (Drosophila) homolog-associated protein 3 [Source:ZFIN;Acc:ZDB-GENE-060503-413]	7.34070349832952	13.4867114447258	0.0283901658780937	DEG3	yes	ad.onset
ENSDARG00000061110|zbtb44	-1.02200190094451	3.86418028506416	18.7090340795744	0.000089931206766323	0.00165883469475705	ENSDARG00000061110|zbtb44	ENSDARG00000061110	zbtb44	zinc finger and BTB domain containing 44 [Source:ZFIN;Acc:ZDB-GENE-060526-201]	7.44835590976466	15.1402759533181	0.00323307773317932	DEG3	yes	t.tempo
ENSDARG00000055588|stat5b	-0.612950700287368	3.86049271222883	9.15266666526436	0.00419665842796309	0.0239180751895382	ENSDARG00000055588|stat5b	ENSDARG00000055588	stat5b	signal transducer and activator of transcription 5b [Source:ZFIN;Acc:ZDB-GENE-040818-1]	9.203308315636	14.0905574650391	0.00559589913515835	DEG3	yes	ad.onset
ENSDARG00000076041|wwc1	-1.44380349975792	3.86047668511816	24.6228932375263	0.0000116550705719514	0.000406784816040657	ENSDARG00000076041|wwc1	ENSDARG00000076041	wwc1	WW and C2 domain containing 1 [Source:HGNC Symbol;Acc:HGNC:29435]	5.5987055918261	15.2615239326478	0.000225456043870227	DEG3	yes	ad.onset
ENSDARG00000102338|ptar1	-0.636177117627054	3.85869375542821	20.3846753060924	0.0000493300735617072	0.00110549049744401	ENSDARG00000102338|ptar1	ENSDARG00000102338	ptar1	protein prenyltransferase alpha subunit repeat containing 1 [Source:NCBI gene (formerly Entrezgene);Acc:561820]	9.73118492040782	15.1320418613924	0.00469173564893139	DEG3	yes	non.spec
ENSDARG00000075230|tet1	-0.93792854015243	3.85556341642085	14.7982029260014	0.00039426101068341	0.00460018481856609	ENSDARG00000075230|tet1	ENSDARG00000075230	tet1	tet methylcytosine dioxygenase 1 [Source:HGNC Symbol;Acc:HGNC:29484]	9.60576550286538	18.4133319295627	0.00570384029638272	DEG3	yes	ad.onset
ENSDARG00000029795|prxl2b	0.709903882532775	3.8536293902549	11.6288338052228	0.00143071385719382	0.0112684542734734	ENSDARG00000029795|prxl2b	ENSDARG00000029795	prxl2b	peroxiredoxin like 2B [Source:NCBI gene (formerly Entrezgene);Acc:406605]	9.36134132491478	5.71728692210443	0.00922740384859778	DEG3	no	ad.onset
ENSDARG00000079618|sik2a	-0.841881234988218	3.85231569365766	12.9142869103748	0.000838997491503017	0.00773218102376301	ENSDARG00000079618|sik2a	ENSDARG00000079618	sik2a	salt-inducible kinase 2a [Source:ZFIN;Acc:ZDB-GENE-070705-451]	8.02131867626437	14.3888355391958	0.0032627035242605	DEG3	yes	t.tempo
ENSDARG00000040135|fosaa	-0.795902481665373	3.84837145946887	14.0337182774065	0.000533674013844587	0.00566886463129033	ENSDARG00000040135|fosaa	ENSDARG00000040135	fosaa		9.22263524335217	16.0242371642484	0.00744561091320243	DEG3	yes	ad.onset
ENSDARG00000058644|dnajb2	-0.737115688886267	3.84799781390343	24.2931866236922	0.0000129921787189808	0.000445344007808805	ENSDARG00000058644|dnajb2	ENSDARG00000058644	dnajb2	DnaJ heat shock protein family (Hsp40) member B2 [Source:ZFIN;Acc:ZDB-GENE-061013-537]	10.1020449322954	16.8407622625882	0.00088499244301256	DEG3	yes	ad.onset
ENSDARG00000017047|slc27a4	-1.05123198401521	3.84784443665384	10.187340901314	0.00265486273555922	0.0175395491437263	ENSDARG00000017047|slc27a4	ENSDARG00000017047	slc27a4	solute carrier family 27 member 4 [Source:ZFIN;Acc:ZDB-GENE-050417-248]	7.44144887268772	15.4585552361193	0.00603790854824734	DEG3	yes	non.spec
ENSDARG00000062699|nkain4	-0.908558635286141	3.8462302699952	35.7796500178011	0.000000400105344997054	0.0000365224366202439	ENSDARG00000062699|nkain4	ENSDARG00000062699	nkain4	sodium/potassium transporting ATPase interacting 4 [Source:ZFIN;Acc:ZDB-GENE-080204-60]	7.68880565704359	14.4507761590158	0.000480580917647866	DEG3	yes	ad.onset
ENSDARG00000004952|rsad2	-1.06109336432923	3.84510051071269	9.77931258652002	0.00317554685266565	0.0197862650836513	ENSDARG00000004952|rsad2	ENSDARG00000004952	rsad2	radical S-adenosyl methionine domain containing 2 [Source:NCBI gene (formerly Entrezgene);Acc:570456]	2.60467972281447	5.45467919727077	0.100247192334409	DEG3	no	ad.onset
ENSDARG00000039458|lhx4	0.887763681885012	3.84106899358604	9.26805930470287	0.00398523119675148	0.0231258149110129	ENSDARG00000039458|lhx4	ENSDARG00000039458	lhx4	LIM homeobox 4 [Source:ZFIN;Acc:ZDB-GENE-060728-1]	10.1813309291658	5.50104589243072	0.209330444632706	DEG3	yes	ad.onset
ENSDARG00000023217|crema	-0.638242300505149	3.83993563766435	13.2526121873365	0.000730916924843187	0.00702446963636414	ENSDARG00000023217|crema	ENSDARG00000023217	crema		10.7974965142194	16.8157763985677	0.021512408706008	DEG3	no	ad.onset
ENSDARG00000028222|itgb8	-0.633028176965952	3.83959887947218	23.7150202710907	0.0000157401642946102	0.000510316593939434	ENSDARG00000028222|itgb8	ENSDARG00000028222	itgb8		11.3683140249978	17.6424194513582	0.00945812577686828	DEG3	no	ad.onset
ENSDARG00000001881|cacnb3a	-0.924381794358974	3.8392933243201	7.28753352672839	0.00991294772625006	0.0445019372837286	ENSDARG00000001881|cacnb3a	ENSDARG00000001881	cacnb3a	calcium channel, voltage-dependent, beta 3a [Source:ZFIN;Acc:ZDB-GENE-060221-2]	6.81016067537661	12.9612118888753	0.0146140658296297	DEG3	yes	ad.onset
ENSDARG00000038794|zgc:113531	-0.971888256636127	3.8380254570037	29.6338536101541	0.00000239324852932473	0.000128533951187009	ENSDARG00000038794|zgc:113531	ENSDARG00000038794	zgc:113531	zgc:113531 [Source:ZFIN;Acc:ZDB-GENE-050320-52]	4.24329742676466	8.33136018255366	0.00016631106111516	DEG3	yes	t.tempo
ENSDARG00000044436|rps6ka4	-0.971072756906027	3.83652460965948	24.9542699695732	0.0000104559188803184	0.000377625360141354	ENSDARG00000044436|rps6ka4	ENSDARG00000044436	rps6ka4	ribosomal protein S6 kinase, polypeptide 4 [Source:ZFIN;Acc:ZDB-GENE-060526-284]	8.09277491161256	15.8853394575055	0.000478471314937704	DEG3	yes	non.spec
ENSDARG00000040948|olig1	-0.601306933513925	3.83544138856221	30.9227569634417	0.00000162333281604054	0.0000960117865590798	ENSDARG00000040948|olig1	ENSDARG00000040948	olig1	oligodendrocyte transcription factor 1 [Source:ZFIN;Acc:ZDB-GENE-050107-2]	11.2795449545962	17.1178637896649	0.000123175067034523	DEG3	no	ad.onset
ENSDARG00000055433|vps26bl	-0.8844722176693	3.83539676329594	17.639682739101	0.000133231529316197	0.00216154278031226	ENSDARG00000055433|vps26bl	ENSDARG00000055433	vps26bl	vacuolar protein sorting 26 homolog B, like [Source:NCBI gene (formerly Entrezgene);Acc:436688]	7.99685812977886	14.7790248334054	0.000414555899338065	DEG3	yes	ad.onset
ENSDARG00000009733|kif21b	-1.18075322119618	3.83041418763449	10.4633297287782	0.00235446977410114	0.0161902281375829	ENSDARG00000009733|kif21b	ENSDARG00000009733	kif21b	kinesin family member 21B [Source:HGNC Symbol;Acc:HGNC:29442]	6.67388931159343	15.180394305111	0.0133986755026997	DEG3	yes	t.tempo
ENSDARG00000076121|smpd1	-0.714331657424456	3.82818561839018	38.3666059659446	0.000000196886026671828	0.0000223792353638423	ENSDARG00000076121|smpd1	ENSDARG00000076121	smpd1	sphingomyelin phosphodiesterase 1 [Source:ZFIN;Acc:ZDB-GENE-110411-222]	9.01855546662853	14.8054610195076	0.0005120299657693	DEG3	yes	ad.onset
ENSDARG00000055300|atxn7l2a	0.626877363352619	3.82431048252631	34.4532707074488	0.000000581084657046255	0.0000481084041647597	ENSDARG00000055300|atxn7l2a	ENSDARG00000055300	atxn7l2a	ataxin 7-like 2a [Source:ZFIN;Acc:ZDB-GENE-060519-13]	19.2342053723435	12.4511951545333	0.00389313207229778	DEG3	yes	ad.onset
ENSDARG00000091618|cltcl1	-0.618777648674344	3.82401445945742	9.45728397616677	0.00366260569200512	0.0218406637580205	ENSDARG00000091618|cltcl1	ENSDARG00000091618	cltcl1		12.3383902713423	18.9486790963025	0.0124485290166019	DEG3	no	ad.onset
ENSDARG00000036993|erbb3b	-1.08021183976768	3.82375601568805	17.0552719244265	0.000165717889544595	0.00250875562923557	ENSDARG00000036993|erbb3b	ENSDARG00000036993	erbb3b	erb-b2 receptor tyrosine kinase 3b [Source:ZFIN;Acc:ZDB-GENE-050107-1]	5.12877890966922	10.8639802301602	0.000270855804909294	DEG3	yes	ad.onset
ENSDARG00000017988|dse	-0.724979221329771	3.81780805640392	21.9731290961082	0.0000283765154283861	0.000768633439647153	ENSDARG00000017988|dse	ENSDARG00000017988	dse	dermatan sulfate epimerase [Source:ZFIN;Acc:ZDB-GENE-041001-202]	7.52964345260206	12.4571984884969	0.0118940939152973	DEG3	no	ad.onset
ENSDARG00000078261|nphp3	-0.758313217720213	3.81778430049529	14.0838586931134	0.000523102071373425	0.00558513436959116	ENSDARG00000078261|nphp3	ENSDARG00000078261	nphp3	nephronophthisis 3 [Source:NCBI gene (formerly Entrezgene);Acc:562601]	7.55827422023304	12.787764378351	0.0172339955281184	DEG3	yes	ad.onset
ENSDARG00000052330|slc4a2b	-1.04746516013922	3.81616169280413	32.2897029697917	0.00000108397922409219	0.00007380536137808	ENSDARG00000052330|slc4a2b	ENSDARG00000052330	slc4a2b	solute carrier family 4 member 2b [Source:ZFIN;Acc:ZDB-GENE-030429-14]	7.96851946426335	16.4785549806207	0.00112269082683437	DEG3	no	t.tempo
ENSDARG00000103026|p3h2	0.589620828593321	3.81612089118062	14.8398624068416	0.000387863411059305	0.0045551245369382	ENSDARG00000103026|p3h2	ENSDARG00000103026	p3h2	prolyl 3-hydroxylase 2 [Source:HGNC Symbol;Acc:HGNC:19317]	17.9807306906091	11.942248793748	0.0465290283118835	DEG3	yes	ad.onset
ENSDARG00000062553|bach1a	-0.691055597981706	3.81593425126306	14.8472348981751	0.000386742656620702	0.00455249267972976	ENSDARG00000062553|bach1a	ENSDARG00000062553	bach1a	BTB and CNC homology 1, basic leucine zipper transcription factor 1 a [Source:ZFIN;Acc:ZDB-GENE-060421-7601]	9.02012686107306	14.5800079585569	0.00360156662821982	DEG3	no	t.tempo
ENSDARG00000098295|efna3b	-0.937102885570264	3.81210526198978	14.638346776274	0.000419860106628899	0.00479730117248609	ENSDARG00000098295|efna3b	ENSDARG00000098295	efna3b	ephrin-A3b [Source:ZFIN;Acc:ZDB-GENE-011108-1]	8.27685727648008	15.866323988785	0.00339091968204421	DEG3	yes	t.tempo
ENSDARG00000063332|shank3a	-1.22868522696049	3.80796916374427	19.6407708602199	0.0000642564656440069	0.00132227177857032	ENSDARG00000063332|shank3a	ENSDARG00000063332	shank3a	SH3 and multiple ankyrin repeat domains 3 [Source:HGNC Symbol;Acc:HGNC:14294]	6.66433541228356	15.6554821155824	0.00333911156036565	DEG3	yes	ad.onset
ENSDARG00000044672|parapinopsinb	1.14988546073887	3.80680980607386	29.9412969268718	0.00000218015104839968	0.000120731920280267	ENSDARG00000044672|parapinopsinb	ENSDARG00000044672	parapinopsinb	parapinopsin b [Source:ZFIN;Acc:ZDB-GENE-030616-134]	29.5534866001233	13.3145810895032	0.0180923157665639	DEG3	yes	ad.onset
ENSDARG00000011909|itpr2	-1.1019840849845	3.80262739463251	12.4789128582435	0.00100346875267452	0.00878652189622245	ENSDARG00000011909|itpr2	ENSDARG00000011909	itpr2	inositol 1,4,5-trisphosphate receptor type 2 [Source:HGNC Symbol;Acc:HGNC:6181]	5.23658431031263	11.2723498319729	0.000546796119490112	DEG3	yes	t.tempo
ENSDARG00000101704|lrrc24	-1.05108903202586	3.80228127549933	28.1725582401797	0.00000375013231200116	0.000183601762701511	ENSDARG00000101704|lrrc24	ENSDARG00000101704	lrrc24	leucine rich repeat containing 24 [Source:HGNC Symbol;Acc:HGNC:28947]	6.34311130089562	13.1608472146393	0.00199397157202899	DEG3	yes	non.spec
ENSDARG00000106631|tmem63bb	-0.875351338315153	3.80006757033216	14.9309809246979	0.000374248425127182	0.0044580644140389	ENSDARG00000106631|tmem63bb	ENSDARG00000106631	tmem63bb	transmembrane protein 63Bb [Source:NCBI gene (formerly Entrezgene);Acc:569678]	10.2318366660529	18.8009388450333	0.014190072369207	DEG3	yes	ad.onset
ENSDARG00000016231|bcap29	-0.613516665141659	3.79862288977147	19.9356945837833	0.0000578387011465073	0.00123508177598197	ENSDARG00000016231|bcap29	ENSDARG00000016231	bcap29	B cell receptor associated protein 29 [Source:ZFIN;Acc:ZDB-GENE-050522-468]	9.74516535221621	14.9233206625977	0.00323973946279264	DEG3	yes	ad.onset
ENSDARG00000043553|ches1	-1.20793835637218	3.79695701962658	17.9260134415513	0.000119829441482254	0.00202821556368392	ENSDARG00000043553|ches1	ENSDARG00000043553	ches1	checkpoint suppressor 1 [Source:ZFIN;Acc:ZDB-GENE-040217-1]	4.70512718968538	10.9175198803188	0.00283082906216132	DEG3	yes	ad.onset
ENSDARG00000053804|osbpl2a	-1.16989530180223	3.79612390058316	15.5141203488957	0.000298215235741216	0.00384802343390567	ENSDARG00000053804|osbpl2a	ENSDARG00000053804	osbpl2a		4.57289145625033	10.3293702942203	0.00796691664984097	DEG3	yes	ad.onset
ENSDARG00000042210|sema3ab	-1.74634397342172	3.7950460756698	30.5903034893747	0.00000179302854084605	0.000104352962384583	ENSDARG00000042210|sema3ab	ENSDARG00000042210	sema3ab	sema domain, immunoglobulin domain (Ig), short basic domain, secreted, (semaphorin) 3Ab [Source:NCBI gene (formerly Entrezgene);Acc:30267]	3.34871622007442	11.3149530970768	0.000631968108943137	DEG3	yes	ad.onset
ENSDARG00000098963|pcdh1g13	-0.621556481461058	3.79203189281518	9.73374766640341	0.0032400758214442	0.0200246760718741	ENSDARG00000098963|pcdh1g13	ENSDARG00000098963	pcdh1g13		7.97548389269053	12.2842951523568	0.00892860482190186	DEG3	yes	ad.onset
ENSDARG00000091408|mtcl1	-1.01899177422494	3.79117242519866	14.4511954190579	0.000452071166968238	0.00504054294445122	ENSDARG00000091408|mtcl1	ENSDARG00000091408	mtcl1		8.08869652158448	16.4002611548456	0.00324732443167691	DEG3	yes	t.tempo
ENSDARG00000098605|slx1b	-0.754854246417355	3.79094072911377	10.330236598692	0.00249457160812243	0.0168331233345277	ENSDARG00000098605|slx1b	ENSDARG00000098605	slx1b	SLX1 homolog B, structure-specific endonuclease subunit [Source:ZFIN;Acc:ZDB-GENE-130530-826]	7.31719093356151	12.3653661036043	0.00465946175769047	DEG3	yes	ad.onset
ENSDARG00000030644|gnai3	-0.878106631073358	3.7903429185726	27.4144787353056	0.00000475276606787922	0.000217052512120268	ENSDARG00000030644|gnai3	ENSDARG00000030644	gnai3	guanine nucleotide binding protein (G protein), alpha inhibiting activity polypeptide 3 [Source:ZFIN;Acc:ZDB-GENE-070713-6]	6.1839593981775	11.3922839276829	0.00341575355697225	DEG3	yes	ad.onset
ENSDARG00000055317|c1ql4b	-1.55817506359579	3.78958366558628	46.1254441860172	0.0000000268368096497183	0.00000552705203695024	ENSDARG00000055317|c1ql4b	ENSDARG00000055317	c1ql4b	complement C1q like 4 [Source:HGNC Symbol;Acc:HGNC:31416]	2.18749874157287	6.49369900727956	0.000685078070062025	DEG3	yes	ad.onset
ENSDARG00000077357|lrrc61	-0.688859491422657	3.7886474838586	10.9011982989782	0.00194936432205939	0.0140937803067322	ENSDARG00000077357|lrrc61	ENSDARG00000077357	lrrc61	leucine rich repeat containing 61 [Source:ZFIN;Acc:ZDB-GENE-060616-245]	9.19392450558784	14.8314138861294	0.00449586414611379	DEG3	yes	ad.onset
ENSDARG00000104793|dgke	-0.758434133779147	3.78673038368714	11.2708540368151	0.00166475685997654	0.0125905131868332	ENSDARG00000104793|dgke	ENSDARG00000104793	dgke	diacylglycerol kinase, epsilon [Source:ZFIN;Acc:ZDB-GENE-090512-7]	8.44830937478942	14.3097838980684	0.0174927398043631	DEG3	yes	ad.onset
ENSDARG00000018653|acot7	-0.665180292132124	3.7863551523651	21.2321701791236	0.0000366567990803922	0.000910755167580632	ENSDARG00000018653|acot7	ENSDARG00000018653	acot7	acyl-CoA thioesterase 7 [Source:ZFIN;Acc:ZDB-GENE-040912-42]	12.1030576129	19.194223965908	0.0000439577963268267	DEG3	no	ad.onset
ENSDARG00000054754|hs6st1a	-0.660243936067076	3.78336961908866	12.7240178008136	0.000907073512508092	0.00816923452537104	ENSDARG00000054754|hs6st1a	ENSDARG00000054754	hs6st1a	heparan sulfate 6-O-sulfotransferase 1a [Source:ZFIN;Acc:ZDB-GENE-050524-1]	7.58869577477443	11.99949483513	0.00214251864335204	DEG3	yes	non.spec
ENSDARG00000025024|pnoca	-0.741209445291465	3.78242098048118	18.4483733418577	0.0000989017248487514	0.00177439235653771	ENSDARG00000025024|pnoca	ENSDARG00000025024	pnoca		9.0558255446836	15.1519128994103	0.00301886572901315	DEG3	yes	ad.onset
ENSDARG00000075165|zc3h6	-0.614465796010284	3.77436521841195	11.1370026505349	0.00176237662996834	0.013101605616874	ENSDARG00000075165|zc3h6	ENSDARG00000075165	zc3h6		9.18439129465267	14.0726208401135	0.00196407903933967	DEG3	no	ad.onset
ENSDARG00000078317|si:dkey-175m17.7	-0.891704649985679	3.77331406784305	9.27573225199284	0.00397157901659705	0.0230649613361917	ENSDARG00000078317|si:dkey-175m17.7	ENSDARG00000078317	si:dkey-175m17.7		5.46196094926484	10.1474122333859	0.00578281454140011	DEG3	yes	non.spec
ENSDARG00000061014|kcnj5	-0.672310234041012	3.76891205902664	8.60882865690865	0.00536630213676906	0.0285683078932461	ENSDARG00000061014|kcnj5	ENSDARG00000061014	kcnj5	potassium inwardly rectifying channel subfamily J member 5 [Source:HGNC Symbol;Acc:HGNC:6266]	10.1365038009772	16.166667724122	0.00498957321060826	DEG3	yes	ad.onset
ENSDARG00000018825|tmem248	-0.609104550191382	3.76832518789947	16.088063128406	0.000239105889913146	0.00326136769383449	ENSDARG00000018825|tmem248	ENSDARG00000018825	tmem248	transmembrane protein 248 [Source:NCBI gene (formerly Entrezgene);Acc:541403]	7.82305211484725	11.945296215537	0.00164762409006117	DEG3	yes	ad.onset
ENSDARG00000018820|flncb	-0.73453524191364	3.7679596280635	19.6594662259901	0.0000638282252611379	0.00131672133568506	ENSDARG00000018820|flncb	ENSDARG00000018820	flncb	filamin C [Source:HGNC Symbol;Acc:HGNC:3756]	7.44103350130138	12.3879716076879	0.0118433433817333	DEG3	no	t.tempo
ENSDARG00000003251|zbtb22b	-0.827098613673827	3.76765292069125	14.7961588320872	0.000394577765757422	0.00460018481856609	ENSDARG00000003251|zbtb22b	ENSDARG00000003251	zbtb22b	zinc finger and BTB domain containing 22b [Source:ZFIN;Acc:ZDB-GENE-010110-4]	5.76994321895774	10.2527985957927	0.00643036005403859	DEG3	yes	ad.onset
ENSDARG00000007560|sema3bl	-0.861168738877847	3.76741531993916	17.4711671552962	0.00014184787260839	0.00225525212995087	ENSDARG00000007560|sema3bl	ENSDARG00000007560	sema3bl	sema domain, immunoglobulin domain (Ig), short basic domain, secreted, (semaphorin) 3bl [Source:ZFIN;Acc:ZDB-GENE-030131-2956]	7.01718728920125	12.7662199157975	0.00268445273241259	DEG3	yes	ad.onset
ENSDARG00000074626|pidd1	0.611191963515264	3.76644788341359	9.94500719702233	0.00295213069689641	0.0188006892324709	ENSDARG00000074626|pidd1	ENSDARG00000074626	pidd1		24.6282753027398	16.1289069299401	0.0167617650689675	DEG3	yes	non.spec
ENSDARG00000086100|cd302	-1.08796051865253	3.76535214918906	49.1135471736018	0.0000000130676025828597	0.00000322784768638954	ENSDARG00000086100|cd302	ENSDARG00000086100	cd302		5.73347984145972	12.2107944728883	0.00043252943292359	DEG3	yes	ad.onset
ENSDARG00000045391|cd226	-0.726174584727947	3.76252820406857	28.8601741851183	0.00000303200126207247	0.000154830884120586	ENSDARG00000045391|cd226	ENSDARG00000045391	cd226	CD226 molecule [Source:ZFIN;Acc:ZDB-GENE-070112-1322]	11.5615631823393	19.1384712508594	0.00251066409265931	DEG3	yes	ad.onset
ENSDARG00000060597|zgc:158659	-0.95921196899151	3.76111792429442	9.55179242472035	0.00351194759711693	0.0212421684757655	ENSDARG00000060597|zgc:158659	ENSDARG00000060597	zgc:158659	zgc:158659 [Source:ZFIN;Acc:ZDB-GENE-070112-492]	7.04780093348013	13.7257064120768	0.0169581156674751	DEG3	yes	non.spec
ENSDARG00000076292|tns2a	-1.18937294770832	3.76086614838835	26.8513731383642	0.00000567753796409083	0.00024778326806505	ENSDARG00000076292|tns2a	ENSDARG00000076292	tns2a		4.82225272676041	11.0402990045723	0.00625295357944392	DEG3	yes	t.tempo
ENSDARG00000077229|ano8b	-0.951370219547475	3.75938186226626	11.1478377505239	0.00175425382294242	0.0130612504534584	ENSDARG00000077229|ano8b	ENSDARG00000077229	ano8b	anoctamin 8 [Source:HGNC Symbol;Acc:HGNC:29329]	6.16868847457887	11.945811722037	0.0018193773752193	DEG3	yes	t.tempo
ENSDARG00000102198|si:ch73-233f7.3	-1.03726543494293	3.75760404186936	14.6622540961651	0.000415922909555806	0.00476104681034942	ENSDARG00000102198|si:ch73-233f7.3	ENSDARG00000102198	si:ch73-233f7.3		7.04260682470244	14.4861295684978	0.00482900424774973	DEG3	yes	ad.onset
ENSDARG00000068572|slc16a1b	-0.761130743310572	3.75597350790603	11.0226436220244	0.00185057363010958	0.0135642432271676	ENSDARG00000068572|slc16a1b	ENSDARG00000068572	slc16a1b	solute carrier family 16 member 1b [Source:ZFIN;Acc:ZDB-GENE-030515-5]	4.35445503538848	7.39762194716073	0.0020191494214254	DEG3	yes	t.tempo
ENSDARG00000018162|ctnnal1	-0.772009503129583	3.75557275043066	17.4905836707815	0.00014082589613864	0.00224470127045278	ENSDARG00000018162|ctnnal1	ENSDARG00000018162	ctnnal1	catenin (cadherin-associated protein), alpha-like 1 [Source:ZFIN;Acc:ZDB-GENE-060503-507]	7.58447774167706	12.9746196644615	0.00877561206709254	DEG3	yes	ad.onset
ENSDARG00000056985|tpte	-0.696661359575984	3.75515354302123	16.4459634666762	0.000208602418942381	0.00296820450441869	ENSDARG00000056985|tpte	ENSDARG00000056985	tpte	transmembrane phosphatase with tensin homology [Source:ZFIN;Acc:ZDB-GENE-030131-5503]	4.89617158022427	7.93381973599503	0.021831075857018	DEG3	no	ad.onset
ENSDARG00000057465|gfpt1	-0.870209984200325	3.75339252437383	16.1609883851598	0.000232530056070883	0.00319440407788666	ENSDARG00000057465|gfpt1	ENSDARG00000057465	gfpt1	glutamine--fructose-6-phosphate transaminase 1 [Source:ZFIN;Acc:ZDB-GENE-070423-1]	7.12689899587903	13.0484982872167	0.00313948411893887	DEG3	yes	ad.onset
ENSDARG00000099124|f3a	-0.78367086312104	3.75146255500028	27.4961102051078	0.00000463242692054613	0.000213382770536062	ENSDARG00000099124|f3a	ENSDARG00000099124	f3a	coagulation factor IIIa [Source:ZFIN;Acc:ZDB-GENE-071119-5]	6.89413246240526	11.8863053786054	0.00553432004161284	DEG3	yes	ad.onset
ENSDARG00000077761|nlgn4xb	-1.09495201391717	3.75124187954494	10.6270899281664	0.00219341620499816	0.0153971638953674	ENSDARG00000077761|nlgn4xb	ENSDARG00000077761	nlgn4xb	neuroligin 4 X-linked b [Source:ZFIN;Acc:ZDB-GENE-100309-1]	4.52531485544144	9.68684676358224	0.00222149226010162	DEG3	yes	non.spec
ENSDARG00000005126|large1	-1.07274226388308	3.74543276160283	15.8037905073775	0.000266667644062116	0.00353852912142062	ENSDARG00000005126|large1	ENSDARG00000005126	large1	LARGE xylosyl- and glucuronyltransferase 1 [Source:ZFIN;Acc:ZDB-GENE-061204-1]	5.42357646420644	11.4371518661478	0.00433386626151594	DEG3	yes	t.tempo
ENSDARG00000117093|dipk1b	-0.859964093741094	3.73981663435989	19.6504860110997	0.0000640335526940642	0.00131877366374883	ENSDARG00000117093|dipk1b	ENSDARG00000117093	dipk1b	divergent protein kinase domain 1B [Source:ZFIN;Acc:ZDB-GENE-080721-1]	8.12568447981709	14.758155007566	0.000247812265553341	DEG3	yes	non.spec
ENSDARG00000098211|wrn	-0.643730467359576	3.73695796836985	12.5250006066747	0.000984550203019855	0.00864906969610695	ENSDARG00000098211|wrn	ENSDARG00000098211	wrn	WRN RecQ like helicase [Source:HGNC Symbol;Acc:HGNC:12791]	9.10865315113214	14.2338922384057	0.00264047813314182	DEG3	yes	ad.onset
ENSDARG00000045415|gnal	-0.662901999469033	3.73667524612285	11.0772658982245	0.0018078792677317	0.0133448908032802	ENSDARG00000045415|gnal	ENSDARG00000045415	gnal	guanine nucleotide binding protein (G protein), alpha activating activity polypeptide, olfactory type [Source:ZFIN;Acc:ZDB-GENE-041114-26]	7.83204502274502	12.4151552567025	0.0102013973166566	DEG3	yes	ad.onset
ENSDARG00000078864|lats2	-1.16930244911855	3.73425128375967	20.5334712765338	0.0000468091616655911	0.00106723175544971	ENSDARG00000078864|lats2	ENSDARG00000078864	lats2	large tumor suppressor kinase 2 [Source:ZFIN;Acc:ZDB-GENE-050119-6]	3.38899091681841	7.6410673644139	0.000472775048028708	DEG3	yes	ad.onset
ENSDARG00000053890|tmem62	-0.79580532274097	3.73349698917342	15.0469390301756	0.000357645626543575	0.0043306749336569	ENSDARG00000053890|tmem62	ENSDARG00000053890	tmem62	transmembrane protein 62 [Source:HGNC Symbol;Acc:HGNC:26269]	9.03391208627192	15.7064203285716	0.00605360987391259	DEG3	yes	ad.onset
ENSDARG00000041060|lgals9l3	-0.805062818740517	3.7333161158654	20.3613360746144	0.0000497382498077564	0.00111263661149846	ENSDARG00000041060|lgals9l3	ENSDARG00000041060	lgals9l3	lectin, galactoside-binding, soluble, 9 (galectin 9)-like 3 [Source:ZFIN;Acc:ZDB-GENE-040718-159]	6.65907880653633	11.6488535895623	0.0408594357969369	DEG3	no	ad.onset
ENSDARG00000060893|col8a2	-1.14744060401684	3.73038631562222	44.8413337832263	0.000000036847046240502	0.00000681687732237404	ENSDARG00000060893|col8a2	ENSDARG00000060893	col8a2	collagen, type VIII, alpha 2 [Source:ZFIN;Acc:ZDB-GENE-060503-488]	2.37184968631169	5.25659428415665	0.000718795058049032	DEG3	no	ad.onset
ENSDARG00000074248|tmem237b	0.742941439099106	3.72888544757998	28.9041176385341	0.00000299131435517302	0.000153066845443351	ENSDARG00000074248|tmem237b	ENSDARG00000074248	tmem237b	transmembrane protein 237b [Source:NCBI gene (formerly Entrezgene);Acc:447898]	11.8774187843097	7.09806089302391	0.00208159611459706	DEG3	yes	ad.onset
ENSDARG00000057751|zbtb47a	-0.625674884336995	3.72655572940491	13.5204261603336	0.000655803611995191	0.00652139904665609	ENSDARG00000057751|zbtb47a	ENSDARG00000057751	zbtb47a		17.088447957794	26.3708325188054	0.0022424608156576	DEG3	no	ad.onset
ENSDARG00000073914|fam163ba	-0.809477869880416	3.72612235557907	7.33887078449943	0.00967488109347859	0.0437167791204871	ENSDARG00000073914|fam163ba	ENSDARG00000073914	fam163ba	family with sequence similarity 163 member B [Source:HGNC Symbol;Acc:HGNC:33277]	9.18279767561187	16.1190261936898	0.00749965215784591	DEG3	no	t.tempo
ENSDARG00000076393|tmem65	-0.85555047032211	3.72574622331972	23.7135788700294	0.0000157477311693188	0.000510316593939434	ENSDARG00000076393|tmem65	ENSDARG00000076393	tmem65	transmembrane protein 65 [Source:NCBI gene (formerly Entrezgene);Acc:100005403]	8.75858037910846	15.8605235123846	0.000379213198769321	DEG3	yes	ad.onset
ENSDARG00000093359|inpp5jb	-1.21432124908294	3.72561398832901	11.4534950573787	0.00154067297106946	0.011882875406701	ENSDARG00000093359|inpp5jb	ENSDARG00000093359	inpp5jb	inositol polyphosphate-5-phosphatase J [Source:HGNC Symbol;Acc:HGNC:8956]	3.92580032188548	9.14060847178075	0.00201835590919068	DEG3	yes	t.tempo
ENSDARG00000025615|prr15la	0.933626541422713	3.72463826965122	49.8771186477715	0.0000000109148895249243	0.00000302221163290125	ENSDARG00000025615|prr15la	ENSDARG00000025615	prr15la	proline rich 15 like a [Source:NCBI gene (formerly Entrezgene);Acc:445084]	31.0064605672208	16.2261479758483	0.0041622760450875	DEG3	yes	ad.onset
ENSDARG00000002026|qkib	-1.06646154288927	3.72261546456256	14.7281160398412	0.000405276158837433	0.00468462744429026	ENSDARG00000002026|qkib	ENSDARG00000002026	qkib	QKI, KH domain containing RNA binding [Source:HGNC Symbol;Acc:HGNC:21100]	5.58163285618195	11.7226152852783	0.00469366741087281	DEG3	no	t.tempo
ENSDARG00000044574|rbms3	-0.630433672804312	3.72240330155689	7.86253391711686	0.00756686816857411	0.036565125995902	ENSDARG00000044574|rbms3	ENSDARG00000044574	rbms3	RNA binding motif, single stranded interacting protein [Source:ZFIN;Acc:ZDB-GENE-060929-244]	6.85939618071901	10.6393083656298	0.0191920620549848	DEG3	no	t.tempo
ENSDARG00000077710|nlgn1	-1.06752079929988	3.72180324659621	16.0892766643438	0.000238994876180028	0.00326136769383449	ENSDARG00000077710|nlgn1	ENSDARG00000077710	nlgn1	neuroligin 1 [Source:ZFIN;Acc:ZDB-GENE-090918-1]	6.11062867344652	12.8200227274657	0.00156532367993865	DEG3	yes	t.tempo
ENSDARG00000075188|adamts10	-0.802269191713971	3.72088563458668	9.31661075188848	0.00389967662116928	0.0227948552724692	ENSDARG00000075188|adamts10	ENSDARG00000075188	adamts10	ADAM metallopeptidase with thrombospondin type 1 motif, 10 [Source:ZFIN;Acc:ZDB-GENE-081104-414]	12.9071825213918	22.5229470715251	0.000213776079039984	DEG3	no	adamts10
ENSDARG00000101478|plppr2a	-0.622413642393271	3.72070466219977	7.50568144543139	0.00894251438767872	0.0414020045841584	ENSDARG00000101478|plppr2a	ENSDARG00000101478	plppr2a	phospholipid phosphatase related 2a [Source:ZFIN;Acc:ZDB-GENE-040426-1171]	9.66289180402102	14.8821133294813	0.000962252778232814	DEG3	no	plppr2a
ENSDARG00000036546|pdxkb	-1.13023254941797	3.71954116260823	9.95663347319968	0.00293709236312374	0.0187365932900115	ENSDARG00000036546|pdxkb	ENSDARG00000036546	pdxkb	pyridoxal (pyridoxine, vitamin B6) kinase b [Source:ZFIN;Acc:ZDB-GENE-030616-521]	6.53134035948452	14.3206291229727	0.00707276403707397	DEG3	yes	non.spec
ENSDARG00000070338|hoxc4a	-0.726894923727828	3.71520911998057	14.6972844101167	0.00041022398779299	0.00472620516680597	ENSDARG00000070338|hoxc4a	ENSDARG00000070338	hoxc4a	homeobox C4a [Source:ZFIN;Acc:ZDB-GENE-990415-112]	3.98076824511577	6.58397236949936	0.00585502908575806	DEG3	no	ad.onset
ENSDARG00000074414|sema4ba	-1.05553634997223	3.71361114458066	14.8952060096892	0.000379532944315848	0.00449736613045693	ENSDARG00000074414|sema4ba	ENSDARG00000074414	sema4ba	sema domain, immunoglobulin domain (Ig), transmembrane domain (TM) and short cytoplasmic domain, (semaphorin) 4Ba [Source:ZFIN;Acc:ZDB-GENE-070705-31]	5.01534617790948	10.4513588414977	0.00173783117726432	DEG3	yes	non.spec
ENSDARG00000069995|dpy19l1l	-0.812273498238848	3.7124065387236	17.9103213550799	0.000120525913573633	0.00203147428609834	ENSDARG00000069995|dpy19l1l	ENSDARG00000069995	dpy19l1l	dpy-19-like 1, like (H. sapiens) [Source:ZFIN;Acc:ZDB-GENE-030521-11]	8.86569338115062	15.5785870084114	0.000176195396627309	DEG3	yes	ad.onset
ENSDARG00000061644|ensab	-0.879525293503859	3.71222000792945	16.3932454006239	0.000212825397638327	0.00300317605274469	ENSDARG00000061644|ensab	ENSDARG00000061644	ensab	endosulfine alpha b [Source:ZFIN;Acc:ZDB-GENE-060526-294]	8.58304633831503	15.8157611898137	0.0127181124267748	DEG3	yes	ad.onset
ENSDARG00000014386|galnt6	-1.37678487132391	3.71168155839886	25.5687530759281	0.00000856223664505269	0.000331836605279491	ENSDARG00000014386|galnt6	ENSDARG00000014386	galnt6	UDP-N-acetyl-alpha-D-galactosamine:polypeptide N-acetylgalactosaminyltransferase 6 (GalNAc-T6) [Source:ZFIN;Acc:ZDB-GENE-040426-2272]	3.88444555814724	10.1073233629716	0.0000504569858761621	DEG3	yes	ad.onset
ENSDARG00000045557|socs2	-0.962409894205785	3.71106007790915	25.5732319659818	0.00000854983742126943	0.000331836605279491	ENSDARG00000045557|socs2	ENSDARG00000045557	socs2	suppressor of cytokine signaling 2 [Source:ZFIN;Acc:ZDB-GENE-041210-171]	4.20982096620095	8.21743211179432	0.0108025626123643	DEG3	yes	t.tempo
ENSDARG00000071213|rgl3a	0.61943073243251	3.70702434134558	9.35819699337145	0.00382794399235024	0.0225035065556424	ENSDARG00000071213|rgl3a	ENSDARG00000071213	rgl3a		21.4913123412367	13.985949229865	0.00882536765950392	DEG3	yes	ad.onset
ENSDARG00000009313|napsa	-0.652349577968114	3.70645724001634	10.067469720773	0.00279773438804711	0.0181461630000998	ENSDARG00000009313|napsa	ENSDARG00000009313	napsa	napsin A aspartic peptidase [Source:ZFIN;Acc:ZDB-GENE-030131-8690]	8.6238560165433	13.5599844976067	0.0158053751829996	DEG3	no	ad.onset
ENSDARG00000045747|cped1	-0.658194024115809	3.70632138096674	16.0427940803211	0.000243286087046984	0.00330032078890084	ENSDARG00000045747|cped1	ENSDARG00000045747	cped1	cadherin like and PC-esterase domain containing 1 [Source:HGNC Symbol;Acc:HGNC:26159]	5.20208775116458	8.21611541714682	0.0221159150195271	DEG3	no	ad.onset
ENSDARG00000056615|cybb	0.645632233042303	3.70594777520912	16.5668315035995	0.000199249544309191	0.00287766743359736	ENSDARG00000056615|cybb	ENSDARG00000056615	cybb	cytochrome b-245, beta polypeptide (chronic granulomatous disease) [Source:ZFIN;Acc:ZDB-GENE-040426-1380]	25.6567756585749	16.3979604204879	0.0554541390525702	DEG3	no	ad.onset
ENSDARG00000103956|si:dkey-17o15.2	0.77565575692988	3.70298562688933	30.7096753656041	0.00000173005136829297	0.000101442070818496	ENSDARG00000103956|si:dkey-17o15.2	ENSDARG00000103956	si:dkey-17o15.2		18.9932377216813	11.0907574126978	0.00668953084814693	DEG3	no	ad.onset
ENSDARG00000012892|ammecr1	-0.84244462740134	3.70250956093087	12.8558870683053	0.000859299846810596	0.00785825768165874	ENSDARG00000012892|ammecr1	ENSDARG00000012892	ammecr1	AMMECR nuclear protein 1 [Source:ZFIN;Acc:ZDB-GENE-040426-1533]	6.71922912230983	12.0644645326518	0.000737847515933326	DEG3	yes	t.tempo
ENSDARG00000005789|enpp1	-0.624220122000035	3.70249405547482	11.6665078515446	0.00140818813007968	0.01114741048335	ENSDARG00000005789|enpp1	ENSDARG00000005789	enpp1	ectonucleotide pyrophosphatase/phosphodiesterase 1 [Source:ZFIN;Acc:ZDB-GENE-040724-172]	6.62799464006722	10.2284083620444	0.0051493062951161	DEG3	no	ad.onset
ENSDARG00000055966|cflara	-0.656629574868486	3.70239863079254	25.1496630380006	0.00000981017754134432	0.000365549859467203	ENSDARG00000055966|cflara	ENSDARG00000055966	cflara	CASP8 and FADD-like apoptosis regulator a [Source:ZFIN;Acc:ZDB-GENE-030826-3]	7.16243316247126	11.3040138533686	0.00288871107651227	DEG3	yes	ad.onset
ENSDARG00000078717|itga8	-1.39971400874966	3.69930513462801	76.798706688097	0.0000000000433790887746623	0.0000000470002996636775	ENSDARG00000078717|itga8	ENSDARG00000078717	itga8	integrin subunit alpha 8 [Source:HGNC Symbol;Acc:HGNC:6144]	4.80297589275106	12.6831035822814	0.000266006090045495	DEG3	yes	ad.onset
ENSDARG00000034173|prkcq	-0.761888910024909	3.69924326989867	15.1721252559822	0.00034058884419509	0.00417896307106925	ENSDARG00000034173|prkcq	ENSDARG00000034173	prkcq	protein kinase C, theta [Source:ZFIN;Acc:ZDB-GENE-041210-195]	11.3084675190328	19.1981196114142	0.0163017554926527	DEG3	yes	ad.onset
ENSDARG00000105114|crebrf	-0.861320854657355	3.69868708612256	9.1608670503526	0.00418124754059312	0.0238659554984718	ENSDARG00000105114|crebrf	ENSDARG00000105114	crebrf	CREB3 regulatory factor [Source:HGNC Symbol;Acc:HGNC:24050]	4.72164254454593	8.58799937078423	0.000235656542166701	DEG3	yes	t.tempo
ENSDARG00000055838|mettl16	0.604657476143656	3.69594654134274	27.8307315096813	0.00000417155463165416	0.00019809913287378	ENSDARG00000055838|mettl16	ENSDARG00000055838	mettl16	methyltransferase 16, N6-methyladenosin [Source:ZFIN;Acc:ZDB-GENE-040801-130]	16.9114468559624	11.1238633914653	0.0142636728515205	DEG3	no	ad.onset
ENSDARG00000099368|slc25a42	-0.819525613430134	3.69308384418242	27.9724258729034	0.00000399113658247953	0.00019200603018415	ENSDARG00000099368|slc25a42	ENSDARG00000099368	slc25a42	solute carrier family 25 member 42 [Source:NCBI gene (formerly Entrezgene);Acc:751743]	6.83905494330534	12.0922567832831	0.00797796058819164	DEG3	yes	ad.onset
ENSDARG00000089800|prr7	-0.793562450808349	3.69274962346122	22.2946736408947	0.0000254181439680136	0.00071170803110438	ENSDARG00000089800|prr7	ENSDARG00000089800	prr7		9.60706838897769	16.6623216553769	0.00374052182935409	DEG3	no	ad.onset
ENSDARG00000079468|rhobtb1	-1.30631256981917	3.69233677495599	20.6941699393515	0.0000442379463723492	0.00102549732427809	ENSDARG00000079468|rhobtb1	ENSDARG00000079468	rhobtb1	Rho related BTB domain containing 1 [Source:HGNC Symbol;Acc:HGNC:18738]	5.86227979989609	14.5297595279576	0.000159690477777822	DEG3	yes	ad.onset
ENSDARG00000031540|tmem200a	-0.827788192035198	3.69101979282072	12.59984061954	0.000954626495500323	0.00845090311469558	ENSDARG00000031540|tmem200a	ENSDARG00000031540	tmem200a	transmembrane protein 200A [Source:NCBI gene (formerly Entrezgene);Acc:556369]	6.66348861441109	11.8329189359125	0.00076862405697059	DEG3	no	t.tempo
ENSDARG00000016939|itgb2	-0.988567518685404	3.69063924844559	13.3639237054632	0.000698651585972455	0.00680093653220062	ENSDARG00000016939|itgb2	ENSDARG00000016939	itgb2		9.99535900931043	19.8474197242764	0.0067890121593438	DEG3	no	ad.onset
ENSDARG00000098438|slc6a6b	-1.2207848452922	3.69060954362671	43.0801952824916	0.0000000573677613900748	0.00000934769054585408	ENSDARG00000098438|slc6a6b	ENSDARG00000098438	slc6a6b	solute carrier family 6 member 6b [Source:ZFIN;Acc:ZDB-GENE-030131-3077]	7.43397486277186	17.3504167312002	0.000272083491057394	DEG3	yes	t.tempo
ENSDARG00000063140|exd3	-0.717026640203873	3.68995594598317	15.9411950858414	0.000252950315061726	0.0033926382407633	ENSDARG00000063140|exd3	ENSDARG00000063140	exd3		9.73864961682281	16.0345398045995	0.00830157229090461	DEG3	no	t.tempo
ENSDARG00000052827|top3a	0.619412933291965	3.68097911860294	32.9424883486218	0.000000896311895014134	0.0000636054809413789	ENSDARG00000052827|top3a	ENSDARG00000052827	top3a	DNA topoisomerase III alpha [Source:HGNC Symbol;Acc:HGNC:11992]	19.4789406298597	12.6754099825534	0.00224001771552931	DEG3	no	ad.onset
ENSDARG00000070228|cdk6	-1.02705023481541	3.67919306948141	9.97707221710382	0.00291085160828842	0.0186122476525238	ENSDARG00000070228|cdk6	ENSDARG00000070228	cdk6	cyclin-dependent kinase 6 [Source:ZFIN;Acc:ZDB-GENE-060503-786]	4.3992703272813	8.98483151344528	0.00795821918936574	DEG3	yes	t.tempo
ENSDARG00000091801|serpinb14	-0.90225504672233	3.67347230751109	7.94961412380304	0.00726662676838503	0.0354928143998736	ENSDARG00000091801|serpinb14	ENSDARG00000091801	serpinb14		4.24901084007011	7.9530515032698	0.000402956477175772	DEG3	no	ad.onset
ENSDARG00000020600|rnf144aa	-0.691276794222864	3.67210503113874	10.151340162536	0.00269694154149226	0.0177048954725994	ENSDARG00000020600|rnf144aa	ENSDARG00000020600	rnf144aa	ring finger protein 144aa [Source:NCBI gene (formerly Entrezgene);Acc:570968]	6.92311790922396	11.2044989830604	0.0283859822990954	DEG3	no	ad.onset
ENSDARG00000061976|sema6bb	-0.795371234816759	3.67184060468771	7.49761882026269	0.00897651776146111	0.0414811846639739	ENSDARG00000061976|sema6bb	ENSDARG00000061976	sema6bb		6.83546133755813	11.8819589120404	0.00877319435710434	DEG3	yes	t.tempo
ENSDARG00000087247|kcnab2a	-0.995675051496249	3.67115283140737	11.5785535645896	0.00146137155176165	0.0114304391305399	ENSDARG00000087247|kcnab2a	ENSDARG00000087247	kcnab2a	potassium voltage-gated channel subfamily A regulatory beta subunit 2 [Source:HGNC Symbol;Acc:HGNC:6229]	6.35194301975581	12.6850440090445	0.00108754261894501	DEG3	yes	ad.onset
ENSDARG00000103906|pcdh2ab10	-0.992468918416679	3.66953554451345	15.3078929831589	0.000323054433139768	0.00404862060587081	ENSDARG00000103906|pcdh2ab10	ENSDARG00000103906	pcdh2ab10	protocadherin 2 alpha b 10 [Source:ZFIN;Acc:ZDB-GENE-041118-9]	5.92973881841931	11.8265305390803	0.00669817515648763	DEG3	yes	ad.onset
ENSDARG00000087937|cdk4	-0.646878622116071	3.66838941338681	11.1876888326041	0.00172471717601133	0.0129169572082017	ENSDARG00000087937|cdk4	ENSDARG00000087937	cdk4	cyclin-dependent kinase 4 [Source:ZFIN;Acc:ZDB-GENE-060929-974]	4.38259991363067	6.8511525799081	0.0276723241471999	DEG3	no	ad.onset
ENSDARG00000017431|mindy2	-1.00312689720987	3.66467691134357	21.896926310921	0.0000291292552575429	0.000780625507005144	ENSDARG00000017431|mindy2	ENSDARG00000017431	mindy2	MINDY lysine 48 deubiquitinase 2 [Source:NCBI gene (formerly Entrezgene);Acc:570359]	6.03716491626144	12.1098501998609	0.000467897380708513	DEG3	yes	ad.onset
ENSDARG00000021739|klhl24a	-0.950839686447515	3.66153483210919	26.6018119675875	0.00000614605250176242	0.000261777150121382	ENSDARG00000021739|klhl24a	ENSDARG00000021739	klhl24a	kelch-like family member 24a [Source:ZFIN;Acc:ZDB-GENE-061013-572]	3.55342032957009	6.86684111315976	0.00215050473852042	DEG3	yes	ad.onset
ENSDARG00000099524|gbe1b	-0.638243045511067	3.65836821757549	14.4032932489931	0.000460727182519269	0.00510492966620306	ENSDARG00000099524|gbe1b	ENSDARG00000099524	gbe1b	1,4-alpha-glucan branching enzyme 1 [Source:HGNC Symbol;Acc:HGNC:4180]	8.14450701214363	12.6943563608358	0.01238764471421	DEG3	yes	ad.onset
ENSDARG00000063361|si:ch211-1e14.1	-0.905711556378082	3.65745415899907	9.73109916472952	0.00324386909283635	0.0200389731763713	ENSDARG00000063361|si:ch211-1e14.1	ENSDARG00000063361	si:ch211-1e14.1		7.68239073791958	14.4121793221361	0.00485292985961302	DEG3	yes	ad.onset
ENSDARG00000104734|kat2a	-0.788383293284678	3.64862351337305	16.8465747139567	0.000179254390038081	0.00265262434664429	ENSDARG00000104734|kat2a	ENSDARG00000104734	kat2a	K(lysine) acetyltransferase 2A [Source:ZFIN;Acc:ZDB-GENE-080403-11]	9.50956829874507	16.4373813716387	0.00501380767950579	DEG3	yes	ad.onset
ENSDARG00000061936|fbxo10	-0.587583614727419	3.64543628530877	11.3039892423378	0.00164148433229712	0.0124636775017807	ENSDARG00000061936|fbxo10	ENSDARG00000061936	fbxo10	F-box protein 10 [Source:NCBI gene (formerly Entrezgene);Acc:563863]	8.79187075884867	13.221234050738	0.00558510607836592	DEG3	no	ad.onset
ENSDARG00000101131|pbx1b	-1.40807087133697	3.64539277484757	27.5212430606445	0.00000459602349327069	0.000212097973059825	ENSDARG00000101131|pbx1b	ENSDARG00000101131	pbx1b	pre-B-cell leukemia homeobox 1b [Source:ZFIN;Acc:ZDB-GENE-070424-11]	3.80624120336464	10.139565694868	0.00271369101911655	DEG3	yes	t.tempo
ENSDARG00000105099|golga7bb	-0.84824611402188	3.64323780344493	8.12449199454917	0.00670129842063713	0.033476926494139	ENSDARG00000105099|golga7bb	ENSDARG00000105099	golga7bb	golgin A7 family member B [Source:HGNC Symbol;Acc:HGNC:31668]	9.62715330647466	17.3659378836688	0.00900821278220117	DEG3	yes	ad.onset
ENSDARG00000062445|pias1b	-0.586499422399294	3.64261232104637	10.2141784924465	0.00262394648689284	0.017404510634381	ENSDARG00000062445|pias1b	ENSDARG00000062445	pias1b	protein inhibitor of activated STAT 1 [Source:HGNC Symbol;Acc:HGNC:2752]	8.08990241351941	12.1564947998356	0.00217864429562522	DEG3	no	ad.onset
ENSDARG00000100396|pip5k1aa	-0.609989131806093	3.6423140229675	10.5095263643734	0.00230780739810254	0.0159529987130972	ENSDARG00000100396|pip5k1aa	ENSDARG00000100396	pip5k1aa	phosphatidylinositol-4-phosphate 5-kinase, type I, alpha, a [Source:ZFIN;Acc:ZDB-GENE-050522-517]	7.32903777090875	11.1914557043924	0.000637941940471138	DEG3	yes	ad.onset
ENSDARG00000002642|sh3gl1b	-0.68634007136697	3.64089845092965	22.4609691420409	0.0000240169269245092	0.000687143305348759	ENSDARG00000002642|sh3gl1b	ENSDARG00000002642	sh3gl1b	SH3-domain GRB2-like 1b [Source:ZFIN;Acc:ZDB-GENE-031001-6]	7.22972479014815	11.6381099534693	0.000328392398258131	DEG3	yes	ad.onset
ENSDARG00000063040|btbd11b	-0.882887416729255	3.64007076646676	10.6091257033325	0.00221050014287792	0.0154691557316815	ENSDARG00000063040|btbd11b	ENSDARG00000063040	btbd11b	ankyrin repeat and BTB domain containing 3 [Source:HGNC Symbol;Acc:HGNC:23844]	6.53463237902787	12.0639289102458	0.00221684989750188	DEG3	yes	t.tempo
ENSDARG00000062430|gpd2	-0.740838790688995	3.63991833473949	25.726150606123	0.00000813760678659486	0.000319353009640856	ENSDARG00000062430|gpd2	ENSDARG00000062430	gpd2	glycerol-3-phosphate dehydrogenase 2 (mitochondrial) [Source:ZFIN;Acc:ZDB-GENE-030131-4869]	7.02300649002791	11.7518716058625	0.000965271564614697	DEG3	yes	ad.onset
ENSDARG00000041791|mgat4c	-1.132606560916	3.63900138465453	13.9627725964243	0.000549018884006885	0.00579726719892016	ENSDARG00000041791|mgat4c	ENSDARG00000041791	mgat4c	MGAT4 family member C [Source:HGNC Symbol;Acc:HGNC:30871]	4.56684123574449	10.0425029081126	0.0020336772291314	DEG3	yes	ad.onset
ENSDARG00000078022|fyco1b	-0.7524644644343	3.63871069240378	13.3799546211809	0.000694129935752729	0.0067781026641685	ENSDARG00000078022|fyco1b	ENSDARG00000078022	fyco1b	FYVE and coiled-coil domain autophagy adaptor 1 [Source:HGNC Symbol;Acc:HGNC:14673]	7.15284243885235	12.0669625654652	0.011402516918941	DEG3	yes	ad.onset
ENSDARG00000012586|fmnl2a	-0.854127525827542	3.63779963632913	8.58180339912579	0.00543279712831093	0.0288237820816497	ENSDARG00000012586|fmnl2a	ENSDARG00000012586	fmnl2a	formin like 2 [Source:HGNC Symbol;Acc:HGNC:18267]	4.86057200233551	8.80954625689377	0.0943329265221193	DEG3	yes	ad.onset
ENSDARG00000079860|ppp1r16b	-0.923626203941916	3.63768443663395	31.783168354524	0.00000125780336420885	0.0000812032638240532	ENSDARG00000079860|ppp1r16b	ENSDARG00000079860	ppp1r16b	protein phosphatase 1 regulatory subunit 16B [Source:HGNC Symbol;Acc:HGNC:15850]	8.40456741883736	15.961957780188	0.00140098963597392	DEG3	yes	ad.onset
ENSDARG00000075972|csrnp2	-1.04302444693785	3.63563842180079	8.1646354318062	0.00657825003054837	0.0330604702909241	ENSDARG00000075972|csrnp2	ENSDARG00000075972	csrnp2	cysteine and serine rich nuclear protein 2 [Source:HGNC Symbol;Acc:HGNC:16006]	5.9132289824548	12.2137129017116	0.012004775372477	DEG3	yes	t.tempo
ENSDARG00000100679|lrch3	-0.96348747749701	3.63511270100594	12.762412159907	0.000892881483929289	0.00807937784296219	ENSDARG00000100679|lrch3	ENSDARG00000100679	lrch3	leucine rich repeats and calponin homology domain containing 3 [Source:HGNC Symbol;Acc:HGNC:28637]	6.41735385756969	12.5285471638526	0.00142815769542049	DEG3	yes	non.spec
ENSDARG00000077812|slc5a3b	-0.795029816496227	3.63033921284926	21.1357403847909	0.0000379080161971974	0.000928876857064069	ENSDARG00000077812|slc5a3b	ENSDARG00000077812	slc5a3b	solute carrier family 5 member 3 [Source:HGNC Symbol;Acc:HGNC:11038]	7.69167986159104	13.3523784664729	0.000604651696361977	DEG3	yes	ad.onset
ENSDARG00000001169|hsd17b8	0.706536027187791	3.63006027287611	20.9934676205365	0.0000398365914648239	0.000961014384611241	ENSDARG00000001169|hsd17b8	ENSDARG00000001169	hsd17b8	hydroxysteroid (17-beta) dehydrogenase 8 [Source:ZFIN;Acc:ZDB-GENE-010110-1]	19.14899730536	11.728436547631	0.00227915883887904	DEG3	yes	ad.onset
ENSDARG00000086512|prodhb	0.807337202222544	3.62760802725631	13.1394993830615	0.00076531818008093	0.00725988924538134	ENSDARG00000086512|prodhb	ENSDARG00000086512	prodhb		11.8006342585699	6.73430697099288	0.00609488100339055	DEG3	yes	ad.onset
ENSDARG00000039218|gpr101	-0.91681049475133	3.62718581916981	9.77781071624713	0.00317765195959886	0.0197870425959522	ENSDARG00000039218|gpr101	ENSDARG00000039218	gpr101	G protein-coupled receptor 101 [Source:HGNC Symbol;Acc:HGNC:14963]	5.67103193135709	10.7286992823279	0.000770319238085644	DEG3	yes	ad.onset
ENSDARG00000030417|pkd1a	-0.971667745637397	3.62576337848883	10.385861531978	0.00243497347399656	0.0165564908518402	ENSDARG00000030417|pkd1a	ENSDARG00000030417	pkd1a		5.32869649039583	10.4702468881004	0.00810292015013516	DEG3	yes	t.tempo
ENSDARG00000017220|otud7b	-1.86769586782859	3.62522481790539	18.9332565621993	0.0000828988911261462	0.00155912480518005	ENSDARG00000017220|otud7b	ENSDARG00000017220	otud7b	OTU deubiquitinase 7B [Source:ZFIN;Acc:ZDB-GENE-060616-1]	2.72888855198608	10.0455421225331	0.00383186813072172	DEG3	yes	non.spec
ENSDARG00000007398|lrrk1	-1.46849115411097	3.62312289563013	14.7996459726446	0.000394037555806458	0.00460018481856609	ENSDARG00000007398|lrrk1	ENSDARG00000007398	lrrk1	leucine rich repeat kinase 1 [Source:HGNC Symbol;Acc:HGNC:18608]	4.76021720624916	13.2190903110866	0.00266291565230539	DEG3	yes	non.spec
ENSDARG00000098816|kcnc3b	-1.22913512374826	3.61565627629969	16.5991852575067	0.000196821567543975	0.00285328299196966	ENSDARG00000098816|kcnc3b	ENSDARG00000098816	kcnc3b	potassium voltage-gated channel, Shaw-related subfamily, member 3b [Source:ZFIN;Acc:ZDB-GENE-100901-2]	4.40645263496965	10.3523724347127	0.000182060293819871	DEG3	yes	non.spec
ENSDARG00000014775|zgc:113220	-0.69437640496951	3.61504349814522	20.4631199892503	0.00004798375864759	0.00108311165353075	ENSDARG00000014775|zgc:113220	ENSDARG00000014775	zgc:113220	zgc:113220 [Source:ZFIN;Acc:ZDB-GENE-050320-64]	7.01292098126641	11.3599539882659	0.00356137469659624	DEG3	yes	ad.onset
ENSDARG00000061268|ago2	-0.84568636329734	3.61404603401539	7.95122787448219	0.00726118391845804	0.0354928143998736	ENSDARG00000061268|ago2	ENSDARG00000061268	ago2	argonaute RISC catalytic component 2 [Source:ZFIN;Acc:ZDB-GENE-110606-6]	5.29325941738424	9.53397468812141	0.0202603632267124	DEG3	yes	ad.onset
ENSDARG00000062122|klhl5	-1.44900721424384	3.61254009960463	19.0534366436571	0.0000793698276673299	0.00151679149192474	ENSDARG00000062122|klhl5	ENSDARG00000062122	klhl5	kelch-like family member 5 [Source:ZFIN;Acc:ZDB-GENE-080424-7]	3.86059379754363	10.5774066606536	0.00378365452314617	DEG3	yes	non.spec
ENSDARG00000063634|hpse	0.693928011221114	3.60649830911104	15.3071933765271	0.000323142310797634	0.00404862060587081	ENSDARG00000063634|hpse	ENSDARG00000063634	hpse	heparanase [Source:ZFIN;Acc:ZDB-GENE-041111-200]	14.1071651537419	8.7190457505768	0.0227743488300363	DEG3	no	ad.onset
ENSDARG00000087596|si:ch73-95l15.5	-0.622422695655701	3.60515446025494	9.68078160944223	0.0033168364733954	0.0204087814609909	ENSDARG00000087596|si:ch73-95l15.5	ENSDARG00000087596	si:ch73-95l15.5		4.34206161718566	6.6890478689676	0.00481358208193816	DEG3	no	t.tempo
ENSDARG00000001781|tspan11	-0.62695949901542	3.60009663896065	15.0355018778601	0.00035924816772178	0.00434374786008091	ENSDARG00000001781|tspan11	ENSDARG00000001781	tspan11	tetraspanin 11 [Source:ZFIN;Acc:ZDB-GENE-041210-93]	7.75348325322188	11.9933799335486	0.0316206740050185	DEG3	yes	ad.onset
ENSDARG00000015252|st3gal3b	-0.609757289558804	3.59950281680213	10.2869917228586	0.00254197128398378	0.0170216813875697	ENSDARG00000015252|st3gal3b	ENSDARG00000015252	st3gal3b	ST3 beta-galactoside alpha-2,3-sialyltransferase 3b [Source:ZFIN;Acc:ZDB-GENE-050411-13]	7.93217381984363	12.112539478445	0.0176839701765687	DEG3	yes	ad.onset
ENSDARG00000051857|tes	-0.592972907813326	3.59792306726111	22.1910452512998	0.0000263345094444097	0.000728364012602321	ENSDARG00000051857|tes	ENSDARG00000051857	tes	testis derived transcript (3 LIM domains) [Source:ZFIN;Acc:ZDB-GENE-040718-59]	8.7310987327091	13.180080710626	0.0132743104925291	DEG3	no	ad.onset
ENSDARG00000060348|map3k3	-0.687591860314259	3.59553539119709	18.5195608681447	0.0000963621709038007	0.00174136714932757	ENSDARG00000060348|map3k3	ENSDARG00000060348	map3k3	mitogen-activated protein kinase kinase kinase 3 [Source:HGNC Symbol;Acc:HGNC:6855]	6.78437755045848	10.9315910548409	0.000204048814183067	DEG3	no	ad.onset
ENSDARG00000104484|itgb1b	-1.10537666021795	3.59306995901306	21.8981366383006	0.0000291171370439735	0.000780625507005144	ENSDARG00000104484|itgb1b	ENSDARG00000104484	itgb1b	integrin, beta 1b [Source:ZFIN;Acc:ZDB-GENE-030909-10]	4.36880815865117	9.42877022461463	0.0074682691688988	DEG3	yes	ad.onset
ENSDARG00000025875|kctd2	-0.87907206823222	3.59157119080556	12.7132324329124	0.000911102863832983	0.00819663659448301	ENSDARG00000025875|kctd2	ENSDARG00000025875	kctd2	potassium channel tetramerization domain containing 2 [Source:ZFIN;Acc:ZDB-GENE-060825-85]	5.29178601016477	9.7571148140929	0.0026169963939666	DEG3	yes	t.tempo
ENSDARG00000028393|daam2	-0.988925562254127	3.59003495874526	9.74787564267051	0.00321992050379932	0.0199503776615313	ENSDARG00000028393|daam2	ENSDARG00000028393	daam2	dishevelled associated activator of morphogenesis 2 [Source:HGNC Symbol;Acc:HGNC:18143]	6.00843507077288	11.9473498051743	0.00307154167045631	DEG3	yes	ad.onset
ENSDARG00000097790|si:dkey-234i14.6	-1.01544667883062	3.58963509344813	20.6622039578759	0.0000447373300615149	0.00103418762999346	ENSDARG00000097790|si:dkey-234i14.6	ENSDARG00000097790	si:dkey-234i14.6		9.08580300021713	18.3691694461926	0.00092136630022746	DEG3	no	t.tempo
ENSDARG00000063568|syt7a	-0.999502917241225	3.58787137876529	10.2579175723816	0.00257437393955534	0.0171716805604173	ENSDARG00000063568|syt7a	ENSDARG00000063568	syt7a	synaptotagmin 7 [Source:HGNC Symbol;Acc:HGNC:11514]	5.73597814310269	11.4898165447789	0.0119215549610197	DEG3	yes	non.spec
ENSDARG00000031817|trim2a	-1.03497327420454	3.58215350521987	17.944353056478	0.000119020820681251	0.00202043518486156	ENSDARG00000031817|trim2a	ENSDARG00000031817	trim2a	tripartite motif containing 2a [Source:ZFIN;Acc:ZDB-GENE-050327-99]	7.87771030539175	16.1626458580898	0.00158901878563319	DEG3	yes	t.tempo
ENSDARG00000004151|rab23	-0.851015604741164	3.58186012255545	19.3834122264509	0.0000704683520028543	0.00140373407826629	ENSDARG00000004151|rab23	ENSDARG00000004151	rab23	RAB23, member RAS oncogene family [Source:ZFIN;Acc:ZDB-GENE-050522-328]	7.38605297228551	13.3324844636499	0.00276567314825568	DEG3	yes	non.spec
ENSDARG00000062884|map3k2	-1.00948387496814	3.57704466686715	11.0958544772504	0.00179358836919194	0.0132551074022133	ENSDARG00000062884|map3k2	ENSDARG00000062884	map3k2	mitogen-activated protein kinase kinase kinase 2 [Source:HGNC Symbol;Acc:HGNC:6854]	5.16836136948103	10.4357217826423	0.00583060140357433	DEG3	yes	ad.onset
ENSDARG00000068421|ttc9b	-0.742855670021808	3.57287458239162	8.0343599144147	0.00698658258268628	0.0345310666323963	ENSDARG00000068421|ttc9b	ENSDARG00000068421	ttc9b	tetratricopeptide repeat domain 9B [Source:ZFIN;Acc:ZDB-GENE-050419-67]	7.55738629632364	12.6701522491411	0.0149519672333016	DEG3	no	ttc9b
ENSDARG00000038445|spire1b	-0.965847198836591	3.57205665561085	14.3732269548291	0.000466249250695952	0.00514112005634651	ENSDARG00000038445|spire1b	ENSDARG00000038445	spire1b		6.72767594346329	13.1529346355533	0.000720751677429125	DEG3	yes	t.tempo
ENSDARG00000063594|hipk1a	-0.783736576372511	3.56872229165797	8.41316630612599	0.00586800444342103	0.0304266897066276	ENSDARG00000063594|hipk1a	ENSDARG00000063594	hipk1a		7.69503455278479	13.2604450719402	0.0113939618714366	DEG3	yes	t.tempo
ENSDARG00000103679|bmp16	-1.02887568491633	3.5650666102648	37.6989924377894	0.000000235880066957227	0.0000252253696327359	ENSDARG00000103679|bmp16	ENSDARG00000103679	bmp16	bone morphogenetic protein 16 [Source:ZFIN;Acc:ZDB-GENE-100115-1]	3.88062763755936	7.93780551690957	0.00121693268947325	DEG3	yes	ad.onset
ENSDARG00000071501|hs6st1b	-0.602339815452013	3.56352946909944	19.8115426477933	0.0000604541636173435	0.00126931112434125	ENSDARG00000071501|hs6st1b	ENSDARG00000071501	hs6st1b	heparan sulfate 6-O-sulfotransferase 1b [Source:ZFIN;Acc:ZDB-GENE-070103-2]	8.04818634176435	12.2256620516925	0.000417961226852494	DEG3	no	ad.onset
ENSDARG00000076068|crtc1a	-1.23932275160332	3.56094536675622	15.6951609918948	0.00027806565277144	0.00366247149422003	ENSDARG00000076068|crtc1a	ENSDARG00000076068	crtc1a	CREB regulated transcription coactivator 1a [Source:ZFIN;Acc:ZDB-GENE-061027-225]	3.84464557773144	9.11062175413007	0.00304755919212466	DEG3	yes	ad.onset
ENSDARG00000032197|klf12b	-0.890136930747899	3.56078773348854	12.7354189066068	0.000902834555204647	0.00813988318223582	ENSDARG00000032197|klf12b	ENSDARG00000032197	klf12b	Kruppel-like factor 12b [Source:ZFIN;Acc:ZDB-GENE-071004-22]	7.1251006864951	13.2220772896191	0.00122193058976671	DEG3	yes	non.spec
ENSDARG00000098801|sbno2a	-1.56298973305946	3.5607521412615	18.0826609793514	0.000113104340146615	0.00195869364590246	ENSDARG00000098801|sbno2a	ENSDARG00000098801	sbno2a	strawberry notch homolog 2a [Source:ZFIN;Acc:ZDB-GENE-100629-3]	3.70568091751407	10.9927665569769	0.000395477031264745	DEG3	yes	ad.onset
ENSDARG00000099187|purg	-1.09494984076713	3.55588182801238	25.2188217317788	0.00000959176498244815	0.000360620230998984	ENSDARG00000099187|purg	ENSDARG00000099187	purg	purine rich element binding protein G [Source:HGNC Symbol;Acc:HGNC:17930]	9.37773822775566	20.0506882037024	0.00193792241000331	DEG3	yes	non.spec
ENSDARG00000027777|tnfaip3	-1.08121975938947	3.5536304523539	20.9665765979304	0.0000402125476546697	0.000961291516585854	ENSDARG00000027777|tnfaip3	ENSDARG00000027777	tnfaip3	TNF alpha induced protein 3 [Source:HGNC Symbol;Acc:HGNC:11896]	5.03152501786769	10.6699441509387	0.000372333526136732	DEG3	yes	ad.onset
ENSDARG00000042510|acot20	-0.742071633917021	3.55204717307723	18.6420997258575	0.0000921499225799162	0.00168727117611426	ENSDARG00000042510|acot20	ENSDARG00000042510	acot20		7.69796747826567	12.8876358553205	0.00288255513701968	DEG3	yes	ad.onset
ENSDARG00000034643|fhl3a	-0.863867478439934	3.55065551086202	21.5864897714209	0.0000324193485773081	0.000838060338741201	ENSDARG00000034643|fhl3a	ENSDARG00000034643	fhl3a	four and a half LIM domains 3 [Source:HGNC Symbol;Acc:HGNC:3704]	5.80920359708577	10.5855387082981	0.00259509252100346	DEG3	yes	non.spec
ENSDARG00000008472|apex2	0.862598029798661	3.55027717880858	45.4054747568856	0.0000000320378766529383	0.00000609453348237575	ENSDARG00000008472|apex2	ENSDARG00000008472	apex2	APEX nuclease (apurinic/apyrimidinic endonuclease) 2 [Source:ZFIN;Acc:ZDB-GENE-040426-835]	18.5053580589114	10.1774181667118	0.0000298760275403389	DEG3	no	ad.onset
ENSDARG00000100908|lcor	-1.41642027021427	3.54606175693401	11.7711118509809	0.00134758594713527	0.0108154079879584	ENSDARG00000100908|lcor	ENSDARG00000100908	lcor		2.94468146854924	7.89289054730023	0.00244664642010047	DEG3	yes	non.spec
ENSDARG00000019973|stk38a	-0.600855640299565	3.54535739457734	8.72625773578977	0.00508724932998664	0.0274700440527122	ENSDARG00000019973|stk38a	ENSDARG00000019973	stk38a	serine/threonine kinase 38a [Source:ZFIN;Acc:ZDB-GENE-040426-2811]	6.19478081576428	9.41570695022326	0.0178111067709321	DEG3	yes	ad.onset
ENSDARG00000087176|rskra	0.703754076527934	3.54479408420587	21.7248158360537	0.0000309075824808845	0.000810516966982137	ENSDARG00000087176|rskra	ENSDARG00000087176	rskra		9.92763400280578	6.09392804688454	0.0872046849273328	DEG3	no	ad.onset
ENSDARG00000077864|rasgrp3	-0.735812843737405	3.54407330269958	9.39288501800741	0.00376918036776356	0.0222497335821469	ENSDARG00000077864|rasgrp3	ENSDARG00000077864	rasgrp3	RAS guanyl releasing protein 3 (calcium and DAG-regulated) [Source:ZFIN;Acc:ZDB-GENE-070424-82]	9.29254598621674	15.4958636722697	0.00612082784517373	DEG3	no	ad.onset
ENSDARG00000070677|fezf2	0.697031241861293	3.5439663843408	21.9023184501134	0.0000290753080286734	0.000780625507005144	ENSDARG00000070677|fezf2	ENSDARG00000070677	fezf2	FEZ family zinc finger 2 [Source:ZFIN;Acc:ZDB-GENE-001103-3]	18.6266974208474	11.4801340840071	0.00310992943100472	DEG3	yes	non.spec
ENSDARG00000060926|rnf19b	-0.98101960764463	3.54377918963815	11.8371740223273	0.00131073679442749	0.0106154622787524	ENSDARG00000060926|rnf19b	ENSDARG00000060926	rnf19b	ring finger protein 19B [Source:NCBI gene (formerly Entrezgene);Acc:562396]	6.24207012404046	12.3317142791659	0.000203716769754584	DEG3	no	t.tempo
ENSDARG00000033161|sst1.2	-0.598795254961903	3.542908524099	9.92251238785293	0.0029814592267254	0.0189149602673109	ENSDARG00000033161|sst1.2	ENSDARG00000033161	sst1.2	somatostatin 1, tandem duplicate 2 [Source:NCBI gene (formerly Entrezgene);Acc:565781]	10.3344765902302	15.6434483505227	0.0116045918134775	DEG3	no	ad.onset
ENSDARG00000054748|cuedc1b	-0.930859184139661	3.54240775057717	9.85387276704014	0.00307287391807589	0.0193324963490157	ENSDARG00000054748|cuedc1b	ENSDARG00000054748	cuedc1b	CUE domain containing 1b [Source:ZFIN;Acc:ZDB-GENE-070424-29]	5.71133580860311	10.918870677492	0.00716825550436613	DEG3	no	ad.onset
ENSDARG00000061819|wscd2	-0.781440960678393	3.54015246598877	13.5609604586015	0.000645163800746875	0.00646201041584088	ENSDARG00000061819|wscd2	ENSDARG00000061819	wscd2	WSC domain containing 2 [Source:NCBI gene (formerly Entrezgene);Acc:561091]	7.3507513117996	12.6354516131504	0.0031080648705264	DEG3	yes	ad.onset
ENSDARG00000030307|hspa12b	-0.847973048920634	3.53872971848263	33.112081906247	0.000000853361772248895	0.0000616399285925869	ENSDARG00000030307|hspa12b	ENSDARG00000030307	hspa12b	heat shock protein 12B [Source:ZFIN;Acc:ZDB-GENE-070226-1]	6.63047905649064	11.9366188442038	0.000859755675611799	DEG3	no	ad.onset
ENSDARG00000068516|hapln1b	-0.677106368344552	3.53548692307962	13.77089133101	0.000592896180176545	0.00608273890901585	ENSDARG00000068516|hapln1b	ENSDARG00000068516	hapln1b	hyaluronan and proteoglycan link protein 1 [Source:HGNC Symbol;Acc:HGNC:2380]	7.94261323621376	12.7020398617167	0.00164993120513734	DEG3	no	ad.onset
ENSDARG00000074665|cdk14	-1.19564383169517	3.52998252569546	15.1987143747428	0.000337077581053819	0.00415819003050842	ENSDARG00000074665|cdk14	ENSDARG00000074665	cdk14	cyclin-dependent kinase 14 [Source:ZFIN;Acc:ZDB-GENE-080220-44]	5.43879398877957	12.4845676085499	0.00222043132010389	DEG3	yes	ad.onset
ENSDARG00000071082|p4ha1b	0.610187192293007	3.52648075588365	14.9229297093772	0.000375430923037398	0.00446148717314828	ENSDARG00000071082|p4ha1b	ENSDARG00000071082	p4ha1b	prolyl 4-hydroxylase, alpha polypeptide I b [Source:ZFIN;Acc:ZDB-GENE-030131-4089]	19.6241294931209	12.8591526922161	0.0124457877402751	DEG3	no	ad.onset
ENSDARG00000008249|ptchd4	-0.915688135893087	3.52565408083795	9.49653314049758	0.00359922227948501	0.0215970669888674	ENSDARG00000008249|ptchd4	ENSDARG00000008249	ptchd4	patched domain containing 4 [Source:NCBI gene (formerly Entrezgene);Acc:564097]	5.97885141761835	11.2883762582097	0.00357618101312344	DEG3	yes	ad.onset
ENSDARG00000051785|dhx33	-0.695001379530661	3.52528787688773	11.8107584246582	0.00132534198110346	0.0107023727054757	ENSDARG00000051785|dhx33	ENSDARG00000051785	dhx33	DEAH (Asp-Glu-Ala-His) box polypeptide 33 [Source:ZFIN;Acc:ZDB-GENE-131127-77]	7.68424964045365	12.4577138273305	0.0109002092305079	DEG3	yes	ad.onset
ENSDARG00000079453|atp8b4	-0.824645376617962	3.52483254472556	14.300313445071	0.000479932313612522	0.00525710472757101	ENSDARG00000079453|atp8b4	ENSDARG00000079453	atp8b4	ATPase phospholipid transporting 8B4 (putative) [Source:HGNC Symbol;Acc:HGNC:13536]	5.97660892912383	10.5943091933047	0.000499680710136879	DEG3	yes	ad.onset
ENSDARG00000032188|lrrc8aa	-0.904558706815872	3.520034925474	17.8804012209003	0.000121865697091731	0.00203955945288031	ENSDARG00000032188|lrrc8aa	ENSDARG00000032188	lrrc8aa	leucine rich repeat containing 8 VRAC subunit Aa [Source:ZFIN;Acc:ZDB-GENE-030131-5853]	6.9419920261548	13.0187116929417	0.00233588143414117	DEG3	yes	ad.onset
ENSDARG00000096687|rgs7b	-1.01947479647143	3.51924358593183	9.7332759063711	0.00324075114758701	0.0200246760718741	ENSDARG00000096687|rgs7b	ENSDARG00000096687	rgs7b	regulator of G protein signaling 7 [Source:HGNC Symbol;Acc:HGNC:10003]	5.61877332325516	11.4283715651014	0.00764119670915767	DEG3	yes	ad.onset
ENSDARG00000039901|sh3gl2b	-1.0808138771539	3.51916544695419	11.7765974725986	0.00134448484779499	0.0108009549990494	ENSDARG00000039901|sh3gl2b	ENSDARG00000039901	sh3gl2b	SH3 domain containing GRB2 like 2b, endophilin A1 [Source:ZFIN;Acc:ZDB-GENE-170303-2]	5.32325057489281	11.2962109746393	0.0201737883000091	DEG3	yes	t.tempo
ENSDARG00000052020|cmtm4	-1.00357954238091	3.51851166263547	29.4044432588207	0.00000256642992970885	0.000135793001558173	ENSDARG00000052020|cmtm4	ENSDARG00000052020	cmtm4	CKLF-like MARVEL transmembrane domain containing 4 [Source:ZFIN;Acc:ZDB-GENE-040718-195]	5.92216471529095	11.8889663343441	0.00157188036881363	DEG3	yes	ad.onset
ENSDARG00000036626|sema6ba	-1.27015174391281	3.5173072921918	11.8959593065262	0.00127884087793231	0.0104214240281468	ENSDARG00000036626|sema6ba	ENSDARG00000036626	sema6ba	sema domain, transmembrane domain (TM), and cytoplasmic domain, (semaphorin) 6Ba [Source:NCBI gene (formerly Entrezgene);Acc:562398]	3.76269320901197	9.13465299758744	0.00744875401883492	DEG3	yes	t.tempo
ENSDARG00000009459|slc35e4	-0.767129560194053	3.51693090343441	9.30944082606985	0.00391218750213146	0.0228264370295285	ENSDARG00000009459|slc35e4	ENSDARG00000009459	slc35e4	solute carrier family 35 member E4 [Source:ZFIN;Acc:ZDB-GENE-050417-407]	7.08412839095242	12.0840352513873	0.0160498090848556	DEG3	no	ad.onset
ENSDARG00000014348|stk17b	-1.03010604608979	3.51511145837312	16.9195897658969	0.000174390829708938	0.00259606898228598	ENSDARG00000014348|stk17b	ENSDARG00000014348	stk17b	serine/threonine kinase 17b (apoptosis-inducing) [Source:ZFIN;Acc:ZDB-GENE-040426-1499]	4.83412114612677	9.90278093375362	0.00358823637453836	DEG3	yes	ad.onset
ENSDARG00000099096|gabrb4	-0.780968236334994	3.51462752691951	7.24940048032502	0.0100938251564908	0.0451368788572972	ENSDARG00000099096|gabrb4	ENSDARG00000099096	gabrb4		5.86884290273895	10.1039563202988	0.00783971936800378	DEG3	yes	non.spec
ENSDARG00000101019|ext1b	-1.20021455536649	3.51308306504135	15.988123507951	0.000248437169210157	0.00335013758480363	ENSDARG00000101019|ext1b	ENSDARG00000101019	ext1b	exostosin glycosyltransferase 1b [Source:ZFIN;Acc:ZDB-GENE-050211-4]	4.8746034025716	11.2149145314083	0.00546571387154565	DEG3	yes	t.tempo
ENSDARG00000104014|mark1	-0.882734447337305	3.5083610639888	7.36695419065826	0.00954723715958404	0.0432372779279584	ENSDARG00000104014|mark1	ENSDARG00000104014	mark1		5.90852927303014	10.9225743395242	0.0122137179970372	DEG3	no	t.tempo
ENSDARG00000088298|si:ch211-235i11.4	0.81742383654547	3.50681606076787	28.7133534503922	0.00000317220257282083	0.000160055898835752	ENSDARG00000088298|si:ch211-235i11.4	ENSDARG00000088298	si:ch211-235i11.4		18.8933098069322	10.7224656347858	0.000267060038711692	DEG3	no	ad.onset
ENSDARG00000069608|palm2akap2	-1.50093626478061	3.50446383052321	39.1562308398352	0.000000159318392008862	0.0000193638658909967	ENSDARG00000069608|palm2akap2	ENSDARG00000069608	palm2akap2	PALM2 and AKAP2 fusion [Source:ZFIN;Acc:ZDB-GENE-050208-62]	4.06305748812659	11.5374773720063	0.000134277155086933	DEG3	yes	ad.onset
ENSDARG00000074488|ifngr1l	-0.929127836206421	3.50381691167668	10.4144757316181	0.00240490399894562	0.01639677363987	ENSDARG00000074488|ifngr1l	ENSDARG00000074488	ifngr1l	interferon gamma receptor 1-like [Source:ZFIN;Acc:ZDB-GENE-071120-8]	4.49620921946346	8.57212511746856	0.0000348958760015003	DEG3	yes	t.tempo
ENSDARG00000062042|mthfsd	0.609503892098026	3.50188004197906	15.2632494993228	0.000328712849455658	0.00409884532802945	ENSDARG00000062042|mthfsd	ENSDARG00000062042	mthfsd	methenyltetrahydrofolate synthetase domain containing [Source:ZFIN;Acc:ZDB-GENE-030131-3513]	19.1071462295309	12.5208288137021	0.00897655402589021	DEG3	no	t.tempo
ENSDARG00000109823|pdxp	-0.899705614082672	3.49887882058079	15.4022367765389	0.000311431264389797	0.00396755830643309	ENSDARG00000109823|pdxp	ENSDARG00000109823	pdxp	pyridoxal (pyridoxine, vitamin B6) phosphatase [Source:ZFIN;Acc:ZDB-GENE-080723-69]	5.925670298624	11.0732235054605	0.00352613675947947	DEG3	no	t.tempo
ENSDARG00000057879|p3h3	1.05177030631684	3.49801653660828	32.7297621968717	0.000000953412180843862	0.000066551909094199	ENSDARG00000057879|p3h3	ENSDARG00000057879	p3h3	prolyl 3-hydroxylase 3 [Source:HGNC Symbol;Acc:HGNC:19318]	21.3859289010923	10.3173170697888	0.0332536589018927	DEG3	yes	ad.onset
ENSDARG00000002391|tlcd1	-0.715407307887473	3.49796667810809	8.78388988028295	0.00495597095083821	0.0269597895863104	ENSDARG00000002391|tlcd1	ENSDARG00000002391	tlcd1	TLC domain containing 1 [Source:ZFIN;Acc:ZDB-GENE-041010-173]	5.31670005444166	8.73949283850247	0.0266414262181991	DEG3	yes	ad.onset
ENSDARG00000044034|tmem86a	-1.02534488980941	3.49789566935839	9.98175149100804	0.00290487900904259	0.0186064363398341	ENSDARG00000044034|tmem86a	ENSDARG00000044034	tmem86a	transmembrane protein 86A [Source:ZFIN;Acc:ZDB-GENE-050320-81]	3.26971978675479	6.68362904182877	0.00502333636799172	DEG3	yes	ad.onset
ENSDARG00000056926|drd2a	-0.632100668917827	3.4935941952084	7.75957306246091	0.0079389985445649	0.0379020639275585	ENSDARG00000056926|drd2a	ENSDARG00000056926	drd2a	dopamine receptor D2a [Source:ZFIN;Acc:ZDB-GENE-021119-2]	6.28062358951412	9.74696140703134	0.00866905842595383	DEG3	yes	ad.onset
ENSDARG00000104700|acvr2ab	-0.795798026308134	3.49146004028798	9.86672710234623	0.00305553113957891	0.0192567173439186	ENSDARG00000104700|acvr2ab	ENSDARG00000104700	acvr2ab		4.94584976076801	8.60369375042122	0.00544636649167474	DEG3	yes	t.tempo
ENSDARG00000058848|mcoln1b	-0.869447204787646	3.4858521441744	12.3327417859597	0.00106605015153487	0.00915121246167723	ENSDARG00000058848|mcoln1b	ENSDARG00000058848	mcoln1b	mucolipin TRP cation channel 1b [Source:NCBI gene (formerly Entrezgene);Acc:795916]	4.92065722104075	9.00268360032234	0.000659295926890466	DEG3	yes	ad.onset
ENSDARG00000035521|sfrp1a	-0.621461296006566	3.48312092979788	12.7527665172344	0.000896424712477445	0.00809673933850596	ENSDARG00000035521|sfrp1a	ENSDARG00000035521	sfrp1a	secreted frizzled-related protein 1a [Source:ZFIN;Acc:ZDB-GENE-040310-5]	8.38959667547298	12.9082281927498	0.0105671587841178	DEG3	no	sfrp1a
ENSDARG00000055066|zdhhc20a	-0.93299591148587	3.47751724959002	18.1581575669381	0.000110005978597459	0.00192334912095559	ENSDARG00000055066|zdhhc20a	ENSDARG00000055066	zdhhc20a	zinc finger DHHC-type palmitoyltransferase 20a [Source:NCBI gene (formerly Entrezgene);Acc:561776]	6.16034605801607	11.7840971976823	0.00205090233832104	DEG3	yes	ad.onset
ENSDARG00000059362|cavin1b	-1.01211330355936	3.47677725042809	24.3954329439759	0.0000125611033027849	0.00043235178771464	ENSDARG00000059362|cavin1b	ENSDARG00000059362	cavin1b	caveolae associated protein 1b [Source:ZFIN;Acc:ZDB-GENE-030131-5509]	4.61600995095311	9.31883568723958	0.00102206705876212	DEG3	yes	ad.onset
ENSDARG00000078094|lmf2a	-0.591094727528712	3.47564463557001	17.0486543268867	0.000166130191303668	0.00251059088374009	ENSDARG00000078094|lmf2a	ENSDARG00000078094	lmf2a	lipase maturation factor 2a [Source:ZFIN;Acc:ZDB-GENE-080723-47]	5.6758948512337	8.56223297125481	0.00314045550068686	DEG3	yes	ad.onset
ENSDARG00000071904|pcdh2ab1	-1.52990613917965	3.46571749169126	9.64779499117421	0.00336561385310686	0.0206071491939614	ENSDARG00000071904|pcdh2ab1	ENSDARG00000071904	pcdh2ab1	protocadherin 2 alpha b 1 [Source:ZFIN;Acc:ZDB-GENE-041118-1]	4.55389540282996	13.1849333604214	0.0543132208031268	DEG3	yes	non.spec
ENSDARG00000045802|hapln3	-0.875095455595671	3.46457350591621	25.9451457458912	0.00000758320179520528	0.000303328071808211	ENSDARG00000045802|hapln3	ENSDARG00000045802	hapln3	hyaluronan and proteoglycan link protein 3 [Source:ZFIN;Acc:ZDB-GENE-040426-2089]	4.11278927842752	7.55249733988346	0.0013980159999992	DEG3	no	ad.onset
ENSDARG00000057531|pgap3	-1.03561425893753	3.46299301727816	18.8826432645015	0.0000844341352111982	0.00158084045789862	ENSDARG00000057531|pgap3	ENSDARG00000057531	pgap3	post-GPI attachment to proteins phospholipase 3 [Source:NCBI gene (formerly Entrezgene);Acc:100136873]	5.91869239898581	12.1594397899626	0.00094583461347403	DEG3	yes	ad.onset
ENSDARG00000079017|tlnrd1	-0.743323712183914	3.46233536218424	14.7824129496979	0.000396714815180933	0.00461178565911891	ENSDARG00000079017|tlnrd1	ENSDARG00000079017	tlnrd1	talin rod domain containing 1 [Source:HGNC Symbol;Acc:HGNC:13519]	6.67224272982072	11.1748119185936	0.00158426496748325	DEG3	no	ad.onset
ENSDARG00000060095|kcnb1	-0.995146931132697	3.4597003166286	9.7987523280593	0.00314843191575402	0.0196688200903961	ENSDARG00000060095|kcnb1	ENSDARG00000060095	kcnb1	potassium voltage-gated channel subfamily B member 1 [Source:HGNC Symbol;Acc:HGNC:6231]	4.91809350327611	9.81929394029955	0.00108652519836814	DEG3	yes	non.spec
ENSDARG00000091433|abhd17aa	-1.42475362808399	3.45914672665391	25.8147470257201	0.0000079083624560399	0.000312323918232194	ENSDARG00000091433|abhd17aa	ENSDARG00000091433	abhd17aa	abhydrolase domain containing 17A, depalmitoylase a [Source:ZFIN;Acc:ZDB-GENE-030131-840]	3.20403195813161	8.6290264806642	0.00361990160128974	DEG3	yes	non.spec
ENSDARG00000016375|asns	-0.599536497087069	3.45557363772757	9.18064602521816	0.00414432361168489	0.0237362777299902	ENSDARG00000016375|asns	ENSDARG00000016375	asns	asparagine synthetase [Source:ZFIN;Acc:ZDB-GENE-040426-1091]	9.01299207895032	13.6629678176496	0.00129615016723615	DEG3	yes	ad.onset
ENSDARG00000079811|micall1a	-0.814491051531788	3.45512456733358	9.53357319292268	0.00354047194546732	0.0213421772813366	ENSDARG00000079811|micall1a	ENSDARG00000079811	micall1a		5.55277500784918	9.79015298042531	0.0210301091261839	DEG3	yes	ad.onset
ENSDARG00000101432|rab11fip2	-0.955120193098992	3.45398657636206	19.8592269110012	0.0000594352174264385	0.00125813901379718	ENSDARG00000101432|rab11fip2	ENSDARG00000101432	rab11fip2	RAB11 family interacting protein 2 [Source:HGNC Symbol;Acc:HGNC:29152]	6.00989847748544	11.6673311371733	0.000974189452863354	DEG3	yes	ad.onset
ENSDARG00000104538|tmem184a	0.595517880874354	3.45182057209944	7.91947444410129	0.00736908371060542	0.0358484990284491	ENSDARG00000104538|tmem184a	ENSDARG00000104538	tmem184a	transmembrane protein 184a [Source:ZFIN;Acc:ZDB-GENE-040426-2925]	5.55406933100469	3.6743888326681	0.0248039671021402	DEG3	no	ad.onset
ENSDARG00000075567|fbxl20	-0.695987172613244	3.45056879749805	9.67994148567926	0.00331806942704606	0.0204113280972569	ENSDARG00000075567|fbxl20	ENSDARG00000075567	fbxl20	F-box and leucine rich repeat protein 20 [Source:HGNC Symbol;Acc:HGNC:24679]	6.01034847261524	9.7557489384236	0.0146511455498526	DEG3	yes	ad.onset
ENSDARG00000056191|si:ch211-168k14.2	-0.657447053805475	3.44924607345105	13.091937548517	0.000780289334986946	0.00734875669987705	ENSDARG00000056191|si:ch211-168k14.2	ENSDARG00000056191	si:ch211-168k14.2		10.5690224336854	16.6719838517011	0.000689236056777632	DEG3	no	ad.onset
ENSDARG00000058367|abhd14a	-0.645837982365356	3.44771206483676	16.8166636184651	0.000181287781755304	0.00267477295520555	ENSDARG00000058367|abhd14a	ENSDARG00000058367	abhd14a	abhydrolase domain containing 14A [Source:ZFIN;Acc:ZDB-GENE-040426-2428]	7.12577748859738	11.1547685489292	0.000686951092848495	DEG3	yes	ad.onset
ENSDARG00000035961|kcng2	-0.654734433183114	3.44684534550113	20.3494795186015	0.0000499469646618422	0.00111430470848085	ENSDARG00000035961|kcng2	ENSDARG00000035961	kcng2	potassium voltage-gated channel modifier subfamily G member 2 [Source:HGNC Symbol;Acc:HGNC:6249]	10.2161459476295	16.0908230325619	0.000748102091251028	DEG3	no	ad.onset
ENSDARG00000092644|ago1	-1.26381445812207	3.4440186898945	17.2131110233761	0.0001561962340289	0.00240569230655142	ENSDARG00000092644|ago1	ENSDARG00000092644	ago1	argonaute RISC component 1 [Source:ZFIN;Acc:ZDB-GENE-110606-3]	3.88814796443631	9.36311016034476	0.00692859652833939	DEG3	yes	ad.onset
ENSDARG00000105398|dnajc14	-0.960882345533111	3.44042656004314	12.3479554811958	0.00105934867763403	0.00910626900223738	ENSDARG00000105398|dnajc14	ENSDARG00000105398	dnajc14		5.15014645156932	10.0489029883423	0.00577867278458786	DEG3	yes	ad.onset
ENSDARG00000101145|lipeb	-0.744067976158424	3.43945655901211	11.2794822865539	0.00165866342663193	0.0125606149282252	ENSDARG00000101145|lipeb	ENSDARG00000101145	lipeb		6.73408344808071	11.2997660886052	0.00785452060457429	DEG3	yes	t.tempo
ENSDARG00000102898|mtf1	-0.915674652994891	3.43931064653586	12.0181669402448	0.00121512660217093	0.0100487324848731	ENSDARG00000102898|mtf1	ENSDARG00000102898	mtf1	metal-regulatory transcription factor 1 [Source:ZFIN;Acc:ZDB-GENE-020424-1]	6.26879247446969	11.8502200968894	0.00911129325389844	DEG3	yes	ad.onset
ENSDARG00000060498|tnfrsf9a	-0.883554721425678	3.43912344440348	23.7392921194657	0.0000156133167208901	0.000508606343378537	ENSDARG00000060498|tnfrsf9a	ENSDARG00000060498	tnfrsf9a	tumor necrosis factor receptor superfamily, member 9a [Source:ZFIN;Acc:ZDB-GENE-060421-8213]	8.66913311884885	16.0021029702854	0.00910028105633124	DEG3	yes	ad.onset
ENSDARG00000060025|nsmfa	-0.728727793541155	3.4373345677078	7.92145966942201	0.00736228804456634	0.0358406364662225	ENSDARG00000060025|nsmfa	ENSDARG00000060025	nsmfa	NMDA receptor synaptonuclear signaling and neuronal migration factor [Source:HGNC Symbol;Acc:HGNC:29843]	7.73717676107556	12.8301167159192	0.0109323133838932	DEG3	no	ad.onset
ENSDARG00000104574|pcsk6	-0.629705709069992	3.4371409279168	10.6894583476997	0.0021351798567594	0.0150732810284545	ENSDARG00000104574|pcsk6	ENSDARG00000104574	pcsk6	proprotein convertase subtilisin/kexin type 6 [Source:HGNC Symbol;Acc:HGNC:8569]	9.511318419306	14.7327674510766	0.00418041646126682	DEG3	yes	ad.onset
ENSDARG00000055412|mylk4b	-0.744523578610192	3.43287528374929	9.64328658782673	0.00337233924992721	0.0206280545184551	ENSDARG00000055412|mylk4b	ENSDARG00000055412	mylk4b	myosin light chain kinase family member 4 [Source:HGNC Symbol;Acc:HGNC:27972]	5.12767170570899	8.60561655176927	0.0151887090878873	DEG3	yes	ad.onset
ENSDARG00000102908|il16	-0.756542951090423	3.43158995355813	9.48692740143388	0.00361462635880419	0.0216582084302478	ENSDARG00000102908|il16	ENSDARG00000102908	il16	interleukin 16 [Source:HGNC Symbol;Acc:HGNC:5980]	6.81910326880859	11.5463312316738	0.0812392245601426	DEG3	no	ad.onset
ENSDARG00000098208|fn3krp	-0.744076787913153	3.4299887042416	17.8283897892298	0.000124232097160103	0.00206390924081984	ENSDARG00000098208|fn3krp	ENSDARG00000098208	fn3krp	fructosamine 3 kinase related protein [Source:ZFIN;Acc:ZDB-GENE-041010-192]	7.16458866656858	12.0100934036107	0.000372861714519097	DEG3	yes	non.spec
ENSDARG00000074376|mdga1	-0.946813000469822	3.42500077386025	9.66629160638005	0.00333816998037276	0.0204793687619126	ENSDARG00000074376|mdga1	ENSDARG00000074376	mdga1	MAM domain containing glycosylphosphatidylinositol anchor 1 [Source:HGNC Symbol;Acc:HGNC:19267]	4.57116215987299	8.83144984452662	0.0063563652997871	DEG3	yes	non.spec
ENSDARG00000053554|wdr76	1.34869089010436	3.42015963723724	54.9988251730827	0.00000000339038435819593	0.00000117344969730893	ENSDARG00000053554|wdr76	ENSDARG00000053554	wdr76	WD repeat domain 76 [Source:ZFIN;Acc:ZDB-GENE-030131-4513]	11.3065239172402	4.43698372562644	0.00432003730725186	DEG3	yes	t.tempo
ENSDARG00000039373|epha3	-1.03549209154841	3.41953978743044	24.1813411973504	0.0000134815546356176	0.000458962215190699	ENSDARG00000039373|epha3	ENSDARG00000039373	epha3	EPH receptor A3 [Source:HGNC Symbol;Acc:HGNC:3387]	5.32151786078175	10.9366141506079	0.00353453022855636	DEG3	yes	non.spec
ENSDARG00000019660|rxfp2b	0.630472266283432	3.41488798671197	23.3510403609075	0.0000177777217327891	0.00055289136878875	ENSDARG00000019660|rxfp2b	ENSDARG00000019660	rxfp2b	relaxin family peptide receptor 2b [Source:ZFIN;Acc:ZDB-GENE-110408-27]	16.6767490066963	10.7684409795914	0.000197376730616861	DEG3	no	ad.onset
ENSDARG00000034771|rab13	-0.607727725091943	3.41141934277673	9.84055529008721	0.00309095156161957	0.0194070327325673	ENSDARG00000034771|rab13	ENSDARG00000034771	rab13	RAB13, member RAS onco family [Source:NCBI gene (formerly Entrezgene);Acc:373105]	8.06635606530499	12.3056791540714	0.0189874089224822	DEG3	yes	ad.onset
ENSDARG00000095332|si:dkey-14d8.1	0.702479728629665	3.4002030388471	11.9613648590733	0.00124431372353444	0.0102169021385431	ENSDARG00000095332|si:dkey-14d8.1	ENSDARG00000095332	si:dkey-14d8.1		12.5512763813838	7.71160120528324	0.0203319825156986	DEG3	no	ad.onset
ENSDARG00000041947|styk1b	0.83039145567383	3.39926717691538	10.287752099897	0.00254112967046726	0.0170216813875697	ENSDARG00000041947|styk1b	ENSDARG00000041947	styk1b	serine/threonine/tyrosine kinase 1b [Source:ZFIN;Acc:ZDB-GENE-030131-3435]	5.15982968366141	2.89430964426933	0.00671252643875741	DEG3	no	ad.onset
ENSDARG00000079771|pea15	-0.936533175909716	3.39562444817023	14.8396471348734	0.00038789618770403	0.0045551245369382	ENSDARG00000079771|pea15	ENSDARG00000079771	pea15	proliferation and apoptosis adaptor protein 15 [Source:HGNC Symbol;Acc:HGNC:8822]	5.76954121601764	11.0601816442474	0.00865917456423371	DEG3	yes	ad.onset
ENSDARG00000034210|si:dkey-240h12.4	-0.764884956363578	3.39522407634833	8.16441224821745	0.00657892745476295	0.0330604702909241	ENSDARG00000034210|si:dkey-240h12.4	ENSDARG00000034210	si:dkey-240h12.4		4.90526997925189	8.34368932468908	0.00328508273036554	DEG3	yes	t.tempo
ENSDARG00000013072|mmp15b	-1.57767216893373	3.39241798928773	17.8956231764981	0.000121182132725609	0.00203636348740059	ENSDARG00000013072|mmp15b	ENSDARG00000013072	mmp15b	matrix metallopeptidase 15 [Source:HGNC Symbol;Acc:HGNC:7161]	3.26009586355374	9.77721112842133	0.000287153022935713	DEG3	yes	t.tempo
ENSDARG00000098612|chrm2a	-1.70368168940563	3.39124228262512	13.1178593861955	0.000772091949528683	0.00729637140017246	ENSDARG00000098612|chrm2a	ENSDARG00000098612	chrm2a	cholinergic receptor, muscarinic 2a [Source:ZFIN;Acc:ZDB-GENE-030314-1]	2.22682601297646	7.32436094236642	0.0044261325876675	DEG3	yes	non.spec
ENSDARG00000019588|chico	-1.29198868035231	3.3896704595064	21.4734580229656	0.000033712269545837	0.000858673926003687	ENSDARG00000019588|chico	ENSDARG00000019588	chico	chico [Source:ZFIN;Acc:ZDB-GENE-000210-28]	4.09966066553784	10.0498871574182	0.00393910894479231	DEG3	yes	t.tempo
ENSDARG00000035308|grb10b	-0.997379193322597	3.38903718482711	21.8174544228166	0.0000299366594985076	0.000794485148778285	ENSDARG00000035308|grb10b	ENSDARG00000035308	grb10b	growth factor receptor bound protein 10 [Source:HGNC Symbol;Acc:HGNC:4564]	5.18510250294736	10.370116075495	0.00206911272411404	DEG3	yes	ad.onset
ENSDARG00000003971|isl2a	1.36853663860314	3.38778481597372	59.7109849362609	0.00000000122101405461591	0.000000524615004155662	ENSDARG00000003971|isl2a	ENSDARG00000003971	isl2a	ISL LIM homeobox 2a [Source:ZFIN;Acc:ZDB-GENE-980526-562]	11.3484433149543	4.38573448160321	0.0128955447350659	DEG3	yes	non.spec
ENSDARG00000059630|mlec	-0.890413202402157	3.38613033336812	15.2324209932401	0.000332681094296503	0.00412458351734769	ENSDARG00000059630|mlec	ENSDARG00000059630	mlec	malectin [Source:ZFIN;Acc:ZDB-GENE-081105-187]	5.88017192645592	10.9206614213021	0.00449091856926717	DEG3	yes	non.spec
ENSDARG00000007129|slc6a16a	-1.21127614000643	3.38612949169957	43.728838996933	0.0000000486834569379795	0.00000814222648922449	ENSDARG00000007129|slc6a16a	ENSDARG00000007129	slc6a16a		2.56854717556035	5.94106552859018	0.000355392029119077	DEG3	no	ad.onset
ENSDARG00000019709|rhoua	-0.698807348774731	3.38555932317806	13.7519974984817	0.000597412151621661	0.00610918474262012	ENSDARG00000019709|rhoua	ENSDARG00000019709	rhoua	ras homolog family member Ua [Source:ZFIN;Acc:ZDB-GENE-040618-3]	6.97434859613816	11.3226262741124	0.00209327843977382	DEG3	no	ad.onset
ENSDARG00000059885|frmd3	-1.18988662792508	3.38518843446819	18.8409594789615	0.0000857209521009047	0.00160012443921689	ENSDARG00000059885|frmd3	ENSDARG00000059885	frmd3	FERM domain containing 3 [Source:HGNC Symbol;Acc:HGNC:24125]	4.0394469498771	9.21684291853229	0.00160857767868971	DEG3	yes	ad.onset
ENSDARG00000078215|rbsn	-0.938957227581093	3.38466769719635	26.5028963600478	0.00000634282104495534	0.000268814796667155	ENSDARG00000078215|rbsn	ENSDARG00000078215	rbsn	rabenosyn, RAB effector [Source:HGNC Symbol;Acc:HGNC:20759]	5.53653078817494	10.6180135373357	0.0000235549287145503	DEG3	yes	ad.onset
ENSDARG00000103957|aamdc	0.63544559614963	3.38336240247787	10.449455595977	0.00236867789347369	0.0162574393097376	ENSDARG00000103957|aamdc	ENSDARG00000103957	aamdc	adipogenesis associated, Mth938 domain containing [Source:ZFIN;Acc:ZDB-GENE-050522-64]	10.739678443296	6.90907741040833	0.00305003766093286	DEG3	yes	ad.onset
ENSDARG00000042689|zbtb37	-0.784466867583356	3.38200115171312	10.9844818145652	0.00188103359546946	0.0137263125033965	ENSDARG00000042689|zbtb37	ENSDARG00000042689	zbtb37	zinc finger and BTB domain containing 37 [Source:ZFIN;Acc:ZDB-GENE-050208-621]	6.16936178776315	10.6429561912794	0.00980151788273413	DEG3	yes	non.spec
ENSDARG00000075624|bend5	-0.935464090060474	3.37748465362921	12.7939007509886	0.00088141693611727	0.00800762305798118	ENSDARG00000075624|bend5	ENSDARG00000075624	bend5	BEN domain containing 5 [Source:ZFIN;Acc:ZDB-GENE-081104-460]	4.76879253327656	9.14138120766881	0.00299610161567195	DEG3	yes	ad.onset
ENSDARG00000043226|nfixa	-1.23148190160195	3.37524788646891	12.9391983701815	0.000830491670930713	0.00767365681853665	ENSDARG00000043226|nfixa	ENSDARG00000043226	nfixa	nuclear factor I X [Source:HGNC Symbol;Acc:HGNC:7788]	5.75961799657649	13.5558614207736	0.00605907343306068	DEG3	yes	t.tempo
ENSDARG00000036560|gpr185b	-0.746255874969245	3.37432684474664	8.55338664404813	0.00550366087659121	0.0291315269848455	ENSDARG00000036560|gpr185b	ENSDARG00000036560	gpr185b		7.93947182580711	13.3342971573708	0.0163052424723227	DEG3	no	gpr185b
ENSDARG00000090727|celf5b	-1.06264539633291	3.36872809511846	10.6369423749359	0.00218410589928683	0.0153447755878849	ENSDARG00000090727|celf5b	ENSDARG00000090727	celf5b		4.27140618144744	8.93381384249513	0.00533058494172686	DEG3	no	t.tempo
ENSDARG00000087633|si:dkey-11o18.5	-1.30622168913757	3.36555487407196	20.1856890199859	0.0000529262601920123	0.00116512579857327	ENSDARG00000087633|si:dkey-11o18.5	ENSDARG00000087633	si:dkey-11o18.5		5.98332756792633	14.7788582040761	0.00145831780107624	DEG3	no	ad.onset
ENSDARG00000053389|jade2	-1.29994744966662	3.36119787169786	19.0261232034841	0.0000801577773986968	0.00152275596102072	ENSDARG00000053389|jade2	ENSDARG00000053389	jade2	jade family PHD finger 2 [Source:HGNC Symbol;Acc:HGNC:22984]	4.14908675597667	10.2311537887456	0.00676029068268852	DEG3	yes	t.tempo
ENSDARG00000067829|ppargc1a	-0.770153630578046	3.36014112490332	7.00616308970691	0.0113337574010202	0.0490944934515952	ENSDARG00000067829|ppargc1a	ENSDARG00000067829	ppargc1a	PPARG coactivator 1 alpha [Source:HGNC Symbol;Acc:HGNC:9237]	4.71921983494422	8.07361527354216	0.0182596605232888	DEG3	no	t.tempo
ENSDARG00000028786|chst12a	-0.852515852041001	3.35947365385196	10.1330568455835	0.0027185814433295	0.0177907167982592	ENSDARG00000028786|chst12a	ENSDARG00000028786	chst12a	carbohydrate (chondroitin 4) sulfotransferase 12a [Source:ZFIN;Acc:ZDB-GENE-081022-13]	5.09883885230393	9.22082500289065	0.00416445898741205	DEG3	yes	non.spec
ENSDARG00000074742|elmod3	-1.2165325410963	3.35938729923281	17.8234444339728	0.000124459600714592	0.00206493558575741	ENSDARG00000074742|elmod3	ENSDARG00000074742	elmod3	ELMO domain containing 3 [Source:HGNC Symbol;Acc:HGNC:26158]	4.31525086302304	10.0480566226092	0.000102822783177636	DEG3	yes	non.spec
ENSDARG00000042861|ltk	-0.917167568719538	3.35932971893831	19.273848666134	0.0000733015165546858	0.0014349362078105	ENSDARG00000042861|ltk	ENSDARG00000042861	ltk	leukocyte receptor tyrosine kinase [Source:ZFIN;Acc:ZDB-GENE-030616-115]	3.68155687218732	6.9618557830299	0.00266917121241493	DEG3	yes	ad.onset
ENSDARG00000031116|dnal4a	-0.77926604616456	3.3569557563126	12.9373370440239	0.000831124051405224	0.00767665358080733	ENSDARG00000031116|dnal4a	ENSDARG00000031116	dnal4a	dynein, axonemal, light chain 4a [Source:ZFIN;Acc:ZDB-GENE-040801-122]	6.7534838930764	11.600012941585	0.00038295809623379	DEG3	yes	ad.onset
ENSDARG00000008287|fam114a1	-0.620097828267707	3.35199301542194	9.42328054393319	0.00371847450450165	0.0220682030607719	ENSDARG00000008287|fam114a1	ENSDARG00000008287	fam114a1	family with sequence similarity 114 member A1 [Source:ZFIN;Acc:ZDB-GENE-070410-52]	6.34232219968321	9.75330935195343	0.00191986080321468	DEG3	no	ad.onset
ENSDARG00000078814|si:dkey-34m19.3	0.622672272250448	3.35015435268823	26.5580548120668	0.00000623229496564004	0.000264580563106899	ENSDARG00000078814|si:dkey-34m19.3	ENSDARG00000078814	si:dkey-34m19.3		12.7226752061166	8.25593385721502	0.0029960706430086	DEG3	no	ad.onset
ENSDARG00000018065|ntm	-0.693461973480167	3.34681378213315	20.9438573952607	0.0000405330823916061	0.000964741559884263	ENSDARG00000018065|ntm	ENSDARG00000018065	ntm	neurotrimin [Source:ZFIN;Acc:ZDB-GENE-060421-6020]	5.23938181361757	8.48324248667889	0.00329234054077007	DEG3	yes	ad.onset
ENSDARG00000069560|kcnh3	-1.05151167107676	3.34555196397502	8.54980181818268	0.0055126699813966	0.0291544431104421	ENSDARG00000069560|kcnh3	ENSDARG00000069560	kcnh3		5.11491978104648	10.6148402926815	0.000479061549177309	DEG3	no	t.tempo
ENSDARG00000098903|tfe3a	-1.0835432751795	3.33891335384795	11.8545163279907	0.00130124071328758	0.010548769868291	ENSDARG00000098903|tfe3a	ENSDARG00000098903	tfe3a	transcription factor binding to IGHM enhancer 3a [Source:ZFIN;Acc:ZDB-GENE-010919-2]	3.94348285876644	8.39828355656509	0.00685504173691572	DEG3	yes	ad.onset
ENSDARG00000037607|nol4lb	-1.01728981099489	3.3384961927704	14.8705772352345	0.000383216626019953	0.00452188355293088	ENSDARG00000037607|nol4lb	ENSDARG00000037607	nol4lb	nucleolar protein 4-like b [Source:ZFIN;Acc:ZDB-GENE-070112-1702]	4.65731141024398	9.45190765445443	0.00180336875369702	DEG3	yes	t.tempo
ENSDARG00000062707|plat	-0.678272900281193	3.33736646876439	12.3683081536172	0.00105045297381074	0.00905788515825728	ENSDARG00000062707|plat	ENSDARG00000062707	plat	plasminogen activator, tissue type [Source:HGNC Symbol;Acc:HGNC:9051]	6.03296320681326	9.65304755941324	0.024387458940379	DEG3	no	ad.onset
ENSDARG00000090142|si:dkey-94l16.4	-1.02045023568267	3.3346605750579	19.5631933491458	0.0000660659869195148	0.0013395967404673	ENSDARG00000090142|si:dkey-94l16.4	ENSDARG00000090142	si:dkey-94l16.4		4.81719291648202	9.78941194820825	0.00371395812507493	DEG3	yes	t.tempo
ENSDARG00000096454|ap1m2	0.633705431256205	3.33350081694765	7.14146691397005	0.010625150942246	0.0468137838544503	ENSDARG00000096454|ap1m2	ENSDARG00000096454	ap1m2	adaptor related protein complex 1 subunit mu 2 [Source:ZFIN;Acc:ZDB-GENE-041114-20]	6.4404851081271	4.1486133645246	0.00930813261456734	DEG3	yes	ad.onset
ENSDARG00000076801|arap3	-0.661180018605075	3.33284148657182	18.0841857154813	0.000113040865914788	0.00195869364590246	ENSDARG00000076801|arap3	ENSDARG00000076801	arap3		6.11393466796242	9.68070822215322	0.00217570081104374	DEG3	no	ad.onset
ENSDARG00000037554|arhgef3l	0.681901955023173	3.33232296317366	8.20734170396636	0.00644997992033484	0.0325899228740357	ENSDARG00000037554|arhgef3l	ENSDARG00000037554	arhgef3l	Rho guanine nucleotide exchange factor (GEF) 3, like [Source:ZFIN;Acc:ZDB-GENE-050522-85]	21.4953827614455	13.4045004032096	0.144211773258379	DEG3	no	ad.onset
ENSDARG00000063580|ppp1r9ala	-0.680474628211256	3.33204088698264	8.59331380838883	0.00540436966118897	0.0287096337575846	ENSDARG00000063580|ppp1r9ala	ENSDARG00000063580	ppp1r9ala		4.48968569269236	7.20297644759273	0.00907753093979391	DEG3	no	ad.onset
ENSDARG00000053918|srfa	-0.737709587689068	3.32869325790946	15.6742442606718	0.000280318610680939	0.00368630067449551	ENSDARG00000053918|srfa	ENSDARG00000053918	srfa	serum response factor a [Source:ZFIN;Acc:ZDB-GENE-990714-29]	8.14228902446555	13.5868920657699	0.0012152172204951	DEG3	no	ad.onset
ENSDARG00000076592|man1b1b	-0.924199439787729	3.3285890887502	14.2304890040627	0.000493432602953114	0.00535788255581334	ENSDARG00000076592|man1b1b	ENSDARG00000076592	man1b1b	mannosidase, alpha, class 1B, member 1b [Source:ZFIN;Acc:ZDB-GENE-070705-482]	5.05681276930862	9.6054322357308	0.0000686254001063486	DEG3	yes	ad.onset
ENSDARG00000070868|cfap126	0.71082726920635	3.32518662289205	16.3026495481548	0.000220293998739461	0.00307203494604778	ENSDARG00000070868|cfap126	ENSDARG00000070868	cfap126	cilia and flagella associated protein 126 [Source:ZFIN;Acc:ZDB-GENE-060825-357]	18.0779525364586	11.0401638872201	0.00622875340015135	DEG3	yes	ad.onset
ENSDARG00000074653|si:ch211-233m11.1	-0.80607058431111	3.32321569756916	15.1837286089483	0.00033905183545065	0.00417062512124781	ENSDARG00000074653|si:ch211-233m11.1	ENSDARG00000074653	si:ch211-233m11.1		13.6425439222904	23.8677632308048	0.0017785932882331	DEG3	no	ad.onset
ENSDARG00000063706|pde8b	-1.11983346280481	3.3221630533292	19.1892875491407	0.0000755698762523651	0.00146438671555905	ENSDARG00000063706|pde8b	ENSDARG00000063706	pde8b	phosphodiesterase 8B [Source:HGNC Symbol;Acc:HGNC:8794]	6.31849836245489	13.7582248777311	0.000275733444731156	DEG3	yes	t.tempo
ENSDARG00000076964|cables2a	-0.639400010339261	3.32038031750669	8.53809655382614	0.00554219600326354	0.0292485227448809	ENSDARG00000076964|cables2a	ENSDARG00000076964	cables2a	Cdk5 and Abl enzyme substrate 2 [Source:HGNC Symbol;Acc:HGNC:16143]	8.03001091017141	12.5168139290384	0.00269506878229866	DEG3	yes	non.spec
ENSDARG00000003069|btbd7	-1.04937287392047	3.31989102524364	13.9225667563484	0.000557920774949409	0.00585405714178496	ENSDARG00000003069|btbd7	ENSDARG00000003069	btbd7	BTB (POZ) domain containing 7 [Source:ZFIN;Acc:ZDB-GENE-030131-4477]	4.88882194468722	10.1539820839282	0.00614573047842322	DEG3	yes	non.spec
ENSDARG00000062181|bmt2	-0.64056762815399	3.31978819500247	8.72136598463122	0.00509856084783293	0.027495662904114	ENSDARG00000062181|bmt2	ENSDARG00000062181	bmt2	base methyltransferase of 25S rRNA 2 homolog [Source:ZFIN;Acc:ZDB-GENE-060825-17]	9.54184854953697	14.8837314638338	0.00196385935854845	DEG3	yes	t.tempo
ENSDARG00000012649|smad4b	-0.695983441708672	3.31929714974993	9.70461702593076	0.00328205743315475	0.0202347529030718	ENSDARG00000012649|smad4b	ENSDARG00000012649	smad4b	SMAD family member 4 [Source:HGNC Symbol;Acc:HGNC:6770]	5.60256401444249	9.09015412880031	0.00539986888289062	DEG3	yes	t.tempo
ENSDARG00000100082|ap3b1a	-0.617295929344864	3.31924149326272	11.7399529031717	0.00136534443083858	0.0109017568780831	ENSDARG00000100082|ap3b1a	ENSDARG00000100082	ap3b1a	adaptor related protein complex 3 subunit beta 1 [Source:HGNC Symbol;Acc:HGNC:566]	5.62924816208024	8.64496540524163	0.00670806440944796	DEG3	no	ad.onset
ENSDARG00000087762|rab27b	-1.31250281005868	3.31679705456663	22.463274464981	0.0000239980820451658	0.000687143305348759	ENSDARG00000087762|rab27b	ENSDARG00000087762	rab27b	RAB27B, member RAS oncogene family [Source:HGNC Symbol;Acc:HGNC:9767]	3.89921527923768	9.70874260864146	0.00599126120477556	DEG3	yes	ad.onset
ENSDARG00000012196|fer	-1.16044232433536	3.31530370763628	9.45622678928836	0.00366432921828572	0.0218422961453336	ENSDARG00000012196|fer	ENSDARG00000012196	fer	FER tyrosine kinase [Source:HGNC Symbol;Acc:HGNC:3655]	3.58979607526863	8.05902943960606	0.00901808684857829	DEG3	yes	ad.onset
ENSDARG00000076748|ntn2	-1.1985234690209	3.31465183271661	29.8313510934883	0.00000225397595571507	0.000122785983118822	ENSDARG00000076748|ntn2	ENSDARG00000076748	ntn2	netrin 2 [Source:ZFIN;Acc:ZDB-GENE-050310-2]	3.16428728983398	7.29721534141101	0.00249604788143576	DEG3	yes	ad.onset
ENSDARG00000045273|tmem204	-0.877917714220409	3.31187470975781	16.6141513655992	0.000195708987289998	0.00283880556651149	ENSDARG00000045273|tmem204	ENSDARG00000045273	tmem204	transmembrane protein 204 [Source:ZFIN;Acc:ZDB-GENE-040724-12]	3.62253585024802	6.67478858979996	0.0083893452496715	DEG3	no	ad.onset
ENSDARG00000043963|si:ch211-241j12.3	-0.69343131098146	3.31181360102695	13.878697940458	0.000567807422261864	0.00591709548931572	ENSDARG00000043963|si:ch211-241j12.3	ENSDARG00000043963	si:ch211-241j12.3	si:ch211-241j12.3 [Source:ZFIN;Acc:ZDB-GENE-040724-72]	4.04825355692422	6.55284015909998	0.00485758596204424	DEG3	no	ad.onset
ENSDARG00000042123|nudt3b	-1.22613188975878	3.31167908373569	17.4869404161265	0.000141017064948738	0.00224546022908789	ENSDARG00000042123|nudt3b	ENSDARG00000042123	nudt3b	nudix (nucleoside diphosphate linked moiety X)-type motif 3b [Source:ZFIN;Acc:ZDB-GENE-041010-128]	4.15487735089231	9.75258879937955	0.00489345723291471	DEG3	yes	ad.onset
ENSDARG00000023724|cdc42se1	-1.05699570210283	3.31012536480335	23.283704916925	0.0000181840831362452	0.000560156096979593	ENSDARG00000023724|cdc42se1	ENSDARG00000023724	cdc42se1	CDC42 small effector 1 [Source:ZFIN;Acc:ZDB-GENE-030131-9260]	3.83532305675794	7.99350092050171	0.0003154429616466	DEG3	yes	ad.onset
ENSDARG00000011855|aak1a	-1.04941355275307	3.30591180963284	14.9725766883946	0.000368201327227514	0.004419834814311	ENSDARG00000011855|aak1a	ENSDARG00000011855	aak1a	AP2 associated kinase 1 [Source:HGNC Symbol;Acc:HGNC:19679]	5.17675679927978	10.7315862374264	0.000395876668009589	DEG3	yes	t.tempo
ENSDARG00000089616|coro7	-0.793987435101182	3.30544704629777	14.7654118258791	0.000399374823332595	0.00463550097692047	ENSDARG00000089616|coro7	ENSDARG00000089616	coro7	coronin 7 [Source:ZFIN;Acc:ZDB-GENE-050706-137]	6.7108865214159	11.6463923209052	0.00804607526265358	DEG3	yes	t.tempo
ENSDARG00000062711|gal3st1a	-1.06341792234068	3.30430375694198	10.4394273302375	0.00237900402948144	0.0162646859848223	ENSDARG00000062711|gal3st1a	ENSDARG00000062711	gal3st1a	galactose-3-O-sulfotransferase 1a [Source:ZFIN;Acc:ZDB-GENE-060526-375]	4.8202744255697	10.0835553531997	0.00000441258862957719	DEG3	no	gal3st1a
ENSDARG00000101419|drp2	-1.08130532903852	3.30381748825822	8.66127036318442	0.00523972445375184	0.0280562813466901	ENSDARG00000101419|drp2	ENSDARG00000101419	drp2	dystrophin related protein 2 [Source:ZFIN;Acc:ZDB-GENE-070228-4]	5.16380386681874	10.9633994346436	0.00915990179340537	DEG3	yes	ad.onset
ENSDARG00000004497|tspan33a	-0.750550194752012	3.30235211370485	12.8440226806317	0.000863487390954528	0.00787920387498603	ENSDARG00000004497|tspan33a	ENSDARG00000004497	tspan33a	tetraspanin 33a [Source:NCBI gene (formerly Entrezgene);Acc:436890]	4.57532146311846	7.71232858121705	0.0284662402742263	DEG3	yes	non.spec
ENSDARG00000077547|tmlhe	-0.831284555218619	3.30048958612856	11.4522704879819	0.00154147159250822	0.0118853564620374	ENSDARG00000077547|tmlhe	ENSDARG00000077547	tmlhe	trimethyllysine hydroxylase, epsilon [Source:HGNC Symbol;Acc:HGNC:18308]	4.24084091997295	7.56663297974855	0.0186030951074878	DEG3	yes	ad.onset
ENSDARG00000037924|gna13b	-0.857438452651152	3.29835286321244	13.0321726477598	0.000799540780313755	0.00747568943649066	ENSDARG00000037924|gna13b	ENSDARG00000037924	gna13b	guanine nucleotide binding protein (G protein), alpha 13b [Source:ZFIN;Acc:ZDB-GENE-030131-8277]	4.26384336343992	7.73939251262525	0.00748399434815583	DEG3	yes	ad.onset
ENSDARG00000104082|trps1	-0.982778609494803	3.29374482448151	16.1552943904155	0.000233036582202989	0.0031995986933876	ENSDARG00000104082|trps1	ENSDARG00000104082	trps1	trichorhinophalangeal syndrome I [Source:ZFIN;Acc:ZDB-GENE-030131-8404]	4.68092256358343	9.26654064837144	0.0274250563403022	DEG3	yes	t.tempo
ENSDARG00000035184|tmem150ab	-0.746134621009321	3.29354105913221	7.35660041383676	0.00959408655060786	0.0433876482283738	ENSDARG00000035184|tmem150ab	ENSDARG00000035184	tmem150ab	transmembrane protein 150Ab [Source:ZFIN;Acc:ZDB-GENE-040426-1576]	4.59427869865738	7.72228463244292	0.00411380847582543	DEG3	yes	ad.onset
ENSDARG00000043904|pnrc1	-0.793504326750552	3.29202174197037	10.4971236323489	0.00232023830137315	0.0160211522499914	ENSDARG00000043904|pnrc1	ENSDARG00000043904	pnrc1	proline-rich nuclear receptor coactivator 1 [Source:ZFIN;Acc:ZDB-GENE-040724-189]	4.92403202192487	8.54612042189645	0.000324513946049908	DEG3	yes	ad.onset
ENSDARG00000100506|crb1	-0.898030441137933	3.28856650372791	14.7436891514356	0.000402800926440401	0.00466223831253822	ENSDARG00000100506|crb1	ENSDARG00000100506	crb1	crumbs cell polarity complex component 1 [Source:ZFIN;Acc:ZDB-GENE-050208-382]	4.44966711405184	8.31106674233572	0.00314519381116171	DEG3	yes	non.spec
ENSDARG00000061196|emilin2a	-1.53122803623174	3.28260822065144	27.8292874295207	0.0000041734367880712	0.00019809913287378	ENSDARG00000061196|emilin2a	ENSDARG00000061196	emilin2a	elastin microfibril interfacer 2 [Source:HGNC Symbol;Acc:HGNC:19881]	2.03939426434772	5.88410767266776	0.000644670827904602	DEG3	no	ad.onset
ENSDARG00000012824|itga3b	-1.16455283565015	3.27908536122412	16.0075666534067	0.000246592202680474	0.0033270588472103	ENSDARG00000012824|itga3b	ENSDARG00000012824	itga3b	integrin, alpha 3b [Source:ZFIN;Acc:ZDB-GENE-050411-55]	2.2212584036731	5.00278453364926	0.00431929427574727	DEG3	no	ad.onset
ENSDARG00000055493|hic1	-1.07965861625436	3.27366202057805	21.7521105896095	0.0000306181235061304	0.000807802993784406	ENSDARG00000055493|hic1	ENSDARG00000055493	hic1	hypermethylated in cancer 1 [Source:ZFIN;Acc:ZDB-GENE-040713-2]	4.42916098721909	9.37834706808109	0.00144433028853192	DEG3	yes	non.spec
ENSDARG00000042859|slc5a6a	-1.25841743617069	3.27336368899097	18.0548083205676	0.000114270453491037	0.00197614136085818	ENSDARG00000042859|slc5a6a	ENSDARG00000042859	slc5a6a	solute carrier family 5 member 6a [Source:ZFIN;Acc:ZDB-GENE-041001-177]	3.60113461056118	8.65345053456017	0.00240984552340966	DEG3	yes	ad.onset
ENSDARG00000097543|cbx6b	-0.940960319185561	3.27311294723505	13.9480645366416	0.000552257879160162	0.00581422321447877	ENSDARG00000097543|cbx6b	ENSDARG00000097543	cbx6b	chromobox 6 [Source:HGNC Symbol;Acc:HGNC:1556]	4.11501879391562	7.91717109020703	0.00227103150961974	DEG3	yes	non.spec
ENSDARG00000035161|pkdcca	-0.717957025113106	3.26766550196528	9.78876437888698	0.0031623325394281	0.0197309281128063	ENSDARG00000035161|pkdcca	ENSDARG00000035161	pkdcca	protein kinase domain containing, cytoplasmic a [Source:ZFIN;Acc:ZDB-GENE-081107-30]	6.1306710055896	10.0983718503203	0.00373520176356404	DEG3	no	t.tempo
ENSDARG00000010047|neu3.2	-0.652910937101072	3.26652906591081	9.60140764552242	0.00343549686281125	0.0209270549550859	ENSDARG00000010047|neu3.2	ENSDARG00000010047	neu3.2	sialidase 3 (membrane sialidase), tandem duplicate 2 [Source:ZFIN;Acc:ZDB-GENE-040801-262]	3.82568944283012	6.01863014923277	0.000793793537965414	DEG3	yes	ad.onset
ENSDARG00000113525|fgf12b	-1.05181967171203	3.26448765709541	7.07235977351277	0.0109809697159939	0.0479827749119004	ENSDARG00000113525|fgf12b	ENSDARG00000113525	fgf12b	fibroblast growth factor 12b [Source:ZFIN;Acc:ZDB-GENE-060825-134]	5.55331240100773	11.5424371564446	0.00503835318873545	DEG3	no	fgf12b
ENSDARG00000032157|grk6	-0.929542225444659	3.25991543802687	19.8574044898348	0.0000594738265751636	0.00125813901379718	ENSDARG00000032157|grk6	ENSDARG00000032157	grk6	G protein-coupled receptor kinase 6 [Source:HGNC Symbol;Acc:HGNC:4545]	5.21293737477443	9.93546252278109	0.00074612612823114	DEG3	yes	ad.onset
ENSDARG00000061288|kcnc4	-0.920397693129246	3.25824388357146	18.2226519201441	0.000107429812418262	0.00188930905113838	ENSDARG00000061288|kcnc4	ENSDARG00000061288	kcnc4	potassium voltage-gated channel, Shaw-related subfamily, member 4 [Source:ZFIN;Acc:ZDB-GENE-060503-773]	6.40951733103251	12.1329443862713	0.00558971340148124	DEG3	yes	t.tempo
ENSDARG00000057317|nexn	0.958009938277411	3.25806886153714	12.4352086186563	0.00102176345536386	0.00889064993215933	ENSDARG00000057317|nexn	ENSDARG00000057317	nexn	nexilin (F actin binding protein) [Source:ZFIN;Acc:ZDB-GENE-041114-92]	16.8818841690052	8.68430324541115	0.0000876882171877953	DEG3	no	t.tempo
ENSDARG00000063390|pvrl2l	-1.14202223388174	3.2558998064155	15.371590282687	0.000315157873857629	0.00399602255674442	ENSDARG00000063390|pvrl2l	ENSDARG00000063390	pvrl2l	PVR cell adhesion molecule related 2 like [Source:ZFIN;Acc:ZDB-GENE-060503-249]	3.39182731883933	7.52173259058422	0.00613278630404012	DEG3	yes	non.spec
ENSDARG00000061000|klhdc8a	-0.870028530844484	3.25079527242149	9.63599529043973	0.00338324617574402	0.0206744714810056	ENSDARG00000061000|klhdc8a	ENSDARG00000061000	klhdc8a		4.89316316175059	8.9456513096238	0.00664176389042209	DEG3	yes	t.tempo
ENSDARG00000078707|sema7a	-0.737128600276643	3.2467284288691	12.2726798249385	0.00109294694318798	0.00930517178826253	ENSDARG00000078707|sema7a	ENSDARG00000078707	sema7a	semaphorin 7A [Source:ZFIN;Acc:ZDB-GENE-030131-3633]	5.93433442964975	9.91339544251875	0.0185118205706244	DEG3	yes	ad.onset
ENSDARG00000042723|gfra2a	-0.916887840012657	3.24440767322354	12.1136416408938	0.00116768450993291	0.00977450385875983	ENSDARG00000042723|gfra2a	ENSDARG00000042723	gfra2a	GDNF family receptor alpha 2a [Source:ZFIN;Acc:ZDB-GENE-040630-1]	4.03037081987466	7.61662114531498	0.00970833604363175	DEG3	yes	ad.onset
ENSDARG00000074902|nol4la	-1.1885031413797	3.2420655039664	12.458422003451	0.00101200285947456	0.00882713029685194	ENSDARG00000074902|nol4la	ENSDARG00000074902	nol4la		3.35879356023232	7.66301253404023	0.0158451362343108	DEG3	yes	t.tempo
ENSDARG00000010934|syt14a	-1.33457681545136	3.24183168701626	21.2994569438746	0.0000358094653836623	0.000894160197756377	ENSDARG00000010934|syt14a	ENSDARG00000010934	syt14a	synaptotagmin 14 [Source:HGNC Symbol;Acc:HGNC:23143]	3.79831328238066	9.60003250427468	0.00149870002042588	DEG3	yes	non.spec
ENSDARG00000015057|ube2d4	-1.11085237374191	3.24020500364867	19.4012504667692	0.0000700180802755706	0.00139699804681122	ENSDARG00000015057|ube2d4	ENSDARG00000015057	ube2d4	ubiquitin-conjugating enzyme E2D 4 (putative) [Source:ZFIN;Acc:ZDB-GENE-070424-86]	3.96491930570622	8.58320614349936	0.00124304398165856	DEG3	yes	ad.onset
ENSDARG00000037415|dlgap1b	-1.31590072535645	3.23793572600825	17.0003984641162	0.000169169524420557	0.00254552175481358	ENSDARG00000037415|dlgap1b	ENSDARG00000037415	dlgap1b	DLG associated protein 1 [Source:HGNC Symbol;Acc:HGNC:2905]	3.7563063119347	9.38062297027619	0.00192534512302041	DEG3	yes	ad.onset
ENSDARG00000104500|fyco1a	-0.801863623405715	3.23638900771444	8.65261559500765	0.00526039387873881	0.0281385454288183	ENSDARG00000104500|fyco1a	ENSDARG00000104500	fyco1a	FYVE and coiled-coil domain autophagy adaptor 1 [Source:HGNC Symbol;Acc:HGNC:14673]	4.11783449381826	7.19900965245542	0.0196313615114805	DEG3	yes	ad.onset
ENSDARG00000088515|st6gal2b	-0.776879037423602	3.23526873299929	21.3328582089029	0.0000353965103154318	0.000888299130977402	ENSDARG00000088515|st6gal2b	ENSDARG00000088515	st6gal2b	ST6 beta-galactosamide alpha-2,6-sialyltranferase 2b [Source:ZFIN;Acc:ZDB-GENE-120426-2]	7.88395550730003	13.5235342492776	0.00246001850788834	DEG3	yes	ad.onset
ENSDARG00000069467|igsf9bb	-1.20967026260852	3.23459256584168	9.48241740744765	0.00362188282585307	0.0216912569142654	ENSDARG00000069467|igsf9bb	ENSDARG00000069467	igsf9bb	immunoglobulin superfamily member 9B [Source:HGNC Symbol;Acc:HGNC:32326]	3.9418929490256	9.15088790767447	0.00742368318091971	DEG3	yes	ad.onset
ENSDARG00000019525|tbcelb	-0.677145189649394	3.23413236846864	14.9886405386055	0.000365893614810177	0.00439672435471593	ENSDARG00000019525|tbcelb	ENSDARG00000019525	tbcelb	tubulin folding cofactor E like [Source:HGNC Symbol;Acc:HGNC:28115]	4.13901024237224	6.62564023466331	0.000571091477071303	DEG3	yes	ad.onset
ENSDARG00000078267|si:dkey-181m9.8	-0.601832327186354	3.23394050523587	8.74449196551526	0.00504531935788802	0.0272968646110659	ENSDARG00000078267|si:dkey-181m9.8	ENSDARG00000078267	si:dkey-181m9.8		7.69094146955242	11.6805096379608	0.00245077918519419	DEG3	no	si:dkey-181m9.8
ENSDARG00000115335|ubald2	-0.737586582196402	3.23300887555128	20.5302576657244	0.000046862152978999	0.00106746330186166	ENSDARG00000115335|ubald2	ENSDARG00000115335	ubald2	UBA-like domain containing 2 [Source:NCBI gene (formerly Entrezgene);Acc:553806]	4.37256467363384	7.30118876826266	0.00294506998235525	DEG3	no	t.tempo
ENSDARG00000061901|ankrd13a	-0.635388580255285	3.232393951619	18.7395397587502	0.0000889387067163864	0.00164784577797201	ENSDARG00000061901|ankrd13a	ENSDARG00000061901	ankrd13a	ankyrin repeat domain 13A [Source:ZFIN;Acc:ZDB-GENE-030131-1833]	5.35343954284815	8.32316971744499	0.0012390147691913	DEG3	yes	ad.onset
ENSDARG00000031952|mb	-2.4898692191181	3.23074084182091	7.89328482156728	0.00745936173287538	0.0361270593822502	ENSDARG00000031952|mb	ENSDARG00000031952	mb	myoglobin [Source:ZFIN;Acc:ZDB-GENE-040426-1430]	2.71498862529829	15.2664067803992	0.26336676507009	DEG3	no	mb
ENSDARG00000104283|cdc42bpaa	-1.31828050004051	3.22723759597368	16.5170829492473	0.00020304456475643	0.00291803376801052	ENSDARG00000104283|cdc42bpaa	ENSDARG00000104283	cdc42bpaa	CDC42 binding protein kinase alpha [Source:HGNC Symbol;Acc:HGNC:1737]	3.36321556061594	8.42134014491254	0.00166797907273094	DEG3	yes	non.spec
ENSDARG00000073764|si:ch211-113j14.1	-1.02476888333385	3.22382401999681	23.2835805231667	0.0000181848427952043	0.000560156096979593	ENSDARG00000073764|si:ch211-113j14.1	ENSDARG00000073764	si:ch211-113j14.1		4.1064629607568	8.36121240075308	0.0434022196742382	DEG3	yes	t.tempo
ENSDARG00000098686|tmprss2	0.638352061983983	3.22336368498081	16.2336045954812	0.000226170890340891	0.00312080763416113	ENSDARG00000098686|tmprss2	ENSDARG00000098686	tmprss2	transmembrane serine protease 2 [Source:ZFIN;Acc:ZDB-GENE-041212-48]	9.30196314431291	5.97184422145059	0.0154308624712566	DEG3	yes	ad.onset
ENSDARG00000024167|kcnh1a	-0.876088818956679	3.2215875164747	9.40886216770671	0.00374243650608285	0.0221471189103739	ENSDARG00000024167|kcnh1a	ENSDARG00000024167	kcnh1a	potassium voltage-gated channel, subfamily H (eag-related), member 1a [Source:ZFIN;Acc:ZDB-GENE-061226-1]	5.07303670014131	9.3316513810456	0.00457651033837228	DEG3	yes	ad.onset
ENSDARG00000034933|chchd3b	1.11919801383231	3.21833261782849	22.049123053551	0.0000276461513374624	0.000756242043623674	ENSDARG00000034933|chchd3b	ENSDARG00000034933	chchd3b	coiled-coil-helix-coiled-coil-helix domain containing 3b [Source:ZFIN;Acc:ZDB-GENE-030131-4476]	9.01316470639973	4.15314155304632	0.0102232634521543	DEG3	no	ad.onset
ENSDARG00000099395|cables1	-0.697512182529026	3.21447031925031	11.6078762529779	0.00144340905610015	0.0113326256074404	ENSDARG00000099395|cables1	ENSDARG00000099395	cables1	Cdk5 and Abl enzyme substrate 1 [Source:ZFIN;Acc:ZDB-GENE-070912-509]	6.27851438898912	10.1850907931707	0.0000245291670697901	DEG3	no	ad.onset
ENSDARG00000102067|grm5b	-1.05943310026915	3.21412404963669	9.75777779936468	0.00320587304131451	0.0198906707433535	ENSDARG00000102067|grm5b	ENSDARG00000102067	grm5b	glutamate receptor, metabotropic 5b [Source:ZFIN;Acc:ZDB-GENE-090821-6]	4.08678163650068	8.53771250426736	0.0177941884526998	DEG3	no	grm5b
ENSDARG00000087040|rhbdl1	-1.02375190477549	3.21386176030119	16.3092697012476	0.000219739014605502	0.00306607086594567	ENSDARG00000087040|rhbdl1	ENSDARG00000087040	rhbdl1	rhomboid, veinlet-like 1 (Drosophila) [Source:ZFIN;Acc:ZDB-GENE-120529-2]	4.12564601577747	8.3986868821618	0.00245359136094242	DEG3	yes	non.spec
ENSDARG00000101331|tekt1	0.654167453011486	3.21295331654352	17.8937375654478	0.000121266589699136	0.00203636348740059	ENSDARG00000101331|tekt1	ENSDARG00000101331	tekt1	tektin 1 [Source:ZFIN;Acc:ZDB-GENE-041114-99]	10.5831590561471	6.71963853854161	0.000406051769159915	DEG3	no	tekt1
ENSDARG00000002463|arhgef37	-0.856924692073664	3.21075758049362	14.6182279959641	0.000423203795965082	0.00481674450635057	ENSDARG00000002463|arhgef37	ENSDARG00000002463	arhgef37		5.53814508667197	10.0473395464933	0.00208118827808492	DEG3	yes	non.spec
ENSDARG00000019963|sfxn1	-0.961283476027331	3.20687090937847	10.4415976674832	0.00237676519507588	0.0162583004834727	ENSDARG00000019963|sfxn1	ENSDARG00000019963	sfxn1	sideroflexin 1 [Source:ZFIN;Acc:ZDB-GENE-040801-45]	3.80000649160423	7.40547916845486	0.000621553719942817	DEG3	yes	ad.onset
ENSDARG00000013491|map3k9	-0.709280455088166	3.20678495937607	8.91430909825039	0.00467198966613715	0.0257979132462082	ENSDARG00000013491|map3k9	ENSDARG00000013491	map3k9	mitogen-activated protein kinase kinase kinase 9 [Source:HGNC Symbol;Acc:HGNC:6861]	6.99331343872365	11.4412670277446	0.00609989261693408	DEG3	yes	t.tempo
ENSDARG00000069954|kcnq5a	-1.03235747379516	3.20351489230475	19.5770618085636	0.0000657386123190706	0.00133451453777434	ENSDARG00000069954|kcnq5a	ENSDARG00000069954	kcnq5a	potassium voltage-gated channel subfamily Q member 5 [Source:HGNC Symbol;Acc:HGNC:6299]	4.87049212756666	9.973692688505	0.000210215956661836	DEG3	yes	ad.onset
ENSDARG00000076757|ephb1	-1.38308781917933	3.20110453383763	21.6142337696032	0.0000321100255847042	0.000832655398096596	ENSDARG00000076757|ephb1	ENSDARG00000076757	ephb1	EPH receptor B1 [Source:HGNC Symbol;Acc:HGNC:3392]	3.08799824516127	8.06223410065338	0.000123076382911523	DEG3	yes	ad.onset
ENSDARG00000042344|trmt6	-0.725481946599427	3.19836285688179	18.220217620811	0.000107525887618365	0.00188966510539468	ENSDARG00000042344|trmt6	ENSDARG00000042344	trmt6	tRNA methyltransferase 6 non-catalytic subunit [Source:ZFIN;Acc:ZDB-GENE-051120-141]	5.68572275063945	9.4127412602612	0.0143186409032061	DEG3	yes	ad.onset
ENSDARG00000076230|atp10b	0.663635789430668	3.19574657829985	7.48793328126614	0.00901754797857029	0.0415835114037697	ENSDARG00000076230|atp10b	ENSDARG00000076230	atp10b	ATPase phospholipid transporting 10B (putative) [Source:HGNC Symbol;Acc:HGNC:13543]	5.22123329522495	3.29431654947802	0.00145850767997574	DEG3	no	ad.onset
ENSDARG00000075694|adora1b	-0.704598824762604	3.19487181455514	13.3739055646186	0.000695832486608509	0.00678927147852013	ENSDARG00000075694|adora1b	ENSDARG00000075694	adora1b	adenosine A1 receptor b [Source:ZFIN;Acc:ZDB-GENE-081105-156]	5.98007872133967	9.75467360439097	0.000758249421531492	DEG3	yes	ad.onset
ENSDARG00000007727|rgl2	-0.778160207342151	3.19269088861587	12.3153467039754	0.00107376735913475	0.00919722453925022	ENSDARG00000007727|rgl2	ENSDARG00000007727	rgl2	ral guanine nucleotide dissociation stimulator-like 2 [Source:ZFIN;Acc:ZDB-GENE-010131-1]	5.30747034280302	9.10874152116884	0.0030877752957928	DEG3	yes	non.spec
ENSDARG00000076076|crtc1b	-1.12011486968409	3.1834760356162	12.4049860092734	0.00103462032647927	0.00897415194426155	ENSDARG00000076076|crtc1b	ENSDARG00000076076	crtc1b	CREB regulated transcription coactivator 1b [Source:NCBI gene (formerly Entrezgene);Acc:101886240]	2.91977002437106	6.38278195251298	0.0154282032053993	DEG3	yes	ad.onset
ENSDARG00000062780|aifm3	-0.717390360742133	3.18337659632324	8.02240986583061	0.00702536619733909	0.0346608841096199	ENSDARG00000062780|aifm3	ENSDARG00000062780	aifm3	apoptosis inducing factor, mitochondria associated 3 [Source:NCBI gene (formerly Entrezgene);Acc:100150876]	5.72193773432074	9.42206801988314	0.00712469955554453	DEG3	yes	ad.onset
ENSDARG00000042496|parp12a	-0.58539435655433	3.1810957791959	15.2088429360936	0.000335750080826496	0.00415024405466085	ENSDARG00000042496|parp12a	ENSDARG00000042496	parp12a	poly (ADP-ribose) polymerase family, member 12a [Source:ZFIN;Acc:ZDB-GENE-050419-6]	7.42913766605978	11.1547448227742	0.000152315231173735	DEG3	no	ad.onset
ENSDARG00000054941|ldlrad4b	-0.860111733158711	3.17762748123308	11.1415875775742	0.00175893458255857	0.013089298207351	ENSDARG00000054941|ldlrad4b	ENSDARG00000054941	ldlrad4b	low density lipoprotein receptor class A domain containing 4b [Source:ZFIN;Acc:ZDB-GENE-091230-3]	7.32376836203303	13.3097351901782	0.0044041443697675	DEG3	yes	ad.onset
ENSDARG00000004954|grna	-1.00277392651085	3.17674900613863	12.222101830447	0.00111615207207894	0.00946071756333579	ENSDARG00000004954|grna	ENSDARG00000004954	grna	granulin a [Source:ZFIN;Acc:ZDB-GENE-030131-8434]	8.12574488899092	16.2868671748485	0.0172384139551671	DEG3	no	grna
ENSDARG00000094704|bcl2a	-0.653763201070431	3.17335635860654	9.90877445087214	0.00299952225985393	0.0190053635178134	ENSDARG00000094704|bcl2a	ENSDARG00000094704	bcl2a	BCL2 apoptosis regulator a [Source:ZFIN;Acc:ZDB-GENE-051012-1]	5.152358354324	8.11988040344086	0.00913030098373141	DEG3	yes	ad.onset
ENSDARG00000100962|ttc39b	-0.660295029545825	3.17282771164511	10.4677439123674	0.0023499682589302	0.0161726619752943	ENSDARG00000100962|ttc39b	ENSDARG00000100962	ttc39b		5.28754090737794	8.36748155386075	0.0282477634290603	DEG3	yes	ad.onset
ENSDARG00000056793|jazf1b	-0.835567117469994	3.17187626824485	22.6812147511699	0.000022284777284281	0.000653337235205039	ENSDARG00000056793|jazf1b	ENSDARG00000056793	jazf1b	JAZF zinc finger 1 [Source:HGNC Symbol;Acc:HGNC:28917]	5.02257890729871	8.97316752741038	0.000465559742560081	DEG3	yes	non.spec
ENSDARG00000004177|fam169ab	-0.898945696907357	3.17186862951422	11.705341034728	0.00138536093772619	0.0110184251365515	ENSDARG00000004177|fam169ab	ENSDARG00000004177	fam169ab		3.33548501254498	6.2301690690008	0.000572445878362127	DEG3	yes	ad.onset
ENSDARG00000017321|kdr	-1.70347118286301	3.17071368709652	49.1175557441897	0.0000000130552068416599	0.00000322784768638954	ENSDARG00000017321|kdr	ENSDARG00000017321	kdr	kinase insert domain receptor (a type III receptor tyrosine kinase) [Source:ZFIN;Acc:ZDB-GENE-041001-112]	2.36771308767536	7.7335714992499	0.000201233855601807	DEG3	yes	ad.onset
ENSDARG00000006079|gpr37l1a	-1.04737601222655	3.16890047389323	17.850910849159	0.000123201565107731	0.00204987456881668	ENSDARG00000006079|gpr37l1a	ENSDARG00000006079	gpr37l1a	G protein-coupled receptor 37 like 1 [Source:HGNC Symbol;Acc:HGNC:14923]	4.11095805657955	8.54046214470062	0.0199889824853409	DEG3	yes	t.tempo
ENSDARG00000076328|osbpl11	-1.03662427367801	3.168638757205	20.6986212268602	0.0000441688725777001	0.00102484944565762	ENSDARG00000076328|osbpl11	ENSDARG00000076328	osbpl11	oxysterol binding protein like 11 [Source:HGNC Symbol;Acc:HGNC:16397]	4.18323802062213	8.5992350548981	0.00324842561572034	DEG3	yes	ad.onset
ENSDARG00000104453|flt4	-0.806430338388727	3.16452844522059	15.6360559874798	0.000284481597497918	0.0037253186598256	ENSDARG00000104453|flt4	ENSDARG00000104453	flt4	fms related receptor tyrosine kinase 4 [Source:ZFIN;Acc:ZDB-GENE-980526-326]	3.75224559726068	6.56925258706955	0.000541215531548696	DEG3	no	ad.onset
ENSDARG00000074644|spock1	-1.42416586794128	3.16211299347726	10.6150597955691	0.00220484132045955	0.0154382258235043	ENSDARG00000074644|spock1	ENSDARG00000074644	spock1	SPARC (osteonectin), cwcv and kazal like domains proteoglycan 1 [Source:HGNC Symbol;Acc:HGNC:11251]	2.2544153599897	6.09005179409322	0.00298030040627152	DEG3	yes	t.tempo
ENSDARG00000058342|grhl2a	0.901711514472005	3.1607732163071	16.8559205032164	0.000178623981731535	0.00264958906235111	ENSDARG00000058342|grhl2a	ENSDARG00000058342	grhl2a	grainyhead-like transcription factor 2a [Source:ZFIN;Acc:ZDB-GENE-050913-123]	6.04104925493714	3.22881037256811	0.00178075830012556	DEG3	yes	ad.onset
ENSDARG00000104282|dcc	-1.0391863617943	3.16062172664274	15.4419659017486	0.00030666911463505	0.00392712966942727	ENSDARG00000104282|dcc	ENSDARG00000104282	dcc	DCC netrin 1 receptor [Source:ZFIN;Acc:ZDB-GENE-011101-2]	4.01346120010434	8.26108594104801	0.00213995966083168	DEG3	yes	t.tempo
ENSDARG00000008247|vezf1a	-1.0337785237944	3.15501692781591	13.7881431762598	0.000588804088923681	0.00605321695378636	ENSDARG00000008247|vezf1a	ENSDARG00000008247	vezf1a	vascular endothelial zinc finger 1 [Source:HGNC Symbol;Acc:HGNC:12949]	3.40623804453876	6.99331363331288	0.00116807066153865	DEG3	yes	t.tempo
ENSDARG00000005915|tcf3a	-1.14247183971039	3.15410883731468	15.05515128457	0.000356499592105568	0.00431889637106016	ENSDARG00000005915|tcf3a	ENSDARG00000005915	tcf3a	transcription factor 3a [Source:ZFIN;Acc:ZDB-GENE-990415-51]	2.98940485849521	6.61887134767364	0.000781468903720217	DEG3	yes	ad.onset
ENSDARG00000087985|znf365	-0.998859825848339	3.15229380995971	9.6466697090951	0.00336729115720289	0.0206080544946521	ENSDARG00000087985|znf365	ENSDARG00000087985	znf365		2.7901847730707	5.60722399039503	0.0179710568771753	DEG3	yes	ad.onset
ENSDARG00000076144|icam3	-1.30017437438148	3.15142833538705	32.3912992633284	0.00000105225616015509	0.0000720390755798488	ENSDARG00000076144|icam3	ENSDARG00000076144	icam3		3.2737087803566	8.08488145473899	0.00310400114462919	DEG3	yes	ad.onset
ENSDARG00000061718|znf704	-1.73235664581466	3.15086869965843	19.216016723743	0.0000748449962940934	0.00145848309601937	ENSDARG00000061718|znf704	ENSDARG00000061718	znf704	zinc finger protein 704 [Source:NCBI gene (formerly Entrezgene);Acc:560056]	1.69113139696375	5.6501781536557	0.000247610021907733	DEG3	yes	non.spec
ENSDARG00000035273|tmtc2b	-0.953952033264329	3.14972161441181	9.21330780211679	0.0040841047996494	0.0234939731318705	ENSDARG00000035273|tmtc2b	ENSDARG00000035273	tmtc2b	transmembrane O-mannosyltransferase targeting cadherins 2 [Source:HGNC Symbol;Acc:HGNC:25440]	4.07400270067602	7.91907119980293	0.00851937939886712	DEG3	yes	ad.onset
ENSDARG00000013397|bnip2	-1.30341474336562	3.14938700640688	18.6738089481798	0.0000910917512353038	0.00167690915109151	ENSDARG00000013397|bnip2	ENSDARG00000013397	bnip2	BCL2 interacting protein 2 [Source:ZFIN;Acc:ZDB-GENE-040109-6]	3.91590370068456	9.68834063640247	0.00184376152198787	DEG3	yes	ad.onset
ENSDARG00000070055|arfip1	-0.602198182956312	3.14855910885649	7.39512408767814	0.00942100311969513	0.0428806205922927	ENSDARG00000070055|arfip1	ENSDARG00000070055	arfip1	ADP-ribosylation factor interacting protein 1 (arfaptin 1) [Source:ZFIN;Acc:ZDB-GENE-040426-2690]	4.65008289765477	7.0714252248552	0.0295590414157706	DEG3	yes	ad.onset
ENSDARG00000091459|gabra2a	-1.30829231289806	3.14774251441156	15.2416306142833	0.000331490376769088	0.00411391443679565	ENSDARG00000091459|gabra2a	ENSDARG00000091459	gabra2a		3.8590392879505	9.5847615566734	0.00376013371972591	DEG3	yes	non.spec
ENSDARG00000089262|pbx3a	-1.10004936170319	3.14401187215832	12.5134528216177	0.000989254844187317	0.00868342047099258	ENSDARG00000089262|pbx3a	ENSDARG00000089262	pbx3a		3.79468796312365	8.14700543844587	0.0146016688911428	DEG3	no	ad.onset
ENSDARG00000105389|mmel1	-1.92677850173964	3.14289190705516	35.1140682693723	0.000000482097739625452	0.0000420065582918401	ENSDARG00000105389|mmel1	ENSDARG00000105389	mmel1	membrane metalloendopeptidase like 1 [Source:HGNC Symbol;Acc:HGNC:14668]	1.86262352549756	7.11224780150837	0.00544153299458159	DEG3	no	t.tempo
ENSDARG00000041660|oprd1a	-0.839752204441417	3.14048704276661	14.6689450675288	0.000414827978794846	0.00475838298225972	ENSDARG00000041660|oprd1a	ENSDARG00000041660	oprd1a	opioid receptor, delta 1a [Source:ZFIN;Acc:ZDB-GENE-990415-199]	5.56689143086758	9.98455847931149	0.0117691678813126	DEG3	yes	non.spec
ENSDARG00000101032|iqcb1	0.629683189782683	3.14013229800041	15.183572300982	0.000339072491799681	0.00417062512124781	ENSDARG00000101032|iqcb1	ENSDARG00000101032	iqcb1	IQ motif containing B1 [Source:ZFIN;Acc:ZDB-GENE-041212-47]	8.85862941306689	5.72775138379837	0.0642072179196287	DEG3	no	t.tempo
ENSDARG00000079878|tmem151bb	-1.21428897854844	3.13639360049465	15.2626009233307	0.000328795819050196	0.00409884532802945	ENSDARG00000079878|tmem151bb	ENSDARG00000079878	tmem151bb	transmembrane protein 151B [Source:HGNC Symbol;Acc:HGNC:21315]	3.54298451043969	8.23649296444821	0.00059311558134394	DEG3	yes	ad.onset
ENSDARG00000008931|renbp	-0.617753528312101	3.13583208576309	13.3843233804801	0.000692903048143502	0.0067687745824132	ENSDARG00000008931|renbp	ENSDARG00000008931	renbp	renin binding protein [Source:ZFIN;Acc:ZDB-GENE-041212-34]	5.72834063152346	8.80688529178176	0.015184490241571	DEG3	no	ad.onset
ENSDARG00000036773|s100s	-2.96836758337081	3.13538904409416	8.25830142036265	0.00630039166498236	0.032081275090184	ENSDARG00000036773|s100s	ENSDARG00000036773	s100s	S100 calcium binding protein S [Source:ZFIN;Acc:ZDB-GENE-040822-31]	1.06591971718221	8.31575449161015	0.142643314196091	DEG3	yes	non.spec
ENSDARG00000025808|taf5l	-0.650495903377658	3.13104958868955	9.41448911454195	0.00373306562450473	0.0221021609319691	ENSDARG00000025808|taf5l	ENSDARG00000025808	taf5l	TAF5-like RNA polymerase II, p300/CBP-associated factor (PCAF)-associated factor [Source:ZFIN;Acc:ZDB-GENE-030131-5987]	6.00011165879252	9.42774998017529	0.0040391021997935	DEG3	yes	ad.onset
ENSDARG00000006181|hif1aa	-1.00167801026981	3.12924806383322	25.5042033824282	0.00000874304444796812	0.000337793283168009	ENSDARG00000006181|hif1aa	ENSDARG00000006181	hif1aa	hypoxia inducible factor 1 subunit alpha a [Source:ZFIN;Acc:ZDB-GENE-080917-55]	3.01866861678795	6.053680074709	0.0235632749142807	DEG3	yes	ad.onset
ENSDARG00000070522|cacna1ia	-1.15123813876003	3.12807759800321	11.5474206422146	0.00148070162937879	0.0115381752983488	ENSDARG00000070522|cacna1ia	ENSDARG00000070522	cacna1ia		4.77300284208718	10.6263239839687	0.0263021146325248	DEG3	yes	non.spec
ENSDARG00000091253|smyd1b	0.845089147670963	3.12691622486438	16.1323517366514	0.00023508930600776	0.00322245627376974	ENSDARG00000091253|smyd1b	ENSDARG00000091253	smyd1b	SET and MYND domain containing 1b [Source:ZFIN;Acc:ZDB-GENE-060522-1]	17.460573400185	9.71839320292748	0.00299212580251509	DEG3	yes	ad.onset
ENSDARG00000075339|ipp	-0.611927328951794	3.12655930583791	26.341178837721	0.00000667888121070867	0.000277859298448848	ENSDARG00000075339|ipp	ENSDARG00000075339	ipp	intracisternal A particle-promoted polypeptide [Source:ZFIN;Acc:ZDB-GENE-080204-28]	5.6602636253229	8.65138736815429	0.00644610781234764	DEG3	no	ad.onset
ENSDARG00000043480|rbbp8	0.716218546639438	3.12618388371649	15.5066856892481	0.000299074860699787	0.00385165143598899	ENSDARG00000043480|rbbp8	ENSDARG00000043480	rbbp8	retinoblastoma binding protein 8 [Source:NCBI gene (formerly Entrezgene);Acc:503536]	11.4758376345225	6.987790478179	0.00992543057263035	DEG3	no	ad.onset
ENSDARG00000099199|itchb	-0.922140788914044	3.12375237458755	8.91567132968271	0.0046691162856371	0.025787761045673	ENSDARG00000099199|itchb	ENSDARG00000099199	itchb	itchy E3 ubiquitin protein ligase b [Source:ZFIN;Acc:ZDB-GENE-131024-2]	4.15607796179527	7.89448630077679	0.0148473114952279	DEG3	yes	non.spec
ENSDARG00000039411|cep68	-0.843220501017762	3.12220574578362	22.3039166875579	0.0000253380519444734	0.000710263503325395	ENSDARG00000039411|cep68	ENSDARG00000039411	cep68	centrosomal protein 68 [Source:ZFIN;Acc:ZDB-GENE-030616-565]	5.48564369340236	9.84117741702272	0.00155148796166126	DEG3	yes	ad.onset
ENSDARG00000058323|tmbim1a	-1.0435393721825	3.10778825614066	29.5472296297662	0.00000245715469400458	0.000131399774623592	ENSDARG00000058323|tmbim1a	ENSDARG00000058323	tmbim1a	transmembrane BAX inhibitor motif containing 1a [Source:ZFIN;Acc:ZDB-GENE-041010-69]	3.67261994967019	7.58225644426774	0.00127100283381456	DEG3	yes	ad.onset
ENSDARG00000078868|tmem74b	-1.37728792968041	3.09690144862166	19.2558117102679	0.0000737792847350511	0.00144089324106385	ENSDARG00000078868|tmem74b	ENSDARG00000078868	tmem74b	transmembrane protein 74B [Source:HGNC Symbol;Acc:HGNC:15893]	2.2672857848393	5.91943096840619	0.000427586992102234	DEG3	yes	ad.onset
ENSDARG00000071463|zgc:154125	-0.701037058472046	3.0965188055409	22.4811155641995	0.0000238527637334035	0.000685595008346499	ENSDARG00000071463|zgc:154125	ENSDARG00000071463	zgc:154125	zgc:154125 [Source:ZFIN;Acc:ZDB-GENE-061013-717]	7.02581980538866	11.4298684829853	0.00575166789601479	DEG3	yes	ad.onset
ENSDARG00000098512|si:ch73-215f7.1	0.5852625555232	3.09611887008659	8.69807746577506	0.00515277987341081	0.0277157941820413	ENSDARG00000098512|si:ch73-215f7.1	ENSDARG00000098512	si:ch73-215f7.1		8.4977543044031	5.65802821663807	0.00411674059823762	DEG3	yes	t.tempo
ENSDARG00000045027|rab9a	-0.939471094722061	3.09293552073949	30.7888213284624	0.0000016895782770207	0.0000995373301734182	ENSDARG00000045027|rab9a	ENSDARG00000045027	rab9a	RAB9A, member RAS oncogene family [Source:ZFIN;Acc:ZDB-GENE-060825-293]	4.87721853025967	9.37408769628327	0.0044271339139552	DEG3	yes	ad.onset
ENSDARG00000100918|prc1a	0.644753453831341	3.09103948493429	26.3215472513742	0.00000672093044488951	0.000278678180843006	ENSDARG00000100918|prc1a	ENSDARG00000100918	prc1a	protein regulator of cytokinesis 1a [Source:ZFIN;Acc:ZDB-GENE-020801-3]	15.9068622441054	10.1662245714902	0.00178034189247045	DEG3	no	ad.onset
ENSDARG00000008858|cyp7b1	-0.785341641507355	3.08873684113058	9.99067947814272	0.00289351934551247	0.0185642985631565	ENSDARG00000008858|cyp7b1	ENSDARG00000008858	cyp7b1	cytochrome P450 family 7 subfamily B member 1 [Source:HGNC Symbol;Acc:HGNC:2652]	3.97834252213861	6.88628574568318	0.0424184066163909	DEG3	yes	ad.onset
ENSDARG00000023214|mob2a	-0.790229827880353	3.08125499938338	22.3192414450475	0.0000252058444677056	0.000707533145031214	ENSDARG00000023214|mob2a	ENSDARG00000023214	mob2a	MOB kinase activator 2a [Source:ZFIN;Acc:ZDB-GENE-040718-56]	4.05748879228403	7.02113373276598	0.0187037920557882	DEG3	yes	ad.onset
ENSDARG00000059888|ago3a	-1.34783435956381	3.07970529351278	10.0366630377778	0.00283575180064243	0.01831698674754	ENSDARG00000059888|ago3a	ENSDARG00000059888	ago3a		3.27069967970199	8.37040530737178	0.00618029282786921	DEG3	yes	non.spec
ENSDARG00000075580|lrch2	-1.43719174500138	3.07833752293907	13.2513816612543	0.000731282267253079	0.00702527143405811	ENSDARG00000075580|lrch2	ENSDARG00000075580	lrch2	leucine rich repeats and calponin homology domain containing 2 [Source:HGNC Symbol;Acc:HGNC:29292]	2.53138448389088	6.90845465945352	0.00441117895322744	DEG3	yes	ad.onset
ENSDARG00000061585|cyp4v7	1.66313666275104	3.07494473554128	8.66560268431106	0.00522941036224607	0.0280191155078848	ENSDARG00000061585|cyp4v7	ENSDARG00000061585	cyp4v7	cytochrome P450, family 4, subfamily V, member 2b [Source:ZFIN;Acc:ZDB-GENE-061103-88]	7.69744815963952	2.41130832079586	0.113670208782617	DEG3	no	cyp4v7
ENSDARG00000055290|mpeg1.1	-1.20519154116131	3.07372212323	20.804386252853	0.0000425605287715837	0.00100341379090621	ENSDARG00000055290|mpeg1.1	ENSDARG00000055290	mpeg1.1	macrophage expressed 1, tandem duplicate 1 [Source:ZFIN;Acc:ZDB-GENE-030131-7347]	4.71506591996583	10.8908470454332	0.00271023141761887	DEG3	yes	non.spec
ENSDARG00000102447|gdpd4a	-1.03707515688399	3.07204687081914	9.93141458604152	0.00296981589625052	0.0188651063305029	ENSDARG00000102447|gdpd4a	ENSDARG00000102447	gdpd4a	glycerophosphodiester phosphodiesterase domain containing 4 [Source:HGNC Symbol;Acc:HGNC:24849]	3.4929624142306	7.18383305856162	0.00363464491225563	DEG3	yes	t.tempo
[truncated: 2,013 more rows]
