# Supplementary material for: Exposure to elevated glucocorticoid during development primes altered transcriptional responses to acute stress in adulthood
Source: iScience. 2024 May 31;27(7):110160. doi: 10.1016/j.isci.2024.110160 (PMC11233911; doi:10.1016/j.isci.2024.110160)
Supplement: Data S2. Tables S1–S11 [file mmc3.zip › Table S5. Results of GO enrichment test for GC-primed DEGs.xlsx]

## Sheet: all_primed genes
source	term_name	term_id	highlighted	adjusted_p_value	negative_log10_of_adjusted_p_value	term_size	query_size	intersection_size	effective_domain_size	intersections
GO:MF	protein binding	GO:0005515	TRUE	5.64e-07	6.24856	7978	1377	549	24585	SAT1A.2,HSP70.2,IRF7,BHLHE40,NEUROD1,ATP6V0A1B,PACSIN1A,TOB1A,SPOCK2,KMT2A,AKAP12B,KIF1AB,DNM1A,NAPBA,WDFY3,LRRC4.1,CAMK2A,NAP1L1,VAMP2,MAPTA,MAG,APC2,KLC1A,PPP3R1A,RAD21B,LRP8,AJAP1,KDM6BB,ANK1B,ANK1A,SPRED3,CARMIL2,NFKBIAB,DPYSL2B,PLEKHA5,MCL1A,GLSB,PREX1,L1CAMA,TOMM70A,DYNC1H1,PLECB,MAPK8IP2,ITSN1,FMNL1A,MYO5AA,BHLHE22,NCAM1A,KCND2,WBP2NL,ANKRD11,SLIT1A,ROBO4,NEUROD6A,ADD1,NSD3,GNG7,KDM6AL,L1C…
GO:MF	salt transmembrane transporter activity	GO:1901702	TRUE	2.48e-06	5.60537	604	1377	70	24585	SLC6A4A,CLIC5B,KCNK3A,ATP1A1A.1,SLC12A5B,SLC6A1A,SLC6A5,GABRA1,CACNG8A,SLC17A7A,KCND2,SLC1A3B,SLC25A6,SLC8A4A,SLC4A10B,CACNA1EB,KCNC3A,KCNA1A,ANO3,SLC12A5A,CACNA1BB,GABRG2,SLC6A15,KCNC1B,SLC24A3,CLCN7,SLC16A8,KCNA2B,CLCN2B,CLCN6,KCNQ3,KCNK10A,SLC8A2B,KCNK1B,SLC13A1,GABRA4,KCNA1B,SLC23A2,CACNB4A,KCNJ10A,KCNA4,CACNB3A,ITPR2,KCNJ5,SLC16A1B,SLC6A6B,KCNAB2A,SLC5A3B,PKD1A,KCNC3B,GABRB4,MCOLN1B,SLC19A1,…
GO:MF	delayed rectifier potassium channel activity	GO:0005251	TRUE	1.76e-05	4.75547	31	1377	12	24585	KCNC3A,KCNA1A,KCNC1B,KCNA2B,KCNQ3,KCNA1B,KCNA4,KCNC3B,KCNB1,KCNC4,KCNH1A,KCNQ5A
GO:MF	metal ion transmembrane transporter activity	GO:0046873	FALSE	6e-05	4.22158	479	1377	56	24585	SLC6A4A,KCNK3A,ATP1A1A.1,SLC12A5B,SLC6A1A,SLC6A5,CACNG8A,KCND2,SLC1A3B,SLC8A4A,SLC4A10B,CACNA1EB,KCNC3A,KCNA1A,SLC12A5A,CACNA1BB,SLC6A15,ZDHHC17,KCNC1B,SLC24A3,KCNA2B,KCNQ3,KCNK10A,SLC8A2B,KCNK1B,SLC13A1,KCNA1B,SLC23A2,CACNB4A,KCNJ10A,KCNA4,CACNB3A,ITPR2,KCNJ5,SLC6A6B,KCNAB2A,SLC5A3B,PKD1A,KCNC3B,MCOLN1B,KCNB1,SLC5A6A,KCNC4,KCNH1A,KCNK2B,KCNQ5A,CACNA1IA,KCNJ9,TRPC5A,CACNG4B,TRPC4B,CACNB3B,ASIC1C,…
GO:MF	voltage-gated monoatomic ion channel activity	GO:0005244	FALSE	7.69e-05	4.11428	240	1377	35	24585	CLIC5B,KCNK3A,CACNG8A,KCND2,CACNA1EB,KCNC3A,KCNA1A,CACNA1BB,KCNC1B,CLCN7,KCNA2B,CLCN2B,CLCN6,KCNQ3,KCNK10A,KCNK1B,KCNA1B,CACNB4A,KCNJ10A,KCNA4,CACNB3A,KCNJ5,KCNAB2A,KCNC3B,KCNB1,KCNC4,KCNH1A,KCNK2B,KCNQ5A,CACNA1IA,KCNJ9,CACNG4B,GRIN3BA,CACNB3B,CACNA1HB
GO:MF	voltage-gated monoatomic cation channel activity	GO:0022843	FALSE	0.000110934	3.95494	191	1377	30	24585	KCNK3A,CACNG8A,KCND2,CACNA1EB,KCNC3A,KCNA1A,CACNA1BB,KCNC1B,KCNA2B,KCNQ3,KCNK10A,KCNK1B,KCNA1B,CACNB4A,KCNJ10A,KCNA4,CACNB3A,KCNJ5,KCNAB2A,KCNC3B,KCNB1,KCNC4,KCNH1A,KCNK2B,KCNQ5A,CACNA1IA,KCNJ9,CACNG4B,CACNB3B,CACNA1HB
GO:MF	voltage-gated channel activity	GO:0022832	FALSE	0.000115368	3.93791	244	1377	35	24585	CLIC5B,KCNK3A,CACNG8A,KCND2,CACNA1EB,KCNC3A,KCNA1A,CACNA1BB,KCNC1B,CLCN7,KCNA2B,CLCN2B,CLCN6,KCNQ3,KCNK10A,KCNK1B,KCNA1B,CACNB4A,KCNJ10A,KCNA4,CACNB3A,KCNJ5,KCNAB2A,KCNC3B,KCNB1,KCNC4,KCNH1A,KCNK2B,KCNQ5A,CACNA1IA,KCNJ9,CACNG4B,GRIN3BA,CACNB3B,CACNA1HB
GO:MF	phosphotransferase activity, alcohol group as acceptor	GO:0016773	TRUE	0.000141845	3.84819	1242	1377	112	24585	TRIB1,RPS6KAL,CAMK2A,PRPF4BA,PIP4K2AB,TTBK1B,PANK1B,DGKH,ULK1B,PRKACAA,EPHA4B,DAPK3,BSK146,MAPK10,PFKLA,CDK15,HIPK2,INSRB,TEK,PFKFB4A,CDK5,CDK16,TAOK2B,NLK2,PANK1A,CDK13,TTBK2A,HIPK3B,MARK4A,IGF1RA,NTRK2B,PI4KAB,JAK2A,PIK3CA,PEAK1,BMPR2B,ZGC:113162,MAST1A,PDK3A,FAM20CB,MAP4K3B,NRBP2B,PKN1A,CAMKK1A,RYK,AAK1B,AKT3A,MAPK8B,EPHB2A,NMRK2,CAMK1DA,RPS6KL1,STK40,PRKD2,MAPK9,FYNB,TGFBR1B,RPS6KA5,GIPC1,CAM…
GO:MF	inorganic molecular entity transmembrane transporter activity	GO:0015318	FALSE	0.000222261	3.65314	717	1377	73	24585	SLC6A4A,CLIC5B,KCNK3A,ATP1A1A.1,ATP6V0A1B,SLC12A5B,SLC6A1A,SLC6A5,XPR1A,GABRA1,CACNG8A,KCND2,SLC1A3B,SLC8A4A,SLC4A10B,CACNA1EB,KCNC3A,KCNA1A,ANO3,SLC12A5A,CACNA1BB,GABRG2,SLC6A15,ZDHHC17,KCNC1B,SLC24A3,CLCN7,SLC4A11,KCNA2B,CLCN2B,CLCN6,KCNQ3,KCNK10A,SLC8A2B,KCNK1B,SLC13A1,GABRA4,SLC4A7,KCNA1B,SLC23A2,SLC4A3,CACNB4A,KCNJ10A,KCNA4,CACNB3A,ITPR2,KCNJ5,SLC6A6B,KCNAB2A,SLC5A3B,PKD1A,KCNC3B,GABRB4,MCOL…
GO:MF	kinase activity	GO:0016301	FALSE	0.000229815	3.63862	1383	1377	121	24585	TRIB1,NME2B.2,CKMA,CKMB,PACSIN1A,DUSP6,RPS6KAL,CAMK2A,PRPF4BA,PIP4K2AB,TTBK1B,PANK1B,DGKH,ULK1B,PRKACAA,EPHA4B,PI4KAA,DAPK3,BSK146,MAPK10,PFKLA,CDK15,HIPK2,INSRB,TEK,PFKFB4A,CDK5,CDK16,TAOK2B,NLK2,PANK1A,CDK13,TTBK2A,HIPK3B,MARK4A,IGF1RA,NTRK2B,PI4KAB,JAK2A,PIK3CA,PEAK1,BMPR2B,ZGC:113162,MAST1A,PDK3A,FAM20CB,CDK5R1A,MAP4K3B,NRBP2B,PKN1A,CAMKK1A,RYK,AAK1B,AKT3A,MAPK8B,EPHB2A,NMRK2,CAMK1DA,RPS6KL1,…
GO:MF	binding	GO:0005488	FALSE	0.00161312	2.79233	16820	1377	1016	24585	JUND,SAT1A.2,NEIL1,TRIB1,HSP70.2,SLC6A4A,IRF7,CAR15,RPS10,ELAVL4,H1-0,ATP1A1A.1,BHLHE40,DDX21,NEUROD1,GAPDH,NME2B.2,CKMA,ATP6V0A1B,BHMT,NR1D1,CKMB,PACSIN1A,TRIM13,TOB1A,SPOCK2,KMT2A,AKAP12B,KIF1AB,DNM1A,ITM2CB,NAPBA,WDFY3,LRRC4.1,RPS6KAL,CAMK2A,NAP1L1,HBBA1,VAMP2,HIVEP1,CELF2,MCM7,MAPTA,MAG,APC2,PRICKLE2A,KHDC4,KLC1A,PPP3R1A,RAD21B,LRP8,ALYREF,AJAP1,XPR1A,RBM25A,KDM6BB,H1-10,ANK1B,GPHNA,ANK1A,SPR…
GO:MF	secondary active transmembrane transporter activity	GO:0015291	TRUE	0.00245136	2.61059	221	1377	30	24585	SLC6A4A,SLC12A5B,SLC6A1A,SLC6A5,SLC6A17,SLC1A3B,SLC25A6,SLC8A4A,SLC4A10B,SLC12A5A,SLC6A15,SLC24A3,SLC4A11,SLC47A4,SLC8A2B,MFSD2AA,SLC13A1,SLCO2B1,SLC4A7,SLC23A2,SLC4A3,LETM1,SLCO4A1,SLC6A6B,SLC5A3B,SLC19A1,SLC5A6A,SLC37A1,SLC6A16B,SLC8A3
GO:MF	transferase activity, transferring phosphorus-containing groups	GO:0016772	FALSE	0.00314467	2.50243	1548	1377	127	24585	PTDSS1A,TRIB1,NME2B.2,CKMA,CKMB,PACSIN1A,DUSP6,RPS6KAL,CAMK2A,GPHNA,PRPF4BA,PIP4K2AB,TTBK1B,PANK1B,DGKH,ULK1B,PRKACAA,EPHA4B,PI4KAA,DAPK3,BSK146,MAPK10,PFKLA,CDK15,HIPK2,INSRB,TEK,PFKFB4A,CDK5,CDK16,TAOK2B,NLK2,PANK1A,CDK13,TTBK2A,HIPK3B,MARK4A,IGF1RA,NTRK2B,PI4KAB,JAK2A,PIK3CA,PEAK1,TERFA,BMPR2B,ZGC:113162,MAST1A,PDK3A,FAM20CB,CDK5R1A,MAP4K3B,NRBP2B,PKN1A,CAMKK1A,RYK,AAK1B,AKT3A,MAPK8B,EPHB2A,NM…
GO:MF	monoatomic ion transmembrane transporter activity	GO:0015075	FALSE	0.00448918	2.34783	863	1377	79	24585	SLC6A4A,CLIC5B,KCNK3A,ATP1A1A.1,ATP6V0A1B,SLC12A5B,SLC6A1A,SLC6A5,GABRA1,UNC80,CACNG8A,KCND2,SLC1A3B,SLC8A4A,SLC4A10B,SFXN3,CACNA1EB,KCNC3A,KCNA1A,ANO3,SLC12A5A,CACNA1BB,GABRG2,SLC6A15,ZDHHC17,KCNC1B,SLC24A3,CLCN7,TMEM63BA,KCNA2B,CLCN2B,CLCN6,KCNQ3,KCNK10A,SLC8A2B,KCNK1B,SLC13A1,GABRA4,SLC4A7,KCNA1B,SLC23A2,SLC4A3,CACNB4A,KCNJ10A,KCNA4,CACNB3A,ITPR2,KCNJ5,ATP13A3,SLC6A6B,KCNAB2A,SLC5A3B,PKD1A,KCN…
GO:MF	protein kinase activity	GO:0004672	FALSE	0.00530688	2.27516	1109	1377	96	24585	TRIB1,RPS6KAL,CAMK2A,PRPF4BA,TTBK1B,ULK1B,PRKACAA,EPHA4B,DAPK3,BSK146,MAPK10,CDK15,HIPK2,INSRB,TEK,CDK5,CDK16,TAOK2B,NLK2,CDK13,TTBK2A,HIPK3B,MARK4A,IGF1RA,NTRK2B,JAK2A,PEAK1,BMPR2B,ZGC:113162,MAST1A,PDK3A,FAM20CB,MAP4K3B,NRBP2B,PKN1A,CAMKK1A,RYK,AAK1B,AKT3A,MAPK8B,EPHB2A,CAMK1DA,RPS6KL1,STK40,PRKD2,MAPK9,FYNB,TGFBR1B,RPS6KA5,GIPC1,CAMK1A,NRP1B,ACVR1BB,MAP3K10,MAP2K4A,PRKCAB,UHMK1,SIK2A,RPS6KA4,E…
GO:MF	inorganic cation transmembrane transporter activity	GO:0022890	FALSE	0.00725702	2.13924	586	1377	58	24585	SLC6A4A,KCNK3A,ATP1A1A.1,ATP6V0A1B,SLC12A5B,SLC6A1A,SLC6A5,CACNG8A,KCND2,SLC1A3B,SLC8A4A,SLC4A10B,CACNA1EB,KCNC3A,KCNA1A,SLC12A5A,CACNA1BB,SLC6A15,ZDHHC17,KCNC1B,SLC24A3,KCNA2B,KCNQ3,KCNK10A,SLC8A2B,KCNK1B,SLC13A1,KCNA1B,SLC23A2,CACNB4A,KCNJ10A,KCNA4,CACNB3A,ITPR2,KCNJ5,SLC6A6B,KCNAB2A,SLC5A3B,PKD1A,KCNC3B,MCOLN1B,KCNB1,SLC5A6A,KCNC4,KCNH1A,KCNK2B,KCNQ5A,CACNA1IA,KCNJ9,TRPC5A,CACNG4B,GRIN3BA,TRPC…
GO:MF	chemorepellent activity	GO:0045499	TRUE	0.00958516	2.0184	30	1377	9	24585	SEMA3B,SEMA3GB,SEMA5BA,SEMA3BL,SEMA4BA,SEMA6BA,SEMA7A,SEMA4GB,SEMA4GA
GO:MF	ion binding	GO:0043167	FALSE	0.0101256	1.99458	6454	1377	427	24585	SAT1A.2,NEIL1,TRIB1,HSP70.2,SLC6A4A,CAR15,ATP1A1A.1,DDX21,NME2B.2,CKMA,BHMT,NR1D1,CKMB,TRIM13,SPOCK2,KMT2A,KIF1AB,DNM1A,WDFY3,RPS6KAL,CAMK2A,HIVEP1,MCM7,MAG,PRICKLE2A,PPP3R1A,LRP8,XPR1A,KDM6BB,GPHNA,PLEKHA5,GATA3,DNM1B,RAB11FIP4A,ITSN1,MYO5AA,PCDH1A,FAT3A,SLIT1A,NECAB3,PRPF4BA,NSD3,MMP24,SMC1A,RAB11FIP3,TBC1D9,PIP4K2AB,PRICKLE2B,ZC3H7BB,DNER,GUCY1B1,GTPBP2B,PCDH1GC5,ABCB5,RASD1,TTBK1B,PCDH7B,DDHD…
GO:MF	voltage-gated potassium channel activity	GO:0005249	FALSE	0.0104253	1.98191	138	1377	21	24585	KCNK3A,KCND2,KCNC3A,KCNA1A,KCNC1B,KCNA2B,KCNQ3,KCNK10A,KCNK1B,KCNA1B,KCNJ10A,KCNA4,KCNJ5,KCNAB2A,KCNC3B,KCNB1,KCNC4,KCNH1A,KCNK2B,KCNQ5A,KCNJ9
GO:MF	semaphorin receptor binding	GO:0030215	TRUE	0.0131361	1.88153	46	1377	11	24585	SEMA3B,SEMA3GB,SEMA5BA,SEMA3AB,SEMA3BL,SEMA4BA,SEMA6BB,SEMA6BA,SEMA7A,SEMA4GB,SEMA4GA
GO:MF	transporter activity	GO:0005215	FALSE	0.0170779	1.76756	1530	1377	122	24585	SLC6A4A,CLIC5B,KCNK3A,ATP1A1A.1,ATP6V0A1B,SLC12A5B,SLC6A1A,SLC6A5,XPR1A,GABRA1,UNC80,SLC17A6A,TOMM70A,CACNG8A,SLC6A17,SLC17A7A,KCND2,SLC1A3B,ZGC:158423,SLC7A2,ABCB5,SLC25A6,SLC8A4A,SLC4A10B,SFXN3,CACNA1EB,KCNC3A,ABCA5,KCNA1A,ANO3,PLTP,SLC2A1A,SLC12A5A,CACNA1BB,GABRG2,SLC6A15,SLC27A1B,OSBPL2B,ZDHHC17,SLC35F1,KCNC1B,SLC24A3,CLCN7,SLC7A5,SLC4A11,ATP9B,PRELID3A,TMEM63BA,SVOPA,SLC16A8,SLC47A4,ABCG4A,K…
GO:MF	monoatomic cation transmembrane transporter activity	GO:0008324	FALSE	0.0332088	1.47875	674	1377	62	24585	SLC6A4A,KCNK3A,ATP1A1A.1,ATP6V0A1B,SLC12A5B,SLC6A1A,SLC6A5,UNC80,CACNG8A,KCND2,SLC1A3B,SLC8A4A,SLC4A10B,CACNA1EB,KCNC3A,KCNA1A,SLC12A5A,CACNA1BB,SLC6A15,ZDHHC17,KCNC1B,SLC24A3,TMEM63BA,KCNA2B,KCNQ3,KCNK10A,SLC8A2B,KCNK1B,SLC13A1,KCNA1B,SLC23A2,CACNB4A,KCNJ10A,KCNA4,CACNB3A,ITPR2,KCNJ5,ATP13A3,SLC6A6B,KCNAB2A,SLC5A3B,PKD1A,KCNC3B,MCOLN1B,KCNB1,SLC30A6,SLC5A6A,KCNC4,KCNH1A,KCNK2B,KCNQ5A,CACNA1IA,KC…
GO:MF	transferase activity	GO:0016740	FALSE	0.036292	1.44019	3293	1377	232	24585	SAT1A.2,PTDSS1A,TRIB1,NME2B.2,CKMA,BHMT,CKMB,PACSIN1A,KMT2A,DUSP6,RPS6KAL,CAMK2A,GPHNA,PRPF4BA,NSD3,PIP4K2AB,PRDM2B,GATM,TTBK1B,PANK1B,PCMTD1,DGKH,TIPARP,ULK1B,UGT8,PRKACAA,ST8SIA5,EPHA4B,SETBP1,PI4KAA,ST6GAL1,DAPK3,BSK146,MAPK10,PFKLA,EXTL3,CDK15,HIPK2,INSRB,TEK,MAT2AB,PFKFB4A,CBLB,CDK5,CDK16,RC3H2,B4GALNT4A,UBE2QL1,TAOK2B,NLK2,PANK1A,CDK13,GALNT18B,TTBK2A,HIPK3B,CBL,ZDHHC17,DNMT3AA,MARK4A,IGF1R…
GO:MF	transmembrane receptor protein kinase activity	GO:0019199	FALSE	0.0367705	1.4345	118	1377	18	24585	EPHA4B,INSRB,TEK,IGF1RA,NTRK2B,BMPR2B,EPHB2A,TGFBR1B,NRP1B,ACVR1BB,ERBB3B,ACVR2AB,ERBB4B,EPHA3,LTK,KDR,DDR2L,MET
GO:MF	transmembrane transporter activity	GO:0022857	FALSE	0.0375648	1.42522	1422	1377	113	24585	SLC6A4A,CLIC5B,KCNK3A,ATP1A1A.1,ATP6V0A1B,SLC12A5B,SLC6A1A,SLC6A5,XPR1A,GABRA1,UNC80,SLC17A6A,TOMM70A,CACNG8A,SLC6A17,SLC17A7A,KCND2,SLC1A3B,ZGC:158423,SLC7A2,ABCB5,SLC25A6,SLC8A4A,SLC4A10B,SFXN3,CACNA1EB,KCNC3A,ABCA5,KCNA1A,ANO3,SLC2A1A,SLC12A5A,CACNA1BB,GABRG2,SLC6A15,SLC27A1B,ZDHHC17,SLC35F1,KCNC1B,SLC24A3,CLCN7,SLC7A5,SLC4A11,TMEM63BA,SVOPA,SLC16A8,SLC47A4,ABCG4A,KCNA2B,CLCN2B,CLCN6,SLC43A2A,…
GO:MF	inorganic anion transmembrane transporter activity	GO:0015103	FALSE	0.0439031	1.3575	152	1377	21	24585	SLC6A4A,CLIC5B,SLC12A5B,SLC6A1A,XPR1A,GABRA1,SLC4A10B,ANO3,SLC12A5A,GABRG2,CLCN7,SLC4A11,CLCN2B,CLCN6,SLC13A1,GABRA4,SLC4A7,SLC4A3,GABRB4,GABRA2A,SLC37A1
GO:MF	protein serine/threonine kinase activity	GO:0004674	FALSE	0.0461503	1.33583	696	1377	63	24585	RPS6KAL,CAMK2A,PRPF4BA,TTBK1B,ULK1B,PRKACAA,DAPK3,BSK146,MAPK10,CDK15,HIPK2,CDK5,CDK16,TAOK2B,NLK2,TTBK2A,HIPK3B,MARK4A,BMPR2B,ZGC:113162,MAST1A,FAM20CB,MAP4K3B,PKN1A,CAMKK1A,AAK1B,AKT3A,MAPK8B,CAMK1DA,STK40,PRKD2,MAPK9,TGFBR1B,RPS6KA5,GIPC1,CAMK1A,ACVR1BB,MAP3K10,MAP2K4A,PRKCAB,UHMK1,SIK2A,RPS6KA4,LATS2,PRKCQ,CDK6,HIPK1A,STK38A,CDK14,STK17B,ACVR2AB,PRKCG,AAK1A,GRK6,CDC42BPAA,RPS6KB1A,RPS6KA2,MAP…
GO:BP	cell morphogenesis	GO:0000902	TRUE	6.04e-12	11.2188	553	1257	81	21989	PACSIN1A,CSPG5A,AKAP12B,DPYSL2B,NOVA1,FMNL1A,NCAM1A,SLIT1A,ROBO4,ETV5B,BDNF,ULK1B,BTBD3B,PLXNA2,LAMC3,ADCY8,TNR,TPPP2,PLXNB2B,KCNC3A,EXTL3,RAB3AB,NOTCH1B,CNTN2,EMX2,CDK5,ARHGEF2,TAOK2B,FOXB1A,CDH10A,TIAM1B,PIK3CA,MYO10L1,PLXNB3,ARRB1,NOS1,CDK5R1A,SEMA3B,SEMA3GB,EFNB3B,RYK,STAT3,CDC42EP4A,RHOBTB4,LHFPL5B,MYO10L3,EPHB2A,SEMA5BA,NYAP2A,PARD3AB,RAC1B,MECP2,NYAP2B,MPI,SI:DKEY-40C11.2,NRP1B,ERBB3B,EFNA…
GO:BP	neuron differentiation	GO:0030182	FALSE	1.35e-11	10.8694	784	1257	101	21989	NEUROD1,CTDSP2,PACSIN1A,DPYSL2B,AUTS2A,NOVA1,BHLHE22,NCAM1A,SLIT1A,ROBO4,ETV5B,BRINP2,BDNF,ULK1B,BTBD3B,PLXNA2,TGIF1,LAMC3,ADCY8,TNR,SEZ6B,TPPP2,PLXNB2B,KCNC3A,PLP1A,EXTL3,SNPHB,RAB3AB,NOTCH1B,TBR1B,CNTN2,EMX2,CDK5,ARHGEF2,CDK16,BHLHE23,FOXG1A,TAOK2B,FOXB1A,AMIGO1,ODC1,CAMSAP2B,TIAM1B,IGF1RA,GATA2A,PIK3CA,LINGO1A,MYO10L1,PLXNB3,PPP1R9A,NOS1,CDK5R1A,SEMA3B,SEMA3GB,EXOC5,EFNB3B,RYK,STAT3,BRINP3B,LH…
GO:BP	generation of neurons	GO:0048699	FALSE	3.7e-11	10.432	808	1257	102	21989	NEUROD1,CTDSP2,PACSIN1A,DPYSL2B,AUTS2A,NOVA1,BHLHE22,NCAM1A,SLIT1A,ROBO4,ETV5B,BRINP2,BDNF,ULK1B,BTBD3B,PLXNA2,TGIF1,LAMC3,ADCY8,TNR,SEZ6B,TPPP2,PLXNB2B,KCNC3A,PLP1A,EXTL3,SNPHB,RAB3AB,NOTCH1B,TBR1B,CNTN2,EMX2,CDK5,ARHGEF2,CDK16,BHLHE23,FOXG1A,TAOK2B,FOXB1A,AMIGO1,ODC1,CAMSAP2B,TIAM1B,IGF1RA,GATA2A,PIK3CA,LINGO1A,MYO10L1,PLXNB3,PPP1R9A,NOS1,CDK5R1A,SEMA3B,SEMA3GB,EXOC5,EFNB3B,RYK,STAT3,DAB1A,BRIN…
GO:BP	neuron projection development	GO:0031175	FALSE	3.8e-11	10.4198	539	1257	78	21989	PACSIN1A,DPYSL2B,NOVA1,NCAM1A,SLIT1A,ROBO4,ETV5B,BDNF,ULK1B,BTBD3B,PLXNA2,LAMC3,ADCY8,TNR,SEZ6B,TPPP2,PLXNB2B,KCNC3A,PLP1A,EXTL3,RAB3AB,NOTCH1B,TBR1B,CNTN2,EMX2,CDK5,CDK16,TAOK2B,FOXB1A,AMIGO1,CAMSAP2B,TIAM1B,PIK3CA,LINGO1A,MYO10L1,PLXNB3,PPP1R9A,NOS1,CDK5R1A,SEMA3B,SEMA3GB,EFNB3B,RYK,STAT3,MYO10L3,EPHB2A,SEMA5BA,NYAP2A,PARD3AB,ADCYAP1A,RAC1B,MECP2,NYAP2B,SI:DKEY-40C11.2,NRP1B,ERBB3B,EFNA3B,SEMA3…
GO:BP	neurogenesis	GO:0022008	FALSE	8.16e-11	10.0882	913	1257	110	21989	BHLHE40,NEUROD1,CTDSP2,PACSIN1A,KMT2A,DPYSL2B,AUTS2A,NOVA1,BHLHE22,NCAM1A,NAV1B,SLIT1A,ROBO4,ETV5B,BRINP2,BDNF,ULK1B,BTBD3B,PLXNA2,TGIF1,LAMC3,ADCY8,TNR,SEZ6B,TPPP2,PLXNB2B,KCNC3A,PLP1A,EXTL3,SNPHB,RAB3AB,NOTCH1B,TBR1B,CNTN2,EMX2,CDK5,ARHGEF2,TRAK2,CDK16,BHLHE23,FOXG1A,TAOK2B,FOXB1A,AMIGO1,ODC1,CAMSAP2B,TIAM1B,IGF1RA,GATA2A,PIK3CA,LINGO1A,MYO10L1,PLXNB3,PPP1R9A,NOS1,CDK5R1A,SEMA3B,SEMA3GB,EXOC5,E…
GO:BP	neuron development	GO:0048666	FALSE	8.66e-10	9.06259	639	1257	84	21989	NEUROD1,PACSIN1A,DPYSL2B,AUTS2A,NOVA1,NCAM1A,SLIT1A,ROBO4,ETV5B,BDNF,ULK1B,BTBD3B,PLXNA2,LAMC3,ADCY8,TNR,SEZ6B,TPPP2,PLXNB2B,KCNC3A,PLP1A,EXTL3,RAB3AB,NOTCH1B,TBR1B,CNTN2,EMX2,CDK5,CDK16,TAOK2B,FOXB1A,AMIGO1,ODC1,CAMSAP2B,TIAM1B,PIK3CA,LINGO1A,MYO10L1,PLXNB3,PPP1R9A,NOS1,CDK5R1A,SEMA3B,SEMA3GB,EXOC5,EFNB3B,RYK,STAT3,LHFPL5B,MYO10L3,EPHB2A,SEMA5BA,NYAP2A,PARD3AB,ADCYAP1A,RAC1B,MECP2,NYAP2B,SI:DKEY…
GO:BP	multicellular organism development	GO:0007275	FALSE	1.48e-09	8.82852	2993	1257	259	21989	HSP70.2,IRF7,ATP1A1A.1,BHLHE40,NEUROD1,CTDSP2,SEZ6L2,PACSIN1A,SLC12A5B,TOB1A,KMT2A,CSPG5A,DUSP6,LRRC4.1,CAMK2A,LRP8,KDM6BB,SPRED3,DPYSL2B,GATA3,MCL1A,AUTS2A,NOVA1,TOMM70A,MYO5AA,BHLHE22,NCAM1A,NAV1B,FAT3A,SLIT1A,ETF1B,ROBO4,ETV5B,NEUROD6A,ADD1,KDM6AL,PRICKLE2B,EOMESA,BRINP2,BDNF,NRG2B,PTPRA,ULK1B,BTBD3B,PLXNA2,TGIF1,LAMC3,IFT27,ADCY8,SLC8A4A,TNR,SEZ6B,TPPP2,PLXNB2B,KCNC3A,ZIC4,PLP1A,DUSP1,MAPK10,…
GO:BP	anatomical structure development	GO:0048856	FALSE	2.36e-09	8.62686	3949	1257	322	21989	HSP70.2,IRF7,RPS10,H1-0,ATP1A1A.1,BHLHE40,NEUROD1,CTDSP2,SEZ6L2,PACSIN1A,SLC12A5B,TOB1A,KMT2A,CSPG5A,DUSP6,AKAP12B,LRRC4.1,CAMK2A,RAD21B,LRP8,KDM6BB,SPRED3,DPYSL2B,GATA3,MCL1A,AUTS2A,NOVA1,PREX1,TOMM70A,PLECB,FMNL1A,MYO5AA,BHLHE22,NCAM1A,NAV1B,FAT3A,SLIT1A,ETF1B,ROBO4,ETV5B,NEUROD6A,ADD1,KDM6AL,ETS2,PRICKLE2B,EOMESA,DGKH,BRINP2,BDNF,NRG2B,PTPRA,ULK1B,BTBD3B,PLXNA2,TGIF1,LAMC3,IFT27,ADCY8,SLC8A4A,…
GO:BP	developmental process	GO:0032502	FALSE	3.2e-09	8.4952	4142	1257	334	21989	HSP70.2,IRF7,RPS10,H1-0,ATP1A1A.1,BHLHE40,NEUROD1,CTDSP2,SEZ6L2,NR1D1,PACSIN1A,SLC12A5B,TOB1A,KMT2A,CSPG5A,DUSP6,AKAP12B,LRRC4.1,CAMK2A,RAD21B,LRP8,KDM6BB,SPRED3,CEBPD,DPYSL2B,GATA3,MCL1A,AUTS2A,NOVA1,PREX1,TOMM70A,PLECB,FMNL1A,MYO5AA,BHLHE22,NCAM1A,NAV1B,FAT3A,SLIT1A,ETF1B,ROBO4,ETV5B,NEUROD6A,ADD1,KDM6AL,ETS2,PRICKLE2B,FSTL3,EOMESA,DGKH,BRINP2,BDNF,NRG2B,PTPRA,ULK1B,BTBD3B,PLXNA2,TGIF1,LAMC3,IF…
GO:BP	cell projection morphogenesis	GO:0048858	FALSE	3.47e-09	8.45929	434	1257	64	21989	PACSIN1A,CSPG5A,DPYSL2B,NOVA1,NCAM1A,SLIT1A,ROBO4,ETV5B,BDNF,ULK1B,BTBD3B,PLXNA2,LAMC3,ADCY8,TNR,TPPP2,PLXNB2B,KCNC3A,EXTL3,RAB3AB,NOTCH1B,CNTN2,CDK5,TAOK2B,FOXB1A,TIAM1B,PIK3CA,MYO10L1,PLXNB3,NOS1,CDK5R1A,SEMA3B,SEMA3GB,EFNB3B,RYK,STAT3,MYO10L3,EPHB2A,SEMA5BA,NYAP2A,PARD3AB,RAC1B,MECP2,NYAP2B,SI:DKEY-40C11.2,NRP1B,EFNA3B,SEMA3AB,SEMA3BL,SEMA4BA,SEMA6BA,EMX3,NTN2,CRB1,SEMA7A,DCC,UNC5A,SEMA4GB,MET…
GO:BP	cell morphogenesis involved in differentiation	GO:0000904	FALSE	3.47e-09	8.45929	434	1257	64	21989	DPYSL2B,NOVA1,NCAM1A,SLIT1A,ROBO4,ETV5B,BDNF,ULK1B,BTBD3B,PLXNA2,LAMC3,ADCY8,TNR,TPPP2,PLXNB2B,KCNC3A,EXTL3,RAB3AB,NOTCH1B,CNTN2,EMX2,CDK5,FOXB1A,TIAM1B,PIK3CA,MYO10L1,PLXNB3,ARRB1,NOS1,CDK5R1A,SEMA3B,SEMA3GB,EFNB3B,RYK,STAT3,LHFPL5B,MYO10L3,EPHB2A,SEMA5BA,PARD3AB,RAC1B,MECP2,MPI,SI:DKEY-40C11.2,NRP1B,ERBB3B,EFNA3B,SEMA3AB,SEMA3BL,SEMA4BA,SEMA6BA,EMX3,NTN2,SEMA7A,DCC,UNC5A,CDH23,SEMA4GB,MET,SEMA4…
GO:BP	cell part morphogenesis	GO:0032990	FALSE	4.73e-09	8.32489	437	1257	64	21989	PACSIN1A,CSPG5A,DPYSL2B,NOVA1,NCAM1A,SLIT1A,ROBO4,ETV5B,BDNF,ULK1B,BTBD3B,PLXNA2,LAMC3,ADCY8,TNR,TPPP2,PLXNB2B,KCNC3A,EXTL3,RAB3AB,NOTCH1B,CNTN2,CDK5,TAOK2B,FOXB1A,TIAM1B,PIK3CA,MYO10L1,PLXNB3,NOS1,CDK5R1A,SEMA3B,SEMA3GB,EFNB3B,RYK,STAT3,MYO10L3,EPHB2A,SEMA5BA,NYAP2A,PARD3AB,RAC1B,MECP2,NYAP2B,SI:DKEY-40C11.2,NRP1B,EFNA3B,SEMA3AB,SEMA3BL,SEMA4BA,SEMA6BA,EMX3,NTN2,CRB1,SEMA7A,DCC,UNC5A,SEMA4GB,MET…
GO:BP	axon development	GO:0061564	FALSE	5.9e-09	8.22904	397	1257	60	21989	DPYSL2B,NOVA1,NCAM1A,SLIT1A,ROBO4,ETV5B,BDNF,ULK1B,PLXNA2,LAMC3,ADCY8,TNR,TPPP2,PLXNB2B,KCNC3A,PLP1A,EXTL3,RAB3AB,NOTCH1B,CNTN2,CDK5,FOXB1A,AMIGO1,TIAM1B,PIK3CA,LINGO1A,MYO10L1,PLXNB3,NOS1,CDK5R1A,SEMA3B,SEMA3GB,EFNB3B,RYK,STAT3,MYO10L3,EPHB2A,SEMA5BA,PARD3AB,RAC1B,MECP2,SI:DKEY-40C11.2,NRP1B,ERBB3B,EFNA3B,SEMA3AB,SEMA3BL,SEMA4BA,SEMA6BA,EMX3,NTN2,SEMA7A,DCC,UNC5A,SEMA4GB,MET,SEMA4GA,CNTN3A.2,LRR…
GO:BP	cell morphogenesis involved in neuron differentiation	GO:0048667	FALSE	6.26e-09	8.20374	408	1257	61	21989	DPYSL2B,NOVA1,NCAM1A,SLIT1A,ROBO4,ETV5B,BDNF,ULK1B,BTBD3B,PLXNA2,LAMC3,ADCY8,TNR,TPPP2,PLXNB2B,KCNC3A,EXTL3,RAB3AB,NOTCH1B,CNTN2,EMX2,CDK5,FOXB1A,TIAM1B,PIK3CA,MYO10L1,PLXNB3,NOS1,CDK5R1A,SEMA3B,SEMA3GB,EFNB3B,RYK,STAT3,LHFPL5B,MYO10L3,EPHB2A,SEMA5BA,PARD3AB,RAC1B,MECP2,SI:DKEY-40C11.2,NRP1B,EFNA3B,SEMA3AB,SEMA3BL,SEMA4BA,SEMA6BA,EMX3,NTN2,SEMA7A,DCC,UNC5A,CDH23,SEMA4GB,MET,SEMA4GA,CNTN3A.2,ZGC:1…
GO:BP	nervous system development	GO:0007399	FALSE	8.25e-09	8.08361	1379	1257	141	21989	ATP1A1A.1,BHLHE40,NEUROD1,CTDSP2,SEZ6L2,PACSIN1A,KMT2A,CSPG5A,LRRC4.1,LRP8,DPYSL2B,AUTS2A,NOVA1,BHLHE22,NCAM1A,NAV1B,SLIT1A,ETF1B,ROBO4,ETV5B,NEUROD6A,KDM6AL,BRINP2,BDNF,NRG2B,ULK1B,BTBD3B,PLXNA2,TGIF1,LAMC3,ADCY8,TNR,SEZ6B,TPPP2,PLXNB2B,KCNC3A,ZIC4,PLP1A,MAPK10,EXTL3,SNPHB,RAB3AB,NOTCH1B,LGI1B,TBR1B,CNTN2,EMX2,CDK5,ARHGEF2,TRAK2,CDK16,BHLHE23,FOXG1A,TAOK2B,NLK2,FOXB1A,AMIGO1,ODC1,CAMSAP2B,TIAM1B…
GO:BP	neuron projection morphogenesis	GO:0048812	FALSE	1.35e-08	7.86919	426	1257	62	21989	PACSIN1A,DPYSL2B,NOVA1,NCAM1A,SLIT1A,ROBO4,ETV5B,BDNF,ULK1B,BTBD3B,PLXNA2,LAMC3,ADCY8,TNR,TPPP2,PLXNB2B,KCNC3A,EXTL3,RAB3AB,NOTCH1B,CNTN2,CDK5,TAOK2B,FOXB1A,TIAM1B,PIK3CA,MYO10L1,PLXNB3,NOS1,CDK5R1A,SEMA3B,SEMA3GB,EFNB3B,RYK,STAT3,MYO10L3,EPHB2A,SEMA5BA,NYAP2A,PARD3AB,RAC1B,MECP2,NYAP2B,SI:DKEY-40C11.2,NRP1B,EFNA3B,SEMA3AB,SEMA3BL,SEMA4BA,SEMA6BA,EMX3,NTN2,SEMA7A,DCC,UNC5A,SEMA4GB,MET,SEMA4GA,CNT…
GO:BP	plasma membrane bounded cell projection morphogenesis	GO:0120039	FALSE	2.02e-08	7.6943	430	1257	62	21989	PACSIN1A,DPYSL2B,NOVA1,NCAM1A,SLIT1A,ROBO4,ETV5B,BDNF,ULK1B,BTBD3B,PLXNA2,LAMC3,ADCY8,TNR,TPPP2,PLXNB2B,KCNC3A,EXTL3,RAB3AB,NOTCH1B,CNTN2,CDK5,TAOK2B,FOXB1A,TIAM1B,PIK3CA,MYO10L1,PLXNB3,NOS1,CDK5R1A,SEMA3B,SEMA3GB,EFNB3B,RYK,STAT3,MYO10L3,EPHB2A,SEMA5BA,NYAP2A,PARD3AB,RAC1B,MECP2,NYAP2B,SI:DKEY-40C11.2,NRP1B,EFNA3B,SEMA3AB,SEMA3BL,SEMA4BA,SEMA6BA,EMX3,NTN2,SEMA7A,DCC,UNC5A,SEMA4GB,MET,SEMA4GA,CNT…
GO:BP	cell projection organization	GO:0030030	FALSE	2.33e-08	7.63181	848	1257	98	21989	PACSIN1A,CSPG5A,AKAP12B,MCM7,DPYSL2B,NOVA1,NCAM1A,SLIT1A,ROBO4,ETV5B,PRICKLE2B,BDNF,ULK1B,BTBD3B,PLXNA2,LAMC3,IFT27,ADCY8,TNR,SEZ6B,TPPP2,PLXNB2B,KCNC3A,FGD1,PLP1A,EXTL3,RAB3AB,NOTCH1B,TBR1B,CNTN2,EMX2,CDK5,CDK16,TAOK2B,FOXB1A,AMIGO1,ABLIM2,TTBK2A,CAMSAP2B,TIAM1B,CENPF,PIK3CA,LINGO1A,MYO10L1,PLXNB3,PPP1R9A,NOS1,CDK5R1A,SEMA3B,SEMA3GB,RAB5AB,EXOC5,EFNB3B,PIBF1,RYK,STAT3,CDC42EP4A,MYO10L3,EPHB2A,MT…
GO:BP	axonogenesis	GO:0007409	FALSE	3.57e-08	7.44741	372	1257	56	21989	DPYSL2B,NOVA1,NCAM1A,SLIT1A,ROBO4,ETV5B,BDNF,ULK1B,PLXNA2,LAMC3,ADCY8,TNR,TPPP2,PLXNB2B,KCNC3A,EXTL3,RAB3AB,NOTCH1B,CNTN2,CDK5,FOXB1A,TIAM1B,PIK3CA,MYO10L1,PLXNB3,NOS1,CDK5R1A,SEMA3B,SEMA3GB,EFNB3B,RYK,STAT3,MYO10L3,EPHB2A,SEMA5BA,PARD3AB,RAC1B,MECP2,SI:DKEY-40C11.2,NRP1B,EFNA3B,SEMA3AB,SEMA3BL,SEMA4BA,SEMA6BA,EMX3,NTN2,SEMA7A,DCC,UNC5A,SEMA4GB,MET,SEMA4GA,CNTN3A.2,LRRC15,ARL3L2
GO:BP	plasma membrane bounded cell projection organization	GO:0120036	FALSE	4.81e-08	7.31773	822	1257	95	21989	PACSIN1A,AKAP12B,MCM7,DPYSL2B,NOVA1,NCAM1A,SLIT1A,ROBO4,ETV5B,PRICKLE2B,BDNF,ULK1B,BTBD3B,PLXNA2,LAMC3,IFT27,ADCY8,TNR,SEZ6B,TPPP2,PLXNB2B,KCNC3A,FGD1,PLP1A,EXTL3,RAB3AB,NOTCH1B,TBR1B,CNTN2,EMX2,CDK5,CDK16,TAOK2B,FOXB1A,AMIGO1,ABLIM2,TTBK2A,CAMSAP2B,TIAM1B,CENPF,PIK3CA,LINGO1A,MYO10L1,PLXNB3,PPP1R9A,NOS1,CDK5R1A,SEMA3B,SEMA3GB,RAB5AB,EXOC5,EFNB3B,PIBF1,RYK,STAT3,CDC42EP4A,MYO10L3,EPHB2A,MTSS1LB,C…
GO:BP	anatomical structure morphogenesis	GO:0009653	FALSE	6.65e-08	7.17723	1774	1257	167	21989	HSP70.2,ATP1A1A.1,PACSIN1A,CSPG5A,DUSP6,AKAP12B,CAMK2A,KDM6BB,DPYSL2B,AUTS2A,NOVA1,PLECB,FMNL1A,NCAM1A,FAT3A,SLIT1A,ROBO4,ETV5B,EOMESA,BDNF,PTPRA,ULK1B,BTBD3B,PLXNA2,TGIF1,LAMC3,ADCY8,SLC8A4A,TNR,TPPP2,PLXNB2B,KCNC3A,DUSP1,EXTL3,HIPK2,RAB3AB,HDAC5,NOTCH1B,LGI1B,TBR1B,CNTN2,EMX2,CDK5,ARHGEF2,SLC2A1A,FOXG1A,TAOK2B,FOXB1A,ODC1,CDH10A,CAMSAP2B,TIAM1B,IGF1RA,CTSZ,GATA2A,JAK2A,PIK3CA,DAB2IPA,MYO10L1,PL…
GO:BP	cellular component morphogenesis	GO:0032989	FALSE	9.54e-08	7.02035	524	1257	69	21989	PACSIN1A,CSPG5A,DPYSL2B,NOVA1,PLECB,NCAM1A,SLIT1A,ROBO4,ETV5B,BDNF,ULK1B,BTBD3B,PLXNA2,LAMC3,ADCY8,TNR,TPPP2,PLXNB2B,KCNC3A,EXTL3,RAB3AB,NOTCH1B,CNTN2,CDK5,TAOK2B,FOXB1A,TIAM1B,PIK3CA,MYO10L1,PLXNB3,NOS1,CDK5R1A,SEMA3B,SEMA3GB,EFNB3B,RYK,STAT3,MEF2AA,MYO10L3,EPHB2A,SEMA5BA,NYAP2A,PARD3AB,RAC1B,MECP2,NYAP2B,SI:DKEY-40C11.2,NRP1B,PPP2R3A,EFNA3B,SEMA3AB,SEMA3BL,SEMA4BA,SEMA6BA,EMX3,NTN2,CRB1,SEMA7A,…
GO:BP	regulation of signaling	GO:0023051	TRUE	2.55e-07	6.59378	1273	1257	128	21989	SEZ6L2,CSPG5A,DUSP6,AKAP12B,LRRC4.1,NCOA5,APC2,SPRED3,MCL1A,CACNG8A,ROBO4,DUSP3A,DUSP8A,FSTL3,SLC25A6,BDNF,TGIF1,RHEB,SEZ6B,ASIP2B,SOCS5B,DUSP1,ARFGEF3,EXTL3,GPR37L1B,INSRB,GATAD2B,CBLB,ARHGEF2,CDC42SE2,TAOK2B,NLK2,CBL,PPM1AA,NETO2B,IGF1RA,EYA3,SOCS5A,CNKSR2A,JAK2A,GRM3,DAB2IPA,RAP1GAP2B,FAIM2A,GPC5B,ARRB1,CCNY,PLCL1,GPR37B,IGFBP1A,NEURL1AA,PDE10A,PDE6GB,RAB5AB,IQSEC3B,MMD,SPRED2B,RIMS3,GRB2A,AAK…
GO:BP	cell communication	GO:0007154	FALSE	3.35e-07	6.47431	5326	1257	399	21989	SEZ6L2,NR1D1,SLC12A5B,TOB1A,CSPG5A,DUSP6,AKAP12B,LRRC4.1,RPS6KAL,NCOA5,APC2,SYNGAP1A,PPP3R1A,SLC6A5,XPR1A,ANK1B,GABRA1,ANK1A,SPRED3,MCL1A,PTPRNB,PREX1,GABBR1B,GPRC5BA,ITSN1,CACNG8A,SLC17A7A,ROBO4,GNG7,DUSP3A,DUSP8A,FSTL3,GUCY1B1,STXBP1B,RASD1,TTBK1B,SLC25A6,DGKH,BDNF,NRG2B,HRH3,PLXNA2,TGIF1,ADCY8,PRKACAA,ATF6,ARHGEF10LB,TRH,SLC8A4A,SYT2A,SRGAP3,RHEB,EPHA4B,SEZ6B,PLXNB2B,PI4KAA,ASIP2B,TMEM145,RAB4…
GO:BP	system development	GO:0048731	FALSE	3.55e-07	6.44991	2573	1257	220	21989	HSP70.2,ATP1A1A.1,BHLHE40,NEUROD1,CTDSP2,SEZ6L2,PACSIN1A,SLC12A5B,KMT2A,CSPG5A,DUSP6,LRRC4.1,CAMK2A,LRP8,KDM6BB,DPYSL2B,AUTS2A,NOVA1,TOMM70A,MYO5AA,BHLHE22,NCAM1A,NAV1B,FAT3A,SLIT1A,ETF1B,ROBO4,ETV5B,NEUROD6A,KDM6AL,PRICKLE2B,BRINP2,BDNF,NRG2B,PTPRA,ULK1B,BTBD3B,PLXNA2,TGIF1,LAMC3,IFT27,ADCY8,SLC8A4A,TNR,SEZ6B,TPPP2,PLXNB2B,KCNC3A,ZIC4,PLP1A,MAPK10,EXTL3,SNPHB,RAB3AB,HDAC5,NOTCH1B,ADD3A,LGI1B,TBR…
GO:BP	inorganic ion transmembrane transport	GO:0098660	TRUE	4.37e-07	6.35903	672	1257	80	21989	SLC6A4A,CLIC5B,KCNK3A,ATP1A1A.1,ATP6V0A1B,SLC12A5B,SLC6A1A,SLC6A5,XPR1A,ANK1B,GABRA1,CACNG8A,SLC6A17,KCND2,SLC8A4A,SLC4A10B,CACNA1EB,KCNC3A,KCNA1A,CBARPB,ANO3,SLC12A5A,CACNA1BB,GABRG2,SLC6A15,COMMD1,SCN3B,NETO2B,KCNC1B,SLC24A3,CLCN7,CHP1,ANK3B,RYK,KCNA2B,CLCN2B,CLCN6,KCNQ3,KCNK10A,SLC8A2B,KCNK1B,SLC13A1,GABRA4,KCNA1B,STIMATE,CACNB4A,KCNA4,CACNB3A,SCN4BA,ITPR2,KCNJ5,KCNAB2A,KLHL24A,PKD1A,KCNC3B,GA…
GO:BP	regulation of cell size	GO:0008361	FALSE	4.78e-07	6.32025	87	1257	23	21989	SLC12A5B,DPYSL2B,SLIT1A,BDNF,ULK1B,EXTL3,CNTN2,PIK3CA,SEMA3B,SEMA3GB,STAT3,SEMA5BA,PARD3AB,SI:DKEY-40C11.2,SEMA3BL,SEMA4BA,SEMA6BA,SEMA7A,DCC,SEMA4GB,PRR16,SEMA4GA,ARL3L2
GO:BP	cell development	GO:0048468	FALSE	5.35e-07	6.27135	1436	1257	139	21989	IRF7,BHLHE40,NEUROD1,PACSIN1A,KMT2A,AKAP12B,KDM6BB,DPYSL2B,GATA3,AUTS2A,NOVA1,TOMM70A,PLECB,NCAM1A,SLIT1A,ROBO4,ETV5B,ADD1,EOMESA,DGKH,BDNF,ULK1B,BTBD3B,PLXNA2,LAMC3,ADCY8,TNR,SEZ6B,TPPP2,PLXNB2B,KCNC3A,PLP1A,EXTL3,RAB3AB,NOTCH1B,TBR1B,CNTN2,EMX2,CDK5,ARHGEF2,CDK16,SLC2A1A,BHLHE23,TAOK2B,FOXB1A,AMIGO1,ODC1,CAMSAP2B,TIAM1B,GATA2A,JAK2A,ECE2B,PIK3CA,LINGO1A,MYO10L1,NFKBIAA,PLXNB3,ARRB1,PPP1R9A,NOS1…
GO:BP	regulation of extent of cell growth	GO:0061387	FALSE	6.26e-07	6.20325	67	1257	20	21989	DPYSL2B,SLIT1A,BDNF,ULK1B,EXTL3,CNTN2,PIK3CA,SEMA3B,SEMA3GB,SEMA5BA,PARD3AB,SI:DKEY-40C11.2,SEMA3BL,SEMA4BA,SEMA6BA,SEMA7A,DCC,SEMA4GB,SEMA4GA,ARL3L2
GO:BP	regulation of cell communication	GO:0010646	FALSE	7.18e-07	6.144	1267	1257	126	21989	SEZ6L2,CSPG5A,DUSP6,AKAP12B,LRRC4.1,NCOA5,APC2,SPRED3,MCL1A,CACNG8A,ROBO4,DUSP3A,DUSP8A,FSTL3,SLC25A6,BDNF,TGIF1,RHEB,SEZ6B,ASIP2B,SOCS5B,DUSP1,ARFGEF3,EXTL3,GPR37L1B,INSRB,GATAD2B,ARHGEF2,CDC42SE2,TAOK2B,NLK2,PPM1AA,NETO2B,IGF1RA,EYA3,SOCS5A,CNKSR2A,JAK2A,GRM3,DAB2IPA,RAP1GAP2B,FAIM2A,GPC5B,ARRB1,CCNY,PLCL1,GPR37B,IGFBP1A,NEURL1AA,PDE10A,PDE6GB,RAB5AB,IQSEC3B,MMD,SPRED2B,RIMS3,GRB2A,AAK1B,RAP1GA…
GO:BP	signaling	GO:0023052	FALSE	7.93e-07	6.1009	5264	1257	393	21989	SEZ6L2,NR1D1,SLC12A5B,TOB1A,CSPG5A,DUSP6,AKAP12B,LRRC4.1,RPS6KAL,NCOA5,APC2,SYNGAP1A,PPP3R1A,SLC6A5,ANK1B,GABRA1,ANK1A,SPRED3,MCL1A,PTPRNB,PREX1,GABBR1B,GPRC5BA,ITSN1,CACNG8A,SLC17A7A,ROBO4,GNG7,DUSP3A,DUSP8A,FSTL3,GUCY1B1,STXBP1B,RASD1,TTBK1B,SLC25A6,DGKH,BDNF,NRG2B,HRH3,PLXNA2,TGIF1,ADCY8,PRKACAA,ATF6,ARHGEF10LB,TRH,SYT2A,SRGAP3,RHEB,EPHA4B,SEZ6B,PLXNB2B,PI4KAA,ASIP2B,TMEM145,RAB42A,PLXNA1A,SOC…
GO:BP	regulation of cellular process	GO:0050794	FALSE	2.25e-06	5.64759	9370	1257	637	21989	JUND,IRF7,CLIC5B,H1-0,BHLHE40,NEUROD1,NME2B.2,SEZ6L2,TOB1B,NR1D1,PACSIN1A,TOB1A,KMT2A,CSPG5A,DUSP6,AKAP12B,LRRC4.1,RPS6KAL,NCOA5,HIVEP1,MCM7,APC2,SI:CH211-13C6.2,SYNGAP1A,PPP3R1A,CCNL1A,RBM25A,ANK1B,GABRA1,ANK1A,SPRED3,CEBPD,CARMIL2,HIVEP3A,NFKBIAB,DPYSL2B,GATA3,MCL1A,NOVA1,PREX1,GABBR1B,GPRC5BA,ITSN1,CACNG8A,BHLHE22,KCND2,WBP2NL,SLIT1A,TFAP2B,PCBP3,ROBO4,ETV5B,NEUROD6A,ADD1,RBM25B,NSD3,GNG7,DUSP…
GO:BP	regulation of signal transduction	GO:0009966	FALSE	2.62e-06	5.58121	1120	1257	113	21989	SEZ6L2,DUSP6,AKAP12B,NCOA5,APC2,SPRED3,MCL1A,CACNG8A,ROBO4,DUSP3A,DUSP8A,FSTL3,SLC25A6,TGIF1,RHEB,SEZ6B,SOCS5B,DUSP1,ARFGEF3,EXTL3,GPR37L1B,INSRB,GATAD2B,ARHGEF2,CDC42SE2,TAOK2B,NLK2,PPM1AA,NETO2B,IGF1RA,EYA3,SOCS5A,CNKSR2A,JAK2A,DAB2IPA,RAP1GAP2B,FAIM2A,GPC5B,ARRB1,CCNY,GPR37B,IGFBP1A,NEURL1AA,PDE10A,PDE6GB,IQSEC3B,MMD,SPRED2B,GRB2A,AAK1B,RAP1GAP2A,MVB12BA,SNX13,GPC1A,DLGAP4B,LZTS2A,SKILA,CHN2,R…
GO:BP	regulation of developmental growth	GO:0048638	FALSE	3.62e-06	5.44187	88	1257	22	21989	DUSP6,DPYSL2B,SLIT1A,BDNF,ULK1B,EXTL3,CNTN2,PIK3CA,SEMA3B,SEMA3GB,SEMA5BA,PARD3AB,SI:DKEY-40C11.2,SEMA3BL,LATS2,SEMA4BA,SEMA6BA,SEMA7A,DCC,SEMA4GB,SEMA4GA,ARL3L2
GO:BP	developmental cell growth	GO:0048588	FALSE	4.9e-06	5.30957	105	1257	24	21989	DPYSL2B,SLIT1A,BDNF,ULK1B,TPPP2,EXTL3,CNTN2,PIK3CA,MYO10L1,NOS1,SEMA3B,SEMA3GB,MYO10L3,SEMA5BA,PARD3AB,SI:DKEY-40C11.2,SEMA3BL,SEMA4BA,SEMA6BA,SEMA7A,DCC,SEMA4GB,SEMA4GA,ARL3L2
GO:BP	cellular developmental process	GO:0048869	FALSE	5.26e-06	5.27925	2038	1257	178	21989	IRF7,ATP1A1A.1,BHLHE40,NEUROD1,CTDSP2,NR1D1,PACSIN1A,KMT2A,CSPG5A,DUSP6,AKAP12B,KDM6BB,CEBPD,DPYSL2B,GATA3,AUTS2A,NOVA1,TOMM70A,PLECB,BHLHE22,NCAM1A,NAV1B,SLIT1A,ROBO4,ETV5B,ADD1,ETS2,FSTL3,EOMESA,DGKH,BRINP2,BDNF,ULK1B,BTBD3B,PLXNA2,TGIF1,LAMC3,ADCY8,TNR,SEZ6B,TPPP2,PLXNB2B,KCNC3A,PLP1A,EXTL3,SNPHB,HIPK2,RAB3AB,NOTCH1B,TBR1B,CNTN2,EMX2,CDK5,ARHGEF2,TRAK2,CDK16,SLC2A1A,BHLHE23,FOXG1A,TAOK2B,FOXB1…
GO:BP	cell surface receptor signaling pathway	GO:0007166	FALSE	5.69e-06	5.24479	1642	1257	150	21989	TOB1A,DUSP6,APC2,GABRA1,MCL1A,PREX1,FSTL3,BDNF,PLXNA2,TGIF1,EPHA4B,PLXNB2B,PLXNA1A,SOCS5B,CDIP1,EXTL3,HIPK2,INSRB,NOTCH1B,TEK,GATAD2B,CBLB,GABRG2,NLK2,LIFRA,GIGYF1A,SLC27A1B,CBL,PPM1AA,IGF1RA,EYA3,NTRK2B,JAK2A,GRM3,DAB2IPA,PLXNB3,BMPR2B,ARRB1,CRHR1,CCNY,IGFBP1A,SEMA3B,FRS2B,NEURL1AA,SEMA3GB,PDE6GB,RAB5AB,EFNB3B,FRS3,CALCR,DVL1B,RYK,STAT3,JUPB,UNC5DB,AAK1B,SI:CH211-284E13.4,EPHB2A,MVB12BA,SEMA5BA,…
GO:BP	regulation of cell growth	GO:0001558	FALSE	6.52e-06	5.18586	83	1257	21	21989	DPYSL2B,SLIT1A,BDNF,ULK1B,EXTL3,CNTN2,PIK3CA,SEMA3B,SEMA3GB,SEMA5BA,PARD3AB,SI:DKEY-40C11.2,SEMA3BL,SEMA4BA,SOCS2,SEMA6BA,SEMA7A,DCC,SEMA4GB,SEMA4GA,ARL3L2
GO:BP	regulation of localization	GO:0032879	FALSE	9.18e-06	5.03721	547	1257	66	21989	CLIC5B,PACSIN1A,ANK1B,PTPRNB,CACNG8A,FXYD6,KCND2,DNAJC5AA,SLC25A6,IFT27,SYT2A,ASIP2B,KCNC3A,KCNA1A,CBARPB,RAB3AB,GRIPAP1,CACNA1BB,CADPSA,COMMD1,SCN3B,NETO2B,KCNC1B,CHP1,RPH3AB,ANK3B,RAB5AB,RYK,KCNA2B,KCNQ3,AAK1B,GOPC,KCNA1B,ADCYAP1A,PID1,STIMATE,SEPT5B,CACNB4A,KCNA4,NKAIN4,CACNB3A,SCN4BA,ITPR2,KCNJ5,KLHL24A,KCNC3B,DRD2A,MCOLN1B,KCNB1,GEM,RAB27B,AAK1A,DRD2B,KCNC4,KCNH1A,KCNQ5A,RHBDF1B,ARFIP1,KCNJ9…
GO:BP	developmental growth involved in morphogenesis	GO:0060560	FALSE	1.23e-05	4.91169	144	1257	28	21989	AKAP12B,DPYSL2B,SLIT1A,BDNF,ULK1B,TPPP2,EXTL3,CNTN2,PIK3CA,MYO10L1,NOS1,SEMA3B,SEMA3GB,RYK,STAT3,MYO10L3,MPZL1L,SEMA5BA,PARD3AB,SI:DKEY-40C11.2,SEMA3BL,SEMA4BA,SEMA6BA,SEMA7A,DCC,SEMA4GB,SEMA4GA,ARL3L2
GO:BP	enzyme-linked receptor protein signaling pathway	GO:0007167	FALSE	1.5e-05	4.82286	530	1257	64	21989	TOB1A,DUSP6,PREX1,FSTL3,BDNF,TGIF1,EPHA4B,SOCS5B,EXTL3,INSRB,TEK,GIGYF1A,IGF1RA,NTRK2B,JAK2A,DAB2IPA,BMPR2B,IGFBP1A,FRS2B,PDE6GB,RAB5AB,EFNB3B,FRS3,RYK,STAT3,SI:CH211-284E13.4,EPHB2A,MVB12BA,SMAD9,SMAD7,LZTS2A,SKILA,PID1,SCUBE1,TGFBR1B,NRP1B,ACVR1BB,IGFBP5A,STAT5B,ZGC:113531,ERBB3B,EFNA3B,LATS2,BMP16,ACVR2AB,ERBB4B,EPHA3,GRB10B,LTK,SMAD4B,FER,RHBDF1B,LDLRAD4B,KDR,DDR2L,MET,INHBAA,IGFBP6B,DOK6,GSK…
GO:BP	metal ion transport	GO:0030001	FALSE	1.53e-05	4.81594	639	1257	73	21989	SLC6A4A,KCNK3A,ATP1A1A.1,SLC12A5B,SLC6A1A,SLC6A5,ANK1B,CACNG8A,SLC6A17,KCND2,SLC8A4A,SLC4A10B,CACNA1EB,KCNC3A,KCNA1A,CBARPB,CACNA1BB,SLC6A15,COMMD1,SCN3B,NETO2B,KCNC1B,SLC24A3,CHP1,ANK3B,RYK,KCNA2B,KCNQ3,KCNK10A,SLC8A2B,SLC48A1A,KCNK1B,SLC13A1,KCNA1B,STIMATE,CACNB4A,KCNJ10A,KCNA4,NKAIN4,CACNB3A,SCN4BA,ITPR2,KCNJ5,KCNAB2A,KLHL24A,PKD1A,KCNC3B,DRD2A,MCOLN1B,KCNB1,GEM,DRD2B,SLC5A6A,KCNC4,KCNH1A,KCNK…
GO:BP	cell differentiation	GO:0030154	FALSE	1.62e-05	4.78933	2026	1257	175	21989	IRF7,ATP1A1A.1,BHLHE40,NEUROD1,CTDSP2,NR1D1,PACSIN1A,KMT2A,DUSP6,AKAP12B,KDM6BB,CEBPD,DPYSL2B,GATA3,AUTS2A,NOVA1,TOMM70A,PLECB,BHLHE22,NCAM1A,NAV1B,SLIT1A,ROBO4,ETV5B,ADD1,ETS2,FSTL3,EOMESA,DGKH,BRINP2,BDNF,ULK1B,BTBD3B,PLXNA2,TGIF1,LAMC3,ADCY8,TNR,SEZ6B,TPPP2,PLXNB2B,KCNC3A,PLP1A,EXTL3,SNPHB,HIPK2,RAB3AB,NOTCH1B,TBR1B,CNTN2,EMX2,CDK5,ARHGEF2,TRAK2,CDK16,SLC2A1A,BHLHE23,FOXG1A,TAOK2B,FOXB1A,AMIGO…
GO:BP	regulation of monoatomic ion transport	GO:0043269	FALSE	1.96e-05	4.70696	264	1257	40	21989	CLIC5B,ANK1B,CACNG8A,FXYD6,KCND2,KCNC3A,KCNA1A,CBARPB,CACNA1BB,COMMD1,SCN3B,NETO2B,KCNC1B,CHP1,ANK3B,KCNA2B,KCNQ3,KCNA1B,STIMATE,CACNB4A,KCNA4,NKAIN4,CACNB3A,SCN4BA,KCNJ5,KLHL24A,KCNC3B,DRD2A,KCNB1,GEM,DRD2B,KCNC4,KCNH1A,KCNQ5A,KCNJ9,CABP5B,CACNA1HB,CABP1B,ANO6,VIPB
GO:BP	synaptic signaling	GO:0099536	FALSE	2.04e-05	4.69111	406	1257	53	21989	SLC12A5B,CSPG5A,LRRC4.1,SLC6A5,GABRA1,GABBR1B,CACNG8A,SLC17A7A,STXBP1B,BDNF,SYT2A,DTNBB,RAB3AB,GNA11B,SLC12A5A,CACNA1BB,GABRG2,CADPSA,GRM3,RPH3AB,NOS1,PLCL1,RAB5AB,RIMS3,KCNQ3,DTNA,DLGAP4B,NAPBB,GABRA4,GRM1B,CACNB4A,GABBR1A,CACNB3A,PNOCA,NLGN4XB,NLGN1,CHRM3A,SV2CA,GABRB4,DRD2A,CHRM2A,DRP2,DRD2B,DLGAP1B,GABRA2A,HTR1B,STX2B,DRD1B,PMCH,HTR2AB,HTR7A,DLGAP2B,CHRNB5B
GO:BP	regulation of axonogenesis	GO:0050770	FALSE	2.35e-05	4.62802	81	1257	20	21989	SLIT1A,BDNF,ULK1B,PLXNA2,PLXNB2B,CNTN2,TIAM1B,PIK3CA,PLXNB3,SEMA3B,SEMA3GB,SEMA5BA,PARD3AB,SI:DKEY-40C11.2,SEMA3BL,SEMA4BA,SEMA6BA,SEMA7A,SEMA4GB,SEMA4GA
GO:BP	multicellular organismal process	GO:0032501	FALSE	2.63e-05	4.58044	4151	1257	314	21989	HSP70.2,IRF7,CLIC5B,ATP1A1A.1,BHLHE40,NEUROD1,CTDSP2,SEZ6L2,NR1D1,PACSIN1A,SLC12A5B,TOB1A,KMT2A,CSPG5A,DUSP6,LRRC4.1,CAMK2A,LRP8,KDM6BB,ANK1B,GABRA1,SPRED3,DPYSL2B,GATA3,MCL1A,AUTS2A,NOVA1,TOMM70A,PLECB,GABBR1B,CACNG8A,MYO5AA,BHLHE22,NCAM1A,NAV1B,WBP2NL,FAT3A,SLIT1A,ETF1B,ROBO4,ETV5B,NEUROD6A,ADD1,KDM6AL,PRICKLE2B,EOMESA,BRINP2,BDNF,NRG2B,PTPRA,ULK1B,BTBD3B,PLXNA2,TGIF1,LAMC3,IFT27,ADCY8,SLC8A4A,…
GO:BP	cell growth	GO:0016049	FALSE	2.96e-05	4.52843	123	1257	25	21989	DPYSL2B,SLIT1A,BDNF,ULK1B,TPPP2,EXTL3,CNTN2,PIK3CA,MYO10L1,NOS1,SEMA3B,SEMA3GB,MYO10L3,SEMA5BA,PARD3AB,SI:DKEY-40C11.2,SEMA3BL,SEMA4BA,SOCS2,SEMA6BA,SEMA7A,DCC,SEMA4GB,SEMA4GA,ARL3L2
GO:BP	cell-cell adhesion via plasma-membrane adhesion molecules	GO:0098742	TRUE	3.44e-05	4.46308	228	1257	36	21989	LRRC4.1,PCDH1A,FAT3A,ROBO4,PCDH1GC5,PCDH7B,CADM1A,PCDH1G29,PCDH1GC6,NOTCH1B,CADM3,PCDH9,CDH10A,PCDHB,ZEB1A,SI:CH73-233F7.6,PCDH1GB2,CADM2A,PCDH1G18,PCDH1G13,SI:CH73-233F7.3,PCDH1G14,PCDH2AB10,PCDH2AB1,CRB1,PVRL2L,PCDH1G32,CDH23,CRB2A,PCDH2AB12,PCDH2AA1,CNTN3A.2,SI:CH73-379J16.2,CDH12A,PCDH1G1,PCDH2AA15
GO:BP	phosphate-containing compound metabolic process	GO:0006796	TRUE	3.57e-05	4.44745	2342	1257	195	21989	PTDSS1A,TRIB1,NME2B.2,CKMA,CKMB,PACSIN1A,DUSP6,RPS6KAL,CAMK2A,SI:CH211-195B15.8,PPP3R1A,CCNL1A,GPHNA,PTPRNB,PRPF4BA,DUSP3A,DUSP8A,PIP4K2AB,GUCY1B1,TTBK1B,PANK1B,DGKH,GPCPD1,BDNF,PTPRA,ULK1B,ADCY8,PRKACAA,EPHA4B,PI4KAA,SOCS5B,DAPK3,BSK146,DUSP1,MAPK10,PFKLA,MTMR9,CDK15,HIPK2,INSRB,INPP4AB,TEK,PFKFB4A,CDK5,PPP6R2B,CDK16,TAOK2B,NLK2,PANK1A,CDK13,TTBK2A,SH2D3CA,HIPK3B,SLC27A1B,PPM1AA,MARK4A,IGF1RA,SO…
GO:BP	axon guidance	GO:0007411	FALSE	3.66e-05	4.43646	249	1257	38	21989	DPYSL2B,NOVA1,SLIT1A,ROBO4,ETV5B,PLXNA2,LAMC3,ADCY8,TNR,PLXNB2B,KCNC3A,EXTL3,CNTN2,PLXNB3,CDK5R1A,SEMA3B,SEMA3GB,EFNB3B,STAT3,EPHB2A,SEMA5BA,RAC1B,NRP1B,EFNA3B,SEMA3AB,SEMA3BL,SEMA4BA,SEMA6BA,NTN2,SEMA7A,DCC,UNC5A,SEMA4GB,MET,SEMA4GA,CNTN3A.2,LRRC15,ARL3L2
GO:BP	neuron projection guidance	GO:0097485	FALSE	4.08e-05	4.38897	250	1257	38	21989	DPYSL2B,NOVA1,SLIT1A,ROBO4,ETV5B,PLXNA2,LAMC3,ADCY8,TNR,PLXNB2B,KCNC3A,EXTL3,CNTN2,PLXNB3,CDK5R1A,SEMA3B,SEMA3GB,EFNB3B,STAT3,EPHB2A,SEMA5BA,RAC1B,NRP1B,EFNA3B,SEMA3AB,SEMA3BL,SEMA4BA,SEMA6BA,NTN2,SEMA7A,DCC,UNC5A,SEMA4GB,MET,SEMA4GA,CNTN3A.2,LRRC15,ARL3L2
GO:BP	regulation of neuron projection development	GO:0010975	FALSE	4.27e-05	4.36939	134	1257	26	21989	PACSIN1A,SLIT1A,BDNF,ULK1B,PLXNA2,SEZ6B,PLXNB2B,TBR1B,CNTN2,TIAM1B,PIK3CA,PLXNB3,SEMA3B,SEMA3GB,SEMA5BA,PARD3AB,SI:DKEY-40C11.2,SEMA3BL,SEMA4BA,SEMA6BA,SEMA7A,ZNF365,SEMA4GB,SEMA4GA,GSK3BB,ZGC:114120
GO:BP	cellular response to stimulus	GO:0051716	FALSE	4.57e-05	4.34021	5745	1257	412	21989	NEIL1,HSP70.2,ATP6V0A1B,SEZ6L2,NR1D1,TOB1A,DUSP6,AKAP12B,RPS6KAL,NCOA5,MCM7,APC2,SYNGAP1A,PPP3R1A,RAD21B,XPR1A,ANK1B,GABRA1,ANK1A,SPRED3,NFKBIAB,DPYSL2B,MCL1A,PTPRNB,PREX1,GABBR1B,GPRC5BA,ITSN1,CACNG8A,ROBO4,GNG7,DUSP3A,SMC1A,DUSP8A,FSTL3,GUCY1B1,RASD1,TTBK1B,SLC25A6,DGKH,BRINP2,BDNF,NRG2B,TIPARP,HRH3,PLXNA2,TGIF1,ADCY8,PRKACAA,ATF6,ARHGEF10LB,TRH,SYT2A,SRGAP3,RHEB,EPHA4B,SEZ6B,PDIA4,PLXNB2B,PI4K…
GO:BP	signal transduction	GO:0007165	FALSE	4.59e-05	4.3381	5001	1257	366	21989	SEZ6L2,NR1D1,TOB1A,DUSP6,AKAP12B,RPS6KAL,NCOA5,APC2,SYNGAP1A,PPP3R1A,ANK1B,GABRA1,ANK1A,SPRED3,MCL1A,PREX1,GABBR1B,GPRC5BA,ITSN1,CACNG8A,ROBO4,GNG7,DUSP3A,DUSP8A,FSTL3,GUCY1B1,RASD1,TTBK1B,SLC25A6,DGKH,BDNF,NRG2B,HRH3,PLXNA2,TGIF1,ADCY8,PRKACAA,ATF6,ARHGEF10LB,TRH,SRGAP3,RHEB,EPHA4B,SEZ6B,PLXNB2B,PI4KAA,ASIP2B,TMEM145,RAB42A,PLXNA1A,SOCS5B,DAPK3,DUSP1,MAPK10,ARFGEF3,CDIP1,EXTL3,GPR37L1B,HIPK2,INS…
GO:BP	regulation of growth	GO:0040008	FALSE	5.11e-05	4.29118	109	1257	23	21989	DUSP6,DPYSL2B,SLIT1A,BDNF,ULK1B,EXTL3,CNTN2,PIK3CA,SEMA3B,SEMA3GB,SEMA5BA,PARD3AB,SI:DKEY-40C11.2,SEMA3BL,LATS2,SEMA4BA,SOCS2,SEMA6BA,SEMA7A,DCC,SEMA4GB,SEMA4GA,ARL3L2
GO:BP	regulation of monoatomic ion transmembrane transport	GO:0034765	FALSE	5.28e-05	4.27772	242	1257	37	21989	CLIC5B,ANK1B,CACNG8A,KCND2,KCNC3A,KCNA1A,CBARPB,CACNA1BB,COMMD1,SCN3B,NETO2B,KCNC1B,CHP1,ANK3B,KCNA2B,KCNQ3,KCNA1B,STIMATE,CACNB4A,KCNA4,CACNB3A,SCN4BA,KCNJ5,KLHL24A,KCNC3B,DRD2A,KCNB1,GEM,DRD2B,KCNC4,KCNH1A,KCNQ5A,KCNJ9,CABP5B,CACNA1HB,CABP1B,ANO6
GO:BP	regulation of transport	GO:0051049	FALSE	5.34e-05	4.27229	488	1257	59	21989	CLIC5B,PACSIN1A,ANK1B,PTPRNB,CACNG8A,FXYD6,KCND2,DNAJC5AA,SLC25A6,IFT27,SYT2A,ASIP2B,KCNC3A,KCNA1A,CBARPB,RAB3AB,GRIPAP1,CACNA1BB,CADPSA,COMMD1,SCN3B,NETO2B,KCNC1B,CHP1,RPH3AB,ANK3B,RAB5AB,KCNA2B,KCNQ3,AAK1B,KCNA1B,PID1,STIMATE,SEPT5B,CACNB4A,KCNA4,NKAIN4,CACNB3A,SCN4BA,KCNJ5,KLHL24A,KCNC3B,DRD2A,KCNB1,GEM,RAB27B,AAK1A,DRD2B,KCNC4,KCNH1A,KCNQ5A,RHBDF1B,ARFIP1,KCNJ9,CABP5B,CACNA1HB,CABP1B,ANO6,VIPB
GO:BP	axon extension	GO:0048675	FALSE	5.66e-05	4.24734	85	1257	20	21989	DPYSL2B,SLIT1A,ULK1B,TPPP2,EXTL3,CNTN2,MYO10L1,SEMA3B,SEMA3GB,MYO10L3,SEMA5BA,SI:DKEY-40C11.2,SEMA3BL,SEMA4BA,SEMA6BA,SEMA7A,DCC,SEMA4GB,SEMA4GA,ARL3L2
GO:BP	phosphorus metabolic process	GO:0006793	FALSE	5.94e-05	4.22617	2358	1257	195	21989	PTDSS1A,TRIB1,NME2B.2,CKMA,CKMB,PACSIN1A,DUSP6,RPS6KAL,CAMK2A,SI:CH211-195B15.8,PPP3R1A,CCNL1A,GPHNA,PTPRNB,PRPF4BA,DUSP3A,DUSP8A,PIP4K2AB,GUCY1B1,TTBK1B,PANK1B,DGKH,GPCPD1,BDNF,PTPRA,ULK1B,ADCY8,PRKACAA,EPHA4B,PI4KAA,SOCS5B,DAPK3,BSK146,DUSP1,MAPK10,PFKLA,MTMR9,CDK15,HIPK2,INSRB,INPP4AB,TEK,PFKFB4A,CDK5,PPP6R2B,CDK16,TAOK2B,NLK2,PANK1A,CDK13,TTBK2A,SH2D3CA,HIPK3B,SLC27A1B,PPM1AA,MARK4A,IGF1RA,SO…
GO:BP	semaphorin-plexin signaling pathway	GO:0071526	FALSE	6.23e-05	4.20555	49	1257	15	21989	PLXNA2,PLXNB2B,PLXNA1A,PLXNB3,SEMA3B,SEMA3GB,SEMA5BA,NRP1B,SEMA3BL,SEMA4BA,SEMA6BA,SEMA7A,SEMA4GB,MET,SEMA4GA
GO:BP	regulation of transmembrane transport	GO:0034762	FALSE	6.28e-05	4.20206	254	1257	38	21989	CLIC5B,ANK1B,CACNG8A,KCND2,KCNC3A,KCNA1A,CBARPB,CACNA1BB,COMMD1,SCN3B,NETO2B,KCNC1B,CHP1,ANK3B,KCNA2B,KCNQ3,KCNA1B,PID1,STIMATE,CACNB4A,KCNA4,CACNB3A,SCN4BA,KCNJ5,KLHL24A,KCNC3B,DRD2A,KCNB1,GEM,DRD2B,KCNC4,KCNH1A,KCNQ5A,KCNJ9,CABP5B,CACNA1HB,CABP1B,ANO6
GO:BP	response to stimulus	GO:0050896	FALSE	7.22e-05	4.14164	6704	1257	469	21989	NEIL1,HSP70.2,IRF7,ATP6V0A1B,SEZ6L2,NR1D1,TOB1A,DUSP6,AKAP12B,RPS6KAL,NAP1L1,NCOA5,MCM7,APC2,SYNGAP1A,PPP3R1A,RAD21B,XPR1A,ANK1B,GABRA1,ANK1A,SPRED3,NFKBIAB,DPYSL2B,MCL1A,NOVA1,PTPRNB,PREX1,PLECB,GABBR1B,GPRC5BA,ITSN1,CACNG8A,SLIT1A,ROBO4,ETV5B,GNG7,DUSP3A,SMC1A,DUSP8A,FSTL3,GUCY1B1,ABCB5,RASD1,TTBK1B,SLC25A6,EOMESA,DGKH,BRINP2,BDNF,NRG2B,TIPARP,ULK1B,HRH3,PLXNA2,TGIF1,LAMC3,ADCY8,PRKACAA,ATF6,CA…
GO:BP	regulation of axon extension	GO:0030516	FALSE	8.79e-05	4.056	57	1257	16	21989	DPYSL2B,SLIT1A,EXTL3,CNTN2,SEMA3B,SEMA3GB,SEMA5BA,SI:DKEY-40C11.2,SEMA3BL,SEMA4BA,SEMA6BA,SEMA7A,DCC,SEMA4GB,SEMA4GA,ARL3L2
GO:BP	monoatomic ion transport	GO:0006811	FALSE	9.27e-05	4.03288	1073	1257	104	21989	SLC6A4A,CLIC5B,KCNK3A,ATP1A1A.1,ATP6V0A1B,SLC12A5B,SLC6A1A,SLC6A5,ANK1B,GABRA1,UNC80,CACNG8A,FXYD6,SLC6A17,SLC17A7A,KCND2,SLC1A3B,SLC8A4A,SLC4A10B,SFXN3,CACNA1EB,KCNC3A,KCNA1A,CBARPB,ANO3,SLC12A5A,CACNA1BB,GABRG2,SLC6A15,COMMD1,SCN3B,NETO2B,KCNC1B,SLC24A3,CLCN7,CHP1,ANK3B,SLC4A11,TMEM63BA,RYK,KCNA2B,CLCN2B,CLCN6,KCNQ3,KCNK10A,SLC8A2B,SLC48A1A,KCNK1B,SLC13A1,SLCO2B1,GABRA4,SLC4A7,KCNA1B,STIMATE,SL…
GO:BP	regulation of developmental process	GO:0050793	FALSE	9.77e-05	4.0103	631	1257	70	21989	IRF7,BHLHE40,PACSIN1A,DUSP6,CEBPD,DPYSL2B,GATA3,FMNL1A,SLIT1A,ADD1,BRINP2,BDNF,ULK1B,PLXNA2,TNR,SEZ6B,PLXNB2B,EXTL3,HIPK2,NOTCH1B,CNTN2,ARHGEF2,TIAM1B,GATA2A,PIK3CA,DAB2IPA,NFKBIAA,PLXNB3,ZEB1A,SEMA3B,SEMA3GB,DIO2,STAT3,ESRRA,CDC42EP4A,BRINP3B,RHOBTB4,SEMA5BA,CDCA7A,PARD3AB,RAC1B,MECP2,SI:DKEY-40C11.2,DNMT3BB.1,THBS2A,SEMA3BL,LATS2,SEMA4BA,RHOBTB1,FMNL2A,PPP1R16B,DAAM2,SEMA6BA,PALM2AKAP2,GBX1,LTK…
GO:BP	regulation of biological process	GO:0050789	FALSE	9.91e-05	4.00397	10347	1257	682	21989	JUND,IRF7,CLIC5B,H1-0,ATP1A1A.1,BHLHE40,NEUROD1,NME2B.2,SEZ6L2,TOB1B,NR1D1,PACSIN1A,SLC12A5B,TOB1A,KMT2A,CSPG5A,DUSP6,AKAP12B,ITM2CB,LRRC4.1,RPS6KAL,NCOA5,HIVEP1,MCM7,APC2,SI:CH211-13C6.2,SYNGAP1A,PPP3R1A,CCNL1A,SLC6A5,RBM25A,KDM6BB,ANK1B,GABRA1,ANK1A,SPRED3,CEBPD,CARMIL2,HIVEP3A,NFKBIAB,DPYSL2B,GATA3,MCL1A,NOVA1,PTPRNB,PREX1,GABBR1B,GPRC5BA,ITSN1,CACNG8A,FMNL1A,FXYD6,BHLHE22,SLC17A7A,KCND2,WBP2N…
GO:BP	homophilic cell adhesion via plasma membrane adhesion molecules	GO:0007156	FALSE	0.000114941	3.93952	198	1257	32	21989	PCDH1A,FAT3A,ROBO4,PCDH1GC5,PCDH7B,CADM1A,PCDH1G29,PCDH1GC6,CADM3,PCDH9,CDH10A,PCDHB,SI:CH73-233F7.6,PCDH1GB2,CADM2A,PCDH1G18,PCDH1G13,SI:CH73-233F7.3,PCDH1G14,PCDH2AB10,PCDH2AB1,PVRL2L,PCDH1G32,CDH23,CRB2A,PCDH2AB12,PCDH2AA1,CNTN3A.2,SI:CH73-379J16.2,CDH12A,PCDH1G1,PCDH2AA15
GO:BP	developmental growth	GO:0048589	FALSE	0.00012653	3.89781	293	1257	41	21989	DUSP6,AKAP12B,KDM6BB,DPYSL2B,SLIT1A,BDNF,ULK1B,TGIF1,TPPP2,EXTL3,INSRB,NOTCH1B,CNTN2,IGF1RA,PIK3CA,MYO10L1,NOS1,SEMA3B,SEMA3GB,CCN1,DIO2,RYK,STAT3,MYO10L3,MPZL1L,SEMA5BA,PARD3AB,SI:DKEY-40C11.2,ERBB3B,SEMA3BL,LATS2,SEMA4BA,SEMA6BA,SEMA7A,ACANB,DCC,SEMA4GB,INHBAA,SEMA4GA,PDGFBA,ARL3L2
GO:BP	monoatomic ion transmembrane transport	GO:0034220	FALSE	0.000131868	3.87986	854	1257	87	21989	SLC6A4A,CLIC5B,KCNK3A,ATP1A1A.1,ATP6V0A1B,SLC12A5B,SLC6A1A,SLC6A5,ANK1B,GABRA1,UNC80,CACNG8A,SLC6A17,KCND2,SLC1A3B,SLC8A4A,SLC4A10B,CACNA1EB,KCNC3A,KCNA1A,CBARPB,ANO3,SLC12A5A,CACNA1BB,GABRG2,SLC6A15,COMMD1,SCN3B,NETO2B,KCNC1B,SLC24A3,CLCN7,CHP1,ANK3B,TMEM63BA,RYK,KCNA2B,CLCN2B,CLCN6,KCNQ3,KCNK10A,SLC8A2B,KCNK1B,SLC13A1,GABRA4,SLC4A7,KCNA1B,STIMATE,SLC4A3,CACNB4A,KCNA4,CACNB3A,SCN4BA,ITPR2,KCNJ5,…
GO:BP	regulation of anatomical structure morphogenesis	GO:0022603	FALSE	0.000134194	3.87227	272	1257	39	21989	FMNL1A,SLIT1A,BDNF,ULK1B,PLXNA2,PLXNB2B,CNTN2,TIAM1B,GATA2A,PIK3CA,DAB2IPA,PLXNB3,ZEB1A,SEMA3B,SEMA3GB,STAT3,CDC42EP4A,RHOBTB4,SEMA5BA,PARD3AB,RAC1B,SI:DKEY-40C11.2,THBS2A,SEMA3BL,SEMA4BA,RHOBTB1,FMNL2A,PPP1R16B,SEMA6BA,PALM2AKAP2,GBX1,SEMA7A,PALMDB,HIF1AA,SEMA4GB,CD40,RHOBTB2A,SEMA4GA,ZGC:114120
GO:BP	biological regulation	GO:0065007	FALSE	0.000180396	3.74377	10713	1257	701	21989	JUND,SLC6A4A,IRF7,CLIC5B,H1-0,ATP1A1A.1,BHLHE40,NEUROD1,NME2B.2,ATP6V0A1B,SEZ6L2,TOB1B,NR1D1,PACSIN1A,SLC12A5B,TOB1A,KMT2A,CSPG5A,DUSP6,AKAP12B,ITM2CB,LRRC4.1,RPS6KAL,NCOA5,HIVEP1,MCM7,APC2,SI:CH211-13C6.2,SYNGAP1A,PPP3R1A,CCNL1A,SLC6A5,RBM25A,KDM6BB,ANK1B,GPHNA,GABRA1,ANK1A,SPRED3,CEBPD,CARMIL2,HIVEP3A,NFKBIAB,DPYSL2B,GATA3,MCL1A,NOVA1,PTPRNB,PREX1,GABBR1B,PCSK1,GPRC5BA,ITSN1,CACNG8A,FMNL1A,FXYD…
GO:BP	regulation of plasma membrane bounded cell projection organization	GO:0120035	FALSE	0.000183835	3.73557	182	1257	30	21989	PACSIN1A,MCM7,SLIT1A,BDNF,ULK1B,PLXNA2,SEZ6B,PLXNB2B,TBR1B,CNTN2,TIAM1B,PIK3CA,PLXNB3,SEMA3B,SEMA3GB,RAB5AB,CDC42EP4A,SEMA5BA,PARD3AB,SI:DKEY-40C11.2,NRP1B,SEMA3BL,SEMA4BA,SEMA6BA,SEMA7A,ZNF365,SEMA4GB,SEMA4GA,GSK3BB,ZGC:114120
GO:BP	neuron projection extension	GO:1990138	FALSE	0.000189659	3.72203	91	1257	20	21989	DPYSL2B,SLIT1A,ULK1B,TPPP2,EXTL3,CNTN2,MYO10L1,SEMA3B,SEMA3GB,MYO10L3,SEMA5BA,SI:DKEY-40C11.2,SEMA3BL,SEMA4BA,SEMA6BA,SEMA7A,DCC,SEMA4GB,SEMA4GA,ARL3L2
GO:BP	localization	GO:0051179	FALSE	0.000260362	3.58442	3742	1257	282	21989	HSP70.2,SLC6A4A,CLIC5B,KCNK3A,ATP1A1A.1,ATP6V0A1B,PACSIN1A,SLC12A5B,SLC6A1A,DNM1A,NAPBA,LRRC4.1,HBBA1,VAMP2,LRP8,SLC6A5,XPR1A,ANK1B,GPHNA,GABRA1,ANK1A,UNC80,NFKBIAB,SLC17A6A,PTPRNB,TOMM70A,ITSN1,CACNG8A,MYO5AA,FXYD6,SLC6A17,SLC17A7A,KCND2,SLC1A3B,ARRDC3B,ZGC:158423,SLC7A2,PRICKLE2B,TSPAN5B,STXBP1B,ABCB5,DNAJC5AA,SLC25A6,IFT27,SCAMP5A,EPS15L1A,SLC8A4A,SYT2A,SLC4A10B,SFXN3,ASIP2B,CACNA1EB,NBEAL1,KC…
GO:BP	growth	GO:0040007	FALSE	0.000263527	3.57918	312	1257	42	21989	DUSP6,AKAP12B,KDM6BB,DPYSL2B,SLIT1A,BDNF,ULK1B,TGIF1,TPPP2,EXTL3,INSRB,NOTCH1B,CNTN2,IGF1RA,PIK3CA,MYO10L1,NOS1,SEMA3B,SEMA3GB,CCN1,DIO2,RYK,STAT3,MYO10L3,MPZL1L,SEMA5BA,PARD3AB,SI:DKEY-40C11.2,ERBB3B,SEMA3BL,LATS2,SEMA4BA,SOCS2,SEMA6BA,SEMA7A,ACANB,DCC,SEMA4GB,INHBAA,SEMA4GA,PDGFBA,ARL3L2
GO:BP	regulation of cell projection organization	GO:0031344	FALSE	0.000265653	3.57569	185	1257	30	21989	PACSIN1A,MCM7,SLIT1A,BDNF,ULK1B,PLXNA2,SEZ6B,PLXNB2B,TBR1B,CNTN2,TIAM1B,PIK3CA,PLXNB3,SEMA3B,SEMA3GB,RAB5AB,CDC42EP4A,SEMA5BA,PARD3AB,SI:DKEY-40C11.2,NRP1B,SEMA3BL,SEMA4BA,SEMA6BA,SEMA7A,ZNF365,SEMA4GB,SEMA4GA,GSK3BB,ZGC:114120
GO:BP	regulation of biological quality	GO:0065008	FALSE	0.000272553	3.56455	1304	1257	119	21989	SLC6A4A,ATP1A1A.1,ATP6V0A1B,SLC12A5B,ANK1B,GPHNA,GABRA1,DPYSL2B,PTPRNB,PCSK1,CACNG8A,FMNL1A,SLC17A7A,SLIT1A,ADD1,STXBP1B,SLC25A6,BDNF,ULK1B,HRH3,PLXNA2,SYT2A,SLC4A10B,PLXNB2B,ASIP2B,KANK4,EXTL3,RAB3AB,ADD3A,GRIPAP1,CNTN2,BNIP3,GNA11B,ANO3,RC3H2,GABRG2,BNIP3LA,CADPSA,SCN3B,CARHSP1,PIK3CA,RPH3AB,CNOT6B,PLXNB3,ANK3B,BAIAP2B,ATP9B,NOS1,SEMA3B,SEMA3GB,RAB5AB,DIO2,CALCR,STAT3,RC3H1A,RIMS3,CDC42EP4A,RHO…
GO:BP	regulation of response to stimulus	GO:0048583	FALSE	0.000284323	3.54619	1545	1257	136	21989	SEZ6L2,DUSP6,AKAP12B,NCOA5,APC2,SPRED3,MCL1A,CACNG8A,ROBO4,DUSP3A,DUSP8A,FSTL3,SLC25A6,TGIF1,CADM1A,RHEB,SEZ6B,SOCS5B,DUSP1,ARFGEF3,EXTL3,GPR37L1B,INSRB,GATAD2B,ARHGEF2,CDC42SE2,TAOK2B,NLK2,PPM1AA,CSMD3A,NETO2B,IGF1RA,EYA3,SOCS5A,CNKSR2A,MFGE8B,JAK2A,TLR7,CNTNAP5A,DAB2IPA,RAP1GAP2B,FAIM2A,GPC5B,ARRB1,CCNY,GPR37B,IGFBP1A,SEMA3B,NEURL1AA,PDE10A,SEMA3GB,PDE6GB,IQSEC3B,MMD,SPRED2B,GRB2A,AAK1B,RAP1GAP…
GO:BP	inorganic cation transmembrane transport	GO:0098662	FALSE	0.000285328	3.54466	586	1257	65	21989	SLC6A4A,KCNK3A,ATP1A1A.1,ATP6V0A1B,SLC12A5B,SLC6A1A,SLC6A5,ANK1B,CACNG8A,SLC6A17,KCND2,SLC8A4A,SLC4A10B,CACNA1EB,KCNC3A,KCNA1A,CBARPB,CACNA1BB,SLC6A15,COMMD1,SCN3B,NETO2B,KCNC1B,SLC24A3,CHP1,ANK3B,RYK,KCNA2B,KCNQ3,KCNK10A,SLC8A2B,KCNK1B,KCNA1B,STIMATE,CACNB4A,KCNA4,CACNB3A,SCN4BA,ITPR2,KCNJ5,KCNAB2A,KLHL24A,PKD1A,KCNC3B,DRD2A,MCOLN1B,KCNB1,GEM,DRD2B,KCNC4,KCNH1A,KCNK2B,KCNQ5A,CACNA1IA,KCNJ9,TRPC5…
GO:BP	trans-synaptic signaling	GO:0099537	FALSE	0.000396037	3.40226	397	1257	49	21989	SLC12A5B,CSPG5A,LRRC4.1,SLC6A5,GABRA1,GABBR1B,CACNG8A,SLC17A7A,STXBP1B,BDNF,SYT2A,RAB3AB,SLC12A5A,CACNA1BB,GABRG2,CADPSA,GRM3,RPH3AB,NOS1,PLCL1,RAB5AB,RIMS3,KCNQ3,DLGAP4B,NAPBB,GABRA4,GRM1B,CACNB4A,GABBR1A,CACNB3A,PNOCA,NLGN4XB,NLGN1,CHRM3A,SV2CA,GABRB4,DRD2A,CHRM2A,DRD2B,DLGAP1B,GABRA2A,HTR1B,STX2B,DRD1B,PMCH,HTR2AB,HTR7A,DLGAP2B,CHRNB5B
GO:BP	phosphorylation	GO:0016310	FALSE	0.000652073	3.1857	1525	1257	133	21989	TRIB1,NME2B.2,CKMA,CKMB,PACSIN1A,DUSP6,RPS6KAL,CAMK2A,CCNL1A,PRPF4BA,PIP4K2AB,TTBK1B,DGKH,BDNF,PTPRA,ULK1B,PRKACAA,EPHA4B,DAPK3,BSK146,MAPK10,CDK15,HIPK2,INSRB,TEK,PFKFB4A,CDK5,CDK16,TAOK2B,NLK2,CDK13,TTBK2A,SH2D3CA,HIPK3B,SLC27A1B,MARK4A,IGF1RA,NTRK2B,JAK2A,PIK3CA,PEAK1,BMPR2B,ZGC:113162,MAST1A,CCNY,PDK3A,FAM20CB,CDK5R1A,MAP4K3B,NRBP2B,PKN1A,CAMKK1A,RYK,SI:CH211-261N11.8,PRKAR1AB,AAK1B,AKT3A,MAP…
GO:BP	monoatomic cation transmembrane transport	GO:0098655	FALSE	0.000689585	3.16141	626	1257	67	21989	SLC6A4A,KCNK3A,ATP1A1A.1,ATP6V0A1B,SLC12A5B,SLC6A1A,SLC6A5,ANK1B,UNC80,CACNG8A,SLC6A17,KCND2,SLC8A4A,SLC4A10B,CACNA1EB,KCNC3A,KCNA1A,CBARPB,CACNA1BB,SLC6A15,COMMD1,SCN3B,NETO2B,KCNC1B,SLC24A3,CHP1,ANK3B,TMEM63BA,RYK,KCNA2B,KCNQ3,KCNK10A,SLC8A2B,KCNK1B,KCNA1B,STIMATE,CACNB4A,KCNA4,CACNB3A,SCN4BA,ITPR2,KCNJ5,KCNAB2A,KLHL24A,PKD1A,KCNC3B,DRD2A,MCOLN1B,KCNB1,GEM,DRD2B,KCNC4,KCNH1A,KCNK2B,KCNQ5A,CACNA…
GO:BP	regulation of cellular component size	GO:0032535	FALSE	0.000781011	3.10734	215	1257	32	21989	SLC12A5B,DPYSL2B,SLIT1A,ADD1,BDNF,ULK1B,KANK4,EXTL3,ADD3A,CNTN2,PIK3CA,BAIAP2B,SEMA3B,SEMA3GB,STAT3,CDC42EP4A,TMOD2,SEMA5BA,PARD3AB,SI:DKEY-40C11.2,SEMA3BL,SEMA4BA,SEMA6BA,PEX11B,SEMA7A,DCC,SPTB,SEMA4GB,PRR16,SEMA4GA,SSH1A,ARL3L2
GO:BP	chemical synaptic transmission	GO:0007268	FALSE	0.000822589	3.08482	395	1257	48	21989	SLC12A5B,CSPG5A,LRRC4.1,SLC6A5,GABRA1,GABBR1B,CACNG8A,SLC17A7A,STXBP1B,BDNF,SYT2A,RAB3AB,SLC12A5A,CACNA1BB,GABRG2,CADPSA,GRM3,RPH3AB,PLCL1,RAB5AB,RIMS3,KCNQ3,DLGAP4B,NAPBB,GABRA4,GRM1B,CACNB4A,GABBR1A,CACNB3A,PNOCA,NLGN4XB,NLGN1,CHRM3A,SV2CA,GABRB4,DRD2A,CHRM2A,DRD2B,DLGAP1B,GABRA2A,HTR1B,STX2B,DRD1B,PMCH,HTR2AB,HTR7A,DLGAP2B,CHRNB5B
GO:BP	anterograde trans-synaptic signaling	GO:0098916	FALSE	0.000822589	3.08482	395	1257	48	21989	SLC12A5B,CSPG5A,LRRC4.1,SLC6A5,GABRA1,GABBR1B,CACNG8A,SLC17A7A,STXBP1B,BDNF,SYT2A,RAB3AB,SLC12A5A,CACNA1BB,GABRG2,CADPSA,GRM3,RPH3AB,PLCL1,RAB5AB,RIMS3,KCNQ3,DLGAP4B,NAPBB,GABRA4,GRM1B,CACNB4A,GABBR1A,CACNB3A,PNOCA,NLGN4XB,NLGN1,CHRM3A,SV2CA,GABRB4,DRD2A,CHRM2A,DRD2B,DLGAP1B,GABRA2A,HTR1B,STX2B,DRD1B,PMCH,HTR2AB,HTR7A,DLGAP2B,CHRNB5B
GO:BP	regulation of neurogenesis	GO:0050767	FALSE	0.000830251	3.08079	117	1257	22	21989	BHLHE40,SLIT1A,BDNF,ULK1B,PLXNA2,TNR,PLXNB2B,CNTN2,TIAM1B,PLXNB3,SEMA3B,SEMA3GB,STAT3,SEMA5BA,SI:DKEY-40C11.2,SEMA3BL,SEMA4BA,DAAM2,SEMA6BA,SEMA7A,SEMA4GB,SEMA4GA
GO:BP	negative regulation of response to stimulus	GO:0048585	FALSE	0.000953391	3.02073	457	1257	53	21989	DUSP6,AKAP12B,APC2,SPRED3,MCL1A,DUSP3A,DUSP8A,FSTL3,SLC25A6,SOCS5B,DUSP1,GATAD2B,PPM1AA,CSMD3A,EYA3,SOCS5A,DAB2IPA,FAIM2A,ARRB1,SEMA3B,NEURL1AA,PDE10A,SEMA3GB,SEMA5BA,SNX13,LZTS2A,SKILA,TMEM127,PID1,RGS6,ZGC:113531,PDE11AL,SI:DKEY-175M17.7,SEMA3BL,SEMA4BA,SOCS2,CFLARA,OTUD7B,RGS7B,SEMA6BA,CHICO,GRB10B,SEMA7A,LDLRAD4B,BCL2A,NLRC3L,SEMA4GB,CRB2A,SEMA4GA,GSK3BB,ZGC:101664,RNF34B,INPP5KB
GO:BP	negative regulation of cellular process	GO:0048523	FALSE	0.00114184	2.9424	1671	1257	142	21989	IRF7,H1-0,BHLHE40,TOB1B,NR1D1,TOB1A,DUSP6,AKAP12B,APC2,ANK1B,SPRED3,MCL1A,ADD1,DUSP3A,DUSP8A,FSTL3,SLC25A6,BRINP2,BDNF,ULK1B,PLXNA2,PLXNB2B,ASIP2B,KANK4,SOCS5B,LRCH1,DUSP1,MTMR9,CBARPB,HIPK2,EIF4EBP3,HDAC5,ADD3A,GATAD2B,CDK5,FOXP1A,SLC2A1A,RC3H2,FOXB1A,COMMD1,CAMSAP2B,SLC27A1B,PPM1AA,DNMT3AA,IGF1RA,EYA3,SOCS5A,GATA2A,DAB2IPA,NFKBIAA,CNOT6B,PLXNB3,TERFA,FAIM2A,ARRB1,ANK3B,IGFBP1A,SEMA3B,NEURL1AA,P…
GO:BP	transmembrane transport	GO:0055085	FALSE	0.00133703	2.87386	1531	1257	132	21989	SLC6A4A,CLIC5B,KCNK3A,ATP1A1A.1,ATP6V0A1B,SLC12A5B,SLC6A1A,SLC6A5,XPR1A,ANK1B,GABRA1,UNC80,SLC17A6A,TOMM70A,CACNG8A,SLC6A17,SLC17A7A,KCND2,SLC1A3B,ZGC:158423,SLC7A2,ABCB5,SLC25A6,SLC8A4A,SLC4A10B,SFXN3,CACNA1EB,KCNC3A,ABCA5,KCNA1A,CBARPB,SLC25A22A,ANO3,SLC2A1A,SLC12A5A,CACNA1BB,GABRG2,SLC6A15,COMMD1,SCN3B,NETO2B,SLC35F1,KCNC1B,SLC24A3,CLCN7,CHP1,SLC7A5,ANK3B,SLC4A11,TMEM63BA,SVOPA,SLC16A8,SLC47A4…
GO:BP	monoatomic cation transport	GO:0006812	FALSE	0.00152949	2.81545	784	1257	78	21989	SLC6A4A,KCNK3A,ATP1A1A.1,ATP6V0A1B,SLC12A5B,SLC6A1A,SLC6A5,ANK1B,UNC80,CACNG8A,SLC6A17,KCND2,SLC8A4A,SLC4A10B,CACNA1EB,KCNC3A,KCNA1A,CBARPB,CACNA1BB,SLC6A15,COMMD1,SCN3B,NETO2B,KCNC1B,SLC24A3,CHP1,ANK3B,TMEM63BA,RYK,KCNA2B,KCNQ3,KCNK10A,SLC8A2B,SLC48A1A,KCNK1B,SLC13A1,KCNA1B,STIMATE,CACNB4A,KCNJ10A,KCNA4,NKAIN4,CACNB3A,SCN4BA,ITPR2,KCNJ5,ATP13A3,KCNAB2A,KLHL24A,PKD1A,KCNC3B,DRD2A,MCOLN1B,KCNB1,GE…
GO:BP	transmembrane receptor protein tyrosine kinase signaling pathway	GO:0007169	FALSE	0.0017077	2.76759	346	1257	43	21989	DUSP6,BDNF,EPHA4B,SOCS5B,EXTL3,INSRB,TEK,GIGYF1A,IGF1RA,NTRK2B,JAK2A,DAB2IPA,IGFBP1A,FRS2B,PDE6GB,EFNB3B,FRS3,RYK,STAT3,SI:CH211-284E13.4,EPHB2A,MVB12BA,PID1,NRP1B,IGFBP5A,STAT5B,ERBB3B,EFNA3B,ERBB4B,EPHA3,GRB10B,LTK,FER,RHBDF1B,KDR,DDR2L,MET,IGFBP6B,DOK6,GSK3BB,PDGFBA,INPP5KB,IGF1
GO:BP	cell-cell signaling	GO:0007267	FALSE	0.00210462	2.67683	764	1257	76	21989	SLC12A5B,CSPG5A,LRRC4.1,APC2,SLC6A5,GABRA1,PTPRNB,GABBR1B,CACNG8A,SLC17A7A,STXBP1B,BDNF,SYT2A,ASIP2B,DTNBB,RAB3AB,GNA11B,SLC12A5A,CACNA1BB,GABRG2,NLK2,CADPSA,PPM1AA,GRM3,RPH3AB,CCNY,NOS1,PLCL1,RAB5AB,DVL1B,RYK,RIMS3,JUPB,KCNQ3,DTNA,DLGAP4B,LZTS2A,NAPBB,GABRA4,DOT1L,GRM1B,ADCYAP1A,CACNB4A,GABBR1A,PORCN,CACNB3A,PNOCA,NLGN4XB,NLGN1,CHRM3A,SV2CA,DAAM2,TNFAIP3,GABRB4,DRD2A,CHRM2A,CHICO,GRB10B,GBX1,C1Q…
GO:BP	protein modification process	GO:0036211	FALSE	0.00253844	2.59543	3103	1257	235	21989	TRIB1,KMT2A,DUSP6,RPS6KAL,CAMK2A,SI:CH211-195B15.8,PPP3R1A,CCNL1A,KDM6BB,GPHNA,PTPRNB,PRPF4BA,NSD3,DUSP3A,KDM6AL,DUSP8A,PRDM2B,TTBK1B,PCMTD1,BDNF,TIPARP,PTPRA,ULK1B,PRKACAA,ST8SIA5,EPHA4B,SETBP1,ST6GAL1,SOCS5B,DAPK3,BSK146,DUSP1,MAPK10,EXTL3,CDK15,HIPK2,INSRB,HDAC5,TEK,CDK5,PPP6R2B,CDK16,RC3H2,UBE2QL1,TAOK2B,NLK2,CDK13,USP54B,GALNT18B,COMMD1,TTBK2A,SH2D3CA,HIPK3B,SLC27A1B,PPM1AA,MARK4A,IGF1RA,SOC…
GO:BP	transport	GO:0006810	FALSE	0.00259062	2.5866	3479	1257	259	21989	HSP70.2,SLC6A4A,CLIC5B,KCNK3A,ATP1A1A.1,ATP6V0A1B,PACSIN1A,SLC12A5B,SLC6A1A,DNM1A,NAPBA,HBBA1,VAMP2,LRP8,SLC6A5,XPR1A,ANK1B,GABRA1,UNC80,SLC17A6A,PTPRNB,TOMM70A,ITSN1,CACNG8A,MYO5AA,FXYD6,SLC6A17,SLC17A7A,KCND2,SLC1A3B,ARRDC3B,ZGC:158423,SLC7A2,PRICKLE2B,STXBP1B,ABCB5,DNAJC5AA,SLC25A6,IFT27,SCAMP5A,EPS15L1A,SLC8A4A,SYT2A,SLC4A10B,SFXN3,ASIP2B,CACNA1EB,KCNC3A,RAB42A,ABCA5,TEX2,TMEM50A,KCNA1A,CBARP…
GO:BP	establishment of localization	GO:0051234	FALSE	0.00351438	2.45415	3524	1257	261	21989	HSP70.2,SLC6A4A,CLIC5B,KCNK3A,ATP1A1A.1,ATP6V0A1B,PACSIN1A,SLC12A5B,SLC6A1A,DNM1A,NAPBA,HBBA1,VAMP2,LRP8,SLC6A5,XPR1A,ANK1B,GABRA1,UNC80,SLC17A6A,PTPRNB,TOMM70A,ITSN1,CACNG8A,MYO5AA,FXYD6,SLC6A17,SLC17A7A,KCND2,SLC1A3B,ARRDC3B,ZGC:158423,SLC7A2,PRICKLE2B,STXBP1B,ABCB5,DNAJC5AA,SLC25A6,IFT27,SCAMP5A,EPS15L1A,SLC8A4A,SYT2A,SLC4A10B,SFXN3,ASIP2B,CACNA1EB,KCNC3A,RAB42A,ABCA5,TEX2,TMEM50A,KCNA1A,CBARP…
GO:BP	positive regulation of cellular process	GO:0048522	FALSE	0.00360297	2.44334	1780	1257	147	21989	IRF7,NR1D1,PACSIN1A,KMT2A,DUSP6,AKAP12B,SI:CH211-13C6.2,GATA3,CACNG8A,WBP2NL,SLIT1A,ROBO4,ADD1,EOMESA,BRINP2,BDNF,ULK1B,PLXNA2,ATF6,CADM1A,ARHGEF10LB,RHEB,TPPP2,PLXNB2B,DAPK3,EXTL3,GPR37L1B,HIPK2,INSRB,TBR1B,CNTN2,BNIP3,ARHGEF2,RC3H2,BNIP3LA,NLK2,CADPSA,SH2D3CA,SLC27A1B,TIAM1B,PPM1AA,IGF1RA,EYA3,GATA2A,JAK2A,WASLB,ZNF319B,DAB2IPA,CHP1,CNOT6B,PLXNB3,ARRB1,BAIAP2B,BBC3,NOS1,GPR37B,SEMA3B,SEMA3GB,PD…
GO:BP	regulation of nervous system development	GO:0051960	FALSE	0.00413358	2.38367	138	1257	23	21989	BHLHE40,SLIT1A,BDNF,ULK1B,PLXNA2,TNR,PLXNB2B,CNTN2,TIAM1B,PLXNB3,SEMA3B,SEMA3GB,STAT3,SEMA5BA,SI:DKEY-40C11.2,SEMA3BL,SEMA4BA,DAAM2,SEMA6BA,GBX1,SEMA7A,SEMA4GB,SEMA4GA
GO:BP	regulation of cell development	GO:0060284	FALSE	0.00440897	2.35566	179	1257	27	21989	IRF7,BHLHE40,GATA3,SLIT1A,ADD1,BDNF,ULK1B,PLXNA2,TNR,PLXNB2B,CNTN2,TIAM1B,PLXNB3,SEMA3B,SEMA3GB,STAT3,SEMA5BA,SI:DKEY-40C11.2,SEMA3BL,SEMA4BA,DAAM2,SEMA6BA,TFE3A,SEMA7A,SEMA4GB,TMEM64,SEMA4GA
GO:BP	regulation of multicellular organismal development	GO:2000026	FALSE	0.00472508	2.32559	301	1257	38	21989	IRF7,BHLHE40,DUSP6,GATA3,SLIT1A,ADD1,BDNF,ULK1B,PLXNA2,TNR,PLXNB2B,CNTN2,TIAM1B,GATA2A,DAB2IPA,PLXNB3,ZEB1A,SEMA3B,SEMA3GB,STAT3,ESRRA,SEMA5BA,SI:DKEY-40C11.2,THBS2A,SEMA3BL,SEMA4BA,PPP1R16B,DAAM2,SEMA6BA,GBX1,TFE3A,SEMA7A,HIF1AA,SEMA4GB,CD40,TMEM64,SEMA4GA,ANO6
GO:BP	cell adhesion	GO:0007155	FALSE	0.00506632	2.29531	769	1257	75	21989	LRRC4.1,MAG,CLDNK,GATA3,NCAM1A,PCDH1A,FAT3A,ROBO4,PCDH1GC5,PCDH7B,PLXNA2,LAMC3,CADM1A,TNR,PCDH1G29,PLXNB2B,PCDH1GC6,NOTCH1B,CNTN2,CADM3,BCAM,PCDH9,TLN2B,AMIGO1,CDH10A,PCDHB,PLXNB3,ARRB1,ZEB1A,NCANB,SI:CH73-233F7.6,CCN1,IGDCC4,SI:CH211-261N11.8,JUPB,PCDH1GB2,CADM2A,PARD3AB,THBS2A,ATRNL1A,DCBLD2,MYOC,TMEFF1A,SI:CH211-158D24.2,PCDH1G18,PCDH1G13,SI:CH73-233F7.3,CTNNAL1,NLGN4XB,NLGN1,ITGA8,PCDH1G14,PC…
GO:BP	regulation of molecular function	GO:0065009	FALSE	0.00531897	2.27417	851	1257	81	21989	SYNGAP1A,CCNL1A,ANK1B,NFKBIAB,MCL1A,CACNG8A,PTPRA,PLXNA2,PLXNB2B,CBARPB,INSRB,SERPINB1L3,PPP6R2B,NF1B,SCN3B,SLC27A1B,TIAM1B,NETO2B,IGF1RA,TBC1D12B,DAB2IPA,NFKBIAA,CHP1,PLXNB3,SGSM2,RAP1GAP2B,ARRB1,ANK3B,CCNY,NOS1,CAMKK1A,RYK,SERPINH1A,PRKAR1AB,RAP1GAP2A,EPHB2A,DLGAP4B,CAMK1DA,CHN2,DOT1L,ADCYAP1A,STIMATE,RGS6,CACNB4A,MAP2K4A,RAPGEF5A,PLCE1,CACNB3A,SCN4BA,ERBB3B,SI:DKEY-175M17.7,RGL3A,CFLARA,PSME1,…
GO:BP	macromolecule modification	GO:0043412	FALSE	0.00624096	2.20475	3251	1257	242	21989	TRIB1,KMT2A,DUSP6,RPS6KAL,CAMK2A,SI:CH211-195B15.8,PPP3R1A,CCNL1A,KDM6BB,GPHNA,PTPRNB,PRPF4BA,NSD3,DUSP3A,KDM6AL,DUSP8A,PRDM2B,TTBK1B,PCMTD1,BDNF,TIPARP,PTPRA,ULK1B,PRKACAA,ST8SIA5,EPHA4B,SETBP1,ST6GAL1,SOCS5B,DAPK3,BSK146,DUSP1,MAPK10,EXTL3,CDK15,HIPK2,INSRB,HDAC5,TEK,CDK5,PPP6R2B,CDK16,RC3H2,UBE2QL1,TAOK2B,NLK2,CDK13,USP54B,GALNT18B,COMMD1,TTBK2A,HELLS,SH2D3CA,HIPK3B,SLC27A1B,PPM1AA,DNMT3AA,MAR…
GO:BP	negative regulation of cell communication	GO:0010648	FALSE	0.00684377	2.1647	377	1257	44	21989	DUSP6,AKAP12B,APC2,SPRED3,MCL1A,DUSP3A,DUSP8A,FSTL3,SLC25A6,ASIP2B,SOCS5B,DUSP1,GATAD2B,PPM1AA,EYA3,SOCS5A,DAB2IPA,FAIM2A,ARRB1,NEURL1AA,PDE10A,SNX13,LZTS2A,SKILA,TMEM127,PID1,RGS6,ZGC:113531,PDE11AL,SI:DKEY-175M17.7,SOCS2,CFLARA,OTUD7B,RGS7B,DRD2A,CHICO,GRB10B,DRD2B,LDLRAD4B,BCL2A,CRB2A,GSK3BB,RNF34B,INPP5KB
GO:BP	negative regulation of signaling	GO:0023057	FALSE	0.00684377	2.1647	377	1257	44	21989	DUSP6,AKAP12B,APC2,SPRED3,MCL1A,DUSP3A,DUSP8A,FSTL3,SLC25A6,ASIP2B,SOCS5B,DUSP1,GATAD2B,PPM1AA,EYA3,SOCS5A,DAB2IPA,FAIM2A,ARRB1,NEURL1AA,PDE10A,SNX13,LZTS2A,SKILA,TMEM127,PID1,RGS6,ZGC:113531,PDE11AL,SI:DKEY-175M17.7,SOCS2,CFLARA,OTUD7B,RGS7B,DRD2A,CHICO,GRB10B,DRD2B,LDLRAD4B,BCL2A,CRB2A,GSK3BB,RNF34B,INPP5KB
GO:BP	cell-cell adhesion	GO:0098609	FALSE	0.00766267	2.11562	440	1257	49	21989	LRRC4.1,GATA3,PCDH1A,FAT3A,ROBO4,PCDH1GC5,PCDH7B,CADM1A,PCDH1G29,PCDH1GC6,NOTCH1B,CNTN2,CADM3,PCDH9,CDH10A,PCDHB,ARRB1,ZEB1A,SI:CH73-233F7.6,IGDCC4,SI:CH211-261N11.8,JUPB,PCDH1GB2,CADM2A,DCBLD2,PCDH1G18,PCDH1G13,SI:CH73-233F7.3,NLGN4XB,NLGN1,ITGA8,PCDH1G14,PCDH2AB10,PCDH2AB1,CRB1,PVRL2L,ICAM3,PCDH1G32,LIMS2,CDH23,CRB2A,PCDH2AB12,PCDH2AA1,SI:CH211-74M13.1,CNTN3A.2,SI:CH73-379J16.2,CDH12A,PCDH1G1,P…
GO:BP	cellular process	GO:0009987	FALSE	0.00840011	2.07571	18347	1257	1103	21989	JUND,PTDSS1A,NEIL1,TRIB1,HSP70.2,SLC6A4A,IRF7,CLIC5B,CAR15,LZTS2B,KCNK3A,H1-0,ATP1A1A.1,BHLHE40,NEUROD1,NME2B.2,CKMA,CTDSP2,ATP6V0A1B,SEZ6L2,BHMT,TOB1B,NR1D1,CKMB,PACSIN1A,SLC12A5B,TOB1A,SLC6A1A,KMT2A,CSPG5A,DUSP6,AKAP12B,KIF1AB,DNM1A,NAPBA,WDFY3,LRRC4.1,RPS6KAL,CAMK2A,NAP1L1,NCOA5,VAMP2,HIVEP1,CELF2,MCM7,MAG,APC2,SI:CH211-195B15.8,SI:CH211-13C6.2,KLC1A,SYNGAP1A,PPP3R1A,RAD21B,CCNL1A,SLC6A5,XPR1A…
GO:BP	protein phosphorylation	GO:0006468	FALSE	0.00923799	2.03442	1328	1257	114	21989	TRIB1,RPS6KAL,CAMK2A,CCNL1A,PRPF4BA,TTBK1B,BDNF,PTPRA,ULK1B,PRKACAA,EPHA4B,DAPK3,BSK146,MAPK10,CDK15,HIPK2,INSRB,TEK,CDK5,CDK16,TAOK2B,NLK2,CDK13,TTBK2A,SH2D3CA,HIPK3B,SLC27A1B,MARK4A,IGF1RA,NTRK2B,JAK2A,PEAK1,BMPR2B,ZGC:113162,MAST1A,CCNY,PDK3A,FAM20CB,MAP4K3B,NRBP2B,PKN1A,CAMKK1A,RYK,SI:CH211-261N11.8,PRKAR1AB,AAK1B,AKT3A,MAPK8B,EPHB2A,CAMK1DA,RPS6KL1,STK40,PRKD2,MAPK9,FYNB,ADCYAP1A,TGFBR1B,RPS…
GO:BP	synaptic transmission, GABAergic	GO:0051932	FALSE	0.0100119	1.99948	15	1257	7	21989	GABRA1,GABBR1B,GABRG2,PLCL1,GABRA4,GABBR1A,GABRA2A
GO:BP	animal organ development	GO:0048513	FALSE	0.0119501	1.92263	1895	1257	152	21989	HSP70.2,ATP1A1A.1,SEZ6L2,SLC12A5B,KMT2A,DUSP6,AKAP12B,CAMK2A,LRP8,KDM6BB,DPYSL2B,AUTS2A,TOMM70A,PLECB,FAT3A,ETF1B,ETV5B,KDM6AL,PRICKLE2B,EOMESA,DGKH,BDNF,NRG2B,PTPRA,PLXNA2,TGIF1,LAMC3,IFT27,SLC8A4A,ZIC4,MAPK10,EXTL3,SGCB,HDAC5,NOTCH1B,FIBPB,LGI1B,TBR1B,CNTN2,EMX2,CDK5,ARHGEF2,FOXG1A,TAOK2B,NLK2,FOXB1A,AMIGO1,ODC1,ABLIM2,IGF1RA,GATA2A,JAK2A,ESRRGA,PSMD2,ARRB1,POU4F1,LRP1BA,LIMD2,NOS1,FAM20CB,CDK5…
GO:BP	regulation of cell differentiation	GO:0045595	FALSE	0.0128607	1.89073	326	1257	39	21989	IRF7,BHLHE40,DUSP6,CEBPD,DPYSL2B,GATA3,SLIT1A,ADD1,BRINP2,BDNF,ULK1B,PLXNA2,TNR,PLXNB2B,HIPK2,CNTN2,ARHGEF2,TIAM1B,NFKBIAA,PLXNB3,SEMA3B,SEMA3GB,STAT3,BRINP3B,SEMA5BA,CDCA7A,MECP2,SI:DKEY-40C11.2,DNMT3BB.1,SEMA3BL,SEMA4BA,DAAM2,SEMA6BA,LTK,TFE3A,SEMA7A,SEMA4GB,TMEM64,SEMA4GA
GO:BP	negative chemotaxis	GO:0050919	TRUE	0.0156422	1.8057	41	1257	11	21989	SLIT1A,SEMA3B,SEMA3GB,SEMA5BA,SEMA3BL,SEMA4BA,SEMA6BA,SEMA7A,SEMA4GB,SEMA4GA,LRRC15
GO:BP	neuron projection extension involved in neuron projection guidance	GO:1902284	FALSE	0.020104	1.69672	42	1257	11	21989	SEMA3B,SEMA3GB,SEMA5BA,SEMA3BL,SEMA4BA,SEMA6BA,SEMA7A,DCC,SEMA4GB,SEMA4GA,ARL3L2
GO:BP	axon extension involved in axon guidance	GO:0048846	FALSE	0.020104	1.69672	42	1257	11	21989	SEMA3B,SEMA3GB,SEMA5BA,SEMA3BL,SEMA4BA,SEMA6BA,SEMA7A,DCC,SEMA4GB,SEMA4GA,ARL3L2
GO:BP	negative regulation of developmental growth	GO:0048640	FALSE	0.020104	1.69672	42	1257	11	21989	DUSP6,ULK1B,SEMA3B,SEMA3GB,SEMA5BA,SEMA3BL,SEMA4BA,SEMA6BA,SEMA7A,SEMA4GB,SEMA4GA
GO:BP	regulation of cellular component organization	GO:0051128	FALSE	0.0207806	1.68234	719	1257	69	21989	PACSIN1A,MCM7,SI:CH211-13C6.2,CARMIL2,DPYSL2B,MCL1A,SLIT1A,ADD1,SLC25A6,BDNF,ULK1B,PLXNA2,ARHGEF10LB,SEZ6B,TPPP2,PLXNB2B,KANK4,EXTL3,RAB3AB,ADD3A,GRIPAP1,TBR1B,CNTN2,CAMSAP2B,MAPRE3A,TIAM1B,WASLB,TBC1D12B,PIK3CA,PLXNB3,TERFA,BAIAP2B,BBC3,SEMA3B,SEMA3GB,RAB5AB,CDC42EP4A,RHOBTB4,TMOD2,AAK1B,BICD2,SEMA5BA,NAPBB,PARD3AB,RAC1B,SI:DKEY-40C11.2,NRP1B,MYOC,SEMA3BL,SEMA4BA,SOCS2,RHOBTB1,FYCO1B,SEMA6BA,AAK…
GO:BP	regulation of axon extension involved in axon guidance	GO:0048841	FALSE	0.0211008	1.6757	35	1257	10	21989	SEMA3B,SEMA3GB,SEMA5BA,SEMA3BL,SEMA4BA,SEMA6BA,SEMA7A,SEMA4GB,SEMA4GA,ARL3L2
GO:BP	regulation of anatomical structure size	GO:0090066	FALSE	0.0225596	1.64667	310	1257	37	21989	SLC12A5B,DPYSL2B,SLIT1A,ADD1,BDNF,ULK1B,KANK4,EXTL3,ADD3A,CNTN2,PIK3CA,BAIAP2B,SEMA3B,SEMA3GB,STAT3,CDC42EP4A,TMOD2,SEMA5BA,PARD3AB,SI:DKEY-40C11.2,URP2,SEMA3BL,SEMA4BA,CHRM3A,SEMA6BA,PEX11B,SEMA7A,DCC,SPTB,SEMA4GB,HTR1B,PRR16,SEMA4GA,DRD1B,SSH1A,HTR7A,ARL3L2
GO:BP	peptidyl-serine phosphorylation	GO:0018105	FALSE	0.0293561	1.5323	95	1257	17	21989	TTBK1B,BDNF,ULK1B,HIPK2,TTBK2A,SH2D3CA,HIPK3B,MAST1A,PKN1A,AKT3A,CAMK1DA,CAMK1A,LATS2,PRKCQ,HIPK1A,STK38A,INPP5KB
GO:BP	negative regulation of signal transduction	GO:0009968	FALSE	0.0306288	1.51387	363	1257	41	21989	DUSP6,AKAP12B,APC2,SPRED3,MCL1A,DUSP3A,DUSP8A,FSTL3,SLC25A6,SOCS5B,DUSP1,GATAD2B,PPM1AA,EYA3,SOCS5A,DAB2IPA,FAIM2A,ARRB1,NEURL1AA,PDE10A,SNX13,LZTS2A,SKILA,TMEM127,PID1,RGS6,ZGC:113531,PDE11AL,SI:DKEY-175M17.7,SOCS2,CFLARA,OTUD7B,RGS7B,CHICO,GRB10B,LDLRAD4B,BCL2A,CRB2A,GSK3BB,RNF34B,INPP5KB
GO:BP	peptidyl-serine modification	GO:0018209	FALSE	0.033798	1.47111	96	1257	17	21989	TTBK1B,BDNF,ULK1B,HIPK2,TTBK2A,SH2D3CA,HIPK3B,MAST1A,PKN1A,AKT3A,CAMK1DA,CAMK1A,LATS2,PRKCQ,HIPK1A,STK38A,INPP5KB
GO:BP	positive regulation of axonogenesis	GO:0050772	FALSE	0.0361343	1.44208	30	1257	9	21989	SLIT1A,BDNF,PLXNA2,PLXNB2B,CNTN2,TIAM1B,PLXNB3,SI:DKEY-40C11.2,SEMA7A
GO:BP	calcium ion transmembrane transport	GO:0070588	FALSE	0.0421114	1.3756	191	1257	26	21989	CACNG8A,SLC8A4A,CACNA1EB,CBARPB,CACNA1BB,SLC24A3,RYK,SLC8A2B,STIMATE,CACNB4A,CACNB3A,ITPR2,PKD1A,DRD2A,MCOLN1B,GEM,DRD2B,CACNA1IA,TRPC5A,CACNG4B,TRPC4B,CACNB3B,CABP5B,CACNA1HB,CABP1B,HTR2AB
GO:BP	potassium ion transport	GO:0006813	FALSE	0.0430707	1.36582	248	1257	31	21989	KCNK3A,ATP1A1A.1,SLC12A5B,ANK1B,KCND2,KCNC3A,KCNA1A,NETO2B,KCNC1B,SLC24A3,ANK3B,KCNA2B,KCNQ3,KCNK10A,KCNK1B,KCNA1B,KCNJ10A,KCNA4,KCNJ5,KCNAB2A,KLHL24A,KCNC3B,DRD2A,KCNB1,DRD2B,KCNC4,KCNH1A,KCNK2B,KCNQ5A,KCNJ9,VIPB
GO:BP	negative regulation of axonogenesis	GO:0050771	FALSE	0.0464453	1.33306	38	1257	10	21989	ULK1B,SEMA3B,SEMA3GB,SEMA5BA,SEMA3BL,SEMA4BA,SEMA6BA,SEMA7A,SEMA4GB,SEMA4GA
GO:BP	monoatomic anion transport	GO:0006820	FALSE	0.0475099	1.32322	149	1257	22	21989	CLIC5B,SLC12A5B,GABRA1,SLC17A7A,SLC1A3B,SLC4A10B,ANO3,SLC12A5A,GABRG2,CLCN7,SLC4A11,CLCN2B,CLCN6,SLC13A1,GABRA4,SLC4A7,SLC4A3,LRRC8AA,GABRB4,LRRC8C,GABRA2A,ANO6
GO:BP	negative regulation of axon extension involved in axon guidance	GO:0048843	FALSE	0.0483447	1.31565	31	1257	9	21989	SEMA3B,SEMA3GB,SEMA5BA,SEMA3BL,SEMA4BA,SEMA6BA,SEMA7A,SEMA4GB,SEMA4GA
GO:CC	membrane	GO:0016020	TRUE	4.94e-19	18.3063	7951	1132	587	20738	HSP70.2,SLC6A4A,CLIC5B,CAR15,KCNK3A,ATP1A1A.1,ATP6V0A1B,SEZ6L2,PACSIN1A,SLC12A5B,SLC6A1A,CSPG5A,AKAP12B,DNM1A,ITM2CB,LRRC4.1,VAMP2,MAG,LRP8,SLC6A5,AJAP1,XPR1A,ANK1B,GPHNA,GABRA1,ANK1A,SPRED3,CARMIL2,UNC80,SLC17A6A,ADAM22,CLDNK,MCL1A,PTPRNB,SYNGR1A,PREX1,L1CAMA,TOMM70A,SCN2B,PLECB,GABBR1B,PCSK1,ITSN1,CACNG8A,FXYD6,SLC6A17,NCAM1A,SLC17A7A,KCND2,SLC1A3B,ZGC:158423,PCDH1A,FAT3A,SI:CH73-127M5.1,ROBO4,…
GO:CC	plasma membrane	GO:0005886	FALSE	2.71e-17	16.5665	3635	1132	318	20738	HSP70.2,SLC6A4A,CAR15,ATP1A1A.1,ATP6V0A1B,PACSIN1A,SLC12A5B,SLC6A1A,DNM1A,ITM2CB,LRRC4.1,VAMP2,MAG,LRP8,SLC6A5,AJAP1,XPR1A,GPHNA,GABRA1,CARMIL2,ADAM22,CLDNK,PREX1,SCN2B,PLECB,GABBR1B,ITSN1,CACNG8A,SLC6A17,KCND2,SLC1A3B,ZGC:158423,PCDH1A,FAT3A,ROBO4,ADD1,GNG7,SLC7A2,PIP4K2AB,TSPAN5B,PCDH1GC5,STXBP1B,PCDH7B,PTPRA,HRH3,PLXNA2,ADCY8,EPS15L1A,CADM1A,SLC8A4A,SYT2A,SLC4A10B,PCDH1G29,PLXNB2B,CACNA1EB,KCN…
GO:CC	cell periphery	GO:0071944	FALSE	1.46e-16	15.8355	4045	1132	342	20738	HSP70.2,SLC6A4A,CAR15,ATP1A1A.1,ATP6V0A1B,PACSIN1A,SLC12A5B,SLC6A1A,DNM1A,ITM2CB,LRRC4.1,VAMP2,MAG,LRP8,SLC6A5,AJAP1,XPR1A,GPHNA,GABRA1,CARMIL2,ADAM22,CLDNK,PREX1,SCN2B,PLECB,GABBR1B,ITSN1,CACNG8A,SLC6A17,KCND2,SLC1A3B,ZGC:158423,PCDH1A,FAT3A,ROBO4,ADD1,GNG7,MMP24,SLC7A2,PIP4K2AB,TSPAN5B,PCDH1GC5,STXBP1B,PCDH7B,PTPRA,HRH3,PLXNA2,LAMC3,ADCY8,EPS15L1A,CADM1A,SLC8A4A,SYT2A,TNR,SLC4A10B,PCDH1G29,PLXN…
GO:CC	synapse	GO:0045202	TRUE	6.05e-14	13.2182	727	1132	97	20738	SLC6A4A,PACSIN1A,SLC12A5B,CSPG5A,DNM1A,LRRC4.1,VAMP2,SLC6A5,ANK1B,GPHNA,GABRA1,ADAM22,PTPRNB,SYNGR1A,GABBR1B,ITSN1,CACNG8A,SLC6A17,SLC17A7A,KCND2,ADD1,STXBP1B,DNAJC5AA,BDNF,CADM1A,SLC8A4A,SYT2A,SEZ6B,KCNA1A,DTNBB,RAB3AB,ADD3A,GRIPAP1,GNA11B,CDK16,CADM3,CACNA1BB,GABRG2,CADPSA,TIAM1B,NETO2B,RPH3AB,ANK3B,PPP1R9A,NOS1,NEURL1AA,RAB5AB,ERC2,KCNA2B,RIMS3,SYNM,KCNQ3,SLC8A2B,DTNA,DLGAP4B,NAPBB,TMEM163A,GA…
GO:CC	cell junction	GO:0030054	FALSE	3.03e-11	10.5185	1091	1132	120	20738	SLC6A4A,PACSIN1A,SLC12A5B,CSPG5A,DNM1A,LRRC4.1,VAMP2,SLC6A5,AJAP1,ANK1B,GPHNA,GABRA1,ADAM22,CLDNK,PTPRNB,SYNGR1A,PLECB,GABBR1B,ITSN1,CACNG8A,SLC6A17,SLC17A7A,KCND2,ADD1,STXBP1B,DNAJC5AA,BDNF,CADM1A,SLC8A4A,SYT2A,SEZ6B,KCNA1A,DTNBB,RAB3AB,ADD3A,GRIPAP1,GNA11B,CDK16,CADM3,CACNA1BB,GABRG2,TNS1B,CADPSA,TLN2B,CDH10A,TIAM1B,NETO2B,SORBS2A,PATJ,MAGIXA,RPH3AB,ANK3B,PPP1R9A,NOS1,FRS2B,NEURL1AA,RAB5AB,ERC2…
GO:CC	neuron projection	GO:0043005	FALSE	3.42e-11	10.4664	671	1132	86	20738	SLC6A4A,ELAVL4,PACSIN1A,SLC6A1A,CAMK2A,ANK1B,GPHNA,GABRA1,UNC80,PCSK1,KCND2,ROBO4,BRINP2,BDNF,CADM1A,SLC8A4A,SYT2A,SEZ6B,KCNC3A,KCNA1A,SNPHB,INSRB,RAB3AB,CNTN2,GNA11B,STRN4,TRAK2,GABRG2,CCKB,MARK4A,IGF1RA,SPATA7,KCNC1B,MYO10L1,RPH3AB,ANK3B,CRHR1,PPP1R9A,NOS1,CDK5R1A,PDE6GB,RAB5AB,CALCR,KCNA2B,SYNM,BRINP3B,KCNQ3,SLC8A2B,MYO10L3,EPHB2A,GABRA4,KCNA1B,ADCYAP1A,RAC1B,RGS6,SI:DKEY-40C11.2,NRP1B,ELOVL5,…
GO:CC	axon	GO:0030424	FALSE	3.03e-09	8.51886	217	1132	40	20738	ELAVL4,SLC6A1A,ANK1B,UNC80,ROBO4,BDNF,SLC8A4A,SYT2A,KCNC3A,KCNA1A,SNPHB,INSRB,RAB3AB,CNTN2,TRAK2,CCKB,IGF1RA,KCNC1B,MYO10L1,ANK3B,CDK5R1A,RAB5AB,CALCR,KCNA2B,SYNM,KCNQ3,SLC8A2B,MYO10L3,KCNA1B,NRP1B,KCNA4,PNOCA,KCNAB2A,KCNC3B,KCNB1,KCNC4,OPRM1,GSK3BB,CNTN3A.2,HTR2AB
GO:CC	plasma membrane bounded cell projection	GO:0120025	FALSE	1.59e-07	6.79848	997	1132	102	20738	SLC6A4A,SI:CH211-163L21.7,ELAVL4,PACSIN1A,SLC6A1A,CAMK2A,ANK1B,GPHNA,GABRA1,CARMIL2,UNC80,PCSK1,KCND2,ROBO4,BRINP2,BDNF,IFT27,CADM1A,SLC8A4A,SYT2A,SEZ6B,KCNC3A,KCNA1A,SNPHB,INSRB,RAB3AB,CNTN2,GNA11B,STRN4,ARHGEF2,TRAK2,GABRG2,TLN2B,TTBK2A,CCKB,MARK4A,IGF1RA,SPATA7,KCNC1B,MYO10L1,RPH3AB,ANK3B,BAIAP2B,CRHR1,PPP1R9A,NOS1,CDK5R1A,PDE6GB,RAB5AB,CALCR,KCNA2B,SYNM,BRINP3B,KCNQ3,SLC8A2B,MYO10L3,EPHB2A,CE…
GO:CC	cell projection	GO:0042995	FALSE	1.64e-07	6.78503	1065	1132	107	20738	SLC6A4A,SI:CH211-163L21.7,ELAVL4,PACSIN1A,SLC6A1A,CAMK2A,ANK1B,GPHNA,GABRA1,CARMIL2,UNC80,PCSK1,ITSN1,KCND2,ROBO4,BRINP2,BDNF,IFT27,CADM1A,SLC8A4A,SYT2A,SEZ6B,KCNC3A,KCNA1A,SNPHB,INSRB,RAB3AB,CNTN2,GNA11B,STRN4,ARHGEF2,TRAK2,GABRG2,TLN2B,TTBK2A,CCKB,MARK4A,IGF1RA,SPATA7,KCNC1B,MYO10L1,RPH3AB,ANK3B,BAIAP2B,CRHR1,PPP1R9A,NOS1,CDK5R1A,PDE6GB,RAB5AB,CALCR,KCNA2B,SYNM,BRINP3B,RHOBTB4,KCNQ3,SLC8A2B,MYO…
GO:CC	somatodendritic compartment	GO:0036477	FALSE	7.19e-06	5.14329	280	1132	40	20738	ELAVL4,SEZ6L2,GPHNA,GABRA1,KCND2,BRINP2,BDNF,SEZ6B,KCNC3A,KCNA1A,STRN4,TRAK2,CACNA1BB,GABRG2,MARK4A,KCNC1B,PPP1R9A,NOS1,KCNA2B,BRINP3B,GABRA4,KCNA1B,ADCYAP1A,RAC1B,SI:DKEY-40C11.2,ELOVL5,KCNA4,SHANK3A,PNOCA,CHRM3A,KCNC3B,KCNB1,CHRM2A,KCNC4,ADORA1B,GABRA2A,OPRM1,HTR2AB,HTR7A,VIPB
GO:CC	endomembrane system	GO:0012505	TRUE	1.45e-05	4.83876	1891	1132	157	20738	SEZ6L2,PACSIN1A,ITM2CB,VAMP2,XPR1A,PTPRNB,SYNGR1A,PCSK1,ITSN1,SLC6A17,SLC17A7A,STXBP1B,BRINP2,BDNF,UGT8,IFT27,EPS15L1A,ATF6,ST8SIA5,SYT2A,TMPOB,SEZ6B,PDIA4,RAB42A,TEX2,CDIP1,EXTL3,CBARPB,RAB3AB,GRIPAP1,BCAP31,BNIP3,TRAK2,CDK16,B4GALNT4A,BNIP3LA,RAB30,SNX27B,GALNT18B,COMMD1,SNX27A,IGF2R,CALR3B,RABAC1,TBC1D12B,RPH3AB,CLVS2,FAIM2A,ARFGAP3,SCAP,ATP9B,SEC31B,FAM20CB,GGA3B,YKT6,RAB5AB,ARF3B,CALN1,CDC42…
GO:CC	dendritic tree	GO:0097447	FALSE	1.5e-05	4.8225	233	1132	35	20738	ELAVL4,GPHNA,GABRA1,KCND2,BRINP2,BDNF,SEZ6B,KCNC3A,KCNA1A,STRN4,TRAK2,GABRG2,MARK4A,KCNC1B,PPP1R9A,NOS1,KCNA2B,BRINP3B,GABRA4,KCNA1B,RAC1B,SI:DKEY-40C11.2,ELOVL5,KCNA4,SHANK3A,PNOCA,CHRM3A,KCNC3B,CHRM2A,KCNC4,ADORA1B,GABRA2A,OPRM1,HTR2AB,HTR7A
GO:CC	dendrite	GO:0030425	FALSE	1.5e-05	4.8225	233	1132	35	20738	ELAVL4,GPHNA,GABRA1,KCND2,BRINP2,BDNF,SEZ6B,KCNC3A,KCNA1A,STRN4,TRAK2,GABRG2,MARK4A,KCNC1B,PPP1R9A,NOS1,KCNA2B,BRINP3B,GABRA4,KCNA1B,RAC1B,SI:DKEY-40C11.2,ELOVL5,KCNA4,SHANK3A,PNOCA,CHRM3A,KCNC3B,CHRM2A,KCNC4,ADORA1B,GABRA2A,OPRM1,HTR2AB,HTR7A
GO:CC	cytoplasm	GO:0005737	FALSE	5.82e-05	4.23484	7174	1132	472	20738	HSP70.2,CLIC5B,SI:CH211-163L21.7,RPS10,ELAVL4,ATP6V0A1B,SEZ6L2,TOB1B,PACSIN1A,TOB1A,DUSP6,AKAP12B,DNM1A,ITM2CB,CAMK2A,HBBA1,VAMP2,CELF2,MAPTA,KLC1A,PPP3R1A,XPR1A,GPHNA,CARMIL2,NFKBIAB,DPYSL2B,PLEKHA5,MCL1A,NOVA1,PTPRNB,SYNGR1A,TOMM70A,PLECB,PCSK1,FMNL1A,MYO5AA,SLC6A17,SLC17A7A,WBP2NL,ARRDC3B,ETF1B,PCBP3,DUSP3A,DUSP8A,TACC1,RUSC1,GUCY1B1,PHYHIPLA,STXBP1B,APBB1,SLC25A6,DDHD1B,PANK1B,EOMESA,PCMTD1,G…
GO:CC	postsynapse	GO:0098794	FALSE	0.000226159	3.64559	318	1132	40	20738	LRRC4.1,GPHNA,GABRA1,ADAM22,CACNG8A,KCND2,ADD1,SLC8A4A,SEZ6B,ADD3A,GRIPAP1,GABRG2,NETO2B,RPH3AB,PPP1R9A,NOS1,NEURL1AA,RAB5AB,SYNM,SLC8A2B,DLGAP4B,GABRA4,GRM1B,RAC1B,SI:DKEY-40C11.2,KCNA4,SHANK3A,NLGN4XB,NLGN1,CHRM3A,GABRB4,KCNB1,CHRM2A,DLGAP1B,GABRA2A,GRIN3BA,CLTB,ZGC:114120,DLGAP2B,CHRNB5B
GO:CC	plasma membrane region	GO:0098590	FALSE	0.000317581	3.49815	496	1132	54	20738	PACSIN1A,LRRC4.1,VAMP2,LRP8,GPHNA,GABRA1,ADAM22,ITSN1,CACNG8A,KCND2,ZGC:158423,EPS15L1A,SLC4A10B,KCNC3A,ARHGEF2,SLC2A1A,CADM3,GABRG2,KCNC1B,RPH3AB,SLC4A11,PDE6GB,RIMS3,GABRA4,GRM1B,PARD3AB,SLC23A2,SI:DKEY-40C11.2,SLC2A1B,ERBB3B,SHANK3A,NLGN4XB,NLGN1,CHRM3A,KCNC3B,GABRB4,DRD2A,CAVIN1B,SLC19A1,KCNB1,LIPEB,ERBB4B,CHRM2A,CFAP126,DRD2B,KCNC4,GABRA2A,GRIN3BA,STX2B,MET,CLTB,PROM2,HTR2AB,CHRNB5B
GO:CC	postsynaptic specialization	GO:0099572	FALSE	0.000351009	3.45468	107	1132	20	20738	LRRC4.1,GPHNA,ADAM22,CACNG8A,KCND2,ADD1,ADD3A,NETO2B,PPP1R9A,NOS1,NEURL1AA,DLGAP4B,GRM1B,SI:DKEY-40C11.2,SHANK3A,NLGN4XB,NLGN1,DLGAP1B,ZGC:114120,DLGAP2B
GO:CC	neuronal cell body	GO:0043025	FALSE	0.000427964	3.36859	90	1132	18	20738	ELAVL4,SEZ6L2,KCND2,BRINP2,SEZ6B,KCNC3A,KCNA1A,CACNA1BB,KCNC1B,BRINP3B,KCNA1B,ADCYAP1A,PNOCA,KCNC3B,KCNB1,KCNC4,OPRM1,VIPB
GO:CC	glutamatergic synapse	GO:0098978	FALSE	0.000445538	3.35112	35	1132	11	20738	LRRC4.1,GRIPAP1,CADPSA,DLGAP4B,SH3GL1B,SH3GL2B,DRD2A,DRD2B,DLGAP1B,GSK3BB,DLGAP2B
GO:CC	monoatomic ion channel complex	GO:0034702	TRUE	0.000963048	3.01635	265	1132	34	20738	CLIC5B,GABRA1,UNC80,SCN2B,CACNG8A,KCND2,CACNA1EB,KCNC3A,KCNA1A,CACNA1BB,GABRG2,SCN3B,KCNC1B,KCNA2B,KCNQ3,GABRA4,KCNA1B,CACNB4A,KCNA4,CACNB3A,ZGC:113531,SCN4BA,KCNC3B,GABRB4,KCNB1,KCNC4,KCNQ5A,GABRA2A,CACNA1IA,TRPC5A,CACNG4B,TRPC4B,CACNB3B,CACNA1HB
GO:CC	cell body	GO:0044297	FALSE	0.000968952	3.0137	95	1132	18	20738	ELAVL4,SEZ6L2,KCND2,BRINP2,SEZ6B,KCNC3A,KCNA1A,CACNA1BB,KCNC1B,BRINP3B,KCNA1B,ADCYAP1A,PNOCA,KCNC3B,KCNB1,KCNC4,OPRM1,VIPB
GO:CC	presynapse	GO:0098793	FALSE	0.00164528	2.78376	248	1132	32	20738	SLC6A4A,DNM1A,VAMP2,SYNGR1A,ITSN1,SLC6A17,SLC17A7A,STXBP1B,DNAJC5AA,BDNF,SYT2A,RAB3AB,CDK16,CADM3,CADPSA,RPH3AB,ERC2,KCNA2B,RIMS3,TMEM163A,SEPT5B,PNOCA,NLGN4XB,NLGN1,SH3GL1B,SV2CA,SH3GL2B,DRD2A,DRD2B,STX2B,CLTB,HTR2AB
GO:CC	cation channel complex	GO:0034703	FALSE	0.00176941	2.75217	181	1132	26	20738	UNC80,SCN2B,KCND2,CACNA1EB,KCNC3A,KCNA1A,CACNA1BB,SCN3B,KCNC1B,KCNA2B,KCNQ3,KCNA1B,CACNB4A,KCNA4,CACNB3A,SCN4BA,KCNC3B,KCNB1,KCNC4,KCNQ5A,CACNA1IA,TRPC5A,CACNG4B,TRPC4B,CACNB3B,CACNA1HB
GO:CC	neuron projection membrane	GO:0032589	FALSE	0.00363665	2.4393	22	1132	8	20738	GABRA1,KCNC3A,GABRG2,KCNC1B,GABRA4,KCNC3B,KCNC4,GABRA2A
GO:CC	dendrite membrane	GO:0032590	FALSE	0.00363665	2.4393	22	1132	8	20738	GABRA1,KCNC3A,GABRG2,KCNC1B,GABRA4,KCNC3B,KCNC4,GABRA2A
GO:CC	vesicle	GO:0031982	FALSE	0.0178419	1.74856	798	1132	70	20738	PACSIN1A,VAMP2,PTPRNB,SYNGR1A,PCSK1,MYO5AA,SLC6A17,SLC17A7A,RUSC1,STXBP1B,BDNF,SYT2A,CDIP1,CBARPB,RAB3AB,GRIPAP1,TRAK2,CDK16,SNX27B,CADPSA,COMMD1,SNX27A,IGF2R,TBC1D12B,RPH3AB,CLVS2,SGSM2,ARRB1,SCAP,NOS1,SEC31B,GGA3B,YKT6,RAB5AB,GRB2A,RHOBTB4,NEURL1B,MVB12BA,SNX13,GOPC,TMEM163A,VTI1A,RAC1B,WDFY1,SEPT5B,ZFYVE9B,ZGC:162872,ITPR2,RMC1,RHOBTB1,SH3GL1B,FYCO1B,SV2CA,MCOLN1B,PARM1,RAB27B,FYCO1A,GABRA2A,R…
GO:CC	receptor complex	GO:0043235	TRUE	0.0211227	1.67525	269	1132	31	20738	GABRA1,GABBR1B,CACNG8A,PLXNA2,PLXNB2B,GPR37L1B,INSRB,GABRG2,LIFRA,IGF1RA,PLXNB3,GPR37B,RYK,GFRA2B,EPHB2A,ARNT,GABRA4,GABBR1A,ACVR1BB,ZGC:113531,ERBB3B,ITGA8,ITGB1B,GABRB4,ERBB4B,LTK,GPR37L1A,GABRA2A,CD40,DDR2L,MET
GO:CC	leading edge membrane	GO:0031256	FALSE	0.0244043	1.61253	43	1132	10	20738	PACSIN1A,GABRA1,KCNC3A,ARHGEF2,GABRG2,KCNC1B,GABRA4,KCNC3B,KCNC4,GABRA2A
GO:CC	cytoplasmic vesicle	GO:0031410	FALSE	0.0272869	1.56405	751	1132	66	20738	PACSIN1A,VAMP2,PTPRNB,SYNGR1A,PCSK1,SLC6A17,SLC17A7A,RUSC1,STXBP1B,BDNF,SYT2A,CDIP1,CBARPB,RAB3AB,GRIPAP1,TRAK2,CDK16,SNX27B,CADPSA,COMMD1,SNX27A,IGF2R,TBC1D12B,RPH3AB,CLVS2,SGSM2,ARRB1,SCAP,SEC31B,GGA3B,YKT6,RAB5AB,GRB2A,RHOBTB4,NEURL1B,MVB12BA,SNX13,GOPC,TMEM163A,VTI1A,RAC1B,WDFY1,SEPT5B,ZFYVE9B,ZGC:162872,ITPR2,RMC1,RHOBTB1,SH3GL1B,FYCO1B,SV2CA,MCOLN1B,PARM1,RAB27B,FYCO1A,GABRA2A,RAB9A,MPEG1.1…
GO:CC	intracellular vesicle	GO:0097708	FALSE	0.0272869	1.56405	751	1132	66	20738	PACSIN1A,VAMP2,PTPRNB,SYNGR1A,PCSK1,SLC6A17,SLC17A7A,RUSC1,STXBP1B,BDNF,SYT2A,CDIP1,CBARPB,RAB3AB,GRIPAP1,TRAK2,CDK16,SNX27B,CADPSA,COMMD1,SNX27A,IGF2R,TBC1D12B,RPH3AB,CLVS2,SGSM2,ARRB1,SCAP,SEC31B,GGA3B,YKT6,RAB5AB,GRB2A,RHOBTB4,NEURL1B,MVB12BA,SNX13,GOPC,TMEM163A,VTI1A,RAC1B,WDFY1,SEPT5B,ZFYVE9B,ZGC:162872,ITPR2,RMC1,RHOBTB1,SH3GL1B,FYCO1B,SV2CA,MCOLN1B,PARM1,RAB27B,FYCO1A,GABRA2A,RAB9A,MPEG1.1…
GO:CC	transmembrane transporter complex	GO:1902495	FALSE	0.0317759	1.4979	326	1132	35	20738	CLIC5B,GABRA1,UNC80,SCN2B,CACNG8A,KCND2,CACNA1EB,KCNC3A,KCNA1A,CACNA1BB,GABRG2,SCN3B,KCNC1B,KCNA2B,KCNQ3,GABRA4,KCNA1B,CACNB4A,KCNA4,CACNB3A,ZGC:113531,SCN4BA,KCNC3B,GABRB4,ABCH1,KCNB1,KCNC4,KCNQ5A,GABRA2A,CACNA1IA,TRPC5A,CACNG4B,TRPC4B,CACNB3B,CACNA1HB
GO:CC	endoplasmic reticulum	GO:0005783	FALSE	0.0401647	1.39616	732	1132	64	20738	SEZ6L2,BRINP2,UGT8,ATF6,SEZ6B,PDIA4,TEX2,EXTL3,BCAP31,BNIP3,BNIP3LA,CALR3B,FAIM2A,SCAP,SEC31B,EXT1A,SERPINH1A,BRINP3B,GRAMD1BB,SMAD9,OSBP,PGAP1,VTI1A,TLCD3BB,ANKLE2,STIMATE,EMC4,CDS1,BNIP4,ELOVL5,DOLPP1,MYOC,PIGU,PORCN,SLC27A4,P3H2,ITPR2,BCAP29,MANF,DIPK1B,EXT1B,LMF2A,REEP1,ESYT1A,MAN1B1B,HSD17B3,RHBDF1B,BCL2A,TMTC2B,SELENOI,SLC37A1,TRAM2,XXYLT1,RETREG1,P3H4,ZDHHC7,TMEM64,CYP1B1,PIGK,ZGC:113278,U…
GO:CC	transporter complex	GO:1990351	FALSE	0.0404209	1.39339	330	1132	35	20738	CLIC5B,GABRA1,UNC80,SCN2B,CACNG8A,KCND2,CACNA1EB,KCNC3A,KCNA1A,CACNA1BB,GABRG2,SCN3B,KCNC1B,KCNA2B,KCNQ3,GABRA4,KCNA1B,CACNB4A,KCNA4,CACNB3A,ZGC:113531,SCN4BA,KCNC3B,GABRB4,ABCH1,KCNB1,KCNC4,KCNQ5A,GABRA2A,CACNA1IA,TRPC5A,CACNG4B,TRPC4B,CACNB3B,CACNA1HB
KEGG	MAPK signaling pathway	KEGG:04010	FALSE	4.74e-05	4.3246	325	449	53	5402	JUND,HSP70.2,MAPTA,PPP3R1A,MAPK8IP2,CACNG8A,DUSP8A,MYCA,BDNF,PRKACAA,CACNA1EB,DUSP1,MAPK10,INSRB,TEK,TAOK2B,NLK2,NF1B,PPM1AA,NTRK2B,ARRB1,KRAS,AKT3A,MAPK8B,ELK1,TAB1,MAPK9,RAC1B,GADD45BB,TGFBR1B,RPS6KA5,CACNB4A,MAP2K4A,PRKCAB,FOSAA,RPS6KA4,ERBB3B,EFNA3B,MAP3K2,ERBB4B,PRKCG,KDR,CACNA1IA,CACNG4B,RPS6KA2,MAP2K7,CACNB3B,MET,TRAF2B,ATF2,CACNA2D2A,ELK4,IGF1
KEGG	ErbB signaling pathway	KEGG:04012	FALSE	0.00548185	2.26107	89	449	19	5402	CAMK2A,MYCA,NRG2B,MAPK10,CBL,PIK3CA,KRAS,AKT3A,MAPK8B,ELK1,MAPK9,MAP2K4A,PRKCAB,STAT5B,ERBB3B,ERBB4B,PRKCG,MAP2K7,GSK3BB
KEGG	Biotin metabolism	KEGG:00780	FALSE	0.0326489	1.48613	3	449	3	5402	BTD,HLCS,OXSM
REAC	Neuronal System	REAC:R-DRE-112316	FALSE	0.000768888	3.11414	303	496	43	7340	SLC6A4A,KCNK3A,VAMP2,SLC6A11B,GLSB,GABBR1B,SLC17A7A,KCND2,GNG7,DNAJC5AA,ADCY8,PRKACAA,GLSA,KCNA1A,RAB3AB,SHANK1,GABRG2,KCNC1B,PICK1,KCNA2B,PRKAR1AB,KCNQ3,KCNK10A,DLGAP4B,KCNK1B,GRM1B,KCNA1B,CACNB4A,KCNJ10A,KCNA4,SHANK3A,GNAI3,KCNJ5,NLGN4XB,GNAL,KCNAB2A,GRIP2B,GABRB4,KCNB1,PRKCG,KCNQ5A,CACNG4B,RPS6KA2
REAC	Developmental Biology	REAC:R-DRE-1266738	FALSE	0.0244877	1.61105	304	496	39	7340	KRT15,KRT97,DNM1A,CDK5R1B,DPYSL2B,ADAM22,CACNG8A,ADAM11,PTPRA,PLXNA2,PRKACAA,PLXNA1A,LGI1B,CNTN2,PIK3CA,PLXNB3,DAB1A,GFRA2B,MEF2AA,MAPK8B,ACTR2B,RPS6KA5,EFNA3B,SHANK3A,SEMA4BA,PRKCQ,EPHA3,GRB10B,SEMA7A,EPHB1,BNIP2,SPTB,GAB2,CACNG4B,ST8SIA2,MET,DOK6,CLTB,CD7AL
REAC	MicroRNA (miRNA) biogenesis	REAC:R-DRE-203927	FALSE	0.0350919	1.45479	5	496	4	7340	PRKRA,AGO2,AGO1,AGO3A
REAC	Voltage gated Potassium channels	REAC:R-DRE-1296072	FALSE	0.0430803	1.36572	37	496	10	7340	KCND2,KCNA1A,KCNC1B,KCNA2B,KCNQ3,KCNA1B,KCNA4,KCNAB2A,KCNB1,KCNQ5A
REAC	Potassium Channels	REAC:R-DRE-1296071	FALSE	0.0491337	1.30862	93	496	17	7340	KCNK3A,GABBR1B,KCND2,GNG7,KCNA1A,KCNC1B,KCNA2B,KCNQ3,KCNK10A,KCNK1B,KCNA1B,KCNJ10A,KCNA4,KCNJ5,KCNAB2A,KCNB1,KCNQ5A
TF	Factor: c-Myc:Max; motif: GCCAYGYGSN	TF:M00322	FALSE	8.99e-06	5.04635	3853	1533	311	24964	HSP70.2,H1-0,NEUROD1,NR1D1,TOB1A,WDFY3,VAMP2,CELF2,MAPTA,KDM6BB,H1-10,CEBPD,CDK5R1B,NPTXRA,NOVA1,SYNGR1A,SCN2B,GPRC5BA,FXYD6,SLC6A17,IRF2BP2B,KCND2,NAV1B,FAT3A,SI:CH73-127M5.1,SLIT1A,ETF1B,PCBP3,ROBO4,NEUROD6A,FAM43B,RBM25B,EFR3BA,ETS2,TBC1D9,DUSP8A,PIP4K2AB,DNER,GUCY1B1,TSPAN5B,PHYHIPLA,PCDH1GC5,APBB1,EOMESA,PCMTD1,PTPRA,LAMC3,RTN4RL2B,ST8SIA5,FBXO41,PCDH1G29,PLXNB2B,CACNA1EB,PLXNA1A,ARFGEF3,MTM…
TF	Factor: Pax-5; motif: RRMSWGANWYCTNRAGCGKRACSRYNSM; match class: 1	TF:M00144_1	FALSE	0.000640116	3.19374	3905	1533	302	24964	TRIB1,BHLHE40,NEUROD1,NME2B.2,BHMT,CKMB,KRT97,SPOCK2,KMT2A,AKAP12B,CAMK2A,MCM7,PRICKLE2A,KHDC4,RAD21B,ALYREF,AJAP1,CEBPD,DPYSL2B,GATA3,NOVA1,SYNGR1A,PREX1,DYNC1H1,MAPK8IP2,FMNL1A,BHLHE22,SLC6A17,NCAM1A,IRF2BP2B,KCND2,SLIT1A,ETF1B,RBM25B,NSD3,MMP24,KDM6AL,ETS2,GATM,STXBP1B,PCDH7B,BRINP2,NRG2B,TIPARP,RTN4RL2B,PRKACAA,MAP7A,INSYN1,FBXO41,BARHL2,PCDH1G29,TMEM145,CACNA1EB,ST6GAL1,ZIC4,MAPK10,PFKLA,EXT…
TF	Factor: E2A; motif: CACCTGNY; match class: 1	TF:M00973_1	FALSE	0.000777596	3.10925	225	1533	32	24964	NME2B.2,KHDC4,DNER,KCNC3A,ARFGEF3,SNPHB,CADM3,ZGC:55558,EYA3,ZGC:113162,CA4A,SI:CH211-236P5.2,CALN1,PYM1,TMEM267,C1QL3B,TECPR1A,ADCYAP1A,TMEM265,SYNDIG1L,PRODHB,STK17B,MCOLN1B,ST6GAL2B,CRTC1B,OSBPL11,GRHL2A,ZNF365,HTR1B,OLFML2BA,MET,DCST2
TF	Factor: Pax-5; motif: RRMSWGANWYCTNRAGCGKRACSRYNSM	TF:M00144	FALSE	0.0017102	2.76695	11825	1533	805	24964	JUND,SAT1A.2,PTDSS1A,NEIL1,TRIB1,IRF7,CAR15,RPS10,ELAVL4,BHLHE40,NEUROD1,NME2B.2,BHMT,NR1D1,CKMB,PACSIN1A,KRT97,TOB1A,SPOCK2,KMT2A,AKAP12B,KIF1AB,LRRC4.1,CAMK2A,HBBA1,MCM7,APC2,PRICKLE2A,SI:CH211-195B15.8,KHDC4,RAD21B,ALYREF,SLC6A5,AJAP1,SI:DKEY-174M14.3,GABRA1,CEBPD,CARMIL2,CSMD2,SLC17A6A,DPYSL2B,PLEKHA5,GATA3,MCL1A,AUTS2A,NPTXRA,NOVA1,GLSB,SYNGR1A,PREX1,SCN2B,DYNC1H1,MAPK8IP2,PCSK1,GPRC5BA,FMNL…
TF	Factor: p53; motif: GGACATGCCCGGGCATGTCY	TF:M00034	FALSE	0.00570285	2.24391	2698	1533	213	24964	IRF7,RPS10,H1-0,BHLHE40,NEUROD1,BHMT,HIVEP1,KLC1A,PPP3R1A,ALYREF,XPR1A,H1-10,NFKBIAB,SLC17A6A,ADAM22,MCL1A,AUTS2A,PLECB,FMNL1A,NCAM1A,SLIT1A,RAB11FIP3,ETS2,DUSP8A,PRICKLE2B,RUSC1,ZC3H7BB,PRDM2B,STXBP1B,PCDH7B,WDR47A,GPCPD1,MYCA,BDNF,ULK1B,SLC8A4A,ST8SIA5,SYT2A,RHEB,TNR,DGCR2,SETBP1,GRID2IPA,NBEAL1,KCNA1A,SREBF1,JTB,KBTBD11,SI:DKEYP-77H1.4,PRRT1,CA5A,EXOC4,GALNT14,GNAQ,GNA11B,PPP6R2B,ANO3,SST1.1,F…
HP	Non-motor seizure	HP:0033259	FALSE	0.00157539	2.80261	198	381	34	5392	SLC6A1A,DNM1A,CAMK2A,APC2,SYNGAP1A,GABRA1,DNM1B,ROBO4,PI4KAA,MAPK10,KCNA1A,LGI1B,GATAD2B,SLC2A1A,GABRG2,CDK13,FBXO28,NTRK2B,CLCN2B,KCNQ3,SATB1A,KCNA1B,MECP2,CACNB4A,FAR1,MICAL1,SLC2A1B,SMPD1,GNAI3,RORB,KCNB1,CUX2B,CACNA1HB,PIGM
HP	EEG abnormality	HP:0002353	FALSE	0.00357771	2.44639	596	381	72	5392	ATP6V0A1B,SLC6A1A,KIF1AB,DNM1A,CAMK2A,MAPTA,APC2,SYNGAP1A,GABRA1,UNC80,DNM1B,ANKRD11,ROBO4,SMC1A,STXBP1B,TMEM106BB,SYT2A,SETBP1,PI4KAA,CACNA1EB,PLP1A,MAPK10,KCNA1A,NOTCH1B,LGI1B,CDK5,SLC2A1A,EXOC8,GABRG2,FOXG1A,NF1B,FBXO28,NTRK2B,ADARB1B,CNKSR2A,ATAD1B,ATAD1A,KCNA2B,CLCN2B,CLCN6,KRAS,KCNQ3,NACC1A,SATB1A,AKT3A,GAD1A,KCNA1B,MECP2,ARHGAP31,NEU1,CACNB4A,LETM1,SLC2A1B,NLGN4XB,LARGE1,KCNAB2A,PRODHB,ST3…
HP	Abnormality of central nervous system electrophysiology	HP:0030178	FALSE	0.00611298	2.21375	627	381	74	5392	ATP6V0A1B,SLC6A1A,KIF1AB,DNM1A,CAMK2A,MAPTA,APC2,SYNGAP1A,GABRA1,UNC80,DNM1B,ANKRD11,ROBO4,SMC1A,STXBP1B,TMEM106BB,SYT2A,SETBP1,PI4KAA,CACNA1EB,PLP1A,MAPK10,KCNA1A,NOTCH1B,LGI1B,CDK5,SLC2A1A,EXOC8,GABRG2,FOXG1A,NF1B,FBXO28,NTRK2B,ADARB1B,CNKSR2A,ATAD1B,ATAD1A,KCNA2B,CLCN2B,CLCN6,KRAS,KCNQ3,NACC1A,SATB1A,AKT3A,GAD1A,KCNA1B,MECP2,ARHGAP31,NEU1,CACNB4A,LETM1,SLC2A1B,NLGN4XB,LARGE1,SEMA6BB,KCNAB2A,PR…
HP	Generalized non-motor (absence) seizure	HP:0002121	FALSE	0.00952575	2.0211	177	381	30	5392	SLC6A1A,DNM1A,CAMK2A,APC2,SYNGAP1A,GABRA1,DNM1B,MAPK10,KCNA1A,GATAD2B,SLC2A1A,GABRG2,CDK13,FBXO28,NTRK2B,CLCN2B,KCNQ3,SATB1A,KCNA1B,MECP2,CACNB4A,FAR1,SLC2A1B,SMPD1,GNAI3,RORB,KCNB1,CUX2B,CACNA1HB,PIGM
HP	EEG with spike-wave complexes (2.5-3.5 Hz)	HP:0010848	FALSE	0.0167615	1.77569	9	381	6	5392	GABRA1,SLC2A1A,GABRG2,KCNA2B,SLC2A1B,CACNA1HB
HP	Punding	HP:0030218	FALSE	0.0194264	1.71161	6	381	5	5392	GABRA1,SLC2A1A,GABRG2,SLC2A1B,CACNA1HB
HP	Limb myoclonus	HP:0045084	FALSE	0.0246476	1.60823	34	381	11	5392	MAPTA,GABRA1,SMC1A,SLC2A1A,GABRG2,KCNQ3,MECP2,SLC2A1B,DRD2A,DRD2B,CACNA1HB
HP	Abnormal nervous system electrophysiology	HP:0001311	FALSE	0.0248866	1.60404	744	381	82	5392	ATP6V0A1B,SLC6A1A,KIF1AB,DNM1A,CAMK2A,MAPTA,APC2,SYNGAP1A,GABRA1,UNC80,DNM1B,ANKRD11,ROBO4,SMC1A,STXBP1B,TMEM106BB,SYT2A,SETBP1,PI4KAA,CACNA1EB,YARS1,PLP1A,MAPK10,KCNA1A,NOTCH1B,LGI1B,BSCL2,CDK5,SLC2A1A,CADM3,EXOC8,GABRG2,FOXG1A,NF1B,FBXO28,NTRK2B,ADARB1B,CNKSR2A,ATAD1B,ATAD1A,PDK3A,KCNA2B,CLCN2B,CLCN6,KRAS,KCNQ3,NACC1A,SATB1A,AKT3A,GAD1A,KCNA1B,MECP2,ARHGAP31,NEU1,CACNB4A,LETM1,SLC2A1B,EMILIN1B,…
HP	Jerky head movements	HP:0006961	FALSE	0.0394118	1.40437	10	381	6	5392	MAPTA,GABRA1,SLC2A1A,GABRG2,SLC2A1B,CACNA1HB
HP	Abnormal central motor function	HP:0011442	FALSE	0.0415987	1.38092	2267	381	199	5392	ATP6V0A1B,SLC6A1A,KIF1AB,DNM1A,NAPBA,CAMK2A,MAPTA,MAG,APC2,SYNGAP1A,SLC6A5,XPR1A,KDM6BB,GPHNA,GABRA1,ANK1A,UNC80,ADAM22,AUTS2A,DNM1B,DYNC1H1,MYO5AA,SLC6A17,SLC1A3B,EIF2B4,ROBO4,SMC1A,GTPBP2B,STXBP1B,DNAJC5AA,BDNF,TMEM106BB,TGIF1,SYT2A,TNR,SETBP1,PI4KAA,CACNA1EB,PLP1A,MAPK10,KCNA1A,EXTL3,TECPR2,NOTCH1B,ADD3A,PPP2R2BB,HIVEP2B,GNAQ,BSCL2,TBR1B,GATAD2B,BCAP31,AUTS2B,ANO3,FOXP1A,SLC2A1A,EXOC8,GABRG2,F…
HP	Intellectual disability	HP:0001249	FALSE	0.0437648	1.35887	2227	381	196	5392	PTDSS1A,ATP6V0A1B,SLC6A1A,KIF1AB,DNM1A,NAPBA,WDFY3,CAMK2A,MCM7,MAG,APC2,SYNGAP1A,RAD21B,SLC6A5,GPHNA,GABRA1,ANK1A,UNC80,ADAM22,AUTS2A,DNM1B,DYNC1H1,MYO5AA,SLC6A17,SLC1A3B,ANKRD11,TFAP2B,ROBO4,SMC1A,GTPBP2B,GATM,STXBP1B,BDNF,TMEM106BB,DIP2BB,TGIF1,IFT27,TRH,SYT2A,DGCR2,SETBP1,PI4KAA,FGD1,PLP1A,MAPK10,KCNA1A,EXTL3,SREBF1,TECPR2,INSRB,NOTCH1B,FIBPB,HIVEP2B,KDSR,GNAQ,BSCL2,TBR1B,EXORH,GATAD2B,BCAP31,…
HP	Generalized-onset seizure	HP:0002197	FALSE	0.0494769	1.3056	363	381	47	5392	ATP1A1A.1,SLC6A1A,DNM1A,CAMK2A,APC2,SYNGAP1A,GPHNA,GABRA1,DNM1B,ROBO4,SMC1A,STXBP1B,SETBP1,YARS1,PLP1A,MAPK10,KCNA1A,EXTL3,LGI1B,GATAD2B,SLC2A1A,EXOC8,GABRG2,CDK13,FBXO28,NTRK2B,STAT3,CLCN2B,KCNQ3,SATB1A,GAD1A,KCNA1B,MECP2,NEU1,CACNB4A,BTD,FAR1,KCNJ10A,SLC2A1B,SMPD1,GNAI3,RORB,MPLKIP,KCNB1,CUX2B,CACNA1HB,PIGM

## Sheet: trans-temporal_LD_DEG
source	term_name	term_id	highlighted	adjusted_p_value	negative_log10_of_adjusted_p_value	term_size	query_size	intersection_size	effective_domain_size	intersections
GO:MF	protein serine/threonine kinase activity	GO:0004674	TRUE	0.000410888	3.38628	696	374	29	24585	ENSDARG00000056659,ENSDARG00000074481,ENSDARG00000104094,ENSDARG00000102730,ENSDARG00000042518,ENSDARG00000103651,ENSDARG00000100620,ENSDARG00000028793,ENSDARG00000005670,ENSDARG00000062082,ENSDARG00000023914,ENSDARG00000060184,ENSDARG00000088967,ENSDARG00000077686,ENSDARG00000009870,ENSDARG00000031618,ENSDARG00000104676,ENSDARG00000042259,ENSDARG00000052142,ENSDARG00000055672,ENSDARG00000063583,…
GO:MF	protein kinase activity	GO:0004672	FALSE	0.000413928	3.38308	1109	374	39	24585	ENSDARG00000056659,ENSDARG00000074481,ENSDARG00000011600,ENSDARG00000104094,ENSDARG00000102730,ENSDARG00000042518,ENSDARG00000103651,ENSDARG00000100620,ENSDARG00000028793,ENSDARG00000005670,ENSDARG00000062082,ENSDARG00000023914,ENSDARG00000027423,ENSDARG00000098511,ENSDARG00000009626,ENSDARG00000060184,ENSDARG00000068714,ENSDARG00000088967,ENSDARG00000077686,ENSDARG00000009870,ENSDARG00000031618,…
GO:MF	phosphotransferase activity, alcohol group as acceptor	GO:0016773	FALSE	0.00105511	2.9767	1242	374	41	24585	ENSDARG00000056659,ENSDARG00000074481,ENSDARG00000011600,ENSDARG00000104094,ENSDARG00000102730,ENSDARG00000042518,ENSDARG00000103651,ENSDARG00000100620,ENSDARG00000028793,ENSDARG00000070583,ENSDARG00000005670,ENSDARG00000062082,ENSDARG00000023914,ENSDARG00000027423,ENSDARG00000098511,ENSDARG00000062823,ENSDARG00000009626,ENSDARG00000060184,ENSDARG00000068714,ENSDARG00000088967,ENSDARG00000077686,…
GO:MF	kinase activity	GO:0016301	FALSE	0.00268091	2.57172	1383	374	43	24585	ENSDARG00000032865,ENSDARG00000056659,ENSDARG00000074481,ENSDARG00000011600,ENSDARG00000076724,ENSDARG00000104094,ENSDARG00000102730,ENSDARG00000042518,ENSDARG00000103651,ENSDARG00000100620,ENSDARG00000028793,ENSDARG00000070583,ENSDARG00000005670,ENSDARG00000062082,ENSDARG00000023914,ENSDARG00000027423,ENSDARG00000098511,ENSDARG00000062823,ENSDARG00000009626,ENSDARG00000060184,ENSDARG00000068714,…
GO:MF	semaphorin receptor activity	GO:0017154	TRUE	0.00371877	2.4296	20	374	5	24585	ENSDARG00000060372,ENSDARG00000105452,ENSDARG00000032990,ENSDARG00000027290,ENSDARG00000070903
GO:MF	transferase activity, transferring phosphorus-containing groups	GO:0016772	FALSE	0.0375503	1.42539	1548	374	43	24585	ENSDARG00000032865,ENSDARG00000056659,ENSDARG00000074481,ENSDARG00000011600,ENSDARG00000076724,ENSDARG00000104094,ENSDARG00000102730,ENSDARG00000042518,ENSDARG00000103651,ENSDARG00000100620,ENSDARG00000028793,ENSDARG00000070583,ENSDARG00000005670,ENSDARG00000062082,ENSDARG00000023914,ENSDARG00000027423,ENSDARG00000098511,ENSDARG00000062823,ENSDARG00000009626,ENSDARG00000060184,ENSDARG00000068714,…
GO:BP	neuron projection morphogenesis	GO:0048812	TRUE	1.23906e-07	6.90691	426	336	28	21989	ENSDARG00000032865,ENSDARG00000032083,ENSDARG00000020178,ENSDARG00000009387,ENSDARG00000074481,ENSDARG00000060372,ENSDARG00000022531,ENSDARG00000020771,ENSDARG00000043835,ENSDARG00000052094,ENSDARG00000000472,ENSDARG00000100620,ENSDARG00000074723,ENSDARG00000032990,ENSDARG00000068910,ENSDARG00000042277,ENSDARG00000022712,ENSDARG00000074143,ENSDARG00000061471,ENSDARG00000010583,ENSDARG00000093357,…
GO:BP	plasma membrane bounded cell projection morphogenesis	GO:0120039	FALSE	1.53665e-07	6.81343	430	336	28	21989	ENSDARG00000032865,ENSDARG00000032083,ENSDARG00000020178,ENSDARG00000009387,ENSDARG00000074481,ENSDARG00000060372,ENSDARG00000022531,ENSDARG00000020771,ENSDARG00000043835,ENSDARG00000052094,ENSDARG00000000472,ENSDARG00000100620,ENSDARG00000074723,ENSDARG00000032990,ENSDARG00000068910,ENSDARG00000042277,ENSDARG00000022712,ENSDARG00000074143,ENSDARG00000061471,ENSDARG00000010583,ENSDARG00000093357,…
GO:BP	cell projection morphogenesis	GO:0048858	FALSE	1.90077e-07	6.72107	434	336	28	21989	ENSDARG00000032865,ENSDARG00000032083,ENSDARG00000020178,ENSDARG00000009387,ENSDARG00000074481,ENSDARG00000060372,ENSDARG00000022531,ENSDARG00000020771,ENSDARG00000043835,ENSDARG00000052094,ENSDARG00000000472,ENSDARG00000100620,ENSDARG00000074723,ENSDARG00000032990,ENSDARG00000068910,ENSDARG00000042277,ENSDARG00000022712,ENSDARG00000074143,ENSDARG00000061471,ENSDARG00000010583,ENSDARG00000093357,…
GO:BP	cell part morphogenesis	GO:0032990	FALSE	2.22573e-07	6.65253	437	336	28	21989	ENSDARG00000032865,ENSDARG00000032083,ENSDARG00000020178,ENSDARG00000009387,ENSDARG00000074481,ENSDARG00000060372,ENSDARG00000022531,ENSDARG00000020771,ENSDARG00000043835,ENSDARG00000052094,ENSDARG00000000472,ENSDARG00000100620,ENSDARG00000074723,ENSDARG00000032990,ENSDARG00000068910,ENSDARG00000042277,ENSDARG00000022712,ENSDARG00000074143,ENSDARG00000061471,ENSDARG00000010583,ENSDARG00000093357,…
GO:BP	neuron projection development	GO:0031175	FALSE	3.34415e-07	6.47571	539	336	31	21989	ENSDARG00000032865,ENSDARG00000032083,ENSDARG00000020178,ENSDARG00000009387,ENSDARG00000074481,ENSDARG00000060372,ENSDARG00000022531,ENSDARG00000020771,ENSDARG00000043835,ENSDARG00000052094,ENSDARG00000000472,ENSDARG00000100620,ENSDARG00000034165,ENSDARG00000074723,ENSDARG00000032990,ENSDARG00000068910,ENSDARG00000042277,ENSDARG00000022712,ENSDARG00000074143,ENSDARG00000061471,ENSDARG00000010583,…
GO:BP	axon development	GO:0061564	FALSE	6.36328e-07	6.19632	397	336	26	21989	ENSDARG00000032083,ENSDARG00000020178,ENSDARG00000009387,ENSDARG00000074481,ENSDARG00000060372,ENSDARG00000022531,ENSDARG00000020771,ENSDARG00000043835,ENSDARG00000052094,ENSDARG00000000472,ENSDARG00000034165,ENSDARG00000074723,ENSDARG00000032990,ENSDARG00000068910,ENSDARG00000042277,ENSDARG00000022712,ENSDARG00000074143,ENSDARG00000061471,ENSDARG00000010583,ENSDARG00000098161,ENSDARG00000027290,…
GO:BP	axonogenesis	GO:0007409	FALSE	8.10408e-07	6.0913	372	336	25	21989	ENSDARG00000032083,ENSDARG00000020178,ENSDARG00000009387,ENSDARG00000074481,ENSDARG00000060372,ENSDARG00000022531,ENSDARG00000020771,ENSDARG00000043835,ENSDARG00000052094,ENSDARG00000000472,ENSDARG00000074723,ENSDARG00000032990,ENSDARG00000068910,ENSDARG00000042277,ENSDARG00000022712,ENSDARG00000074143,ENSDARG00000061471,ENSDARG00000010583,ENSDARG00000098161,ENSDARG00000027290,ENSDARG00000098295,…
GO:BP	cellular component morphogenesis	GO:0032989	FALSE	3.09308e-06	5.50961	524	336	29	21989	ENSDARG00000032865,ENSDARG00000032083,ENSDARG00000020178,ENSDARG00000009387,ENSDARG00000074481,ENSDARG00000060372,ENSDARG00000022531,ENSDARG00000020771,ENSDARG00000043835,ENSDARG00000052094,ENSDARG00000000472,ENSDARG00000100620,ENSDARG00000074723,ENSDARG00000032990,ENSDARG00000068910,ENSDARG00000042277,ENSDARG00000022712,ENSDARG00000074143,ENSDARG00000061471,ENSDARG00000010583,ENSDARG00000093357,…
GO:BP	cell morphogenesis involved in differentiation	GO:0000904	FALSE	4.16684e-06	5.38019	434	336	26	21989	ENSDARG00000032083,ENSDARG00000020178,ENSDARG00000009387,ENSDARG00000074481,ENSDARG00000060372,ENSDARG00000022531,ENSDARG00000020771,ENSDARG00000043835,ENSDARG00000052094,ENSDARG00000000472,ENSDARG00000061699,ENSDARG00000074723,ENSDARG00000032990,ENSDARG00000068910,ENSDARG00000042277,ENSDARG00000022712,ENSDARG00000074143,ENSDARG00000061471,ENSDARG00000010583,ENSDARG00000098161,ENSDARG00000027290,…
GO:BP	cell morphogenesis involved in neuron differentiation	GO:0048667	FALSE	5.34693e-06	5.2719	408	336	25	21989	ENSDARG00000032083,ENSDARG00000020178,ENSDARG00000009387,ENSDARG00000074481,ENSDARG00000060372,ENSDARG00000022531,ENSDARG00000020771,ENSDARG00000043835,ENSDARG00000052094,ENSDARG00000000472,ENSDARG00000074723,ENSDARG00000032990,ENSDARG00000068910,ENSDARG00000042277,ENSDARG00000022712,ENSDARG00000074143,ENSDARG00000061471,ENSDARG00000010583,ENSDARG00000098161,ENSDARG00000027290,ENSDARG00000098295,…
GO:BP	cell morphogenesis	GO:0000902	FALSE	1.03181e-05	4.9864	553	336	29	21989	ENSDARG00000032865,ENSDARG00000032083,ENSDARG00000020178,ENSDARG00000009387,ENSDARG00000074481,ENSDARG00000060372,ENSDARG00000022531,ENSDARG00000020771,ENSDARG00000043835,ENSDARG00000052094,ENSDARG00000000472,ENSDARG00000100620,ENSDARG00000061699,ENSDARG00000074723,ENSDARG00000032990,ENSDARG00000068910,ENSDARG00000042277,ENSDARG00000022712,ENSDARG00000074143,ENSDARG00000061471,ENSDARG00000010583,…
GO:BP	neuron development	GO:0048666	FALSE	1.90136e-05	4.72093	639	336	31	21989	ENSDARG00000032865,ENSDARG00000032083,ENSDARG00000020178,ENSDARG00000009387,ENSDARG00000074481,ENSDARG00000060372,ENSDARG00000022531,ENSDARG00000020771,ENSDARG00000043835,ENSDARG00000052094,ENSDARG00000000472,ENSDARG00000100620,ENSDARG00000034165,ENSDARG00000074723,ENSDARG00000032990,ENSDARG00000068910,ENSDARG00000042277,ENSDARG00000022712,ENSDARG00000074143,ENSDARG00000061471,ENSDARG00000010583,…
GO:BP	cell surface receptor signaling pathway	GO:0007166	TRUE	3.26058e-05	4.4867	1642	336	55	21989	ENSDARG00000063007,ENSDARG00000025670,ENSDARG00000060372,ENSDARG00000011600,ENSDARG00000104094,ENSDARG00000105452,ENSDARG00000076118,ENSDARG00000042518,ENSDARG00000052094,ENSDARG00000005834,ENSDARG00000028793,ENSDARG00000098932,ENSDARG00000009958,ENSDARG00000032155,ENSDARG00000027423,ENSDARG00000098511,ENSDARG00000031712,ENSDARG00000069484,ENSDARG00000032990,ENSDARG00000021805,ENSDARG00000069438,…
GO:BP	cell projection organization	GO:0030030	FALSE	3.92596e-05	4.40605	848	336	36	21989	ENSDARG00000032865,ENSDARG00000032083,ENSDARG00000020178,ENSDARG00000009387,ENSDARG00000074481,ENSDARG00000060372,ENSDARG00000022531,ENSDARG00000020771,ENSDARG00000043835,ENSDARG00000052094,ENSDARG00000000472,ENSDARG00000100620,ENSDARG00000005670,ENSDARG00000034165,ENSDARG00000074723,ENSDARG00000032990,ENSDARG00000068910,ENSDARG00000042277,ENSDARG00000022712,ENSDARG00000074143,ENSDARG00000061471,…
GO:BP	plasma membrane bounded cell projection organization	GO:0120036	FALSE	5.73692e-05	4.24132	822	336	35	21989	ENSDARG00000032865,ENSDARG00000032083,ENSDARG00000020178,ENSDARG00000009387,ENSDARG00000074481,ENSDARG00000060372,ENSDARG00000022531,ENSDARG00000020771,ENSDARG00000043835,ENSDARG00000052094,ENSDARG00000000472,ENSDARG00000100620,ENSDARG00000005670,ENSDARG00000034165,ENSDARG00000074723,ENSDARG00000032990,ENSDARG00000068910,ENSDARG00000042277,ENSDARG00000022712,ENSDARG00000074143,ENSDARG00000061471,…
GO:BP	axon guidance	GO:0007411	FALSE	6.89387e-05	4.16154	249	336	18	21989	ENSDARG00000032083,ENSDARG00000020178,ENSDARG00000009387,ENSDARG00000060372,ENSDARG00000022531,ENSDARG00000020771,ENSDARG00000000472,ENSDARG00000032990,ENSDARG00000042277,ENSDARG00000022712,ENSDARG00000061471,ENSDARG00000098161,ENSDARG00000027290,ENSDARG00000098295,ENSDARG00000036626,ENSDARG00000057317,ENSDARG00000104282,ENSDARG00000070903
GO:BP	neuron projection guidance	GO:0097485	FALSE	7.32695e-05	4.13508	250	336	18	21989	ENSDARG00000032083,ENSDARG00000020178,ENSDARG00000009387,ENSDARG00000060372,ENSDARG00000022531,ENSDARG00000020771,ENSDARG00000000472,ENSDARG00000032990,ENSDARG00000042277,ENSDARG00000022712,ENSDARG00000061471,ENSDARG00000098161,ENSDARG00000027290,ENSDARG00000098295,ENSDARG00000036626,ENSDARG00000057317,ENSDARG00000104282,ENSDARG00000070903
GO:BP	neurogenesis	GO:0022008	FALSE	8.17265e-05	4.08764	913	336	37	21989	ENSDARG00000032865,ENSDARG00000032083,ENSDARG00000020178,ENSDARG00000058771,ENSDARG00000009387,ENSDARG00000074481,ENSDARG00000060372,ENSDARG00000022531,ENSDARG00000020771,ENSDARG00000043835,ENSDARG00000052094,ENSDARG00000000472,ENSDARG00000100620,ENSDARG00000027423,ENSDARG00000003293,ENSDARG00000034165,ENSDARG00000074723,ENSDARG00000032990,ENSDARG00000068910,ENSDARG00000042277,ENSDARG00000022712,…
GO:BP	nervous system development	GO:0007399	FALSE	9.04815e-05	4.04344	1379	336	48	21989	ENSDARG00000032865,ENSDARG00000032083,ENSDARG00000020178,ENSDARG00000076889,ENSDARG00000058771,ENSDARG00000009387,ENSDARG00000098057,ENSDARG00000074481,ENSDARG00000060372,ENSDARG00000022531,ENSDARG00000020771,ENSDARG00000102730,ENSDARG00000043835,ENSDARG00000052094,ENSDARG00000000472,ENSDARG00000100620,ENSDARG00000028793,ENSDARG00000059925,ENSDARG00000027423,ENSDARG00000003293,ENSDARG00000034165,…
GO:BP	generation of neurons	GO:0048699	FALSE	0.000119331	3.92325	808	336	34	21989	ENSDARG00000032865,ENSDARG00000032083,ENSDARG00000020178,ENSDARG00000009387,ENSDARG00000074481,ENSDARG00000060372,ENSDARG00000022531,ENSDARG00000020771,ENSDARG00000043835,ENSDARG00000052094,ENSDARG00000000472,ENSDARG00000100620,ENSDARG00000027423,ENSDARG00000034165,ENSDARG00000074723,ENSDARG00000032990,ENSDARG00000068910,ENSDARG00000042277,ENSDARG00000022712,ENSDARG00000059939,ENSDARG00000074143,…
GO:BP	regulation of signaling	GO:0023051	FALSE	0.000156591	3.80523	1273	336	45	21989	ENSDARG00000063007,ENSDARG00000076889,ENSDARG00000009387,ENSDARG00000025670,ENSDARG00000104094,ENSDARG00000088899,ENSDARG00000005834,ENSDARG00000100620,ENSDARG00000028793,ENSDARG00000009958,ENSDARG00000032155,ENSDARG00000027423,ENSDARG00000100717,ENSDARG00000074480,ENSDARG00000061699,ENSDARG00000031712,ENSDARG00000069484,ENSDARG00000024588,ENSDARG00000021805,ENSDARG00000067676,ENSDARG00000033296,…
GO:BP	regulation of cell communication	GO:0010646	FALSE	0.000357878	3.44627	1267	336	44	21989	ENSDARG00000063007,ENSDARG00000076889,ENSDARG00000009387,ENSDARG00000025670,ENSDARG00000104094,ENSDARG00000088899,ENSDARG00000005834,ENSDARG00000100620,ENSDARG00000028793,ENSDARG00000032155,ENSDARG00000027423,ENSDARG00000100717,ENSDARG00000074480,ENSDARG00000061699,ENSDARG00000031712,ENSDARG00000069484,ENSDARG00000024588,ENSDARG00000021805,ENSDARG00000067676,ENSDARG00000033296,ENSDARG00000069438,…
GO:BP	developmental growth involved in morphogenesis	GO:0060560	FALSE	0.000389689	3.40928	144	336	13	21989	ENSDARG00000032083,ENSDARG00000074481,ENSDARG00000022531,ENSDARG00000000472,ENSDARG00000074723,ENSDARG00000068910,ENSDARG00000022712,ENSDARG00000074143,ENSDARG00000061471,ENSDARG00000010583,ENSDARG00000036626,ENSDARG00000104282,ENSDARG00000100232
GO:BP	cell growth	GO:0016049	FALSE	0.000477685	3.32086	123	336	12	21989	ENSDARG00000032083,ENSDARG00000074481,ENSDARG00000022531,ENSDARG00000000472,ENSDARG00000074723,ENSDARG00000068910,ENSDARG00000074143,ENSDARG00000061471,ENSDARG00000010583,ENSDARG00000045557,ENSDARG00000036626,ENSDARG00000104282
GO:BP	neuron differentiation	GO:0030182	FALSE	0.000566004	3.24718	784	336	32	21989	ENSDARG00000032865,ENSDARG00000032083,ENSDARG00000020178,ENSDARG00000009387,ENSDARG00000074481,ENSDARG00000060372,ENSDARG00000022531,ENSDARG00000020771,ENSDARG00000043835,ENSDARG00000052094,ENSDARG00000000472,ENSDARG00000100620,ENSDARG00000027423,ENSDARG00000034165,ENSDARG00000074723,ENSDARG00000032990,ENSDARG00000068910,ENSDARG00000042277,ENSDARG00000022712,ENSDARG00000074143,ENSDARG00000061471,…
GO:BP	developmental cell growth	GO:0048588	FALSE	0.000709743	3.1489	105	336	11	21989	ENSDARG00000032083,ENSDARG00000074481,ENSDARG00000022531,ENSDARG00000000472,ENSDARG00000074723,ENSDARG00000068910,ENSDARG00000074143,ENSDARG00000061471,ENSDARG00000010583,ENSDARG00000036626,ENSDARG00000104282
GO:BP	anatomical structure morphogenesis	GO:0009653	FALSE	0.000948126	3.02313	1774	336	54	21989	ENSDARG00000032865,ENSDARG00000032083,ENSDARG00000020178,ENSDARG00000033840,ENSDARG00000009387,ENSDARG00000001769,ENSDARG00000074481,ENSDARG00000060372,ENSDARG00000055154,ENSDARG00000022531,ENSDARG00000020771,ENSDARG00000104094,ENSDARG00000042518,ENSDARG00000043835,ENSDARG00000075139,ENSDARG00000052094,ENSDARG00000000472,ENSDARG00000002731,ENSDARG00000100620,ENSDARG00000059925,ENSDARG00000027423,…
GO:BP	regulation of signal transduction	GO:0009966	FALSE	0.00167715	2.77543	1120	336	39	21989	ENSDARG00000063007,ENSDARG00000076889,ENSDARG00000009387,ENSDARG00000025670,ENSDARG00000104094,ENSDARG00000088899,ENSDARG00000005834,ENSDARG00000100620,ENSDARG00000028793,ENSDARG00000032155,ENSDARG00000027423,ENSDARG00000100717,ENSDARG00000074480,ENSDARG00000061699,ENSDARG00000069484,ENSDARG00000024588,ENSDARG00000021805,ENSDARG00000033296,ENSDARG00000069438,ENSDARG00000093091,ENSDARG00000077686,…
GO:BP	negative regulation of response to stimulus	GO:0048585	FALSE	0.0027708	2.55739	457	336	22	21989	ENSDARG00000063007,ENSDARG00000025670,ENSDARG00000005834,ENSDARG00000032155,ENSDARG00000100717,ENSDARG00000069484,ENSDARG00000021805,ENSDARG00000069438,ENSDARG00000061471,ENSDARG00000090949,ENSDARG00000074597,ENSDARG00000023933,ENSDARG00000100973,ENSDARG00000030981,ENSDARG00000098984,ENSDARG00000038794,ENSDARG00000045557,ENSDARG00000036626,ENSDARG00000019588,ENSDARG00000099936,ENSDARG00000025420,…
GO:BP	enzyme-linked receptor protein signaling pathway	GO:0007167	FALSE	0.00278747	2.55479	530	336	24	21989	ENSDARG00000025670,ENSDARG00000011600,ENSDARG00000098932,ENSDARG00000027423,ENSDARG00000098511,ENSDARG00000069484,ENSDARG00000042277,ENSDARG00000078688,ENSDARG00000022712,ENSDARG00000060330,ENSDARG00000074597,ENSDARG00000023933,ENSDARG00000098984,ENSDARG00000042259,ENSDARG00000027290,ENSDARG00000052142,ENSDARG00000038794,ENSDARG00000098295,ENSDARG00000104700,ENSDARG00000012649,ENSDARG00000070903,…
GO:BP	negative regulation of signal transduction	GO:0009968	FALSE	0.00411571	2.38556	363	336	19	21989	ENSDARG00000063007,ENSDARG00000025670,ENSDARG00000005834,ENSDARG00000032155,ENSDARG00000100717,ENSDARG00000069484,ENSDARG00000021805,ENSDARG00000069438,ENSDARG00000090949,ENSDARG00000074597,ENSDARG00000023933,ENSDARG00000100973,ENSDARG00000030981,ENSDARG00000098984,ENSDARG00000038794,ENSDARG00000045557,ENSDARG00000019588,ENSDARG00000025420,ENSDARG00000052468
GO:BP	regulation of cell growth	GO:0001558	FALSE	0.00564582	2.24827	83	336	9	21989	ENSDARG00000032083,ENSDARG00000074481,ENSDARG00000022531,ENSDARG00000000472,ENSDARG00000061471,ENSDARG00000010583,ENSDARG00000045557,ENSDARG00000036626,ENSDARG00000104282
GO:BP	axon extension	GO:0048675	FALSE	0.00688551	2.16206	85	336	9	21989	ENSDARG00000032083,ENSDARG00000074481,ENSDARG00000022531,ENSDARG00000000472,ENSDARG00000074723,ENSDARG00000074143,ENSDARG00000061471,ENSDARG00000036626,ENSDARG00000104282
GO:BP	negative regulation of signaling	GO:0023057	FALSE	0.00709089	2.1493	377	336	19	21989	ENSDARG00000063007,ENSDARG00000025670,ENSDARG00000005834,ENSDARG00000032155,ENSDARG00000100717,ENSDARG00000069484,ENSDARG00000021805,ENSDARG00000069438,ENSDARG00000090949,ENSDARG00000074597,ENSDARG00000023933,ENSDARG00000100973,ENSDARG00000030981,ENSDARG00000098984,ENSDARG00000038794,ENSDARG00000045557,ENSDARG00000019588,ENSDARG00000025420,ENSDARG00000052468
GO:BP	negative regulation of cell communication	GO:0010648	FALSE	0.00709089	2.1493	377	336	19	21989	ENSDARG00000063007,ENSDARG00000025670,ENSDARG00000005834,ENSDARG00000032155,ENSDARG00000100717,ENSDARG00000069484,ENSDARG00000021805,ENSDARG00000069438,ENSDARG00000090949,ENSDARG00000074597,ENSDARG00000023933,ENSDARG00000100973,ENSDARG00000030981,ENSDARG00000098984,ENSDARG00000038794,ENSDARG00000045557,ENSDARG00000019588,ENSDARG00000025420,ENSDARG00000052468
GO:BP	protein phosphorylation	GO:0006468	TRUE	0.00728549	2.13754	1328	336	42	21989	ENSDARG00000056659,ENSDARG00000074424,ENSDARG00000001769,ENSDARG00000074481,ENSDARG00000011600,ENSDARG00000104094,ENSDARG00000102730,ENSDARG00000042518,ENSDARG00000103651,ENSDARG00000100620,ENSDARG00000028793,ENSDARG00000005670,ENSDARG00000062082,ENSDARG00000023914,ENSDARG00000027423,ENSDARG00000098511,ENSDARG00000009626,ENSDARG00000060184,ENSDARG00000068714,ENSDARG00000088967,ENSDARG00000077686,…
GO:BP	growth	GO:0040007	FALSE	0.00793526	2.10044	312	336	17	21989	ENSDARG00000032083,ENSDARG00000074481,ENSDARG00000022531,ENSDARG00000052094,ENSDARG00000000472,ENSDARG00000027423,ENSDARG00000074723,ENSDARG00000068910,ENSDARG00000022712,ENSDARG00000074143,ENSDARG00000061471,ENSDARG00000010583,ENSDARG00000045557,ENSDARG00000036626,ENSDARG00000104282,ENSDARG00000100232,ENSDARG00000086778
GO:BP	central nervous system development	GO:0007417	FALSE	0.00816638	2.08797	489	336	22	21989	ENSDARG00000032083,ENSDARG00000076889,ENSDARG00000098057,ENSDARG00000022531,ENSDARG00000052094,ENSDARG00000000472,ENSDARG00000100620,ENSDARG00000028793,ENSDARG00000059925,ENSDARG00000027423,ENSDARG00000003293,ENSDARG00000068910,ENSDARG00000005783,ENSDARG00000042277,ENSDARG00000059939,ENSDARG00000010583,ENSDARG00000098161,ENSDARG00000003290,ENSDARG00000104282,ENSDARG00000099936,ENSDARG00000070903,…
GO:BP	regulation of cell size	GO:0008361	FALSE	0.00835137	2.07824	87	336	9	21989	ENSDARG00000032083,ENSDARG00000074481,ENSDARG00000022531,ENSDARG00000000472,ENSDARG00000022712,ENSDARG00000061471,ENSDARG00000010583,ENSDARG00000036626,ENSDARG00000104282
GO:BP	regulation of extent of cell growth	GO:0061387	FALSE	0.0092531	2.03371	67	336	8	21989	ENSDARG00000032083,ENSDARG00000074481,ENSDARG00000022531,ENSDARG00000000472,ENSDARG00000061471,ENSDARG00000010583,ENSDARG00000036626,ENSDARG00000104282
GO:BP	semaphorin-plexin signaling pathway	GO:0071526	FALSE	0.0102795	1.98803	49	336	7	21989	ENSDARG00000060372,ENSDARG00000105452,ENSDARG00000032990,ENSDARG00000061471,ENSDARG00000027290,ENSDARG00000036626,ENSDARG00000070903
GO:BP	neuron projection extension	GO:1990138	FALSE	0.0120972	1.91732	91	336	9	21989	ENSDARG00000032083,ENSDARG00000074481,ENSDARG00000022531,ENSDARG00000000472,ENSDARG00000074723,ENSDARG00000074143,ENSDARG00000061471,ENSDARG00000036626,ENSDARG00000104282
GO:BP	regulation of response to stimulus	GO:0048583	FALSE	0.0122018	1.91357	1545	336	46	21989	ENSDARG00000063007,ENSDARG00000076889,ENSDARG00000009387,ENSDARG00000025670,ENSDARG00000031075,ENSDARG00000104094,ENSDARG00000088899,ENSDARG00000005834,ENSDARG00000100620,ENSDARG00000028793,ENSDARG00000032155,ENSDARG00000027423,ENSDARG00000100717,ENSDARG00000074480,ENSDARG00000061699,ENSDARG00000069484,ENSDARG00000024588,ENSDARG00000021805,ENSDARG00000033296,ENSDARG00000069438,ENSDARG00000093091,…
GO:BP	developmental growth	GO:0048589	FALSE	0.0143678	1.84261	293	336	16	21989	ENSDARG00000032083,ENSDARG00000074481,ENSDARG00000022531,ENSDARG00000052094,ENSDARG00000000472,ENSDARG00000027423,ENSDARG00000074723,ENSDARG00000068910,ENSDARG00000022712,ENSDARG00000074143,ENSDARG00000061471,ENSDARG00000010583,ENSDARG00000036626,ENSDARG00000104282,ENSDARG00000100232,ENSDARG00000086778
GO:BP	negative regulation of canonical Wnt signaling pathway	GO:0090090	TRUE	0.0183029	1.73748	36	336	6	21989	ENSDARG00000063007,ENSDARG00000021805,ENSDARG00000074597,ENSDARG00000019588,ENSDARG00000025420,ENSDARG00000052468
GO:BP	regulation of cell projection organization	GO:0031344	FALSE	0.0333081	1.47745	185	336	12	21989	ENSDARG00000032865,ENSDARG00000074481,ENSDARG00000060372,ENSDARG00000000472,ENSDARG00000032990,ENSDARG00000061471,ENSDARG00000100973,ENSDARG00000010583,ENSDARG00000027290,ENSDARG00000036626,ENSDARG00000091777,ENSDARG00000052468
GO:BP	ventral spinal cord development	GO:0021517	TRUE	0.0396223	1.40206	41	336	6	21989	ENSDARG00000052094,ENSDARG00000027423,ENSDARG00000068910,ENSDARG00000059939,ENSDARG00000003290,ENSDARG00000070903
GO:BP	phosphorylation	GO:0016310	FALSE	0.0411843	1.38527	1525	336	44	21989	ENSDARG00000032865,ENSDARG00000056659,ENSDARG00000074424,ENSDARG00000001769,ENSDARG00000074481,ENSDARG00000011600,ENSDARG00000104094,ENSDARG00000102730,ENSDARG00000042518,ENSDARG00000103651,ENSDARG00000100620,ENSDARG00000028793,ENSDARG00000005670,ENSDARG00000062082,ENSDARG00000023914,ENSDARG00000027423,ENSDARG00000098511,ENSDARG00000009626,ENSDARG00000060184,ENSDARG00000068714,ENSDARG00000088967,…
GO:CC	axon	GO:0030424	TRUE	2.08766e-05	4.68034	217	294	16	20738	ENSDARG00000021351,ENSDARG00000009387,ENSDARG00000055154,ENSDARG00000043835,ENSDARG00000000472,ENSDARG00000027423,ENSDARG00000074723,ENSDARG00000077582,ENSDARG00000100592,ENSDARG00000074143,ENSDARG00000098161,ENSDARG00000027290,ENSDARG00000078650,ENSDARG00000061288,ENSDARG00000057317,ENSDARG00000052468
GO:CC	synapse	GO:0045202	TRUE	0.000134472	3.87137	727	294	29	20738	ENSDARG00000021351,ENSDARG00000032865,ENSDARG00000056877,ENSDARG00000060532,ENSDARG00000000086,ENSDARG00000068787,ENSDARG00000103962,ENSDARG00000031075,ENSDARG00000055154,ENSDARG00000043835,ENSDARG00000058558,ENSDARG00000057013,ENSDARG00000077582,ENSDARG00000068910,ENSDARG00000069438,ENSDARG00000105178,ENSDARG00000100592,ENSDARG00000031015,ENSDARG00000069101,ENSDARG00000013389,ENSDARG00000098320,…
GO:CC	neuron projection	GO:0043005	FALSE	0.000898023	3.04671	671	294	26	20738	ENSDARG00000021351,ENSDARG00000032865,ENSDARG00000074777,ENSDARG00000002600,ENSDARG00000009387,ENSDARG00000019451,ENSDARG00000031075,ENSDARG00000055154,ENSDARG00000043835,ENSDARG00000000472,ENSDARG00000102902,ENSDARG00000023914,ENSDARG00000027423,ENSDARG00000074723,ENSDARG00000077582,ENSDARG00000068910,ENSDARG00000100592,ENSDARG00000074143,ENSDARG00000013389,ENSDARG00000098161,ENSDARG00000027290,…
GO:CC	cell junction	GO:0030054	FALSE	0.00132114	2.87905	1091	294	35	20738	ENSDARG00000021351,ENSDARG00000032865,ENSDARG00000056877,ENSDARG00000060532,ENSDARG00000000086,ENSDARG00000068787,ENSDARG00000103962,ENSDARG00000031075,ENSDARG00000055154,ENSDARG00000043835,ENSDARG00000058558,ENSDARG00000057013,ENSDARG00000110973,ENSDARG00000077582,ENSDARG00000068910,ENSDARG00000069438,ENSDARG00000105178,ENSDARG00000104550,ENSDARG00000100592,ENSDARG00000031015,ENSDARG00000069101,…
GO:CC	cell projection	GO:0042995	FALSE	0.00201272	2.69622	1065	294	34	20738	ENSDARG00000021351,ENSDARG00000032865,ENSDARG00000074777,ENSDARG00000002600,ENSDARG00000000086,ENSDARG00000009387,ENSDARG00000019451,ENSDARG00000031075,ENSDARG00000055154,ENSDARG00000043835,ENSDARG00000000472,ENSDARG00000102902,ENSDARG00000110973,ENSDARG00000005670,ENSDARG00000023914,ENSDARG00000027423,ENSDARG00000074723,ENSDARG00000077582,ENSDARG00000068910,ENSDARG00000100592,ENSDARG00000074143,…
GO:CC	plasma membrane bounded cell projection	GO:0120025	FALSE	0.00339139	2.46962	997	294	32	20738	ENSDARG00000021351,ENSDARG00000032865,ENSDARG00000074777,ENSDARG00000002600,ENSDARG00000009387,ENSDARG00000019451,ENSDARG00000031075,ENSDARG00000055154,ENSDARG00000043835,ENSDARG00000000472,ENSDARG00000102902,ENSDARG00000110973,ENSDARG00000005670,ENSDARG00000023914,ENSDARG00000027423,ENSDARG00000074723,ENSDARG00000077582,ENSDARG00000068910,ENSDARG00000100592,ENSDARG00000074143,ENSDARG00000013389,…
KEGG	MAPK signaling pathway	KEGG:04010	FALSE	0.00383892	2.41579	325	110	18	5402	ENSDARG00000089314,ENSDARG00000063157,ENSDARG00000102730,ENSDARG00000103651,ENSDARG00000100620,ENSDARG00000028793,ENSDARG00000004184,ENSDARG00000032155,ENSDARG00000098511,ENSDARG00000009870,ENSDARG00000078066,ENSDARG00000042259,ENSDARG00000063583,ENSDARG00000098295,ENSDARG00000018820,ENSDARG00000074669,ENSDARG00000070903,ENSDARG00000027087
KEGG	Insulin signaling pathway	KEGG:04910	FALSE	0.023813	1.62319	140	110	10	5402	ENSDARG00000102730,ENSDARG00000067607,ENSDARG00000009958,ENSDARG00000009870,ENSDARG00000078066,ENSDARG00000045557,ENSDARG00000101145,ENSDARG00000067829,ENSDARG00000052468,ENSDARG00000060641
REAC	Developmental Biology	REAC:R-DRE-1266738	FALSE	0.000858861	3.06608	304	136	19	7340	ENSDARG00000102883,ENSDARG00000074777,ENSDARG00000032083,ENSDARG00000060532,ENSDARG00000098057,ENSDARG00000001769,ENSDARG00000060372,ENSDARG00000022531,ENSDARG00000105452,ENSDARG00000000472,ENSDARG00000002731,ENSDARG00000032990,ENSDARG00000059939,ENSDARG00000009870,ENSDARG00000041358,ENSDARG00000098295,ENSDARG00000105120,ENSDARG00000074669,ENSDARG00000070903
REAC	Nervous system development	REAC:R-DRE-9675108	FALSE	0.00144059	2.84146	230	136	16	7340	ENSDARG00000102883,ENSDARG00000074777,ENSDARG00000032083,ENSDARG00000098057,ENSDARG00000001769,ENSDARG00000060372,ENSDARG00000022531,ENSDARG00000105452,ENSDARG00000000472,ENSDARG00000002731,ENSDARG00000032990,ENSDARG00000059939,ENSDARG00000009870,ENSDARG00000098295,ENSDARG00000105120,ENSDARG00000070903
REAC	Axon guidance	REAC:R-DRE-422475	FALSE	0.00144059	2.84146	230	136	16	7340	ENSDARG00000102883,ENSDARG00000074777,ENSDARG00000032083,ENSDARG00000098057,ENSDARG00000001769,ENSDARG00000060372,ENSDARG00000022531,ENSDARG00000105452,ENSDARG00000000472,ENSDARG00000002731,ENSDARG00000032990,ENSDARG00000059939,ENSDARG00000009870,ENSDARG00000098295,ENSDARG00000105120,ENSDARG00000070903
TF	Factor: c-Myc:Max; motif: GCCAYGYGSN; match class: 1	TF:M00322_1	FALSE	0.0113801	1.94385	532	425	22	24964	ENSDARG00000054378,ENSDARG00000074921,ENSDARG00000105452,ENSDARG00000103651,ENSDARG00000028793,ENSDARG00000075141,ENSDARG00000062821,ENSDARG00000008575,ENSDARG00000018096,ENSDARG00000062849,ENSDARG00000075571,ENSDARG00000054253,ENSDARG00000035607,ENSDARG00000087258,ENSDARG00000098295,ENSDARG00000070228,ENSDARG00000074902,ENSDARG00000088117,ENSDARG00000074669,ENSDARG00000027087,ENSDARG00000031422,…

## Sheet: adult-onset_LD_DEG
source	term_name	term_id	highlighted	adjusted_p_value	negative_log10_of_adjusted_p_value	term_size	query_size	intersection_size	effective_domain_size	intersections
GO:MF	binding	GO:0005488	TRUE	0.00885197	2.05296	16820	809	606	24585	ENSDARG00000089372,ENSDARG00000061233,ENSDARG00000059768,ENSDARG00000029818,ENSDARG00000098574,ENSDARG00000098280,ENSDARG00000002791,ENSDARG00000037789,ENSDARG00000059097,ENSDARG00000020467,ENSDARG00000015567,ENSDARG00000019566,ENSDARG00000062954,ENSDARG00000061490,ENSDARG00000028228,ENSDARG00000051800,ENSDARG00000001162,ENSDARG00000009754,ENSDARG00000010042,ENSDARG00000015851,ENSDARG00000055903,…
GO:MF	protein binding	GO:0005515	FALSE	0.00937146	2.02819	7978	809	317	24585	ENSDARG00000019566,ENSDARG00000028228,ENSDARG00000051800,ENSDARG00000010042,ENSDARG00000053617,ENSDARG00000101813,ENSDARG00000034825,ENSDARG00000104023,ENSDARG00000009796,ENSDARG00000105083,ENSDARG00000092659,ENSDARG00000054749,ENSDARG00000059093,ENSDARG00000098386,ENSDARG00000040884,ENSDARG00000075793,ENSDARG00000021987,ENSDARG00000041140,ENSDARG00000055713,ENSDARG00000061635,ENSDARG00000031894,…
GO:BP	multicellular organism development	GO:0007275	TRUE	0.000582087	3.23501	2993	742	149	21989	ENSDARG00000011929,ENSDARG00000038609,ENSDARG00000002791,ENSDARG00000015567,ENSDARG00000019566,ENSDARG00000078187,ENSDARG00000053617,ENSDARG00000001676,ENSDARG00000105083,ENSDARG00000069737,ENSDARG00000059279,ENSDARG00000098386,ENSDARG00000061635,ENSDARG00000031894,ENSDARG00000059897,ENSDARG00000044954,ENSDARG00000011235,ENSDARG00000004587,ENSDARG00000070155,ENSDARG00000014302,ENSDARG00000057074,…
GO:BP	anatomical structure development	GO:0048856	FALSE	0.00106997	2.97063	3949	742	185	21989	ENSDARG00000011929,ENSDARG00000038609,ENSDARG00000002791,ENSDARG00000015567,ENSDARG00000019566,ENSDARG00000078187,ENSDARG00000015851,ENSDARG00000053617,ENSDARG00000001676,ENSDARG00000105083,ENSDARG00000054749,ENSDARG00000069737,ENSDARG00000059279,ENSDARG00000098386,ENSDARG00000075793,ENSDARG00000091602,ENSDARG00000021987,ENSDARG00000055713,ENSDARG00000061635,ENSDARG00000031894,ENSDARG00000059897,…
GO:BP	neuron differentiation	GO:0030182	FALSE	0.00174157	2.75906	784	742	53	21989	ENSDARG00000011929,ENSDARG00000019566,ENSDARG00000001676,ENSDARG00000059279,ENSDARG00000031894,ENSDARG00000059897,ENSDARG00000044954,ENSDARG00000014302,ENSDARG00000057074,ENSDARG00000005374,ENSDARG00000093572,ENSDARG00000036985,ENSDARG00000103732,ENSDARG00000101209,ENSDARG00000056683,ENSDARG00000032072,ENSDARG00000037588,ENSDARG00000059965,ENSDARG00000025920,ENSDARG00000019743,ENSDARG00000043332,…
GO:BP	anatomical structure morphogenesis	GO:0009653	FALSE	0.00184822	2.73325	1774	742	97	21989	ENSDARG00000002791,ENSDARG00000015567,ENSDARG00000053617,ENSDARG00000105083,ENSDARG00000059279,ENSDARG00000021987,ENSDARG00000055713,ENSDARG00000031894,ENSDARG00000044954,ENSDARG00000057074,ENSDARG00000005374,ENSDARG00000093572,ENSDARG00000036985,ENSDARG00000101209,ENSDARG00000076624,ENSDARG00000075110,ENSDARG00000076571,ENSDARG00000056683,ENSDARG00000001437,ENSDARG00000059965,ENSDARG00000025920,…
GO:BP	neurogenesis	GO:0022008	FALSE	0.00187265	2.72754	913	742	59	21989	ENSDARG00000011929,ENSDARG00000019566,ENSDARG00000001676,ENSDARG00000059279,ENSDARG00000031894,ENSDARG00000059897,ENSDARG00000044954,ENSDARG00000070155,ENSDARG00000014302,ENSDARG00000057074,ENSDARG00000005374,ENSDARG00000093572,ENSDARG00000036985,ENSDARG00000103732,ENSDARG00000101209,ENSDARG00000056683,ENSDARG00000102471,ENSDARG00000032072,ENSDARG00000037588,ENSDARG00000059965,ENSDARG00000025920,…
GO:BP	generation of neurons	GO:0048699	FALSE	0.00195319	2.70926	808	742	54	21989	ENSDARG00000011929,ENSDARG00000019566,ENSDARG00000001676,ENSDARG00000059279,ENSDARG00000031894,ENSDARG00000059897,ENSDARG00000044954,ENSDARG00000014302,ENSDARG00000057074,ENSDARG00000005374,ENSDARG00000093572,ENSDARG00000036985,ENSDARG00000103732,ENSDARG00000101209,ENSDARG00000056683,ENSDARG00000032072,ENSDARG00000037588,ENSDARG00000059965,ENSDARG00000025920,ENSDARG00000019743,ENSDARG00000043332,…
GO:BP	developmental process	GO:0032502	FALSE	0.00688855	2.16187	4142	742	188	21989	ENSDARG00000011929,ENSDARG00000038609,ENSDARG00000002791,ENSDARG00000015567,ENSDARG00000019566,ENSDARG00000078187,ENSDARG00000015851,ENSDARG00000053617,ENSDARG00000001676,ENSDARG00000105083,ENSDARG00000054749,ENSDARG00000069737,ENSDARG00000059279,ENSDARG00000098386,ENSDARG00000075793,ENSDARG00000091602,ENSDARG00000021987,ENSDARG00000055713,ENSDARG00000061635,ENSDARG00000031894,ENSDARG00000059897,…
GO:BP	system development	GO:0048731	FALSE	0.00774411	2.11103	2573	742	127	21989	ENSDARG00000011929,ENSDARG00000038609,ENSDARG00000002791,ENSDARG00000015567,ENSDARG00000019566,ENSDARG00000078187,ENSDARG00000053617,ENSDARG00000001676,ENSDARG00000105083,ENSDARG00000069737,ENSDARG00000059279,ENSDARG00000061635,ENSDARG00000031894,ENSDARG00000059897,ENSDARG00000044954,ENSDARG00000070155,ENSDARG00000014302,ENSDARG00000057074,ENSDARG00000005374,ENSDARG00000093572,ENSDARG00000036985,…
GO:BP	nervous system development	GO:0007399	FALSE	0.0215507	1.66654	1379	742	76	21989	ENSDARG00000011929,ENSDARG00000038609,ENSDARG00000002791,ENSDARG00000015567,ENSDARG00000019566,ENSDARG00000001676,ENSDARG00000069737,ENSDARG00000059279,ENSDARG00000031894,ENSDARG00000059897,ENSDARG00000044954,ENSDARG00000070155,ENSDARG00000014302,ENSDARG00000057074,ENSDARG00000005374,ENSDARG00000093572,ENSDARG00000036985,ENSDARG00000103732,ENSDARG00000063197,ENSDARG00000101209,ENSDARG00000056683,…
GO:BP	regulation of B cell mediated immunity	GO:0002712	FALSE	0.0234294	1.63024	6	742	4	21989	ENSDARG00000077905,ENSDARG00000045391,ENSDARG00000054968,ENSDARG00000035700
GO:BP	regulation of immunoglobulin mediated immune response	GO:0002889	TRUE	0.0234294	1.63024	6	742	4	21989	ENSDARG00000077905,ENSDARG00000045391,ENSDARG00000054968,ENSDARG00000035700
GO:BP	phosphate-containing compound metabolic process	GO:0006796	TRUE	0.0291151	1.53588	2342	742	115	21989	ENSDARG00000089372,ENSDARG00000062954,ENSDARG00000037574,ENSDARG00000053617,ENSDARG00000092659,ENSDARG00000089076,ENSDARG00000098386,ENSDARG00000077047,ENSDARG00000059897,ENSDARG00000061255,ENSDARG00000005908,ENSDARG00000009299,ENSDARG00000063544,ENSDARG00000017665,ENSDARG00000018716,ENSDARG00000016011,ENSDARG00000100349,ENSDARG00000062745,ENSDARG00000074447,ENSDARG00000060504,ENSDARG00000015860,…
GO:BP	phosphorus metabolic process	GO:0006793	FALSE	0.0391553	1.40721	2358	742	115	21989	ENSDARG00000089372,ENSDARG00000062954,ENSDARG00000037574,ENSDARG00000053617,ENSDARG00000092659,ENSDARG00000089076,ENSDARG00000098386,ENSDARG00000077047,ENSDARG00000059897,ENSDARG00000061255,ENSDARG00000005908,ENSDARG00000009299,ENSDARG00000063544,ENSDARG00000017665,ENSDARG00000018716,ENSDARG00000016011,ENSDARG00000100349,ENSDARG00000062745,ENSDARG00000074447,ENSDARG00000060504,ENSDARG00000015860,…
GO:BP	small GTPase mediated signal transduction	GO:0007264	TRUE	0.0398895	1.39914	374	742	29	21989	ENSDARG00000034215,ENSDARG00000077656,ENSDARG00000037884,ENSDARG00000028099,ENSDARG00000025920,ENSDARG00000019144,ENSDARG00000078653,ENSDARG00000040387,ENSDARG00000040778,ENSDARG00000010844,ENSDARG00000016868,ENSDARG00000061551,ENSDARG00000011845,ENSDARG00000104555,ENSDARG00000079317,ENSDARG00000087954,ENSDARG00000059472,ENSDARG00000075271,ENSDARG00000018162,ENSDARG00000071213,ENSDARG00000079468,…
GO:CC	membrane	GO:0016020	TRUE	4.61433e-11	10.3359	7951	658	343	20738	ENSDARG00000011929,ENSDARG00000038609,ENSDARG00000098574,ENSDARG00000002791,ENSDARG00000078187,ENSDARG00000010042,ENSDARG00000001676,ENSDARG00000074149,ENSDARG00000104023,ENSDARG00000067964,ENSDARG00000037496,ENSDARG00000089076,ENSDARG00000068989,ENSDARG00000059093,ENSDARG00000042357,ENSDARG00000031049,ENSDARG00000077047,ENSDARG00000002564,ENSDARG00000075793,ENSDARG00000101713,ENSDARG00000021987,…
GO:CC	plasma membrane	GO:0005886	FALSE	2.97412e-07	6.52664	3635	658	176	20738	ENSDARG00000011929,ENSDARG00000038609,ENSDARG00000002791,ENSDARG00000078187,ENSDARG00000010042,ENSDARG00000001676,ENSDARG00000104023,ENSDARG00000067964,ENSDARG00000037496,ENSDARG00000089076,ENSDARG00000068989,ENSDARG00000042357,ENSDARG00000075793,ENSDARG00000101713,ENSDARG00000021987,ENSDARG00000016667,ENSDARG00000006314,ENSDARG00000059897,ENSDARG00000063544,ENSDARG00000070449,ENSDARG00000043406,…
GO:CC	cell periphery	GO:0071944	FALSE	9.98975e-07	6.00045	4045	658	189	20738	ENSDARG00000011929,ENSDARG00000038609,ENSDARG00000002791,ENSDARG00000078187,ENSDARG00000010042,ENSDARG00000001676,ENSDARG00000104023,ENSDARG00000067964,ENSDARG00000037496,ENSDARG00000089076,ENSDARG00000068989,ENSDARG00000042357,ENSDARG00000075793,ENSDARG00000101713,ENSDARG00000021987,ENSDARG00000016667,ENSDARG00000006314,ENSDARG00000059897,ENSDARG00000018896,ENSDARG00000071095,ENSDARG00000063544,…
GO:CC	cell junction	GO:0030054	TRUE	7.8509e-05	4.10508	1091	658	66	20738	ENSDARG00000078187,ENSDARG00000010042,ENSDARG00000015851,ENSDARG00000067964,ENSDARG00000037496,ENSDARG00000089076,ENSDARG00000068989,ENSDARG00000042357,ENSDARG00000031049,ENSDARG00000077047,ENSDARG00000002564,ENSDARG00000021987,ENSDARG00000016667,ENSDARG00000043697,ENSDARG00000016480,ENSDARG00000059897,ENSDARG00000042948,ENSDARG00000043406,ENSDARG00000062942,ENSDARG00000013020,ENSDARG00000036045,…
GO:CC	synapse	GO:0045202	FALSE	0.000134089	3.87261	727	658	49	20738	ENSDARG00000078187,ENSDARG00000010042,ENSDARG00000067964,ENSDARG00000037496,ENSDARG00000089076,ENSDARG00000068989,ENSDARG00000077047,ENSDARG00000002564,ENSDARG00000016667,ENSDARG00000043697,ENSDARG00000016480,ENSDARG00000059897,ENSDARG00000042948,ENSDARG00000043406,ENSDARG00000062942,ENSDARG00000013020,ENSDARG00000036045,ENSDARG00000040874,ENSDARG00000063069,ENSDARG00000053326,ENSDARG00000032072,…
GO:CC	neuron projection	GO:0043005	TRUE	0.00232266	2.63401	671	658	43	20738	ENSDARG00000053617,ENSDARG00000037496,ENSDARG00000089076,ENSDARG00000068989,ENSDARG00000043697,ENSDARG00000059897,ENSDARG00000100011,ENSDARG00000014302,ENSDARG00000043406,ENSDARG00000062942,ENSDARG00000036045,ENSDARG00000053326,ENSDARG00000102471,ENSDARG00000053665,ENSDARG00000100052,ENSDARG00000075898,ENSDARG00000019743,ENSDARG00000105490,ENSDARG00000003989,ENSDARG00000037916,ENSDARG00000022841,…
GO:CC	receptor complex	GO:0043235	TRUE	0.0110239	1.95767	269	658	22	20738	ENSDARG00000037496,ENSDARG00000068989,ENSDARG00000016667,ENSDARG00000006314,ENSDARG00000059897,ENSDARG00000036985,ENSDARG00000056774,ENSDARG00000076624,ENSDARG00000053665,ENSDARG00000098857,ENSDARG00000007231,ENSDARG00000021855,ENSDARG00000028222,ENSDARG00000036993,ENSDARG00000078717,ENSDARG00000016939,ENSDARG00000104484,ENSDARG00000042861,ENSDARG00000012824,ENSDARG00000054968,ENSDARG00000003900,…
GO:CC	dendritic tree	GO:0097447	FALSE	0.0122176	1.91302	233	658	20	20738	ENSDARG00000037496,ENSDARG00000089076,ENSDARG00000068989,ENSDARG00000100011,ENSDARG00000014302,ENSDARG00000062942,ENSDARG00000036045,ENSDARG00000102471,ENSDARG00000053665,ENSDARG00000022841,ENSDARG00000102064,ENSDARG00000017108,ENSDARG00000087954,ENSDARG00000032482,ENSDARG00000004979,ENSDARG00000067920,ENSDARG00000063332,ENSDARG00000025024,ENSDARG00000063580,ENSDARG00000075694
GO:CC	dendrite	GO:0030425	FALSE	0.0122176	1.91302	233	658	20	20738	ENSDARG00000037496,ENSDARG00000089076,ENSDARG00000068989,ENSDARG00000100011,ENSDARG00000014302,ENSDARG00000062942,ENSDARG00000036045,ENSDARG00000102471,ENSDARG00000053665,ENSDARG00000022841,ENSDARG00000102064,ENSDARG00000017108,ENSDARG00000087954,ENSDARG00000032482,ENSDARG00000004979,ENSDARG00000067920,ENSDARG00000063332,ENSDARG00000025024,ENSDARG00000063580,ENSDARG00000075694
GO:CC	endomembrane system	GO:0012505	TRUE	0.0132881	1.87654	1891	658	90	20738	ENSDARG00000074149,ENSDARG00000077047,ENSDARG00000002564,ENSDARG00000076701,ENSDARG00000016480,ENSDARG00000014302,ENSDARG00000090063,ENSDARG00000034215,ENSDARG00000078186,ENSDARG00000063197,ENSDARG00000063069,ENSDARG00000102471,ENSDARG00000032072,ENSDARG00000025468,ENSDARG00000037884,ENSDARG00000006094,ENSDARG00000073771,ENSDARG00000105490,ENSDARG00000053122,ENSDARG00000030114,ENSDARG00000038784,…
GO:CC	somatodendritic compartment	GO:0036477	FALSE	0.0199361	1.70036	280	658	22	20738	ENSDARG00000037496,ENSDARG00000089076,ENSDARG00000068989,ENSDARG00000100011,ENSDARG00000014302,ENSDARG00000062942,ENSDARG00000036045,ENSDARG00000102471,ENSDARG00000079295,ENSDARG00000053665,ENSDARG00000022841,ENSDARG00000102064,ENSDARG00000017108,ENSDARG00000087954,ENSDARG00000032482,ENSDARG00000004979,ENSDARG00000067920,ENSDARG00000063332,ENSDARG00000025024,ENSDARG00000063580,ENSDARG00000075694,…
TF	Factor: c-Myc:Max; motif: GCCAYGYGSN	TF:M00322	FALSE	0.0087958	2.05572	3853	989	196	24964	ENSDARG00000061233,ENSDARG00000029818,ENSDARG00000098280,ENSDARG00000020467,ENSDARG00000015567,ENSDARG00000019566,ENSDARG00000051800,ENSDARG00000037919,ENSDARG00000002131,ENSDARG00000054749,ENSDARG00000069737,ENSDARG00000078911,ENSDARG00000002564,ENSDARG00000101713,ENSDARG00000100971,ENSDARG00000060680,ENSDARG00000044954,ENSDARG00000006395,ENSDARG00000061255,ENSDARG00000033516,ENSDARG00000011235,…
TF	Factor: Freac-4; motif: CTWAWGTAAACANWGN; match class: 1	TF:M00292_1	FALSE	0.0111778	1.95164	3033	989	159	24964	ENSDARG00000098280,ENSDARG00000037789,ENSDARG00000020467,ENSDARG00000078187,ENSDARG00000040884,ENSDARG00000061255,ENSDARG00000069122,ENSDARG00000102705,ENSDARG00000016011,ENSDARG00000014302,ENSDARG00000057074,ENSDARG00000005374,ENSDARG00000037455,ENSDARG00000093572,ENSDARG00000100349,ENSDARG00000042962,ENSDARG00000010936,ENSDARG00000057374,ENSDARG00000078186,ENSDARG00000101778,ENSDARG00000040874,…
