# Supplementary material for: Exposure to elevated glucocorticoid during development primes altered transcriptional responses to acute stress in adulthood
Source: iScience. 2024 May 31;27(7):110160. doi: 10.1016/j.isci.2024.110160 (PMC11233911; doi:10.1016/j.isci.2024.110160)
Supplement: Data S2. Tables S1–S11 [file mmc3.zip › Table S6. List of disease-associated GC-primed DEGs.csv]

	ID	Description	source	Ratio	BgRatio	pvalue	FDR	disease_class	disease_class_name	disease_semantic_type	shared_geneid	shared_symbol	Count	gg	n.input	gene.in.catg	ratio.catg
1	C0036341	Schizophrenia	CURATED	126/861	883/9703	0.0000000444672133988557	0.00012553094342497	F03	Mental Disorders	Mental or Behavioral Dysfunction	2932;4684;6750;7098;3791;4233;4297;5290;596;6532;23500;4988;2550;2566;3356;5173;9575;2534;2554;627;1129;1812;1813;238;2571;2911;2913;3363;4915;6529;7804;885;5578;6720;5625;2066;4842;1789;50944;9863;9152;53335;2870;5144;2557;9644;22871;6507;8128;85358;8831;9228;5599;104;116;1463;1740;2065;266727;2774;288;3786;4200;5305;57030;57084;774;8553;9145;8851;10371;5609;9901;26053;6667;134;5354;9455;1630;39…	GSK3B;NCAM1;SST;TLR3;KDR;MET;KMT2A;PIK3CA;BCL2;SLC6A4;DAAM2;OPRM1;GABBR1;GABRG2;HTR2A;PDYN;CLOCK;FYN;GABRA1;BDNF;CHRM2;DRD1;DRD2;ALK;GAD1;GRM1;GRM3;HTR7;NTRK2;SLC6A1;LRP8;CCK;PRKCA;SREBF1;PRODH;ERBB4;NOS1;DNMT3B;SHANK1;MAGI2;SLC6A5;BCL11A;GRK6;PDE4D;GABRA4;SH3PXD2A;NLGN1;SLC1A3;ST8SIA2;SHANK3;SYNGAP1;DLGAP2;MAPK8;ADARB1;ADCYAP1;NCAN;DLG2;ERBB3;MDGA1;GNAL;ANK3;KCNQ3;ME2;PIP4K2A;SLC17A7;SLC17A6;CAC…	126	0.0875	861	883	0.142695356738392
2	C0005586	Bipolar Disorder	CURATED	69/861	477/9703	0.0000341240366410768	0.00247005526763487	F03	Mental Disorders	Mental or Behavioral Dysfunction	2932;3479;4684;6750;596;476;10014;6532;3356;5173;6303;9575;2534;2554;627;10846;1129;1394;1808;1812;1813;2571;2913;3351;4915;815;4240;5625;2066;3091;9863;22871;6507;8128;104;11020;114;116;120;1463;160851;1734;1740;1848;2065;221833;221981;23316;26224;266727;2774;288;3786;4200;4784;51593;5211;5305;5367;57030;57084;6196;64854;6526;774;8553;9145;9572;9771	GSK3B;IGF1;NCAM1;SST;BCL2;ATP1A1;HDAC5;SLC6A4;HTR2A;PDYN;SAT1;CLOCK;FYN;GABRA1;BDNF;PDE10A;CHRM2;CRHR1;DPYSL2;DRD1;DRD2;GAD1;GRM3;HTR1B;NTRK2;CAMK2A;MFGE8;PRODH;ERBB4;HIF1A;MAGI2;NLGN1;SLC1A3;ST8SIA2;ADARB1;IFT27;ADCY8;ADCYAP1;ADD3;NCAN;DGKH;DIO2;DLG2;DUSP6;ERBB3;SP8;THSD7A;CUX2;FBXL3;MDGA1;GNAL;ANK3;KCNQ3;ME2;NFIX;SRRT;PFKL;PIP4K2A;PMCH;SLC17A7;SLC17A6;RPS6KA2;USP46;SLC5A3;CACNA1B;BHLHE40;SYNGR1…	69	0.0479166666666667	861	477	0.144654088050314
3	C3714756	Intellectual Disability	CURATED	61/861	447/9703	0.000478751073689517	0.0171077757091836	C10;C23;F01;F03	Nervous System Diseases;Pathological Conditions, Signs and Symptoms;Behavior and Behavior Mechanisms;Mental Disorders	Mental or Behavioral Dysfunction	26040;760;476;4763;2555;627;26523;815;4953;4204;53335;796;1778;6513;192683;4520;6535;85358;8831;23316;26224;774;10297;1788;9901;5879;54676;84879;57282;1630;56479;23135;2290;777;8575;8884;3737;5582;11253;3631;3954;55684;5927;6000;6309;9215;23384;1781;6844;2530;5127;128869;23221;81609;6487;8799;3097;79576;440073;4774;8609	SETBP1;CA2;ATP1A1;NF1;GABRA2;BDNF;AGO1;CAMK2A;ODC1;MECP2;BCL11A;CALCA;DYNC1H1;SLC2A1;SCAMP5;MTF1;SLC6A8;SHANK3;SYNGAP1;CUX2;FBXL3;CACNA1B;APC2;DNMT3A;SRGAP3;RAC1;GTPBP2;MFSD2A;SLC4A10;DCC;KCNQ5;KDM6B;FOXG1;CACNA1E;PRKRA;SLC5A6;KCNA2;PRKCG;MAN1B1;INPP4A;LETM1;RABL6;KDM5A;RGS7;SC5D;LARGE1;SPECC1L;DYNC1I2;VAMP2;FUT8;CDK16;PIGU;RHOBTB2;SNX27;ST3GAL3;PEX11B;HIVEP2;NKAP;IQSEC3;NFIA;KLF7	61	0.0423611111111111	861	447	0.136465324384787
4	C0004352	Autistic Disorder	CURATED	48/861	261/9703	0.000000862160768488938	0.000187177205875714	F03	Mental Disorders	Mental or Behavioral Dysfunction	3479;4233;596;4763;6573;6532;8912;2550;2555;3356;2554;627;1008;1812;2571;26523;3351;367;4915;57502;4204;50944;796;2557;10716;114788;1600;1746;192683;205428;2131;22871;23705;26056;26470;3751;4520;5067;54538;547;55217;6507;6535;686;8128;85358;8831;9228	IGF1;MET;BCL2;NF1;SLC19A1;SLC6A4;CACNA1H;GABBR1;GABRA2;HTR2A;GABRA1;BDNF;CDH10;DRD1;GAD1;AGO1;HTR1B;AR;NTRK2;NLGN4X;MECP2;SHANK1;CALCA;GABRA4;TBR1;CSMD3;DAB1;DLX2;SCAMP5;DIPK2A;EXT1;NLGN1;CADM1;RAB11FIP5;SEZ6L2;KCND2;MTF1;CNTN3;ROBO4;KIF1A;TMLHE;SLC1A3;SLC6A8;BTD;ST8SIA2;SHANK3;SYNGAP1;DLGAP2	48	0.0333333333333333	861	261	0.183908045977011
5	C0011581	Depressive disorder	CURATED	46/861	289/9703	0.0000704092994785972	0.00451739664609273	F03	Mental Disorders	Mental or Behavioral Dysfunction	2932;3479;4684;596;6774;10014;6532;4988;3356;5173;6303;9575;627;1129;1394;1808;1812;1813;238;2571;2911;3351;3363;367;4915;6529;7200;815;4842;5144;23705;5599;114;116;1848;5367;9572;4306;5879;114784;1843;23286;2925;3776;5368;9211	GSK3B;IGF1;NCAM1;BCL2;STAT3;HDAC5;SLC6A4;OPRM1;HTR2A;PDYN;SAT1;CLOCK;BDNF;CHRM2;CRHR1;DPYSL2;DRD1;DRD2;ALK;GAD1;GRM1;HTR1B;HTR7;AR;NTRK2;SLC6A1;TRH;CAMK2A;NOS1;PDE4D;CADM1;MAPK8;ADCY8;ADCYAP1;DUSP6;PMCH;NR1D1;NR3C2;RAC1;CSMD2;DUSP1;WWC1;GRPR;KCNK2;PNOC;LGI1	46	0.0319444444444444	861	289	0.15916955017301
6	C0001973	Alcoholic Intoxication, Chronic	CURATED	45/861	268/9703	0.0000220395908274871	0.00163730960278937	C25;F03	Chemically-Induced Disorders;Mental Disorders	Mental or Behavioral Dysfunction	4684;635;6532;2597;4988;10243;2550;2555;2566;3356;5173;6303;9575;2534;2554;627;1008;1010;10846;1129;1394;1808;1812;1813;238;2571;25976;26523;27161;2911;29114;2913;3351;3363;367;4915;4985;57502;5924;6529;7021;7200;7804;815;885	NCAM1;BHMT;SLC6A4;GAPDH;OPRM1;GPHN;GABBR1;GABRA2;GABRG2;HTR2A;PDYN;SAT1;CLOCK;FYN;GABRA1;BDNF;CDH10;CDH12;PDE10A;CHRM2;CRHR1;DPYSL2;DRD1;DRD2;ALK;GAD1;TIPARP;AGO1;AGO2;GRM1;TAGLN3;GRM3;HTR1B;HTR7;AR;NTRK2;OPRD1;NLGN4X;RASGRF2;SLC6A1;TFAP2B;TRH;LRP8;CAMK2A;CCK	45	0.03125	861	268	0.167910447761194
7	C0011570	Mental Depression	CURATED	42/861	254/9703	0.0000589885226785845	0.00406157559808888	F01	Behavior and Behavior Mechanisms	Mental or Behavioral Dysfunction	2932;3479;4684;10014;6532;4988;3356;5173;9575;627;1129;1394;1808;1812;1813;238;2571;2911;3351;3363;367;4915;6529;7200;815;3091;5144;5599;114;116;1848;2065;5367;4306;5879;114784;1843;23286;2925;3776;5368;9211	GSK3B;IGF1;NCAM1;HDAC5;SLC6A4;OPRM1;HTR2A;PDYN;CLOCK;BDNF;CHRM2;CRHR1;DPYSL2;DRD1;DRD2;ALK;GAD1;GRM1;HTR1B;HTR7;AR;NTRK2;SLC6A1;TRH;CAMK2A;HIF1A;PDE4D;MAPK8;ADCY8;ADCYAP1;DUSP6;ERBB3;PMCH;NR3C2;RAC1;CSMD2;DUSP1;WWC1;GRPR;KCNK2;PNOC;LGI1	42	0.0291666666666667	861	254	0.165354330708661
8	C0036572	Seizures	CURATED	41/861	218/9703	0.00000297726611600318	0.000270253809748825	C10;C23	Nervous System Diseases;Pathological Conditions, Signs and Symptoms	Sign or Symptom	6750;476;4988;5173;627;1812;1813;3351;6529;7200;885;249;4842;2353;4204;6513;192683;116;23316;57030;774;8243;10297;6547;54676;57468;2290;777;8884;328;3737;3954;6752;93183;6844;2530;128869;10102;23221;26235;81609	SST;ATP1A1;OPRM1;PDYN;BDNF;DRD1;DRD2;HTR1B;SLC6A1;TRH;CCK;ALPL;NOS1;FOS;MECP2;SLC2A1;SCAMP5;ADCYAP1;CUX2;SLC17A7;CACNA1B;SMC1A;APC2;SLC8A3;GTPBP2;SLC12A5;FOXG1;CACNA1E;SLC5A6;APEX1;KCNA2;LETM1;SSTR2;PIGM;VAMP2;FUT8;PIGU;TSFM;RHOBTB2;FBXL4;SNX27	41	0.0284722222222222	861	218	0.188073394495413
9	C0041696	Unipolar Depression	CURATED	41/861	259/9703	0.000192218840396549	0.00904389644065763	F03	Mental Disorders	Mental or Behavioral Dysfunction	2932;4684;6750;3791;10014;6532;3356;5173;6303;9575;627;1394;1813;2571;2911;3351;3363;4915;7200;7804;815;3091;4842;23705;160851;1740;2065;51593;57084;9771;3131;4306;3776;3665;30845;408;6844;50940;51284;55117;8682	GSK3B;NCAM1;SST;KDR;HDAC5;SLC6A4;HTR2A;PDYN;SAT1;CLOCK;BDNF;CRHR1;DRD2;GAD1;GRM1;HTR1B;HTR7;NTRK2;TRH;LRP8;CAMK2A;HIF1A;NOS1;CADM1;DGKH;DLG2;ERBB3;SRRT;SLC17A6;RAPGEF5;HLF;NR3C2;KCNK2;IRF7;EHD3;ARRB1;VAMP2;PDE11A;TLR7;SLC6A15;PEA15	41	0.0284722222222222	861	259	0.158301158301158
10	C1269683	Major Depressive Disorder	CURATED	36/861	243/9703	0.00157818750426292	0.0412520678197614	F03	Mental Disorders	Mental or Behavioral Dysfunction	2932;4684;6750;3791;10014;6532;3356;5173;6303;9575;627;1394;1813;2571;3351;4915;7804;815;3091;1740;2065;51593;57084;64854;9771;3131;4306;9636;3665;30845;408;6844;50940;51284;55117;8682	GSK3B;NCAM1;SST;KDR;HDAC5;SLC6A4;HTR2A;PDYN;SAT1;CLOCK;BDNF;CRHR1;DRD2;GAD1;HTR1B;NTRK2;LRP8;CAMK2A;HIF1A;DLG2;ERBB3;SRRT;SLC17A6;USP46;RAPGEF5;HLF;NR3C2;ISG15;IRF7;EHD3;ARRB1;VAMP2;PDE11A;TLR7;SLC6A15;PEA15	36	0.025	861	243	0.148148148148148
11	C0600427	Cocaine Dependence	CURATED	31/861	139/9703	0.00000120591159931783	0.000187177205875714	C25;F03	Chemically-Induced Disorders;Mental Disorders	Mental or Behavioral Dysfunction	10014;6532;4988;10243;2550;2555;2566;3356;5173;9575;627;1394;1812;1813;2571;27161;3351;4915;4985;815;2353;4204;26086;3727;374868;51088;55170;8824;9252;9455;1020	HDAC5;SLC6A4;OPRM1;GPHN;GABBR1;GABRA2;GABRG2;HTR2A;PDYN;CLOCK;BDNF;CRHR1;DRD1;DRD2;GAD1;AGO2;HTR1B;NTRK2;OPRD1;CAMK2A;FOS;MECP2;GPSM1;JUND;ATP9B;KLHL5;PRMT6;CES2;RPS6KA5;HOMER2;CDK5	31	0.0215277777777778	861	139	0.223021582733813
12	C0525045	Mood Disorders	CURATED	31/861	168/9703	0.0000676803458390518	0.00444329340241031	F03	Mental Disorders	Mental or Behavioral Dysfunction	2932;4684;6750;6532;3356;5173;6303;9575;2554;627;1129;1394;1813;2571;2913;3351;3363;367;4915;3091;1789;114;1848;288;5211;5367;57468;5368;26580;23373;9628	GSK3B;NCAM1;SST;SLC6A4;HTR2A;PDYN;SAT1;CLOCK;GABRA1;BDNF;CHRM2;CRHR1;DRD2;GAD1;GRM3;HTR1B;HTR7;AR;NTRK2;HIF1A;DNMT3B;ADCY8;DUSP6;ANK3;PFKL;PMCH;SLC12A5;PNOC;BSCL2;CRTC1;RGS6	31	0.0215277777777778	861	168	0.18452380952381
13	C0009171	Cocaine Abuse	CURATED	29/861	127/9703	0.00000158711358155822	0.000187177205875714	C25;F03	Chemically-Induced Disorders;Mental Disorders	Mental or Behavioral Dysfunction	10014;6532;4988;10243;2550;2555;2566;3356;5173;627;1394;1812;1813;2571;27161;3351;4915;815;2353;4204;26086;3727;374868;51088;5354;55170;8824;9252;9455	HDAC5;SLC6A4;OPRM1;GPHN;GABBR1;GABRA2;GABRG2;HTR2A;PDYN;BDNF;CRHR1;DRD1;DRD2;GAD1;AGO2;HTR1B;NTRK2;CAMK2A;FOS;MECP2;GPSM1;JUND;ATP9B;KLHL5;PLP1;PRMT6;CES2;RPS6KA5;HOMER2	29	0.0201388888888889	861	127	0.228346456692913
14	C0236736	Cocaine-Related Disorders	CURATED	28/861	117/9703	0.000000877411844090533	0.000187177205875714	C25;F03	Chemically-Induced Disorders;Mental Disorders	Mental or Behavioral Dysfunction	10014;6532;4988;10243;2550;2555;2566;3356;5173;627;1394;1812;1813;2571;27161;3351;4915;815;2353;4204;26086;3727;374868;51088;55170;8824;9252;9455	HDAC5;SLC6A4;OPRM1;GPHN;GABBR1;GABRA2;GABRG2;HTR2A;PDYN;BDNF;CRHR1;DRD1;DRD2;GAD1;AGO2;HTR1B;NTRK2;CAMK2A;FOS;MECP2;GPSM1;JUND;ATP9B;KLHL5;PRMT6;CES2;RPS6KA5;HOMER2	28	0.0194444444444444	861	117	0.239316239316239
15	C0751495	Seizures, Focal	CURATED	26/861	104/9703	0.000000875123705839519	0.000187177205875714	C10;C23	Nervous System Diseases;Pathological Conditions, Signs and Symptoms	Disease or Syndrome	6750;4988;5173;627;1812;1813;3351;6529;7200;885;249;4842;2353;4204;1778;6513;116;57030;6547;57468;2290;328;3737;3954;6752;93183	SST;OPRM1;PDYN;BDNF;DRD1;DRD2;HTR1B;SLC6A1;TRH;CCK;ALPL;NOS1;FOS;MECP2;DYNC1H1;SLC2A1;ADCYAP1;SLC17A7;SLC8A3;SLC12A5;FOXG1;APEX1;KCNA2;LETM1;SSTR2;PIGM	26	0.0180555555555556	861	104	0.25
16	C4317123	Myoclonic Seizures	CURATED	26/861	104/9703	0.000000875123705839519	0.000187177205875714	C10;C23	Nervous System Diseases;Pathological Conditions, Signs and Symptoms	Sign or Symptom	6750;4988;5173;627;1812;1813;3351;6529;7200;885;249;4842;2353;4204;6513;116;57030;6547;57468;2290;328;3737;3954;6752;93183;128869	SST;OPRM1;PDYN;BDNF;DRD1;DRD2;HTR1B;SLC6A1;TRH;CCK;ALPL;NOS1;FOS;MECP2;SLC2A1;ADCYAP1;SLC17A7;SLC8A3;SLC12A5;FOXG1;APEX1;KCNA2;LETM1;SSTR2;PIGM;PIGU	26	0.0180555555555556	861	104	0.25
17	C0014544	Epilepsy	CURATED	26/861	109/9703	0.00000228481634006852	0.000215001217600448	C10	Nervous System Diseases	Disease or Syndrome	4988;9254;2566;627;1129;2911;4985;6529;2353;4204;785;3751;6507;8831;8243;29123;3756;26053;57282;57468;2290;8404;1759;6812;8514;8884	OPRM1;CACNA2D2;GABRG2;BDNF;CHRM2;GRM1;OPRD1;SLC6A1;FOS;MECP2;CACNB4;KCND2;SLC1A3;SYNGAP1;SMC1A;ANKRD11;KCNH1;AUTS2;SLC4A10;SLC12A5;FOXG1;SPARCL1;DNM1;STXBP1;KCNAB2;SLC5A6	26	0.0180555555555556	861	109	0.238532110091743
18	C0020796	Profound Mental Retardation	CURATED	26/861	139/9703	0.000202135201282554	0.00905758211461351	C10;C23;F01;F03	Nervous System Diseases;Pathological Conditions, Signs and Symptoms;Behavior and Behavior Mechanisms;Mental Disorders	Mental or Behavioral Dysfunction	26040;4763;627;4204;796;1778;6513;85358;8831;1788;9901;84879;57282;1630;23135;2290;8575;3737;5582;11253;3631;3954;55684;5927;6000;6309	SETBP1;NF1;BDNF;MECP2;CALCA;DYNC1H1;SLC2A1;SHANK3;SYNGAP1;DNMT3A;SRGAP3;MFSD2A;SLC4A10;DCC;KDM6B;FOXG1;PRKRA;KCNA2;PRKCG;MAN1B1;INPP4A;LETM1;RABL6;KDM5A;RGS7;SC5D	26	0.0180555555555556	861	139	0.18705035971223
19	C0025363	Mental Retardation, Psychosocial	CURATED	26/861	139/9703	0.000202135201282554	0.00905758211461351	C10;C23;F01;F03	Nervous System Diseases;Pathological Conditions, Signs and Symptoms;Behavior and Behavior Mechanisms;Mental Disorders	Mental or Behavioral Dysfunction	26040;4763;627;4204;796;1778;6513;85358;8831;1788;9901;84879;57282;1630;23135;2290;8575;3737;5582;11253;3631;3954;55684;5927;6000;6309	SETBP1;NF1;BDNF;MECP2;CALCA;DYNC1H1;SLC2A1;SHANK3;SYNGAP1;DNMT3A;SRGAP3;MFSD2A;SLC4A10;DCC;KDM6B;FOXG1;PRKRA;KCNA2;PRKCG;MAN1B1;INPP4A;LETM1;RABL6;KDM5A;RGS7;SC5D	26	0.0180555555555556	861	139	0.18705035971223
20	C0917816	Mental deficiency	CURATED	26/861	139/9703	0.000202135201282554	0.00905758211461351	C10;C23;F01;F03	Nervous System Diseases;Pathological Conditions, Signs and Symptoms;Behavior and Behavior Mechanisms;Mental Disorders	Mental or Behavioral Dysfunction	26040;4763;627;4204;796;1778;6513;85358;8831;1788;9901;84879;57282;1630;23135;2290;8575;3737;5582;11253;3631;3954;55684;5927;6000;6309	SETBP1;NF1;BDNF;MECP2;CALCA;DYNC1H1;SLC2A1;SHANK3;SYNGAP1;DNMT3A;SRGAP3;MFSD2A;SLC4A10;DCC;KDM6B;FOXG1;PRKRA;KCNA2;PRKCG;MAN1B1;INPP4A;LETM1;RABL6;KDM5A;RGS7;SC5D	26	0.0180555555555556	861	139	0.18705035971223
21	C0022333	Jacksonian Seizure	CURATED	25/861	101/9703	0.00000172391333785638	0.000187177205875714	C10;C23	Nervous System Diseases;Pathological Conditions, Signs and Symptoms	Disease or Syndrome	6750;4988;5173;627;1812;1813;3351;6529;7200;885;249;4842;2353;4204;6513;116;57030;6547;57468;2290;328;3737;3954;6752;93183	SST;OPRM1;PDYN;BDNF;DRD1;DRD2;HTR1B;SLC6A1;TRH;CCK;ALPL;NOS1;FOS;MECP2;SLC2A1;ADCYAP1;SLC17A7;SLC8A3;SLC12A5;FOXG1;APEX1;KCNA2;LETM1;SSTR2;PIGM	25	0.0173611111111111	861	101	0.247524752475248
22	C0149958	Complex partial seizures	CURATED	25/861	101/9703	0.00000172391333785638	0.000187177205875714	C10;C23	Nervous System Diseases;Pathological Conditions, Signs and Symptoms	Disease or Syndrome	6750;4988;5173;627;1812;1813;3351;6529;7200;885;249;4842;2353;4204;6513;116;57030;6547;57468;2290;328;3737;3954;6752;93183	SST;OPRM1;PDYN;BDNF;DRD1;DRD2;HTR1B;SLC6A1;TRH;CCK;ALPL;NOS1;FOS;MECP2;SLC2A1;ADCYAP1;SLC17A7;SLC8A3;SLC12A5;FOXG1;APEX1;KCNA2;LETM1;SSTR2;PIGM	25	0.0173611111111111	861	101	0.247524752475248
23	C0234533	Generalized seizures	CURATED	25/861	101/9703	0.00000172391333785638	0.000187177205875714	C10;C23	Nervous System Diseases;Pathological Conditions, Signs and Symptoms	Disease or Syndrome	6750;4988;5173;627;1812;1813;3351;6529;7200;885;249;4842;2353;4204;6513;116;57030;6547;57468;2290;328;3737;3954;6752;93183	SST;OPRM1;PDYN;BDNF;DRD1;DRD2;HTR1B;SLC6A1;TRH;CCK;ALPL;NOS1;FOS;MECP2;SLC2A1;ADCYAP1;SLC17A7;SLC8A3;SLC12A5;FOXG1;APEX1;KCNA2;LETM1;SSTR2;PIGM	25	0.0173611111111111	861	101	0.247524752475248
24	C0234535	Clonic Seizures	CURATED	25/861	101/9703	0.00000172391333785638	0.000187177205875714	C10;C23	Nervous System Diseases;Pathological Conditions, Signs and Symptoms	Disease or Syndrome	6750;4988;5173;627;1812;1813;3351;6529;7200;885;249;4842;2353;4204;6513;116;57030;6547;57468;2290;328;3737;3954;6752;93183	SST;OPRM1;PDYN;BDNF;DRD1;DRD2;HTR1B;SLC6A1;TRH;CCK;ALPL;NOS1;FOS;MECP2;SLC2A1;ADCYAP1;SLC17A7;SLC8A3;SLC12A5;FOXG1;APEX1;KCNA2;LETM1;SSTR2;PIGM	25	0.0173611111111111	861	101	0.247524752475248
25	C0270824	Visual seizure	CURATED	25/861	101/9703	0.00000172391333785638	0.000187177205875714	C10;C23	Nervous System Diseases;Pathological Conditions, Signs and Symptoms	Disease or Syndrome	6750;4988;5173;627;1812;1813;3351;6529;7200;885;249;4842;2353;4204;6513;116;57030;6547;57468;2290;328;3737;3954;6752;93183	SST;OPRM1;PDYN;BDNF;DRD1;DRD2;HTR1B;SLC6A1;TRH;CCK;ALPL;NOS1;FOS;MECP2;SLC2A1;ADCYAP1;SLC17A7;SLC8A3;SLC12A5;FOXG1;APEX1;KCNA2;LETM1;SSTR2;PIGM	25	0.0173611111111111	861	101	0.247524752475248
26	C0270846	Epileptic drop attack	CURATED	25/861	101/9703	0.00000172391333785638	0.000187177205875714	C10;C23	Nervous System Diseases;Pathological Conditions, Signs and Symptoms	Disease or Syndrome	6750;4988;5173;627;1812;1813;3351;6529;7200;885;249;4842;2353;4204;6513;116;57030;6547;57468;2290;328;3737;3954;6752;93183	SST;OPRM1;PDYN;BDNF;DRD1;DRD2;HTR1B;SLC6A1;TRH;CCK;ALPL;NOS1;FOS;MECP2;SLC2A1;ADCYAP1;SLC17A7;SLC8A3;SLC12A5;FOXG1;APEX1;KCNA2;LETM1;SSTR2;PIGM	25	0.0173611111111111	861	101	0.247524752475248
27	C0422850	Seizures, Somatosensory	CURATED	25/861	101/9703	0.00000172391333785638	0.000187177205875714	C10;C23	Nervous System Diseases;Pathological Conditions, Signs and Symptoms	Pathologic Function	6750;4988;5173;627;1812;1813;3351;6529;7200;885;249;4842;2353;4204;6513;116;57030;6547;57468;2290;328;3737;3954;6752;93183	SST;OPRM1;PDYN;BDNF;DRD1;DRD2;HTR1B;SLC6A1;TRH;CCK;ALPL;NOS1;FOS;MECP2;SLC2A1;ADCYAP1;SLC17A7;SLC8A3;SLC12A5;FOXG1;APEX1;KCNA2;LETM1;SSTR2;PIGM	25	0.0173611111111111	861	101	0.247524752475248
28	C0422852	Seizures, Auditory	CURATED	25/861	101/9703	0.00000172391333785638	0.000187177205875714	C10;C23	Nervous System Diseases;Pathological Conditions, Signs and Symptoms	Pathologic Function	6750;4988;5173;627;1812;1813;3351;6529;7200;885;249;4842;2353;4204;6513;116;57030;6547;57468;2290;328;3737;3954;6752;93183	SST;OPRM1;PDYN;BDNF;DRD1;DRD2;HTR1B;SLC6A1;TRH;CCK;ALPL;NOS1;FOS;MECP2;SLC2A1;ADCYAP1;SLC17A7;SLC8A3;SLC12A5;FOXG1;APEX1;KCNA2;LETM1;SSTR2;PIGM	25	0.0173611111111111	861	101	0.247524752475248
29	C0422853	Olfactory seizure	CURATED	25/861	101/9703	0.00000172391333785638	0.000187177205875714	C10;C23	Nervous System Diseases;Pathological Conditions, Signs and Symptoms	Disease or Syndrome	6750;4988;5173;627;1812;1813;3351;6529;7200;885;249;4842;2353;4204;6513;116;57030;6547;57468;2290;328;3737;3954;6752;93183	SST;OPRM1;PDYN;BDNF;DRD1;DRD2;HTR1B;SLC6A1;TRH;CCK;ALPL;NOS1;FOS;MECP2;SLC2A1;ADCYAP1;SLC17A7;SLC8A3;SLC12A5;FOXG1;APEX1;KCNA2;LETM1;SSTR2;PIGM	25	0.0173611111111111	861	101	0.247524752475248
30	C0422854	Gustatory seizure	CURATED	25/861	101/9703	0.00000172391333785638	0.000187177205875714	C10;C23	Nervous System Diseases;Pathological Conditions, Signs and Symptoms	Sign or Symptom	6750;4988;5173;627;1812;1813;3351;6529;7200;885;249;4842;2353;4204;6513;116;57030;6547;57468;2290;328;3737;3954;6752;93183	SST;OPRM1;PDYN;BDNF;DRD1;DRD2;HTR1B;SLC6A1;TRH;CCK;ALPL;NOS1;FOS;MECP2;SLC2A1;ADCYAP1;SLC17A7;SLC8A3;SLC12A5;FOXG1;APEX1;KCNA2;LETM1;SSTR2;PIGM	25	0.0173611111111111	861	101	0.247524752475248
31	C0422855	Vertiginous seizure	CURATED	25/861	101/9703	0.00000172391333785638	0.000187177205875714	C10;C23	Nervous System Diseases;Pathological Conditions, Signs and Symptoms	Disease or Syndrome	6750;4988;5173;627;1812;1813;3351;6529;7200;885;249;4842;2353;4204;6513;116;57030;6547;57468;2290;328;3737;3954;6752;93183	SST;OPRM1;PDYN;BDNF;DRD1;DRD2;HTR1B;SLC6A1;TRH;CCK;ALPL;NOS1;FOS;MECP2;SLC2A1;ADCYAP1;SLC17A7;SLC8A3;SLC12A5;FOXG1;APEX1;KCNA2;LETM1;SSTR2;PIGM	25	0.0173611111111111	861	101	0.247524752475248
32	C0751056	Non-epileptic convulsion	CURATED	25/861	101/9703	0.00000172391333785638	0.000187177205875714	C10;C23	Nervous System Diseases;Pathological Conditions, Signs and Symptoms	Sign or Symptom	6750;4988;5173;627;1812;1813;3351;6529;7200;885;249;4842;2353;4204;6513;116;57030;6547;57468;2290;328;3737;3954;6752;93183	SST;OPRM1;PDYN;BDNF;DRD1;DRD2;HTR1B;SLC6A1;TRH;CCK;ALPL;NOS1;FOS;MECP2;SLC2A1;ADCYAP1;SLC17A7;SLC8A3;SLC12A5;FOXG1;APEX1;KCNA2;LETM1;SSTR2;PIGM	25	0.0173611111111111	861	101	0.247524752475248
33	C0751110	Single Seizure	CURATED	25/861	101/9703	0.00000172391333785638	0.000187177205875714	C10;C23	Nervous System Diseases;Pathological Conditions, Signs and Symptoms	Disease or Syndrome	6750;4988;5173;627;1812;1813;3351;6529;7200;885;249;4842;2353;4204;6513;116;57030;6547;57468;2290;328;3737;3954;6752;93183	SST;OPRM1;PDYN;BDNF;DRD1;DRD2;HTR1B;SLC6A1;TRH;CCK;ALPL;NOS1;FOS;MECP2;SLC2A1;ADCYAP1;SLC17A7;SLC8A3;SLC12A5;FOXG1;APEX1;KCNA2;LETM1;SSTR2;PIGM	25	0.0173611111111111	861	101	0.247524752475248
34	C0751123	Atonic Absence Seizures	CURATED	25/861	101/9703	0.00000172391333785638	0.000187177205875714	C10;C23	Nervous System Diseases;Pathological Conditions, Signs and Symptoms	Disease or Syndrome	6750;4988;5173;627;1812;1813;3351;6529;7200;885;249;4842;2353;4204;6513;116;57030;6547;57468;2290;328;3737;3954;6752;93183	SST;OPRM1;PDYN;BDNF;DRD1;DRD2;HTR1B;SLC6A1;TRH;CCK;ALPL;NOS1;FOS;MECP2;SLC2A1;ADCYAP1;SLC17A7;SLC8A3;SLC12A5;FOXG1;APEX1;KCNA2;LETM1;SSTR2;PIGM	25	0.0173611111111111	861	101	0.247524752475248
35	C0751494	Convulsive Seizures	CURATED	25/861	101/9703	0.00000172391333785638	0.000187177205875714	C10;C23	Nervous System Diseases;Pathological Conditions, Signs and Symptoms	Sign or Symptom	6750;4988;5173;627;1812;1813;3351;6529;7200;885;249;4842;2353;4204;6513;116;57030;6547;57468;2290;328;3737;3954;6752;93183	SST;OPRM1;PDYN;BDNF;DRD1;DRD2;HTR1B;SLC6A1;TRH;CCK;ALPL;NOS1;FOS;MECP2;SLC2A1;ADCYAP1;SLC17A7;SLC8A3;SLC12A5;FOXG1;APEX1;KCNA2;LETM1;SSTR2;PIGM	25	0.0173611111111111	861	101	0.247524752475248
36	C0751496	Seizures, Sensory	CURATED	25/861	101/9703	0.00000172391333785638	0.000187177205875714	C10;C23	Nervous System Diseases;Pathological Conditions, Signs and Symptoms	Sign or Symptom	6750;4988;5173;627;1812;1813;3351;6529;7200;885;249;4842;2353;4204;6513;116;57030;6547;57468;2290;328;3737;3954;6752;93183	SST;OPRM1;PDYN;BDNF;DRD1;DRD2;HTR1B;SLC6A1;TRH;CCK;ALPL;NOS1;FOS;MECP2;SLC2A1;ADCYAP1;SLC17A7;SLC8A3;SLC12A5;FOXG1;APEX1;KCNA2;LETM1;SSTR2;PIGM	25	0.0173611111111111	861	101	0.247524752475248
37	C3495874	Nonepileptic Seizures	CURATED	25/861	101/9703	0.00000172391333785638	0.000187177205875714	C10;C23	Nervous System Diseases;Pathological Conditions, Signs and Symptoms	Disease or Syndrome	6750;4988;5173;627;1812;1813;3351;6529;7200;885;249;4842;2353;4204;6513;116;57030;6547;57468;2290;328;3737;3954;6752;93183	SST;OPRM1;PDYN;BDNF;DRD1;DRD2;HTR1B;SLC6A1;TRH;CCK;ALPL;NOS1;FOS;MECP2;SLC2A1;ADCYAP1;SLC17A7;SLC8A3;SLC12A5;FOXG1;APEX1;KCNA2;LETM1;SSTR2;PIGM	25	0.0173611111111111	861	101	0.247524752475248
38	C4317109	Epileptic Seizures	CURATED	25/861	101/9703	0.00000172391333785638	0.000187177205875714	C10;C23	Nervous System Diseases;Pathological Conditions, Signs and Symptoms	Disease or Syndrome	6750;4988;5173;627;1812;1813;3351;6529;7200;885;249;4842;2353;4204;6513;116;57030;6547;57468;2290;328;3737;3954;6752;93183	SST;OPRM1;PDYN;BDNF;DRD1;DRD2;HTR1B;SLC6A1;TRH;CCK;ALPL;NOS1;FOS;MECP2;SLC2A1;ADCYAP1;SLC17A7;SLC8A3;SLC12A5;FOXG1;APEX1;KCNA2;LETM1;SSTR2;PIGM	25	0.0173611111111111	861	101	0.247524752475248
39	C4505436	Generalized Absence Seizures	CURATED	25/861	101/9703	0.00000172391333785638	0.000187177205875714	C10;C23	Nervous System Diseases;Pathological Conditions, Signs and Symptoms	Disease or Syndrome	6750;4988;5173;627;1812;1813;3351;6529;7200;885;249;4842;2353;4204;6513;116;57030;6547;57468;2290;328;3737;3954;6752;93183	SST;OPRM1;PDYN;BDNF;DRD1;DRD2;HTR1B;SLC6A1;TRH;CCK;ALPL;NOS1;FOS;MECP2;SLC2A1;ADCYAP1;SLC17A7;SLC8A3;SLC12A5;FOXG1;APEX1;KCNA2;LETM1;SSTR2;PIGM	25	0.0173611111111111	861	101	0.247524752475248
40	C0270844	Tonic Seizures	CURATED	25/861	102/9703	0.00000209458799212714	0.000203897306957756	C10;C23	Nervous System Diseases;Pathological Conditions, Signs and Symptoms	Disease or Syndrome	6750;4988;5173;627;1812;1813;3351;6529;7200;885;249;4842;2353;4204;6513;116;57030;6547;57468;2290;328;3737;3954;6752;93183	SST;OPRM1;PDYN;BDNF;DRD1;DRD2;HTR1B;SLC6A1;TRH;CCK;ALPL;NOS1;FOS;MECP2;SLC2A1;ADCYAP1;SLC17A7;SLC8A3;SLC12A5;FOXG1;APEX1;KCNA2;LETM1;SSTR2;PIGM	25	0.0173611111111111	861	102	0.245098039215686
41	C4048158	Convulsions	CURATED	25/861	102/9703	0.00000209458799212714	0.000203897306957756	C10;C23	Nervous System Diseases;Pathological Conditions, Signs and Symptoms	Sign or Symptom	6750;4988;5173;627;1812;1813;3351;6529;7200;885;249;4842;2353;4204;6513;116;57030;6547;57468;2290;328;3737;3954;6752;93183	SST;OPRM1;PDYN;BDNF;DRD1;DRD2;HTR1B;SLC6A1;TRH;CCK;ALPL;NOS1;FOS;MECP2;SLC2A1;ADCYAP1;SLC17A7;SLC8A3;SLC12A5;FOXG1;APEX1;KCNA2;LETM1;SSTR2;PIGM	25	0.0173611111111111	861	102	0.245098039215686
42	C4316903	Absence Seizures	CURATED	25/861	102/9703	0.00000209458799212714	0.000203897306957756	C10;C23	Nervous System Diseases;Pathological Conditions, Signs and Symptoms	Disease or Syndrome	6750;4988;5173;627;1812;1813;3351;6529;7200;885;249;4842;2353;4204;6513;116;57030;6547;57468;2290;328;3737;3954;6752;93183	SST;OPRM1;PDYN;BDNF;DRD1;DRD2;HTR1B;SLC6A1;TRH;CCK;ALPL;NOS1;FOS;MECP2;SLC2A1;ADCYAP1;SLC17A7;SLC8A3;SLC12A5;FOXG1;APEX1;KCNA2;LETM1;SSTR2;PIGM	25	0.0173611111111111	861	102	0.245098039215686
43	C0494475	Tonic - clonic seizures	CURATED	25/861	104/9703	0.00000306345090753185	0.000270253809748825	C10;C23	Nervous System Diseases;Pathological Conditions, Signs and Symptoms	Disease or Syndrome	6750;4988;5173;627;1812;1813;3351;6529;7200;885;249;4842;2353;4204;6513;116;57030;6547;57468;2290;328;3737;3954;6752;93183	SST;OPRM1;PDYN;BDNF;DRD1;DRD2;HTR1B;SLC6A1;TRH;CCK;ALPL;NOS1;FOS;MECP2;SLC2A1;ADCYAP1;SLC17A7;SLC8A3;SLC12A5;FOXG1;APEX1;KCNA2;LETM1;SSTR2;PIGM	25	0.0173611111111111	861	104	0.240384615384615
44	C0086237	Epilepsy, Cryptogenic	CURATED	21/861	82/9703	0.00000644240618712152	0.000519626076178401	C10	Nervous System Diseases	Disease or Syndrome	4988;627;1129;2911;4985;6529;2353;4204;6507;8831;8243;29123;3756;26053;57282;57468;2290;8404;1759;6812;8514	OPRM1;BDNF;CHRM2;GRM1;OPRD1;SLC6A1;FOS;MECP2;SLC1A3;SYNGAP1;SMC1A;ANKRD11;KCNH1;AUTS2;SLC4A10;SLC12A5;FOXG1;SPARCL1;DNM1;STXBP1;KCNAB2	21	0.0145833333333333	861	82	0.25609756097561
45	C0236018	Aura	CURATED	21/861	82/9703	0.00000644240618712152	0.000519626076178401	C10	Nervous System Diseases	Finding	4988;627;1129;2911;4985;6529;2353;4204;6507;8831;8243;29123;3756;26053;57282;57468;2290;8404;1759;6812;8514	OPRM1;BDNF;CHRM2;GRM1;OPRD1;SLC6A1;FOS;MECP2;SLC1A3;SYNGAP1;SMC1A;ANKRD11;KCNH1;AUTS2;SLC4A10;SLC12A5;FOXG1;SPARCL1;DNM1;STXBP1;KCNAB2	21	0.0145833333333333	861	82	0.25609756097561
46	C0751111	Awakening Epilepsy	CURATED	21/861	82/9703	0.00000644240618712152	0.000519626076178401	C10	Nervous System Diseases	Disease or Syndrome	4988;627;1129;2911;4985;6529;2353;4204;6507;8831;8243;29123;3756;26053;57282;57468;2290;8404;1759;6812;8514	OPRM1;BDNF;CHRM2;GRM1;OPRD1;SLC6A1;FOS;MECP2;SLC1A3;SYNGAP1;SMC1A;ANKRD11;KCNH1;AUTS2;SLC4A10;SLC12A5;FOXG1;SPARCL1;DNM1;STXBP1;KCNAB2	21	0.0145833333333333	861	82	0.25609756097561
47	C0033975	Psychotic Disorders	CURATED	21/861	101/9703	0.000177899957399226	0.0088716962350663	F03	Mental Disorders	Mental or Behavioral Dysfunction	4988;3356;6303;627;10846;1394;3351;5578;50944;104;221833;288;4200;6667;23286;9463;4205;4616;4861;55084;80312	OPRM1;HTR2A;SAT1;BDNF;PDE10A;CRHR1;HTR1B;PRKCA;SHANK1;ADARB1;SP8;ANK3;ME2;SP1;WWC1;PICK1;MEF2A;GADD45B;NPAS1;SOBP;TET1	21	0.0145833333333333	861	101	0.207920792079208
