# Supplementary material for: Exposure to elevated glucocorticoid during development primes altered transcriptional responses to acute stress in adulthood
Source: iScience. 2024 May 31;27(7):110160. doi: 10.1016/j.isci.2024.110160 (PMC11233911; doi:10.1016/j.isci.2024.110160)
Supplement: Data S2. Tables S1–S11 [file mmc3.zip › Table S7. List of overlapping genes with human GC-primed genes.csv]

	key	hhc_FC	bPAC_FC	pval	match	gc_primed_bPAC	DMCs (CpG)
ACOX3_acox3	ACOX3_acox3	1.35	-1.137583248	0.003104356	no
ADA_ada	ADA_ada	1.18	-1.526489903	2.16763E-11	no
ADCY9_adcy9	ADCY9_adcy9	1.41	-1.867294184	8.6414E-18	no
AGPAT3_agpat3	AGPAT3_agpat3	1.16	-1.162830861	2.17867E-16	no
AGPS_agps	AGPS_agps	-1.17	-2.078457542	4.74525E-18	overlap
ALDH7A1_aldh7a1	ALDH7A1_aldh7a1	-1.27	1.131710601	9.37249E-17	no
ALPL_alpl	ALPL_alpl	-1.29	-1.695495771	2.18482E-16	overlap	ALPL_alpl
ANKRD10_ankrd10a	ANKRD10_ankrd10a	-1.3	1.37175265	0.000526235	no
ANKRD10_ankrd10b	ANKRD10_ankrd10b	-1.3	1.514719009	3.18673E-05	no
ATXN2_atxn2	ATXN2_atxn2	-1.19	1.21175835	0.013102009	no
AUTS2_auts2a	AUTS2_auts2a	1.25	1.425070742	1.522E-20	overlap	AUTS2_auts2a	44
AUTS2_auts2b	AUTS2_auts2b	1.25	1.597028017	3.94909E-21	overlap	AUTS2_auts2b
BAIAP2_baiap2b	BAIAP2_baiap2b	1.23	-1.561838578	6.88465E-19	no
BHLHE40_bhlhe40	BHLHE40_bhlhe40	1.22	1.195350478	0.000391356	overlap	BHLHE40_bhlhe40
BRD1_brd1a	BRD1_brd1a	1.26	1.275440555	9.60281E-18	overlap
BRI3BP_bri3bp	BRI3BP_bri3bp	1.3	-1.449397816	8.14937E-17	no
C20orf27_si:ch211-151p13.8	C20orf27_si:ch211-151p13.8	1.29	1.342500858	1.93189E-13	overlap
CALCOCO1_calcoco1b	CALCOCO1_calcoco1b	-1.27	2.311762323	1.06213E-18	no
CALD1_cald1a	CALD1_cald1a	-1.39	-1.479221345	5.55921E-15	overlap
CAMK2N1_camk2n1a	CAMK2N1_camk2n1a	1.18	1.161658873	0.005785676	overlap
CAPRIN1_caprin1a	CAPRIN1_caprin1a	1.2	1.172999311	0.005378147	overlap
CBX5_cbx5	CBX5_cbx5	-1.22	1.133796016	6.60805E-18	no
CCNC_ccnc	CCNC_ccnc	1.17	1.131874923	8.14235E-11	overlap
CCND2_ccnd2a	CCND2_ccnd2a	1.33	-1.750238852	1.98713E-16	no
CCR6_ccr6a	CCR6_ccr6a	-1.38	1.652135612	3.13571E-16	no
CHD2_chd2	CHD2_chd2	-1.2	1.185608194	1.51167E-18	no
CHN1_chn1	CHN1_chn1	-1.27	1.185364139	7.42101E-06	no
CIRBP_cirbpa	CIRBP_cirbpa	1.27	1.192836398	0.017792632	overlap
CIRBP_cirbpb	CIRBP_cirbpb	1.27	1.168151547	0.012939912	overlap
CLPTM1_clptm1	CLPTM1_clptm1	-1.2	-1.197188064	9.83875E-18	overlap
CPEB2_cpeb2	CPEB2_cpeb2	1.37	-1.764211018	6.68676E-17	no
CPT2_cpt2	CPT2_cpt2	1.16	1.178702773	9.76944E-19	overlap
CPVL_cpvl	CPVL_cpvl	-1.35	1.260800664	5.54183E-19	no
CRCP_crcp	CRCP_crcp	-1.25	1.307196877	1.20578E-16	no
CREG1_creg1	CREG1_creg1	-1.17	1.272327577	5.18548E-19	no
CRKL_crkl	CRKL_crkl	1.33	1.286042834	1.51357E-14	overlap
CSTF1_cstf1	CSTF1_cstf1	1.21	1.252150351	1.71564E-15	overlap
DCPS_dcps	DCPS_dcps	1.21	1.333368263	5.62247E-05	overlap
DHRS3_dhrs3b	DHRS3_dhrs3b	-1.44	1.31104239	2.36195E-17	no
DLG4_dlg4a	DLG4_dlg4a	-1.21	-1.801979872	2.11297E-16	overlap
DLG4_dlg4b	DLG4_dlg4b	-1.21	-1.370059214	2.25433E-16	overlap
DNAJB6_dnajb6b	DNAJB6_dnajb6b	-1.34	1.182071294	1.43466E-17	no
EHD3_ehd3	EHD3_ehd3	-1.15	-1.725948595	3.04279E-18	overlap	EHD3_ehd3
EPB41L3_epb41l3a	EPB41L3_epb41l3a	-1.26	1.366603662	4.03529E-19	no
EPHA4_epha4a	EPHA4_epha4a	1.29	1.29346273	0.007907225	overlap
FAM189A1_fam189a1	FAM189A1_fam189a1	-1.21	1.285611487	1.25781E-18	no
FBXO31_fbxo31	FBXO31_fbxo31	1.43	-1.497475702	3.41886E-17	no
FGF11_fgf11b	FGF11_fgf11b	-1.2	1.226144492	0.005615465	no
FNBP4_fnbp4	FNBP4_fnbp4	1.18	1.519040705	1.29131E-06	overlap
FRMD5_frmd5	FRMD5_frmd5	1.53	1.185268546	2.2822E-16	overlap
FSTL3_fstl3	FSTL3_fstl3	1.26	1.736666552	0.000315273	overlap	FSTL3_fstl3
FYN_fynb	FYN_fynb	-1.28	-1.494529902	4.01289E-18	overlap	FYN_fynb
GET4_get4	GET4_get4	1.19	1.128828719	5.27412E-16	overlap
GFAP_gfap	GFAP_gfap	1.31	-1.273958982	0.000284733	no
GGA1_gga1	GGA1_gga1	-1.43	1.305953516	0.000305903	no
GLRB_glrbb	GLRB_glrbb	-1.43	1.235150566	1.39186E-20	no
GNL3_gnl3	GNL3_gnl3	1.16	-1.288218279	1.46668E-17	no
GPC1_gpc1a	GPC1_gpc1a	1.19	-1.759425287	3.85715E-16	no
GPC1_gpc1b	GPC1_gpc1b	1.19	-1.313553309	2.73684E-15	no
GRIA1_gria1a	GRIA1_gria1a	1.24	1.165219431	1.11196E-12	overlap
HIPK2_hipk2	HIPK2_hipk2	1.15	-2.486490156	0.000649018	no
HMGB1_hmgb1a	HMGB1_hmgb1a	1.22	1.183590192	0.001288337	overlap
HOXB5_hoxb5a	HOXB5_hoxb5a	-1.59	-1.308860691	0.000503498	overlap
HTRA1_htra1a	HTRA1_htra1a	-1.49	-1.621617001	0.000605243	overlap
ICMT_icmt	ICMT_icmt	-1.18	1.249581193	8.98175E-18	no
IFRD2_ifrd2	IFRD2_ifrd2	1.26	1.130036711	1.47089E-15	overlap
IGFBP5_igfbp5a	IGFBP5_igfbp5a	-2.08	-1.50966883	7.70171E-18	overlap	IGFBP5_igfbp5a	13
ILF3_ilf3a	ILF3_ilf3a	1.17	1.452996554	7.12307E-22	overlap
ILF3_ilf3b	ILF3_ilf3b	1.17	1.369169452	1.60535E-20	overlap
IQSEC1_iqsec1b	IQSEC1_iqsec1b	1.16	1.144815906	0.007380752	overlap
IRF2BP1_irf2bp1	IRF2BP1_irf2bp1	1.18	1.194534408	8.28384E-17	overlap
IRX5_irx5a	IRX5_irx5a	1.31	1.482903036	4.26444E-05	overlap
KCTD15_kctd15a	KCTD15_kctd15a	1.29	1.226621656	9.57079E-13	overlap
KDM2A_kdm2ab	KDM2A_kdm2ab	1.31	1.126543348	0.025768448	overlap
KIF5B_kif5ba	KIF5B_kif5ba	-1.21	-1.367633736	4.28759E-19	overlap
KLF13_klf13	KLF13_klf13	1.16	-3.08984126	0.000165715	no
KLHDC8A_klhdc8a	KLHDC8A_klhdc8a	1.26	-1.827699045	0.008954492	no
LMF2_lmf2a	LMF2_lmf2a	-1.16	-1.506389373	3.80612E-15	overlap	LMF2_lmf2a
LRP4_lrp4	LRP4_lrp4	1.38	-1.808451462	0.000301466	no
LRRC4C_lrrc4ca	LRRC4C_lrrc4ca	-1.34	-1.403974531	1.40664E-18	overlap
LRRC4C_lrrc4cb	LRRC4C_lrrc4cb	-1.34	1.167813747	1.99595E-18	no
MAP1A_map1aa	MAP1A_map1aa	-1.26	-1.184508454	3.90665E-16	overlap
MAP1A_map1ab	MAP1A_map1ab	-1.26	-1.23286277	4.80424E-17	overlap
MAPRE3_mapre3a	MAPRE3_mapre3a	-1.38	-1.4599877	2.14401E-18	overlap	MAPRE3_mapre3a	3
MARS2_mars2	MARS2_mars2	1.37	1.189208299	0.032208167	overlap
MEIS2_meis2a	MEIS2_meis2a	1.16	1.199865528	7.04313E-17	overlap
MFGE8_mfge8b	MFGE8_mfge8b	-1.3	1.578609912	3.52896E-16	no
MGAT3_mgat3b	MGAT3_mgat3b	1.16	-2.284308478	0.000204591	no
MMD_mmd	MMD_mmd	-1.25	-1.784791523	3.00057E-16	overlap	MMD_mmd
MMP2_mmp2	MMP2_mmp2	-1.34	-1.455454806	4.08573E-19	overlap
MN1_mn1b	MN1_mn1b	-1.2	-1.336632233	2.73016E-18	overlap
MRPL2_mrpl2	MRPL2_mrpl2	-1.16	1.233248377	2.69414E-17	no
MSRA_msra	MSRA_msra	-1.34	1.222377198	2.43781E-18	no
MYCN_mycn	MYCN_mycn	1.2	1.221978972	0.001776168	overlap
N4BP1_n4bp1	N4BP1_n4bp1	1.15	1.25162561	3.84455E-17	overlap
NDUFA9_ndufa9a	NDUFA9_ndufa9a	-1.15	1.140447213	0.009849831	no
NEFL_neflb	NEFL_neflb	1.32	-1.418982874	0.00063752	no
NEFM_nefma	NEFM_nefma	1.26	-1.550775704	0.001242343	no
NEFM_nefmb	NEFM_nefmb	1.26	-2.024524143	1.93797E-06	no
NFATC2IP_nfatc2ip	NFATC2IP_nfatc2ip	-1.17	1.320154152	0.002753776	no
NOB1_nob1	NOB1_nob1	1.32	-1.316975372	0.000250824	no
NOC4L_noc4l	NOC4L_noc4l	1.2	1.305631425	0.009609826	overlap
NPAS1_npas1	NPAS1_npas1	-1.25	-1.862620469	0.001919668	overlap	NPAS1_npas1
NPTX2_nptx2a	NPTX2_nptx2a	1.75	-1.714082664	0.002929549	no
NR1D2_nr1d2b	NR1D2_nr1d2b	-1.22	1.135341954	6.39445E-05	no
NT5DC3_nt5dc3	NT5DC3_nt5dc3	1.42	-2.069528604	1.92637E-13	no
NTRK3_ntrk3b	NTRK3_ntrk3b	-1.18	1.30288289	9.27887E-14	no
NUAK1_nuak1a	NUAK1_nuak1a	1.46	-1.510312432	7.82112E-18	no
NUAK1_nuak1b	NUAK1_nuak1b	1.46	-1.110225751	1.27681E-16	no
NUFIP1_nufip1	NUFIP1_nufip1	1.25	1.509941446	8.7746E-20	overlap
OSBPL5_osbpl5	OSBPL5_osbpl5	1.32	-1.275399591	1.55352E-17	no
PAPSS2_papss2a	PAPSS2_papss2a	-1.38	-1.545512903	0.010764326	overlap
PAQR7_paqr7b	PAQR7_paqr7b	-1.16	-1.823784445	0.002252677	overlap
PARVA_parvaa	PARVA_parvaa	-1.18	-1.431242372	1.25493E-16	overlap	PARVA_parvaa
PAX6_pax6a	PAX6_pax6a	1.18	1.535597226	1.54541E-17	overlap
PBX3_pbx3a	PBX3_pbx3a	1.27	-2.143620268	2.15397E-18	no
PDE4C_pde4cb	PDE4C_pde4cb	-1.36	-2.151367914	9.68697E-13	overlap	PDE4C_pde4cb	77
PHF2_phf2	PHF2_phf2	1.33	1.252828578	1.7337E-14	overlap
PLAU_plaub	PLAU_plaub	-1.23	1.677371236	3.29675E-17	no
POP7_pop7	POP7_pop7	1.28	1.139175583	6.62743E-12	overlap
PPP1CA_ppp1cab	PPP1CA_ppp1cab	1.36	1.203497096	6.99373E-17	overlap
PPP1CB_ppp1cb	PPP1CB_ppp1cb	1.22	1.117548963	2.71966E-12	overlap
PPP1R14C_ppp1r14c	PPP1R14C_ppp1r14c	1.2	1.163855278	1.35573E-17	overlap
PPP2R2A_ppp2r2aa	PPP2R2A_ppp2r2aa	1.23	-2.268705181	0.000113909	no
PPP2R2A_ppp2r2ab	PPP2R2A_ppp2r2ab	1.23	1.14713057	0.001645926	overlap
PPP2R5B_ppp2r5b	PPP2R5B_ppp2r5b	-1.27	1.25025115	9.04836E-18	no
PPP2R5C_ppp2r5ca	PPP2R5C_ppp2r5ca	1.25	-1.193704787	1.05226E-13	no
PSMC4_psmc4	PSMC4_psmc4	1.28	-1.139393959	0.014585649	no
PTP4A2_ptp4a2b	PTP4A2_ptp4a2b	-1.42	1.201638048	0.000955524	no
PTPRE_ptprea	PTPRE_ptprea	-1.23	-1.199457943	2.96428E-13	overlap
RALA_ralab	RALA_ralab	1.31	-1.265631875	0.010377727	no
RBM27_rbm27	RBM27_rbm27	1.19	-1.301092894	0.022447447	no
RBM39_rbm39a	RBM39_rbm39a	-1.15	1.475712776	2.27005E-06	no
RBM4_rbm4.2	RBM4_rbm4.2	1.15	1.275133482	0.000810237	overlap
RBM42_rbm42	RBM42_rbm42	-1.16	1.197630024	0.009304367	no
RCBTB2_rcbtb2	RCBTB2_rcbtb2	-1.21	-1.477605863	5.54072E-10	overlap
RIMS4_rims4	RIMS4_rims4	1.29	-1.82678049	0.002815528	no
RPL6_rpl6	RPL6_rpl6	1.28	1.190143631	6.18215E-17	overlap
RPS6KA2_rps6ka2	RPS6KA2_rps6ka2	1.18	-1.985753805	0.005641349	no
RRAGC_rragcb	RRAGC_rragcb	1.22	-1.393117329	5.67682E-18	no
RTN1_rtn1b	RTN1_rtn1b	-1.29	-1.14693524	0.004410926	overlap
SAMD4A_samd4a	SAMD4A_samd4a	1.37	-1.387233948	0.02010505	no
SCN4B_scn4ba	SCN4B_scn4ba	-1.31	-1.904920558	1.10302E-16	overlap	SCN4B_scn4ba
SDHAF2_sdhaf2	SDHAF2_sdhaf2	1.15	1.302931966	7.87644E-18	overlap
SEMA3E_sema3e	SEMA3E_sema3e	-1.27	-1.566965723	1.37276E-17	overlap
SERAC1_serac1	SERAC1_serac1	1.19	1.259939733	2.15346E-17	overlap
SETD4_setd4	SETD4_setd4	1.16	1.369239153	0.002201157	overlap
SGSM2_sgsm2	SGSM2_sgsm2	1.21	-1.505700861	1.06571E-12	no
SH3PXD2A_sh3pxd2aa	SH3PXD2A_sh3pxd2aa	1.16	-1.64210203	3.39233E-18	no
SLC25A28_slc25a28	SLC25A28_slc25a28	1.42	1.325424273	2.57273E-19	overlap
SLC2A3_slc2a3b	SLC2A3_slc2a3b	-2.38	-1.754664682	0.000237236	overlap
SLC30A1_slc30a1a	SLC30A1_slc30a1a	-1.43	1.143712694	2.85206E-17	no
SLC38A10_slc38a10	SLC38A10_slc38a10	-1.28	-1.369358071	0.003000327	overlap
SLC3A2_slc3a2a	SLC3A2_slc3a2a	1.28	-1.201605293	2.16423E-14	no
SLC43A2_slc43a2a	SLC43A2_slc43a2a	1.2	-1.703540543	1.33795E-17	no
SLC4A2_slc4a2a	SLC4A2_slc4a2a	-1.26	-1.419378582	8.09131E-18	overlap
SLC4A2_slc4a2b	SLC4A2_slc4a2b	-1.26	-2.066895085	9.34712E-20	overlap
SLCO3A1_slco3a1	SLCO3A1_slco3a1	-1.28	-1.845716713	0.003287966	overlap
SNX27_snx27a	SNX27_snx27a	1.19	-1.68827522	0.002042437	no
SNX27_snx27b	SNX27_snx27b	1.19	-1.49376651	0.002677111	no
SORL1_sorl1	SORL1_sorl1	-1.19	1.189800204	3.96905E-18	no
SOX13_sox13	SOX13_sox13	1.36	-1.413841249	2.70906E-14	no
SOX3_sox3	SOX3_sox3	-1.44	1.28649866	0.001644193	no
SPAG1_spag1a	SPAG1_spag1a	-1.19	-1.142635151	1.36377E-16	overlap
SPOCK1_spock1	SPOCK1_spock1	-1.79	-2.683592967	0.010298197	overlap	SPOCK1_spock1
SRPK1_srpk1b	SRPK1_srpk1b	-1.22	-1.322632117	0.00029865	overlap
SSNA1_ssna1	SSNA1_ssna1	1.16	1.339229531	8.8461E-19	overlap
STAT1_stat1a	STAT1_stat1a	-1.17	1.32589352	3.25876E-18	no
STAT5B_stat5b	STAT5B_stat5b	-1.16	-1.529384015	0.013542303	overlap	STAT5B_stat5b
STMN3_stmn3	STMN3_stmn3	1.21	-1.218513552	0.003387896	no
SUPT5H_supt5h	SUPT5H_supt5h	-1.16	1.287531473	1.71989E-19	no
SYTL2_sytl2a	SYTL2_sytl2a	-1.26	1.903040454	2.71086E-17	no
TBL1XR1_tbl1xr1a	TBL1XR1_tbl1xr1a	1.19	-1.182102003	1.54243E-17	no
TBL1XR1_tbl1xr1b	TBL1XR1_tbl1xr1b	1.19	1.251800149	2.55886E-18	overlap
TGFB2_tgfb2	TGFB2_tgfb2	-1.36	-1.939387574	0.00576216	overlap
TGFBR2_tgfbr2b	TGFBR2_tgfbr2b	1.59	-1.441220427	0.006483997	no
TLN2_tln2b	TLN2_tln2b	-1.16	-1.937714219	2.01717E-18	overlap	TLN2_tln2b
TMEFF2_tmeff2a	TMEFF2_tmeff2a	-1.37	1.198365585	0.013805623	no
TMEM181_tmem181	TMEM181_tmem181	1.17	1.135163994	6.07038E-17	overlap
TMEM97_tmem97	TMEM97_tmem97	1.43	1.19208479	0.013589498	overlap
TMUB2_tmub2	TMUB2_tmub2	-1.2	-1.538233092	0.00260727	overlap
TRABD_trabd	TRABD_trabd	1.18	-1.461522037	5.78851E-16	no
TRAP1_trap1	TRAP1_trap1	1.17	-1.150484562	0.004208769	no
TRIM13_trim13	TRIM13_trim13	-1.18	1.435271349	2.44634E-21	no
U2AF1_u2af1	U2AF1_u2af1	1.16	1.134456216	3.70818E-12	overlap
U2SURP_u2surp	U2SURP_u2surp	1.15	1.585231977	7.25936E-20	overlap
UBASH3B_ubash3ba	UBASH3B_ubash3ba	1.19	-1.485808136	3.33396E-17	no
UBASH3B_ubash3bb	UBASH3B_ubash3bb	1.19	1.218067399	1.08353E-17	overlap
UBE3A_ube3a	UBE3A_ube3a	1.21	1.118933323	0.017392094	overlap
UHMK1_uhmk1	UHMK1_uhmk1	-1.16	-1.713931936	6.7231E-16	overlap	UHMK1_uhmk1
UNC5B_unc5b	UNC5B_unc5b	-1.16	-1.409735279	1.39512E-11	overlap
VPS37C_vps37c	VPS37C_vps37c	1.27	1.250886654	1.45183E-11	overlap
WDR75_wdr75	WDR75_wdr75	1.2	1.151199513	2.37335E-16	overlap
ZDHHC18_zdhhc18b	ZDHHC18_zdhhc18b	1.16	-1.248906805	3.43292E-13	no
ZNF652_znf652	ZNF652_znf652	-1.34	-1.418096119	2.56833E-18	overlap
