# Supplementary material for: Exposure to elevated glucocorticoid during development primes altered transcriptional responses to acute stress in adulthood
Source: iScience. 2024 May 31;27(7):110160. doi: 10.1016/j.isci.2024.110160 (PMC11233911; doi:10.1016/j.isci.2024.110160)
Supplement: Data S2. Tables S1–S11 [file mmc3.zip › Table S8. List of DMCs on mutual GC-primed genes associated regions.xlsx]

## Sheet: DMCs_in_mutual GC-primed
	chr	start	end	mu1	mu2	diff	diff.se	stat	phi1	phi2	pval	fdr	postprob.overThreshold	MethStatus	Ensemble_gene.bed	gene_name
1	chr10	27615908	27615908	0.182859	0.548785	-0.365926	0.0246623	-14.8375	0.537347	0.490699	8.38519e-50	1.26574e-47	1	Hyper	ENSDART00000129369.3	auts2a
2	chr10	30097347	30097347	0.12794	0.403834	-0.275894	0.0168014	-16.421	0.490836	0.513462	1.35419e-60	2.57488e-58	1	Hyper	ENSDART00000011317.11	ntm
3	chr10	30097493	30097493	0.0764597	0.350485	-0.274025	0.0203737	-13.4499	0.0467411	0.0980822	3.08237e-41	3.71011e-39	1	Hyper	ENSDART00000011317.11	ntm
4	chr10	30097502	30097502	0.0764597	0.350485	-0.274025	0.0202144	-13.5559	0.0319796	0.102807	7.31092e-42	8.9601e-40	1	Hyper	ENSDART00000011317.11	ntm
5	chr10	30097508	30097508	0.0739131	0.345691	-0.271778	0.0172928	-15.7162	0.0349553	0.178605	1.17161e-55	2.01247e-53	1	Hyper	ENSDART00000011317.11	ntm
6	chr10	30097517	30097517	0.0739131	0.345691	-0.271778	0.0204749	-13.2737	0.0310142	0.0929546	3.2891e-40	3.84244e-38	1	Hyper	ENSDART00000011317.11	ntm
7	chr10	30097555	30097555	0.0616059	0.330442	-0.268836	0.0196228	-13.7002	0.0254541	0.094834	1.01216e-42	1.27157e-40	1	Hyper	ENSDART00000011317.11	ntm
8	chr10	30097564	30097564	0.0609412	0.329085	-0.268144	0.0190152	-14.1016	0.0290823	0.0989912	3.71399e-45	4.98514e-43	1	Hyper	ENSDART00000011317.11	ntm
9	chr10	30097568	30097568	0.0609412	0.329085	-0.268144	0.0192291	-13.9447	0.0265024	0.0944996	3.38732e-44	4.4317e-42	1	Hyper	ENSDART00000011317.11	ntm
10	chr10	30097624	30097624	0.0619393	0.336086	-0.274147	0.0149965	-18.2807	0.027984	0.153409	1.17932e-74	2.92156e-72	1	Hyper	ENSDART00000011317.11	ntm
11	chr10	30097635	30097635	0.0619393	0.336086	-0.274147	0.017667	-15.5175	0.0266002	0.075607	2.64192e-54	4.40783e-52	1	Hyper	ENSDART00000011317.11	ntm
12	chr10	30097654	30097654	0.0616081	0.335241	-0.273633	0.0165	-16.5839	0.0265935	0.0764913	9.11628e-62	1.77387e-59	1	Hyper	ENSDART00000011317.11	ntm
13	chr10	30097679	30097679	0.0616081	0.335241	-0.273633	0.0156955	-17.4339	0.0255242	0.0968807	4.56294e-68	1.00098e-65	1	Hyper	ENSDART00000011317.11	ntm
14	chr10	30097711	30097711	0.0617898	0.335705	-0.273916	0.0155287	-17.6393	0.0266019	0.10245	1.22895e-69	2.77764e-67	1	Hyper	ENSDART00000011317.11	ntm
15	chr10	30097721	30097721	0.0616068	0.335976	-0.27437	0.0164869	-16.6417	0.026595	0.0830525	3.47564e-62	6.81831e-60	1	Hyper	ENSDART00000011317.11	ntm
16	chr10	30097724	30097724	0.0616068	0.335976	-0.27437	0.0160594	-17.0847	0.0298829	0.0935094	1.93016e-65	4.02688e-63	1	Hyper	ENSDART00000011317.11	ntm
17	chr10	30097726	30097726	0.0616068	0.335976	-0.27437	0.0163176	-16.8143	0.025527	0.0871556	1.91766e-63	3.85277e-61	1	Hyper	ENSDART00000011317.11	ntm
18	chr10	30097730	30097730	0.0616068	0.335976	-0.27437	0.0164964	-16.6321	0.026595	0.082829	4.08068e-62	7.99272e-60	1	Hyper	ENSDART00000011317.11	ntm
19	chr10	30097742	30097742	0.0616068	0.335976	-0.27437	0.0168287	-16.3037	0.026595	0.0753565	9.28819e-60	1.73735e-57	1	Hyper	ENSDART00000011317.11	ntm
20	chr10	30097753	30097753	0.061121	0.336525	-0.275404	0.013019	-21.154	0.0387842	0.245656	2.53474e-99	9.14325e-97	1	Hyper	ENSDART00000011317.11	ntm
21	chr10	30097755	30097755	0.061121	0.336525	-0.275404	0.014979	-18.386	0.0291936	0.136035	1.70019e-75	4.27505e-73	1	Hyper	ENSDART00000011317.11	ntm
22	chr10	30097778	30097778	0.0609514	0.336866	-0.275915	0.0143074	-19.2848	0.0337119	0.176148	7.21212e-83	2.04911e-80	1	Hyper	ENSDART00000011317.11	ntm
23	chr10	30097780	30097780	0.0609514	0.336866	-0.275915	0.0142277	-19.3927	0.0337119	0.180341	8.88683e-84	2.56034e-81	1	Hyper	ENSDART00000011317.11	ntm
24	chr10	30097782	30097782	0.0609514	0.336866	-0.275915	0.0123959	-22.2586	0.0558601	0.322205	9.31105e-110	3.86597e-107	1	Hyper	ENSDART00000011317.11	ntm
25	chr10	30097784	30097784	0.0609514	0.336866	-0.275915	0.0142623	-19.3457	0.0336271	0.178517	2.21471e-83	6.34091e-81	1	Hyper	ENSDART00000011317.11	ntm
26	chr10	30097796	30097796	0.0609514	0.336866	-0.275915	0.0145847	-18.9181	0.0336271	0.162817	8.09403e-80	2.18886e-77	1	Hyper	ENSDART00000011317.11	ntm
27	chr10	30097805	30097805	0.0609514	0.336866	-0.275915	0.0155198	-17.7782	0.0337119	0.12539	1.04225e-70	2.40381e-68	1	Hyper	ENSDART00000011317.11	ntm
28	chr10	30097807	30097807	0.0607118	0.335989	-0.275277	0.0156298	-17.6123	0.0336805	0.128757	1.98117e-69	4.45949e-67	1	Hyper	ENSDART00000011317.11	ntm
29	chr10	30097809	30097809	0.0607118	0.335989	-0.275277	0.0156275	-17.6149	0.0336805	0.128837	1.89203e-69	4.26085e-67	1	Hyper	ENSDART00000011317.11	ntm
30	chr10	30097832	30097832	0.059831	0.336033	-0.276202	0.0187141	-14.759	0.0298496	0.0729678	2.6917e-49	4.01287e-47	1	Hyper	ENSDART00000011317.11	ntm
31	chr10	30097834	30097834	0.059831	0.336033	-0.276202	0.0189178	-14.6001	0.0299792	0.0692135	2.80376e-48	4.0744e-46	1	Hyper	ENSDART00000011317.11	ntm
32	chr10	30097836	30097836	0.059831	0.336033	-0.276202	0.0189603	-14.5674	0.0299792	0.0684511	4.52665e-48	6.54428e-46	1	Hyper	ENSDART00000011317.11	ntm
33	chr10	30097859	30097859	0.059831	0.336033	-0.276202	0.0185459	-14.8929	0.0265315	0.0760318	3.66568e-50	5.57983e-48	1	Hyper	ENSDART00000011317.11	ntm
34	chr10	30097861	30097861	0.059831	0.336033	-0.276202	0.0180049	-15.3404	0.0265315	0.0872471	4.10835e-53	6.68089e-51	1	Hyper	ENSDART00000011317.11	ntm
35	chr10	30097863	30097863	0.059831	0.336033	-0.276202	0.0185282	-14.9071	0.0254002	0.0764148	2.96253e-50	4.51922e-48	1	Hyper	ENSDART00000011317.11	ntm
36	chr10	30097886	30097886	0.0593318	0.336412	-0.27708	0.0169853	-16.3129	0.0276162	0.126219	7.9897e-60	1.49648e-57	1	Hyper	ENSDART00000011317.11	ntm
37	chr10	30097888	30097888	0.0593318	0.336412	-0.27708	0.0190611	-14.5364	0.0269764	0.0760988	7.12628e-48	1.0253e-45	1	Hyper	ENSDART00000011317.11	ntm
38	chr10	30097890	30097890	0.0593318	0.336412	-0.27708	0.0192662	-14.3816	0.0258003	0.0723442	6.7475e-47	9.47181e-45	1	Hyper	ENSDART00000011317.11	ntm
39	chr10	30097892	30097892	0.0593318	0.336412	-0.27708	0.0192585	-14.3874	0.0279397	0.0724157	6.20676e-47	8.72169e-45	1	Hyper	ENSDART00000011317.11	ntm
40	chr10	30097904	30097904	0.0593318	0.336412	-0.27708	0.0162566	-17.0442	0.0277601	0.151368	3.86074e-65	8.01192e-63	1	Hyper	ENSDART00000011317.11	ntm
41	chr10	30097999	30097999	0.0546951	0.324168	-0.269473	0.0202919	-13.2798	0.0273345	0.119039	3.03134e-40	3.5453e-38	1	Hyper	ENSDART00000011317.11	ntm
42	chr10	30232721	30232721	0.256422	0.784443	-0.528021	0.0428118	-12.3335	0.0357638	0.0240724	5.97589e-35	5.90304e-33	1	Hyper	ENSDART00000011317.11	ntm
43	chr10	30232723	30232723	0.256422	0.784443	-0.528021	0.0428502	-12.3225	0.0374369	0.025368	6.85565e-35	6.75861e-33	1	Hyper	ENSDART00000011317.11	ntm
44	chr10	30232747	30232747	0.236597	0.786561	-0.549963	0.0405908	-13.549	0.035686	0.0206883	8.03611e-42	9.83682e-40	1	Hyper	ENSDART00000011317.11	ntm
45	chr10	30232774	30232774	0.236597	0.786561	-0.549963	0.0388743	-14.1472	0.0368955	0.0200165	1.94273e-45	2.62657e-43	1	Hyper	ENSDART00000011317.11	ntm
46	chr10	30232804	30232804	0.220224	0.786861	-0.566637	0.0354421	-15.9877	0.036819	0.0387895	1.55758e-57	2.78303e-55	1	Hyper	ENSDART00000011317.11	ntm
47	chr10	30232817	30232817	0.220224	0.786861	-0.566637	0.0340216	-16.6552	0.036819	0.0332194	2.7751e-62	5.45465e-60	1	Hyper	ENSDART00000011317.11	ntm
48	chr10	30232922	30232922	0.206474	0.775372	-0.568898	0.0308508	-18.4403	0.0367574	0.0351314	6.24201e-76	1.58152e-73	1	Hyper	ENSDART00000011317.11	ntm
49	chr10	30232994	30232994	0.163049	0.771591	-0.608542	0.0323324	-18.8215	0.0365773	0.0295963	5.03822e-79	1.34516e-76	1	Hyper	ENSDART00000011317.11	ntm
50	chr10	30233051	30233051	0.0951343	0.772738	-0.677603	0.0308739	-21.9475	0.0363237	0.0315358	9.15417e-107	3.65141e-104	1	Hyper	ENSDART00000011317.11	ntm
51	chr10	30233077	30233077	0.0479566	0.755378	-0.707421	0.0300847	-23.5143	0.036184	0.0223179	2.90954e-122	1.4231e-119	1	Hyper	ENSDART00000011317.11	ntm
52	chr10	30233212	30233212	0.11002	0.781612	-0.671592	0.0281454	-23.8615	0.0363946	0.0235318	7.69281e-126	3.94386e-123	1	Hyper	ENSDART00000011317.11	ntm
53	chr10	30233258	30233258	0.111329	0.787878	-0.676549	0.0265156	-25.5151	0.0366771	0.0268952	1.33986e-143	8.49041e-141	1	Hyper	ENSDART00000011317.11	ntm
54	chr10	30233360	30233360	0.123599	0.801391	-0.677792	0.0280326	-24.1788	0.034779	0.0263031	3.72235e-129	1.99234e-126	1	Hyper	ENSDART00000011317.11	ntm
55	chr10	30233398	30233398	0.114477	0.791666	-0.677188	0.0256646	-26.3861	0.0347494	0.0396513	1.98084e-153	1.39692e-150	1	Hyper	ENSDART00000011317.11	ntm
56	chr10	30233402	30233402	0.114477	0.791666	-0.677188	0.0258423	-26.2046	0.0347494	0.0280298	2.35564e-151	1.62398e-148	1	Hyper	ENSDART00000011317.11	ntm
57	chr10	30233442	30233442	0.101602	0.79071	-0.689108	0.022669	-30.3986	0.0347084	0.0253004	5.72676e-203	6.20588e-200	1	Hyper	ENSDART00000011317.11	ntm
58	chr10	30233444	30233444	0.101602	0.79071	-0.689108	0.0225873	-30.5087	0.0347084	0.0321584	1.9981e-204	2.19182e-201	1	Hyper	ENSDART00000011317.11	ntm
59	chr10	30233459	30233459	0.0968891	0.775832	-0.678943	0.0207549	-32.7125	0.0346937	0.0786204	1.03855e-234	1.40071e-231	1	Hyper	ENSDART00000011317.11	ntm
60	chr10	30233464	30233464	0.0968882	0.776837	-0.679949	0.019893	-34.1803	0.0346937	0.160444	4.74614e-256	7.30558e-253	1	Hyper	ENSDART00000011317.11	ntm
61	chr10	30233481	30233481	0.0929484	0.773402	-0.680454	0.020268	-33.5728	0.0346815	0.0366097	4.18566e-247	6.11191e-244	1	Hyper	ENSDART00000011317.11	ntm
62	chr10	30233496	30233496	0.0929484	0.773402	-0.680454	0.0204346	-33.2991	0.0365737	0.0248662	3.97373e-243	5.65462e-240	1	Hyper	ENSDART00000011317.11	ntm
63	chr10	30233502	30233502	0.0929484	0.773402	-0.680454	0.0203944	-33.3647	0.0365737	0.028814	4.45218e-244	6.37664e-241	1	Hyper	ENSDART00000011317.11	ntm
64	chr10	30233513	30233513	0.0952939	0.773123	-0.677829	0.0207996	-32.5885	0.0346898	0.0491424	5.96245e-233	7.94303e-230	1	Hyper	ENSDART00000011317.11	ntm
65	chr10	30233616	30233616	0.0855366	0.777967	-0.69243	0.018638	-37.1515	0.0363042	0.0260357	4.15107e-302	8.1696e-299	1	Hyper	ENSDART00000011317.11	ntm
66	chr10	30233624	30233624	0.0855366	0.777967	-0.69243	0.0186579	-37.1119	0.0363042	0.0239155	1.80516e-301	3.53951e-298	1	Hyper	ENSDART00000011317.11	ntm
67	chr10	30233672	30233672	0.0728107	0.779849	-0.707038	0.0167165	-42.2958	0.0362592	0.0349307	0	0	1	Hyper	ENSDART00000011317.11	ntm
68	chr10	30233677	30233677	0.0728107	0.779849	-0.707038	0.0164597	-42.9557	0.0362592	0.0518297	0	0	1	Hyper	ENSDART00000011317.11	ntm
69	chr10	30233684	30233684	0.07131	0.773243	-0.701933	0.0161639	-43.4259	0.0362661	0.0349363	0	0	1	Hyper	ENSDART00000011317.11	ntm
70	chr10	30233692	30233692	0.07131	0.773243	-0.701933	0.0162782	-43.1211	0.0362661	0.025224	0	0	1	Hyper	ENSDART00000011317.11	ntm
71	chr10	30233701	30233701	0.0648258	0.770414	-0.705588	0.0164616	-42.8626	0.0362434	0.0312925	0	0	1	Hyper	ENSDART00000011317.11	ntm
72	chr10	30233705	30233705	0.0648258	0.770414	-0.705588	0.0165073	-42.744	0.0362434	0.0276307	0	0	1	Hyper	ENSDART00000011317.11	ntm
73	chr10	30233711	30233711	0.0612036	0.768615	-0.707411	0.0165601	-42.7178	0.0362309	0.0221784	0	0	1	Hyper	ENSDART00000011317.11	ntm
74	chr10	30233721	30233721	0.0616156	0.770256	-0.70864	0.0163831	-43.2543	0.0362309	0.0258444	0	0	1	Hyper	ENSDART00000011317.11	ntm
75	chr10	30233729	30233729	0.0616156	0.770256	-0.70864	0.0164084	-43.1877	0.0362309	0.0229643	0	0	1	Hyper	ENSDART00000011317.11	ntm
76	chr10	30233781	30233781	0.075677	0.765254	-0.689577	0.0167581	-41.1488	0.0362628	0.0457267	0	0	1	Hyper	ENSDART00000011317.11	ntm
77	chr10	30233783	30233783	0.075677	0.765254	-0.689577	0.0169142	-40.7691	0.0362628	0.0348547	0	0	1	Hyper	ENSDART00000011317.11	ntm
78	chr10	30233812	30233812	0.0789962	0.766772	-0.687776	0.0165307	-41.6059	0.0362736	0.0497376	0	0	1	Hyper	ENSDART00000011317.11	ntm
79	chr10	30233845	30233845	0.0876336	0.77155	-0.683917	0.0165776	-41.2555	0.036302	0.0230943	0	0	1	Hyper	ENSDART00000011317.11	ntm
80	chr10	30233875	30233875	0.0926055	0.774294	-0.681689	0.0170527	-39.9755	0.0363186	0.0225485	0	0	1	Hyper	ENSDART00000011317.11	ntm
81	chr10	30233888	30233888	0.0926055	0.774294	-0.681689	0.0169876	-40.1285	0.0363186	0.0306012	0	0	1	Hyper	ENSDART00000011317.11	ntm
82	chr10	30233898	30233898	0.0913392	0.77638	-0.685041	0.0164821	-41.5626	0.0363144	0.0471968	0	0	1	Hyper	ENSDART00000011317.11	ntm
83	chr10	30233905	30233905	0.0901442	0.778342	-0.688198	0.0162796	-42.2737	0.0363103	0.0411202	0	0	1	Hyper	ENSDART00000011317.11	ntm
84	chr10	30233915	30233915	0.0901442	0.778342	-0.688198	0.0161658	-42.5712	0.0363103	0.0524708	0	0	1	Hyper	ENSDART00000011317.11	ntm
85	chr10	30233922	30233922	0.0890147	0.780048	-0.691033	0.0156912	-44.0396	0.0363066	0.0670211	0	0	1	Hyper	ENSDART00000011317.11	ntm
86	chr10	30233928	30233928	0.0913403	0.776764	-0.685424	0.0167852	-40.835	0.0363144	0.0227531	0	0	1	Hyper	ENSDART00000011317.11	ntm
87	chr10	30233934	30233934	0.0913403	0.776764	-0.685424	0.0166381	-41.1961	0.0363144	0.0375833	0	0	1	Hyper	ENSDART00000011317.11	ntm
88	chr10	30233969	30233969	0.0969065	0.793635	-0.696728	0.018532	-37.5959	0.0363331	0.0351658	0	0	1	Hyper	ENSDART00000011317.11	ntm
89	chr10	30233984	30233984	0.0969086	0.799668	-0.70276	0.0186341	-37.7136	0.0363331	0.0243015	0	0	1	Hyper	ENSDART00000011317.11	ntm
90	chr10	30233992	30233992	0.0969086	0.799668	-0.70276	0.0186261	-37.7298	0.0363331	0.0303408	0	0	1	Hyper	ENSDART00000011317.11	ntm
91	chr10	30234010	30234010	0.0901509	0.805568	-0.715418	0.0168144	-42.5479	0.0363103	0.0487264	0	0	1	Hyper	ENSDART00000011317.11	ntm
92	chr10	30234019	30234019	0.0890212	0.806245	-0.717224	0.0167542	-42.8087	0.0363066	0.0356676	0	0	1	Hyper	ENSDART00000011317.11	ntm
93	chr10	30234025	30234025	0.0879517	0.805115	-0.717163	0.0162723	-44.0725	0.036303	0.0524094	0	0	1	Hyper	ENSDART00000011317.11	ntm
94	chr10	30234034	30234034	0.086939	0.806966	-0.720027	0.0163644	-43.9996	0.0362996	0.0244796	0	0	1	Hyper	ENSDART00000011317.11	ntm
95	chr10	30234072	30234072	0.0913499	0.806241	-0.714891	0.0154651	-46.2262	0.0363144	0.0899725	0	0	1	Hyper	ENSDART00000011317.11	ntm
96	chr10	30234081	30234081	0.0913499	0.806241	-0.714891	0.0159795	-44.7379	0.0363144	0.0436045	0	0	1	Hyper	ENSDART00000011317.11	ntm
97	chr10	30234085	30234085	0.0913499	0.806241	-0.714891	0.0156265	-45.7486	0.0363144	0.0743035	0	0	1	Hyper	ENSDART00000011317.11	ntm
98	chr10	30234123	30234123	0.109181	0.810053	-0.700872	0.0158129	-44.3228	0.0363745	0.0277917	0	0	1	Hyper	ENSDART00000011317.11	ntm
99	chr10	30234141	30234141	0.116	0.812696	-0.696695	0.0154127	-45.2027	0.0363986	0.0439935	0	0	1	Hyper	ENSDART00000011317.11	ntm
100	chr10	30234152	30234152	0.121418	0.811851	-0.690433	0.0155357	-44.4416	0.036418	0.0442983	0	0	1	Hyper	ENSDART00000011317.11	ntm
101	chr10	30234171	30234171	0.132478	0.805327	-0.672848	0.0156856	-42.896	0.036458	0.0343286	0	0	1	Hyper	ENSDART00000011317.11	ntm
102	chr10	30234196	30234196	0.141425	0.809518	-0.668093	0.0161791	-41.2936	0.0364914	0.0336573	0	0	1	Hyper	ENSDART00000011317.11	ntm
103	chr10	30234223	30234223	0.140802	0.808686	-0.667883	0.0165323	-40.3988	0.036489	0.026145	0	0	1	Hyper	ENSDART00000011317.11	ntm
104	chr10	30234234	30234234	0.140802	0.808686	-0.667883	0.016033	-41.6568	0.036489	0.0754931	0	0	1	Hyper	ENSDART00000011317.11	ntm
105	chr10	30234244	30234244	0.139457	0.809946	-0.670489	0.0164003	-40.8828	0.0364839	0.0783187	0	0	1	Hyper	ENSDART00000011317.11	ntm
106	chr10	30234247	30234247	0.139457	0.809946	-0.670489	0.0169835	-39.4788	0.0364839	0.0256547	0	0	1	Hyper	ENSDART00000011317.11	ntm
107	chr10	30234249	30234249	0.139457	0.809946	-0.670489	0.0168465	-39.8	0.0364839	0.0397447	0	0	1	Hyper	ENSDART00000011317.11	ntm
108	chr10	30234251	30234251	0.139457	0.809946	-0.670489	0.0162208	-41.335	0.0364839	0.0964316	0	0	1	Hyper	ENSDART00000011317.11	ntm
109	chr10	30234253	30234253	0.139457	0.809946	-0.670489	0.0164003	-40.8828	0.0364839	0.0783187	0	0	1	Hyper	ENSDART00000011317.11	ntm
110	chr10	30234265	30234265	0.138729	0.814949	-0.67622	0.0161855	-41.7794	0.0364811	0.116774	0	0	1	Hyper	ENSDART00000011317.11	ntm
111	chr10	30234274	30234274	0.140925	0.814539	-0.673614	0.0171205	-39.3456	0.0364898	0.0249645	0	0	1	Hyper	ENSDART00000011317.11	ntm
112	chr10	30234276	30234276	0.140222	0.813514	-0.673292	0.0170759	-39.4293	0.0364871	0.0484761	0	0	1	Hyper	ENSDART00000011317.11	ntm
113	chr10	30234278	30234278	0.140222	0.813514	-0.673292	0.0163663	-41.139	0.0364871	0.118162	0	0	1	Hyper	ENSDART00000011317.11	ntm
114	chr10	30234280	30234280	0.140222	0.813514	-0.673292	0.0172415	-39.0507	0.0364871	0.0341088	0	0	1	Hyper	ENSDART00000011317.11	ntm
115	chr10	30234303	30234303	0.139479	0.813729	-0.67425	0.0173493	-38.8633	0.0364843	0.0477036	0	0	1	Hyper	ENSDART00000011317.11	ntm
116	chr10	30234307	30234307	0.139479	0.813729	-0.67425	0.0176011	-38.3073	0.0364843	0.0250748	0	0	1	Hyper	ENSDART00000011317.11	ntm
117	chr10	30234322	30234322	0.139479	0.813729	-0.67425	0.0186443	-36.1639	0.0364843	0.0592151	2.25355e-286	4.09163e-283	1	Hyper	ENSDART00000011317.11	ntm
118	chr10	30234337	30234337	0.136964	0.812056	-0.675091	0.0195106	-34.6012	0.0364747	0.0409963	2.42088e-262	3.85893e-259	1	Hyper	ENSDART00000011317.11	ntm
119	chr10	30234339	30234339	0.136964	0.812056	-0.675091	0.0194565	-34.6975	0.0364747	0.0455724	8.59626e-264	1.38034e-260	1	Hyper	ENSDART00000011317.11	ntm
120	chr10	30234362	30234362	0.14084	0.811096	-0.670256	0.01951	-34.3545	0.0364904	0.0226423	1.207e-258	1.8867e-255	1	Hyper	ENSDART00000011317.11	ntm
121	chr10	30234364	30234364	0.14084	0.811096	-0.670256	0.0194591	-34.4443	0.0364904	0.0293517	5.48391e-260	8.63904e-257	1	Hyper	ENSDART00000011317.11	ntm
122	chr10	30234366	30234366	0.14084	0.811096	-0.670256	0.0193856	-34.575	0.0364904	0.0364629	6.00729e-262	9.55847e-259	1	Hyper	ENSDART00000011317.11	ntm
123	chr10	30234390	30234390	0.140047	0.812217	-0.67217	0.0197693	-34.0006	0.0364874	0.0246812	2.17941e-253	3.30108e-250	1	Hyper	ENSDART00000011317.11	ntm
124	chr10	30234402	30234402	0.142651	0.811086	-0.668434	0.020013	-33.4	0.0364972	0.0366104	1.37107e-244	1.97142e-241	1	Hyper	ENSDART00000011317.11	ntm
125	chr10	30234404	30234404	0.145408	0.809893	-0.664485	0.0204993	-32.415	0.0365077	0.0257027	1.68479e-230	2.20626e-227	1	Hyper	ENSDART00000011317.11	ntm
126	chr10	30234407	30234407	0.148675	0.802617	-0.653942	0.0202531	-32.2885	0.0365205	0.0235098	1.01514e-228	1.31416e-225	1	Hyper	ENSDART00000011317.11	ntm
127	chr10	30234409	30234409	0.148675	0.802617	-0.653942	0.0197428	-33.123	0.0365205	0.0682721	1.38458e-240	1.93781e-237	1	Hyper	ENSDART00000011317.11	ntm
128	chr10	30234425	30234425	0.151577	0.801427	-0.64985	0.0206688	-31.4412	0.0365317	0.0253401	5.53968e-217	6.64069e-214	1	Hyper	ENSDART00000011317.11	ntm
129	chr10	30234521	30234521	0.187974	0.788643	-0.600669	0.0256788	-23.3917	0.0349823	0.0351888	5.19733e-121	2.50137e-118	1	Hyper	ENSDART00000011317.11	ntm
130	chr10	30234593	30234593	0.233532	0.768187	-0.534655	0.0321995	-16.6045	0.0351608	0.0274583	6.4709e-62	1.26254e-59	1	Hyper	ENSDART00000011317.11	ntm
131	chr10	30234656	30234656	0.245994	0.727597	-0.481603	0.0458658	-10.5003	0.0355934	0.0225052	8.61471e-26	5.9637e-24	1	Hyper	ENSDART00000011317.11	ntm
132	chr10	30235048	30235048	0.24359	0.841352	-0.597762	0.0414867	-14.4085	0.0351395	0.0369219	4.57316e-47	6.44757e-45	1	Hyper	ENSDART00000011317.11	ntm
133	chr10	30235053	30235053	0.24359	0.841352	-0.597762	0.041713	-14.3304	0.0372848	0.0236852	1.41384e-46	1.96884e-44	1	Hyper	ENSDART00000011317.11	ntm
134	chr10	30235067	30235067	0.24359	0.841352	-0.597762	0.0416547	-14.3504	0.0366968	0.029887	1.05928e-46	1.47986e-44	1	Hyper	ENSDART00000011317.11	ntm
135	chr10	30235078	30235078	0.24359	0.841352	-0.597762	0.0416642	-14.3471	0.0391571	0.0343648	1.11013e-46	1.5501e-44	1	Hyper	ENSDART00000011317.11	ntm
136	chr10	30235083	30235083	0.24359	0.841352	-0.597762	0.0417687	-14.3112	0.0372848	0.0223975	1.86172e-46	2.58425e-44	1	Hyper	ENSDART00000011317.11	ntm
137	chr10	30235099	30235099	0.24359	0.841352	-0.597762	0.0414188	-14.4321	0.0351395	0.0361859	3.24861e-47	4.5988e-45	1	Hyper	ENSDART00000011317.11	ntm
138	chr10	33322058	33322058	0.0627282	0.567453	-0.504724	0.045947	-10.9849	0.307343	0.373608	4.51665e-28	3.44652e-26	1	Hyper	ENSDART00000164191.2	c2cd2
139	chr10	41423274	41423274	0.275972	0.57048	-0.294508	0.0226051	-13.0284	0.128234	0.0677195	8.43226e-39	9.43935e-37	1	Hyper	ENSDART00000122682.3	cabp1b
140	chr10	41423276	41423276	0.275972	0.57048	-0.294508	0.0219931	-13.3909	0.100417	0.130989	6.8324e-41	8.13966e-39	1	Hyper	ENSDART00000122682.3	cabp1b
141	chr10	41423286	41423286	0.276651	0.571481	-0.294831	0.0213318	-13.8212	0.157609	0.0927822	1.89884e-43	2.43366e-41	1	Hyper	ENSDART00000122682.3	cabp1b
142	chr10	41423292	41423292	0.276651	0.571481	-0.294831	0.0230669	-12.7815	0.116087	0.0488022	2.07976e-37	2.22833e-35	1	Hyper	ENSDART00000122682.3	cabp1b
143	chr10	41423329	41423329	0.278657	0.570921	-0.292264	0.0224555	-13.0152	0.0876266	0.0784302	1.00233e-38	1.11938e-36	1	Hyper	ENSDART00000122682.3	cabp1b
144	chr10	41423336	41423336	0.278657	0.570921	-0.292264	0.0231682	-12.6149	0.0712754	0.0628113	1.74774e-36	1.81743e-34	1	Hyper	ENSDART00000122682.3	cabp1b
145	chr10	41423352	41423352	0.278657	0.570921	-0.292264	0.0205645	-14.2121	0.139771	0.134437	7.70883e-46	1.05353e-43	1	Hyper	ENSDART00000122682.3	cabp1b
146	chr10	41423388	41423388	0.28105	0.574405	-0.293355	0.021286	-13.7816	0.177408	0.0560151	3.29073e-43	4.19001e-41	1	Hyper	ENSDART00000122682.3	cabp1b
147	chr10	41423421	41423421	0.287132	0.581837	-0.294705	0.0201973	-14.5913	0.254421	0.0881485	3.19051e-48	4.63005e-46	1	Hyper	ENSDART00000122682.3	cabp1b
148	chr10	41423423	41423423	0.287132	0.581837	-0.294705	0.0206659	-14.2604	0.211223	0.0865172	3.86095e-46	5.31803e-44	1	Hyper	ENSDART00000122682.3	cabp1b
149	chr10	41423432	41423432	0.289839	0.586034	-0.296195	0.0207761	-14.2565	0.200283	0.0903746	4.08332e-46	5.6213e-44	1	Hyper	ENSDART00000122682.3	cabp1b
150	chr10	41423442	41423442	0.292663	0.589704	-0.297041	0.0215223	-13.8015	0.166586	0.0968207	2.49507e-43	3.18807e-41	1	Hyper	ENSDART00000122682.3	cabp1b
151	chr10	41423455	41423455	0.291454	0.586721	-0.295267	0.0218941	-13.4861	0.146285	0.0760969	1.88748e-41	2.28574e-39	1	Hyper	ENSDART00000122682.3	cabp1b
152	chr10	41423457	41423457	0.291454	0.586721	-0.295267	0.0213058	-13.8585	0.16839	0.0890052	1.13022e-43	1.45734e-41	1	Hyper	ENSDART00000122682.3	cabp1b
153	chr10	41423460	41423460	0.291454	0.586721	-0.295267	0.0215941	-13.6735	0.149361	0.088642	1.46198e-42	1.82884e-40	1	Hyper	ENSDART00000122682.3	cabp1b
154	chr10	41423463	41423463	0.291454	0.586721	-0.295267	0.0214039	-13.795	0.176106	0.0792865	2.73136e-43	3.48599e-41	1	Hyper	ENSDART00000122682.3	cabp1b
155	chr10	41423465	41423465	0.291454	0.586721	-0.295267	0.0226717	-13.0236	0.125964	0.0582421	8.98811e-39	1.00532e-36	1	Hyper	ENSDART00000122682.3	cabp1b
156	chr10	41423476	41423476	0.291237	0.586596	-0.295359	0.0216652	-13.6329	0.168336	0.0644596	2.55217e-42	3.17046e-40	1	Hyper	ENSDART00000122682.3	cabp1b
157	chr10	41423481	41423481	0.291237	0.586596	-0.295359	0.0213259	-13.8498	0.160134	0.0840129	1.27523e-43	1.64174e-41	1	Hyper	ENSDART00000122682.3	cabp1b
158	chr10	41423487	41423487	0.291237	0.586596	-0.295359	0.0221184	-13.3535	0.140063	0.0621381	1.12949e-40	1.33753e-38	1	Hyper	ENSDART00000122682.3	cabp1b
159	chr10	41423493	41423493	0.293913	0.590705	-0.296792	0.0216177	-13.7291	0.125106	0.125114	6.79689e-43	8.57922e-41	1	Hyper	ENSDART00000122682.3	cabp1b
160	chr10	41423496	41423496	0.293913	0.590705	-0.296792	0.0225389	-13.168	0.140316	0.0626192	1.34124e-39	1.53838e-37	1	Hyper	ENSDART00000122682.3	cabp1b
161	chr10	41423501	41423501	0.293913	0.590705	-0.296792	0.0219078	-13.5473	0.134009	0.0955555	8.22106e-42	1.006e-39	1	Hyper	ENSDART00000122682.3	cabp1b
162	chr10	41423505	41423505	0.293913	0.590705	-0.296792	0.0221426	-13.4037	0.138743	0.079767	5.75341e-41	6.87011e-39	1	Hyper	ENSDART00000122682.3	cabp1b
163	chr10	41423509	41423509	0.293913	0.590705	-0.296792	0.0211452	-14.0359	0.200619	0.0863444	9.39891e-45	1.24807e-42	1	Hyper	ENSDART00000122682.3	cabp1b
164	chr10	41423512	41423512	0.293913	0.590705	-0.296792	0.0216515	-13.7077	0.156311	0.0903154	9.13174e-43	1.14864e-40	1	Hyper	ENSDART00000122682.3	cabp1b
165	chr10	41423523	41423523	0.293913	0.590705	-0.296792	0.0235127	-12.6226	0.108466	0.0462522	1.58416e-36	1.64944e-34	1	Hyper	ENSDART00000122682.3	cabp1b
166	chr10	41423532	41423532	0.297847	0.59217	-0.294323	0.0229703	-12.8132	0.16525	0.0546761	1.3836e-37	1.491e-35	1	Hyper	ENSDART00000122682.3	cabp1b
167	chr10	41423543	41423543	0.301295	0.596113	-0.294818	0.0234204	-12.5881	0.166065	0.0624809	2.45637e-36	2.54181e-34	1	Hyper	ENSDART00000122682.3	cabp1b
168	chr10	42073324	42073324	0.234648	0.530217	-0.295569	0.0212514	-13.9082	0.172919	0.0698308	5.6474e-44	7.34489e-42	1	Hyper	ENSDART00000063071.6	dgcr2
169	chr10	42073337	42073337	0.236024	0.532908	-0.296884	0.021271	-13.9573	0.152223	0.0629812	2.84189e-44	3.72602e-42	1	Hyper	ENSDART00000063071.6	dgcr2
170	chr10	42073348	42073348	0.236024	0.532908	-0.296884	0.0212043	-14.0011	0.161344	0.0607083	1.53485e-44	2.02682e-42	1	Hyper	ENSDART00000063071.6	dgcr2
171	chr10	42073381	42073381	0.240447	0.537816	-0.297369	0.0208317	-14.2748	0.167236	0.0608813	3.14112e-46	4.33621e-44	1	Hyper	ENSDART00000063071.6	dgcr2
172	chr10	42073388	42073388	0.240024	0.538172	-0.298148	0.0217687	-13.6962	0.0860024	0.074878	1.06985e-42	1.34321e-40	1	Hyper	ENSDART00000063071.6	dgcr2
173	chr10	42073394	42073394	0.239006	0.537015	-0.298008	0.02262	-13.1745	0.077252	0.065534	1.22975e-39	1.41223e-37	1	Hyper	ENSDART00000063071.6	dgcr2
174	chr10	42073412	42073412	0.237861	0.533761	-0.2959	0.0217284	-13.6181	0.115963	0.0626634	3.12446e-42	3.87148e-40	1	Hyper	ENSDART00000063071.6	dgcr2
175	chr10	42073418	42073418	0.237861	0.533761	-0.2959	0.0219888	-13.4569	0.0808871	0.083431	2.80557e-41	3.38108e-39	1	Hyper	ENSDART00000063071.6	dgcr2
176	chr10	42073421	42073421	0.237861	0.533761	-0.2959	0.0210429	-14.0618	0.116005	0.090169	6.52204e-45	8.69863e-43	1	Hyper	ENSDART00000063071.6	dgcr2
177	chr10	42073439	42073439	0.237861	0.533761	-0.2959	0.0200799	-14.7361	0.18865	0.0806128	3.77827e-49	5.61283e-47	1	Hyper	ENSDART00000063071.6	dgcr2
178	chr10	42073474	42073474	0.231126	0.527388	-0.296262	0.023127	-12.8102	0.10547	0.0754454	1.43743e-37	1.5482e-35	1	Hyper	ENSDART00000063071.6	dgcr2
179	chr10	42073477	42073477	0.231126	0.527388	-0.296262	0.0221298	-13.3875	0.196289	0.0553567	7.1576e-41	8.52285e-39	1	Hyper	ENSDART00000063071.6	dgcr2
180	chr10	42073486	42073486	0.22919	0.527725	-0.298535	0.0222939	-13.3909	0.142676	0.0671984	6.83687e-41	8.14494e-39	1	Hyper	ENSDART00000063071.6	dgcr2
181	chr10	42073571	42073571	0.23435	0.526959	-0.292608	0.021529	-13.5913	0.172334	0.0464893	4.5084e-42	5.56068e-40	1	Hyper	ENSDART00000063071.6	dgcr2
182	chr10	42073574	42073574	0.23435	0.526959	-0.292608	0.0222865	-13.1294	0.0999493	0.0627292	2.23364e-39	2.54474e-37	1	Hyper	ENSDART00000063071.6	dgcr2
183	chr10	42073615	42073615	0.239749	0.534304	-0.294555	0.0212203	-13.8808	0.189935	0.0662389	8.2762e-44	1.07137e-41	1	Hyper	ENSDART00000063071.6	dgcr2
184	chr10	42073621	42073621	0.239749	0.534304	-0.294555	0.0208	-14.1613	0.205559	0.0735282	1.59026e-45	2.15508e-43	1	Hyper	ENSDART00000063071.6	dgcr2
185	chr10	42073632	42073632	0.241785	0.5362	-0.294415	0.0216954	-13.5704	0.155937	0.0769981	6.00309e-42	7.37713e-40	1	Hyper	ENSDART00000063071.6	dgcr2
186	chr10	42073732	42073732	0.249765	0.551114	-0.301349	0.0236984	-12.716	0.164621	0.0751441	4.81902e-37	5.10274e-35	1	Hyper	ENSDART00000063071.6	dgcr2
187	chr10	42073777	42073777	0.253393	0.557119	-0.303726	0.0229069	-13.2592	0.130986	0.0748474	3.99375e-40	4.65369e-38	1	Hyper	ENSDART00000063071.6	dgcr2
188	chr10	42073785	42073785	0.253393	0.557119	-0.303726	0.0229914	-13.2104	0.130986	0.0719485	7.63946e-40	8.82797e-38	1	Hyper	ENSDART00000063071.6	dgcr2
189	chr10	42073849	42073849	0.261855	0.558518	-0.296663	0.0233078	-12.7281	0.164578	0.0620424	4.12917e-37	4.38125e-35	1	Hyper	ENSDART00000063071.6	dgcr2
190	chr10	42073912	42073912	0.258589	0.558592	-0.300003	0.0238874	-12.559	0.184583	0.0801183	3.54565e-36	3.65007e-34	1	Hyper	ENSDART00000063071.6	dgcr2
191	chr11	5970022	5970022	0.369798	0.750284	-0.380486	0.0333214	-11.4187	0.365076	0.156248	3.37322e-30	2.80623e-28	1	Hyper	ENSDART00000108628.4	ano8b
192	chr11	5970158	5970158	0.313427	0.754994	-0.441567	0.036455	-12.1127	0.121847	0.107528	9.0519e-34	8.58604e-32	1	Hyper	ENSDART00000108628.4	ano8b
193	chr11	5970350	5970350	0.0616037	0.739568	-0.677964	0.0376168	-18.0229	0.0625792	0.192735	1.28773e-72	3.07688e-70	1	Hyper	ENSDART00000108628.4	ano8b
194	chr11	5970497	5970497	0.0386685	0.726044	-0.687376	0.0298893	-22.9974	0.0379903	0.189503	4.95034e-117	2.26298e-114	1	Hyper	ENSDART00000108628.4	ano8b
195	chr11	5970508	5970508	0.0372216	0.724353	-0.687131	0.0283892	-24.2039	0.0518453	0.207625	2.02252e-129	1.08595e-126	1	Hyper	ENSDART00000108628.4	ano8b
196	chr11	5970526	5970526	0.0372216	0.724353	-0.687131	0.0257269	-26.7086	0.0518453	0.295153	3.73769e-157	2.73485e-154	1	Hyper	ENSDART00000108628.4	ano8b
197	chr11	5970531	5970531	0.0360263	0.72182	-0.685794	0.0252578	-27.1517	0.0506855	0.302255	2.41608e-162	1.8577e-159	1	Hyper	ENSDART00000108628.4	ano8b
198	chr11	5970549	5970549	0.034997	0.719937	-0.68494	0.0265572	-25.7911	0.0496998	0.234397	1.11633e-146	7.32216e-144	1	Hyper	ENSDART00000108628.4	ano8b
199	chr11	5970560	5970560	0.034997	0.719937	-0.68494	0.0286027	-23.9467	0.0388726	0.179433	1.00071e-126	5.19205e-124	1	Hyper	ENSDART00000108628.4	ano8b
200	chr11	5970576	5970576	0.0341724	0.708711	-0.674538	0.0235231	-28.6756	0.0481152	0.311988	7.69142e-181	6.95113e-178	1	Hyper	ENSDART00000108628.4	ano8b
201	chr11	5970586	5970586	0.0341724	0.708711	-0.674538	0.0232932	-28.9585	0.0339168	0.324395	2.19142e-184	2.04225e-181	1	Hyper	ENSDART00000108628.4	ano8b
202	chr11	5970608	5970608	0.0355337	0.710085	-0.674552	0.0243144	-27.7429	0.0328896	0.302717	2.1249e-169	1.74098e-166	1	Hyper	ENSDART00000108628.4	ano8b
203	chr11	5970612	5970612	0.0355337	0.710085	-0.674552	0.0250343	-26.9451	0.048852	0.271285	6.50303e-160	4.88672e-157	1	Hyper	ENSDART00000108628.4	ano8b
204	chr11	5970627	5970627	0.0355337	0.710085	-0.674552	0.0339484	-19.8699	0.0287901	0.0828708	7.41044e-88	2.27251e-85	1	Hyper	ENSDART00000108628.4	ano8b
205	chr11	5970636	5970636	0.0355337	0.710085	-0.674552	0.0297474	-22.676	0.048852	0.143886	7.73351e-114	3.39216e-111	1	Hyper	ENSDART00000108628.4	ano8b
206	chr11	5970663	5970663	0.0355337	0.710085	-0.674552	0.0279094	-24.1694	0.048852	0.182814	4.67341e-129	2.49784e-126	1	Hyper	ENSDART00000108628.4	ano8b
207	chr11	5970695	5970695	0.0508845	0.732251	-0.681366	0.029661	-22.9718	0.309846	0.0723942	8.92832e-117	4.06693e-114	1	Hyper	ENSDART00000108628.4	ano8b
208	chr11	5970748	5970748	0.0509096	0.733685	-0.682775	0.0242769	-28.1245	0.0854834	0.192227	4.92154e-174	4.20131e-171	1	Hyper	ENSDART00000108628.4	ano8b
209	chr11	5970778	5970778	0.0567953	0.734659	-0.677864	0.0231012	-29.3432	0.0977038	0.24665	2.91963e-189	2.83111e-186	1	Hyper	ENSDART00000108628.4	ano8b
210	chr11	5970794	5970794	0.0604267	0.734563	-0.674136	0.0245418	-27.4689	0.105931	0.196779	4.13584e-166	3.29212e-163	1	Hyper	ENSDART00000108628.4	ano8b
211	chr11	5970812	5970812	0.159833	0.744743	-0.58491	0.0227788	-25.6778	0.232835	0.180742	2.06994e-145	1.33834e-142	1	Hyper	ENSDART00000108628.4	ano8b
212	chr11	5970818	5970818	0.159833	0.744743	-0.58491	0.0234219	-24.9728	0.232835	0.159463	1.20866e-137	7.15697e-135	1	Hyper	ENSDART00000108628.4	ano8b
213	chr11	5987593	5987593	0.00511019	0.523819	-0.518709	0.0472004	-10.9895	0.0381518	0.281307	4.29303e-28	3.27889e-26	1	Hyper	ENSDART00000108628.4	ano8b
214	chr11	5987629	5987629	0.00511019	0.523819	-0.518709	0.0435406	-11.9132	0.0381518	0.345263	1.00983e-32	9.22852e-31	1	Hyper	ENSDART00000108628.4	ano8b
215	chr11	5987651	5987651	0.00511436	0.500102	-0.494988	0.0469987	-10.5319	0.0381518	0.218312	6.15493e-26	4.28725e-24	1	Hyper	ENSDART00000108628.4	ano8b
216	chr11	5988073	5988073	0.272837	0.629356	-0.356519	0.0286407	-12.448	0.443271	0.271449	1.43407e-35	1.4468e-33	1	Hyper	ENSDART00000108628.4	ano8b
217	chr11	5993780	5993780	0.154749	0.671188	-0.516439	0.0307013	-16.8214	0.577377	0.279275	1.70149e-63	3.42162e-61	1	Hyper	ENSDART00000108628.4	ano8b
218	chr11	5993802	5993802	0.154749	0.671188	-0.516439	0.0305911	-16.882	0.577377	0.283802	6.10523e-64	1.2387e-61	1	Hyper	ENSDART00000108628.4	ano8b
219	chr11	5993816	5993816	0.154749	0.671188	-0.516439	0.0307943	-16.7706	0.577377	0.275768	4.00644e-63	8.00131e-61	1	Hyper	ENSDART00000108628.4	ano8b
220	chr11	5993851	5993851	0.136125	0.666189	-0.530064	0.0291596	-18.178	0.488498	0.320656	7.71035e-74	1.8838e-71	1	Hyper	ENSDART00000108628.4	ano8b
221	chr11	5993856	5993856	0.136125	0.666189	-0.530064	0.0301276	-17.5939	0.488498	0.279285	2.74144e-69	6.15527e-67	1	Hyper	ENSDART00000108628.4	ano8b
222	chr11	5993867	5993867	0.133077	0.663117	-0.530041	0.0309742	-17.1123	0.451301	0.256125	1.2015e-65	2.51689e-63	1	Hyper	ENSDART00000108628.4	ano8b
223	chr11	5993963	5993963	0.0127762	0.558223	-0.545446	0.0395525	-13.7904	0.0383223	0.448684	2.90985e-43	3.71088e-41	1	Hyper	ENSDART00000108628.4	ano8b
224	chr11	5993999	5993999	0.0127762	0.558223	-0.545446	0.0489798	-11.1361	0.0383223	0.224257	8.36589e-29	6.58064e-27	1	Hyper	ENSDART00000108628.4	ano8b
225	chr11	5994012	5994012	0.0516319	0.60315	-0.551518	0.0402882	-13.6893	0.0951448	0.299475	1.17623e-42	1.47508e-40	1	Hyper	ENSDART00000108628.4	ano8b
226	chr11	5994014	5994014	0.0516319	0.60315	-0.551518	0.0388153	-14.2088	0.0951448	0.343848	8.08372e-46	1.10423e-43	1	Hyper	ENSDART00000108628.4	ano8b
227	chr11	5994069	5994069	0.101015	0.656352	-0.555337	0.0349556	-15.8869	0.246511	0.308423	7.80437e-57	1.37394e-54	1	Hyper	ENSDART00000108628.4	ano8b
228	chr11	5994077	5994077	0.101015	0.656352	-0.555337	0.0337392	-16.4597	0.246511	0.351548	7.14645e-61	1.36656e-58	1	Hyper	ENSDART00000108628.4	ano8b
229	chr11	5994096	5994096	0.101015	0.656352	-0.555337	0.0314038	-17.6837	0.246511	0.464195	5.59681e-70	1.27331e-67	1	Hyper	ENSDART00000108628.4	ano8b
230	chr11	5994114	5994114	0.218385	0.67409	-0.455704	0.024923	-18.2845	0.462638	0.339782	1.0993e-74	2.72503e-72	1	Hyper	ENSDART00000108628.4	ano8b
231	chr11	6298189	6298189	0.508947	0.836856	-0.32791	0.0193613	-16.9363	0.989475	0.299348	2.42814e-64	4.96445e-62	1	Hyper	ENSDART00000139882.3	ranbp3a
232	chr11	6298213	6298213	0.399918	0.822989	-0.423071	0.0163777	-25.8321	0.989475	0.262029	3.86341e-147	2.54748e-144	1	Hyper	ENSDART00000139882.3	ranbp3a
233	chr11	6298232	6298232	0.380018	0.823545	-0.443527	0.0251146	-17.6601	0.252366	0.0346564	8.50782e-70	1.92882e-67	1	Hyper	ENSDART00000139882.3	ranbp3a
234	chr11	6298249	6298249	0.340372	0.82781	-0.487437	0.0167022	-29.184	0.989475	0.286958	3.09404e-187	2.95281e-184	1	Hyper	ENSDART00000139882.3	ranbp3a
235	chr11	6298251	6298251	0.340372	0.82781	-0.487437	0.0210534	-23.1524	0.495632	0.137374	1.37369e-118	6.40401e-116	1	Hyper	ENSDART00000139882.3	ranbp3a
236	chr11	6298348	6298348	0.142003	0.82171	-0.679707	0.0193349	-35.1545	0.0978445	0.0323301	9.92924e-271	1.65179e-267	1	Hyper	ENSDART00000139882.3	ranbp3a
237	chr11	6298369	6298369	0.114943	0.817719	-0.702776	0.0180138	-39.0133	0.0991753	0.0595458	0	0	1	Hyper	ENSDART00000139882.3	ranbp3a
238	chr11	6298375	6298375	0.108721	0.818355	-0.709633	0.016834	-42.1548	0.063222	0.0786933	0	0	1	Hyper	ENSDART00000139882.3	ranbp3a
239	chr11	6298390	6298390	0.0728377	0.816498	-0.74366	0.0166505	-44.663	0.0482595	0.0401199	0	0	1	Hyper	ENSDART00000139882.3	ranbp3a
240	chr11	6298396	6298396	0.0728377	0.816498	-0.74366	0.0166893	-44.5592	0.0482595	0.0387885	0	0	1	Hyper	ENSDART00000139882.3	ranbp3a
241	chr11	6298440	6298440	0.0688702	0.826032	-0.757162	0.0143023	-52.9398	0.0478753	0.0231424	0	0	1	Hyper	ENSDART00000139882.3	ranbp3a
242	chr11	6298442	6298442	0.0688702	0.826032	-0.757162	0.0139759	-54.1763	0.0610331	0.0369284	0	0	1	Hyper	ENSDART00000139882.3	ranbp3a
243	chr11	6298445	6298445	0.0688702	0.826032	-0.757162	0.013965	-54.2186	0.0610331	0.0373634	0	0	1	Hyper	ENSDART00000139882.3	ranbp3a
244	chr11	6298459	6298459	0.0655528	0.828243	-0.76269	0.0125159	-60.9378	0.0585234	0.0682079	0	0	1	Hyper	ENSDART00000139882.3	ranbp3a
245	chr11	6298476	6298476	0.0656494	0.831038	-0.765388	0.0114299	-66.9634	0.0622613	0.114821	0	0	1	Hyper	ENSDART00000139882.3	ranbp3a
246	chr11	6298519	6298519	0.0333653	0.828104	-0.794738	0.0117629	-67.563	0.0352163	0.0341993	0	0	1	Hyper	ENSDART00000139882.3	ranbp3a
247	chr11	6298540	6298540	0.0338395	0.827441	-0.793602	0.0100521	-78.9492	0.031648	0.0708357	0	0	1	Hyper	ENSDART00000139882.3	ranbp3a
248	chr11	6298553	6298553	0.0338395	0.827441	-0.793602	0.00987426	-80.3708	0.0352593	0.0796484	0	0	1	Hyper	ENSDART00000139882.3	ranbp3a
249	chr11	6298563	6298563	0.0345273	0.826451	-0.791924	0.0106648	-74.2558	0.0316837	0.038656	0	0	1	Hyper	ENSDART00000139882.3	ranbp3a
250	chr11	6298574	6298574	0.0345273	0.826451	-0.791924	0.0107876	-73.4108	0.0392726	0.0341541	0	0	1	Hyper	ENSDART00000139882.3	ranbp3a
251	chr11	6298621	6298621	0.0371918	0.827354	-0.790163	0.0109305	-72.2897	0.0397432	0.0211442	0	0	1	Hyper	ENSDART00000139882.3	ranbp3a
252	chr11	6298639	6298639	0.0373621	0.826891	-0.789529	0.0102258	-77.2095	0.0319544	0.0545438	0	0	1	Hyper	ENSDART00000139882.3	ranbp3a
253	chr11	6298650	6298650	0.0378009	0.825714	-0.787913	0.0109796	-71.7613	0.0291069	0.0403685	0	0	1	Hyper	ENSDART00000139882.3	ranbp3a
254	chr11	6298670	6298670	0.0365587	0.820771	-0.784213	0.011148	-70.3453	0.0396687	0.0264507	0	0	1	Hyper	ENSDART00000139882.3	ranbp3a
255	chr11	6298678	6298678	0.0365587	0.820771	-0.784213	0.0111524	-70.3181	0.0290555	0.0257021	0	0	1	Hyper	ENSDART00000139882.3	ranbp3a
256	chr11	6298681	6298681	0.0363858	0.818729	-0.782344	0.0108674	-71.9898	0.0313339	0.029202	0	0	1	Hyper	ENSDART00000139882.3	ranbp3a
257	chr11	6298698	6298698	0.0393664	0.827213	-0.787846	0.0105129	-74.9412	0.0320792	0.0518545	0	0	1	Hyper	ENSDART00000139882.3	ranbp3a
258	chr11	6298705	6298705	0.0393664	0.827213	-0.787846	0.0107925	-72.9992	0.0399956	0.0412828	0	0	1	Hyper	ENSDART00000139882.3	ranbp3a
259	chr11	6298743	6298743	0.0417195	0.825824	-0.784104	0.0112455	-69.7262	0.0316531	0.024501	0	0	1	Hyper	ENSDART00000139882.3	ranbp3a
260	chr11	6298770	6298770	0.0421129	0.825472	-0.783359	0.0114958	-68.1433	0.0322562	0.0210939	0	0	1	Hyper	ENSDART00000139882.3	ranbp3a
261	chr11	6298785	6298785	0.0421129	0.825472	-0.783359	0.0112336	-69.7333	0.0353339	0.0315189	0	0	1	Hyper	ENSDART00000139882.3	ranbp3a
262	chr11	6298789	6298789	0.0421129	0.825472	-0.783359	0.0112706	-69.5046	0.0353339	0.0314469	0	0	1	Hyper	ENSDART00000139882.3	ranbp3a
263	chr11	6298807	6298807	0.042103	0.825346	-0.783243	0.0112586	-69.5685	0.0322553	0.0387852	0	0	1	Hyper	ENSDART00000139882.3	ranbp3a
264	chr11	6298846	6298846	0.0430795	0.82284	-0.779761	0.0119451	-65.2787	0.0293623	0.0340307	0	0	1	Hyper	ENSDART00000139882.3	ranbp3a
265	chr11	6298857	6298857	0.0430795	0.82284	-0.779761	0.0120614	-64.6495	0.0317296	0.0297805	0	0	1	Hyper	ENSDART00000139882.3	ranbp3a
266	chr11	6298910	6298910	0.0412863	0.811831	-0.770545	0.012594	-61.1834	0.0400174	0.0447089	0	0	1	Hyper	ENSDART00000139882.3	ranbp3a
267	chr11	6298915	6298915	0.0412863	0.811831	-0.770545	0.0119876	-64.2787	0.0358514	0.0678742	0	0	1	Hyper	ENSDART00000139882.3	ranbp3a
268	chr11	6298930	6298930	0.0412036	0.806837	-0.765633	0.0142105	-53.878	0.0358497	0.0278073	0	0	1	Hyper	ENSDART00000139882.3	ranbp3a
269	chr11	6298935	6298935	0.0405973	0.804623	-0.764026	0.0145693	-52.4409	0.0320389	0.0330491	0	0	1	Hyper	ENSDART00000139882.3	ranbp3a
270	chr11	6298940	6298940	0.0405973	0.804623	-0.764026	0.0134781	-56.6864	0.0320389	0.0655184	0	0	1	Hyper	ENSDART00000139882.3	ranbp3a
271	chr11	6298962	6298962	0.0419468	0.797907	-0.75596	0.0151744	-49.8181	0.0321152	0.0434482	0	0	1	Hyper	ENSDART00000139882.3	ranbp3a
272	chr11	6299157	6299157	0.0913177	0.789236	-0.697918	0.0213729	-32.6544	0.0616369	0.108336	6.94472e-234	9.31259e-231	1	Hyper	ENSDART00000139882.3	ranbp3a
273	chr11	6299394	6299394	0.484612	0.869358	-0.384746	0.0283846	-13.5548	0.035405	0.0188184	7.42523e-42	9.09865e-40	1	Hyper	ENSDART00000139882.3	ranbp3a
274	chr11	6299613	6299613	0.547583	0.881338	-0.333754	0.0257528	-12.9599	0.0366252	0.0190708	2.06396e-38	2.28238e-36	1	Hyper	ENSDART00000139882.3	ranbp3a
275	chr11	6299637	6299637	0.547137	0.880362	-0.333225	0.0255399	-13.0472	0.0366241	0.0199396	6.58915e-39	7.40157e-37	1	Hyper	ENSDART00000139882.3	ranbp3a
276	chr11	6299731	6299731	0.534699	0.865029	-0.33033	0.0256486	-12.8791	0.0365939	0.0314581	5.90186e-38	6.43478e-36	1	Hyper	ENSDART00000139882.3	ranbp3a
277	chr11	6299766	6299766	0.509027	0.869247	-0.360221	0.0296539	-12.1475	0.0365298	0.0208975	5.91498e-34	5.64739e-32	1	Hyper	ENSDART00000139882.3	ranbp3a
278	chr11	6306104	6306104	0.321063	0.832201	-0.511138	0.0140554	-36.3659	0.989475	0.326909	1.47228e-289	2.71982e-286	1	Hyper	ENSDART00000139882.3	ranbp3a
279	chr11	6306265	6306265	0.00737694	0.561632	-0.554255	0.0482073	-11.4973	0.03832	0.384459	1.36083e-30	1.14957e-28	1	Hyper	ENSDART00000139882.3	ranbp3a
280	chr11	6306270	6306270	0.00737694	0.561632	-0.554255	0.0482073	-11.4973	0.03832	0.384459	1.36083e-30	1.14957e-28	1	Hyper	ENSDART00000139882.3	ranbp3a
281	chr11	6306296	6306296	0.00737694	0.561632	-0.554255	0.0515223	-10.7576	0.03832	0.316138	5.45958e-27	3.97883e-25	1	Hyper	ENSDART00000139882.3	ranbp3a
282	chr11	6306307	6306307	0.00737694	0.561632	-0.554255	0.0532232	-10.4138	0.03832	0.287181	2.14541e-25	1.45927e-23	1	Hyper	ENSDART00000139882.3	ranbp3a
283	chr11	6306313	6306313	0.00737694	0.561632	-0.554255	0.0500895	-11.0653	0.03832	0.343267	1.84855e-28	1.43327e-26	1	Hyper	ENSDART00000139882.3	ranbp3a
284	chr11	6306388	6306388	0.0388724	0.641536	-0.602664	0.0446009	-13.5124	0.180903	0.304311	1.32195e-41	1.6082e-39	1	Hyper	ENSDART00000139882.3	ranbp3a
285	chr11	6306406	6306406	0.0388724	0.641536	-0.602664	0.0414856	-14.527	0.180903	0.382532	8.16643e-48	1.17318e-45	1	Hyper	ENSDART00000139882.3	ranbp3a
286	chr11	6306438	6306438	0.0680343	0.671795	-0.603761	0.0421498	-14.3242	0.412507	0.293005	1.54568e-46	2.15003e-44	1	Hyper	ENSDART00000139882.3	ranbp3a
287	chr11	6306441	6306441	0.0680343	0.671795	-0.603761	0.0405381	-14.8937	0.412507	0.331295	3.62267e-50	5.5151e-48	1	Hyper	ENSDART00000139882.3	ranbp3a
288	chr11	6313854	6313854	0.044902	0.660466	-0.615564	0.0463253	-13.2879	0.33707	0.297424	2.72249e-40	3.1885e-38	1	Hyper	ENSDART00000139882.3	ranbp3a
289	chr11	6314002	6314002	0.026782	0.58725	-0.560468	0.0372932	-15.0287	0.110672	0.358948	4.76262e-51	7.40035e-49	1	Hyper	ENSDART00000139882.3	ranbp3a
290	chr11	6314061	6314061	0.00786566	0.541813	-0.533947	0.0444725	-12.0062	0.0383774	0.287132	3.29525e-33	3.06458e-31	1	Hyper	ENSDART00000139882.3	ranbp3a
291	chr11	6314089	6314089	0.00786566	0.541813	-0.533947	0.043993	-12.1371	0.0383774	0.297615	6.71696e-34	6.40072e-32	1	Hyper	ENSDART00000139882.3	ranbp3a
292	chr11	6314091	6314091	0.00786566	0.541813	-0.533947	0.0413718	-12.9061	0.0383774	0.365712	4.15968e-38	4.55721e-36	1	Hyper	ENSDART00000139882.3	ranbp3a
293	chr11	6314116	6314116	0.00750873	0.540349	-0.53284	0.0482036	-11.054	0.0383774	0.247519	2.09754e-28	1.62274e-26	1	Hyper	ENSDART00000139882.3	ranbp3a
294	chr11	6314131	6314131	0.00750873	0.540349	-0.53284	0.0430248	-12.3845	0.0383774	0.361382	3.17076e-35	3.16212e-33	1	Hyper	ENSDART00000139882.3	ranbp3a
295	chr11	6314150	6314150	0.022153	0.57123	-0.549077	0.0429574	-12.7819	0.134109	0.330583	2.06996e-37	2.21795e-35	1	Hyper	ENSDART00000139882.3	ranbp3a
296	chr11	6314159	6314159	0.022153	0.57123	-0.549077	0.0460815	-11.9154	0.134109	0.259512	9.8451e-33	9.00112e-31	1	Hyper	ENSDART00000139882.3	ranbp3a
297	chr11	6314180	6314180	0.0360843	0.598947	-0.562863	0.0408173	-13.7898	0.289333	0.3335	2.93447e-43	3.7418e-41	1	Hyper	ENSDART00000139882.3	ranbp3a
298	chr11	6314196	6314196	0.0360843	0.598947	-0.562863	0.0436358	-12.8991	0.289333	0.264613	4.55388e-38	4.9828e-36	1	Hyper	ENSDART00000139882.3	ranbp3a
299	chr11	6314202	6314202	0.0360843	0.598947	-0.562863	0.0426367	-13.2014	0.289333	0.286564	8.61618e-40	9.94133e-38	1	Hyper	ENSDART00000139882.3	ranbp3a
300	chr11	6314208	6314208	0.0360843	0.598947	-0.562863	0.0432419	-13.0166	0.289333	0.273091	9.84471e-39	1.09971e-36	1	Hyper	ENSDART00000139882.3	ranbp3a
301	chr11	6314216	6314216	0.0360843	0.598947	-0.562863	0.0439753	-12.7995	0.289333	0.257909	1.64981e-37	1.77354e-35	1	Hyper	ENSDART00000139882.3	ranbp3a
302	chr11	6448406	6448406	0.142866	0.690762	-0.547896	0.0371063	-14.7656	0.40465	0.265144	2.4418e-49	3.64398e-47	1	Hyper	ENSDART00000004483.8	larp6b
303	chr11	6448478	6448478	0.142866	0.690762	-0.547896	0.038061	-14.3952	0.40465	0.246652	5.54536e-47	7.80179e-45	1	Hyper	ENSDART00000004483.8	larp6b
304	chr11	6448785	6448785	0.00475777	0.548834	-0.544077	0.0519322	-10.4767	0.0382471	0.333607	1.10569e-25	7.61775e-24	1	Hyper	ENSDART00000004483.8	larp6b
305	chr11	6449020	6449020	0.00475777	0.547939	-0.543181	0.0527659	-10.2942	0.0382471	0.322741	7.48637e-25	4.96958e-23	1	Hyper	ENSDART00000004483.8	larp6b
306	chr11	6449037	6449037	0.00475777	0.544261	-0.539503	0.0478384	-11.2776	0.0382471	0.46567	1.69257e-29	1.3699e-27	1	Hyper	ENSDART00000004483.8	larp6b
307	chr11	6449565	6449565	0.00475777	0.559558	-0.554801	0.0495677	-11.1928	0.0382471	0.308108	4.42287e-29	3.51957e-27	1	Hyper	ENSDART00000004483.8	larp6b
308	chr11	6449568	6449568	0.00475777	0.559558	-0.554801	0.048068	-11.542	0.0382471	0.334433	8.10365e-31	6.90459e-29	1	Hyper	ENSDART00000004483.8	larp6b
309	chr11	6449689	6449689	0.00475777	0.57542	-0.570662	0.054485	-10.4738	0.0382471	0.381495	1.14034e-25	7.85227e-24	1	Hyper	ENSDART00000004483.8	larp6b
310	chr11	6449699	6449699	0.00475777	0.57542	-0.570662	0.0558355	-10.2204	0.0382471	0.357969	1.60657e-24	1.05029e-22	1	Hyper	ENSDART00000004483.8	larp6b
311	chr11	6736034	6736034	0.331642	0.789421	-0.457779	0.0280608	-16.3138	0.972114	0.262374	7.87025e-60	1.47432e-57	1	Hyper	ENSDART00000139454.4	pde4cb
312	chr11	6741040	6741040	0.405963	0.781249	-0.375286	0.0274994	-13.6471	0.358657	0.0807564	2.10212e-42	2.61772e-40	1	Hyper	ENSDART00000139454.4	pde4cb
313	chr11	6741057	6741057	0.38414	0.776207	-0.392067	0.0176767	-22.1799	0.989475	0.321273	5.37532e-109	2.21002e-106	1	Hyper	ENSDART00000139454.4	pde4cb
314	chr11	6741158	6741158	0.0366906	0.604626	-0.567935	0.038518	-14.7447	0.0892846	0.255067	3.32948e-49	4.95228e-47	1	Hyper	ENSDART00000139454.4	pde4cb
315	chr11	6741166	6741166	0.0366906	0.604626	-0.567935	0.0350951	-16.1827	0.0892846	0.367482	6.67715e-59	1.22712e-56	1	Hyper	ENSDART00000139454.4	pde4cb
316	chr11	6741179	6741179	0.0366906	0.604626	-0.567935	0.0381232	-14.8974	0.0892846	0.265393	3.42788e-50	5.22086e-48	1	Hyper	ENSDART00000139454.4	pde4cb
317	chr11	6741208	6741208	0.0569515	0.626306	-0.569355	0.0298759	-19.0573	0.156233	0.324414	5.71253e-81	1.5746e-78	1	Hyper	ENSDART00000139454.4	pde4cb
318	chr11	6741214	6741214	0.0569515	0.626306	-0.569355	0.0293521	-19.3974	0.156233	0.350865	8.11483e-84	2.33951e-81	1	Hyper	ENSDART00000139454.4	pde4cb
319	chr11	6741218	6741218	0.0569515	0.626306	-0.569355	0.0301119	-18.908	0.156233	0.313475	9.80635e-80	2.64789e-77	1	Hyper	ENSDART00000139454.4	pde4cb
320	chr11	6741242	6741242	0.0569515	0.626306	-0.569355	0.0285778	-19.923	0.156233	0.39651	2.57369e-88	7.94644e-86	1	Hyper	ENSDART00000139454.4	pde4cb
321	chr11	6741259	6741259	0.0840343	0.631577	-0.547543	0.0257689	-21.2482	0.22076	0.289104	3.42351e-100	1.24966e-97	1	Hyper	ENSDART00000139454.4	pde4cb
322	chr11	6741290	6741290	0.0840343	0.631577	-0.547543	0.0257717	-21.2459	0.22076	0.288529	3.59552e-100	1.31204e-97	1	Hyper	ENSDART00000139454.4	pde4cb
323	chr11	6741305	6741305	0.0623908	0.61045	-0.54806	0.026495	-20.6854	0.130695	0.342023	4.68637e-95	1.59364e-92	1	Hyper	ENSDART00000139454.4	pde4cb
324	chr11	6741312	6741312	0.0624951	0.61098	-0.548485	0.0275465	-19.9112	0.138861	0.277431	3.25298e-88	1.00282e-85	1	Hyper	ENSDART00000139454.4	pde4cb
325	chr11	6741326	6741326	0.0624951	0.61098	-0.548485	0.0276732	-19.8201	0.138861	0.271828	1.99838e-87	6.08922e-85	1	Hyper	ENSDART00000139454.4	pde4cb
326	chr11	6741336	6741336	0.0892781	0.62706	-0.537782	0.0269789	-19.9334	0.235965	0.236757	2.08758e-88	6.45509e-86	1	Hyper	ENSDART00000139454.4	pde4cb
327	chr11	6741340	6741340	0.0892781	0.62706	-0.537782	0.0267585	-20.0976	0.235965	0.24541	7.74665e-90	2.44721e-87	1	Hyper	ENSDART00000139454.4	pde4cb
328	chr11	6741350	6741350	0.121709	0.642956	-0.521248	0.0237229	-21.9724	0.321702	0.295826	5.29537e-107	2.11918e-104	1	Hyper	ENSDART00000139454.4	pde4cb
329	chr11	6741377	6741377	0.121709	0.642956	-0.521248	0.0244057	-21.3576	0.321702	0.259153	3.31521e-101	1.22754e-98	1	Hyper	ENSDART00000139454.4	pde4cb
330	chr11	6741385	6741385	0.121709	0.642956	-0.521248	0.0227348	-22.9273	0.321702	0.366088	2.48423e-116	1.12545e-113	1	Hyper	ENSDART00000139454.4	pde4cb
331	chr11	6741451	6741451	0.156223	0.650613	-0.49439	0.0393656	-12.5589	0.364448	0.026365	3.55014e-36	3.65461e-34	1	Hyper	ENSDART00000139454.4	pde4cb
332	chr11	6776892	6776892	0.00455237	0.53764	-0.533088	0.0433768	-12.2897	0.0383497	0.298127	1.02884e-34	1.00823e-32	1	Hyper	ENSDART00000104292.5	pde4cb
333	chr11	6776921	6776921	0.00455237	0.53764	-0.533088	0.0453623	-11.7518	0.0383497	0.262103	6.91585e-32	6.13331e-30	1	Hyper	ENSDART00000104292.5	pde4cb
334	chr11	6776933	6776933	0.00455237	0.53764	-0.533088	0.039539	-13.4826	0.0383497	0.390402	1.98081e-41	2.39739e-39	1	Hyper	ENSDART00000104292.5	pde4cb
335	chr11	6776953	6776953	0.00455237	0.53764	-0.533088	0.0478648	-11.1374	0.0383497	0.224723	8.25198e-29	6.49278e-27	1	Hyper	ENSDART00000104292.5	pde4cb
336	chr11	6776956	6776956	0.00455237	0.53764	-0.533088	0.0477263	-11.1697	0.0383497	0.226602	5.73888e-29	4.54557e-27	1	Hyper	ENSDART00000104292.5	pde4cb
337	chr11	6776958	6776958	0.00455237	0.53764	-0.533088	0.0465163	-11.4602	0.0383497	0.243949	2.08937e-30	1.752e-28	1	Hyper	ENSDART00000104292.5	pde4cb
338	chr11	6777022	6777022	0.00455237	0.53764	-0.533088	0.0510094	-10.4508	0.0383497	0.187008	1.4534e-25	9.9614e-24	1	Hyper	ENSDART00000104292.5	pde4cb
339	chr11	6777030	6777030	0.00455237	0.53764	-0.533088	0.045932	-11.606	0.0383497	0.252962	3.84137e-31	3.31316e-29	1	Hyper	ENSDART00000104292.5	pde4cb
340	chr11	6777138	6777138	0.00500209	0.540255	-0.535253	0.0446564	-11.986	0.0383497	0.246329	4.20594e-33	3.8972e-31	1	Hyper	ENSDART00000104292.5	pde4cb
341	chr11	6777301	6777301	0.240962	0.714152	-0.47319	0.0341807	-13.8438	0.819297	0.266925	1.38752e-43	1.78445e-41	1	Hyper	ENSDART00000104292.5	pde4cb
342	chr11	6782765	6782765	0.147115	0.606141	-0.459026	0.04221	-10.8748	0.248587	0.244312	1.51941e-27	1.13394e-25	1	Hyper	ENSDART00000104292.5	pde4cb
343	chr11	6782797	6782797	0.147115	0.606141	-0.459026	0.0416899	-11.0105	0.248587	0.262717	3.40138e-28	2.60866e-26	1	Hyper	ENSDART00000104292.5	pde4cb
344	chr11	6782800	6782800	0.147115	0.606141	-0.459026	0.0429823	-10.6794	0.248587	0.22157	1.2706e-26	9.11804e-25	1	Hyper	ENSDART00000104292.5	pde4cb
345	chr11	6782809	6782809	0.147115	0.606141	-0.459026	0.0406204	-11.3004	0.248587	0.306198	1.30662e-29	1.06201e-27	1	Hyper	ENSDART00000104292.5	pde4cb
346	chr11	6788105	6788105	0.233755	0.730443	-0.496688	0.0398535	-12.4628	0.957697	0.271758	1.19039e-35	1.20426e-33	1	Hyper	ENSDART00000104292.5	pde4cb
347	chr11	6788183	6788183	0.102362	0.677116	-0.574754	0.0336046	-17.1034	0.44928	0.306317	1.39904e-65	2.92702e-63	1	Hyper	ENSDART00000104292.5	pde4cb
348	chr11	6788343	6788343	0.0123964	0.564846	-0.552449	0.0456904	-12.0912	0.0383955	0.255677	1.17616e-33	1.11129e-31	1	Hyper	ENSDART00000104292.5	pde4cb
349	chr11	6788376	6788376	0.0116575	0.574167	-0.56251	0.0477585	-11.7782	0.0383955	0.250485	5.05574e-32	4.50546e-30	1	Hyper	ENSDART00000104292.5	pde4cb
350	chr11	6788391	6788391	0.0116575	0.574167	-0.56251	0.0445166	-12.636	0.0383955	0.310698	1.3375e-36	1.39603e-34	1	Hyper	ENSDART00000104292.5	pde4cb
351	chr11	6788426	6788426	0.0798934	0.682236	-0.602342	0.0336911	-17.8784	0.296149	0.273971	1.73739e-71	4.06673e-69	1	Hyper	ENSDART00000104292.5	pde4cb
352	chr11	6788431	6788431	0.0798934	0.682236	-0.602342	0.0343331	-17.5441	0.296149	0.25601	6.60424e-69	1.47249e-66	1	Hyper	ENSDART00000104292.5	pde4cb
353	chr11	6788439	6788439	0.0817698	0.687887	-0.606118	0.0325941	-18.5959	0.326976	0.312925	3.46554e-77	8.97776e-75	1	Hyper	ENSDART00000104292.5	pde4cb
354	chr11	6788463	6788463	0.114605	0.70534	-0.590735	0.0307475	-19.2125	0.524318	0.335662	2.91189e-82	8.19578e-80	1	Hyper	ENSDART00000104292.5	pde4cb
355	chr11	6788469	6788469	0.114605	0.70534	-0.590735	0.028923	-20.4244	0.524318	0.424731	1.01489e-92	3.34483e-90	1	Hyper	ENSDART00000104292.5	pde4cb
356	chr11	6788476	6788476	0.114605	0.70534	-0.590735	0.0320534	-18.4297	0.524318	0.288022	7.58992e-76	1.92044e-73	1	Hyper	ENSDART00000104292.5	pde4cb
357	chr11	6788498	6788498	0.112291	0.691268	-0.578977	0.0331597	-17.4603	0.428272	0.262101	2.87559e-68	6.33212e-66	1	Hyper	ENSDART00000104292.5	pde4cb
358	chr11	6788542	6788542	0.222379	0.762836	-0.540457	0.0235367	-22.9623	0.952631	0.326476	1.1097e-116	5.04937e-114	1	Hyper	ENSDART00000104292.5	pde4cb
359	chr11	6825224	6825224	0.101159	0.621944	-0.520785	0.0348346	-14.9502	0.282399	0.243431	1.55179e-50	2.38283e-48	1	Hyper	ENSDART00000104289.4	rab3ab
360	chr11	6825237	6825237	0.101159	0.621944	-0.520785	0.035837	-14.5321	0.282399	0.216134	7.59042e-48	1.09132e-45	1	Hyper	ENSDART00000104289.4	rab3ab
361	chr11	6825244	6825244	0.101159	0.621944	-0.520785	0.0360406	-14.45	0.282399	0.211131	2.50772e-47	3.55943e-45	1	Hyper	ENSDART00000104289.4	rab3ab
362	chr11	6825255	6825255	0.101159	0.621944	-0.520785	0.0372534	-13.9795	0.149879	0.233592	2.07843e-44	2.73492e-42	1	Hyper	ENSDART00000104289.4	rab3ab
363	chr11	6825260	6825260	0.101159	0.621944	-0.520785	0.0366607	-14.2055	0.149879	0.252458	8.46646e-46	1.1557e-43	1	Hyper	ENSDART00000104289.4	rab3ab
364	chr11	6825262	6825262	0.101159	0.621944	-0.520785	0.0355784	-14.6377	0.149879	0.291919	1.61442e-48	2.35973e-46	1	Hyper	ENSDART00000104289.4	rab3ab
365	chr11	6825296	6825296	0.101159	0.621944	-0.520785	0.0384359	-13.5494	0.201092	0.180864	7.98375e-42	9.77393e-40	1	Hyper	ENSDART00000104289.4	rab3ab
366	chr11	6825313	6825313	0.101159	0.621944	-0.520785	0.037467	-13.8998	0.149879	0.227817	6.34833e-44	8.24494e-42	1	Hyper	ENSDART00000104289.4	rab3ab
367	chr11	6825334	6825334	0.101159	0.621944	-0.520785	0.0399633	-13.0316	0.149879	0.16965	8.09104e-39	9.0627e-37	1	Hyper	ENSDART00000104289.4	rab3ab
368	chr11	6825341	6825341	0.101159	0.621944	-0.520785	0.0415551	-12.5324	0.149879	0.142179	4.96401e-36	5.086e-34	1	Hyper	ENSDART00000104289.4	rab3ab
369	chr11	6826092	6826092	0.022282	0.493391	-0.471109	0.044124	-10.6769	0.0418947	0.253554	1.30519e-26	9.36179e-25	1	Hyper	ENSDART00000104289.4	rab3ab
370	chr11	6826266	6826266	0.116646	0.593625	-0.476979	0.034331	-13.8935	0.269686	0.215252	6.93238e-44	8.99448e-42	1	Hyper	ENSDART00000104289.4	rab3ab
371	chr11	6826297	6826297	0.116646	0.593625	-0.476979	0.0340274	-14.0175	0.447166	0.187929	1.21846e-44	1.61292e-42	1	Hyper	ENSDART00000104289.4	rab3ab
372	chr11	6826299	6826299	0.116646	0.593625	-0.476979	0.0354147	-13.4684	0.447166	0.162751	2.40003e-41	2.89775e-39	1	Hyper	ENSDART00000104289.4	rab3ab
373	chr11	6826305	6826305	0.116646	0.593625	-0.476979	0.0339027	-14.0691	0.283516	0.221573	5.88478e-45	7.85879e-43	1	Hyper	ENSDART00000104289.4	rab3ab
374	chr11	6826330	6826330	0.116646	0.593625	-0.476979	0.0334667	-14.2523	0.283516	0.233086	4.33566e-46	5.96423e-44	1	Hyper	ENSDART00000104289.4	rab3ab
375	chr11	6838005	6838005	0.371623	0.80302	-0.431397	0.0186867	-23.0859	0.989475	0.345755	6.4217e-118	2.96891e-115	1	Hyper	ENSDART00000104289.4	rab3ab
376	chr11	6838017	6838017	0.26625	0.800743	-0.534493	0.0223568	-23.9074	0.989475	0.282874	2.56318e-126	1.32252e-123	1	Hyper	ENSDART00000104289.4	rab3ab
377	chr11	6838144	6838144	0.0113559	0.554062	-0.542706	0.0527919	-10.2801	0.0384189	0.240507	8.66302e-25	5.73369e-23	1	Hyper	ENSDART00000104289.4	rab3ab
378	chr11	6838180	6838180	0.0113559	0.554062	-0.542706	0.0465402	-11.661	0.0384189	0.334198	2.0161e-31	1.75734e-29	1	Hyper	ENSDART00000104289.4	rab3ab
379	chr11	6838298	6838298	0.136273	0.600989	-0.464716	0.0369091	-12.5908	0.207621	0.227924	2.37173e-36	2.45533e-34	1	Hyper	ENSDART00000104289.4	rab3ab
380	chr11	6838369	6838369	0.371468	0.630525	-0.259057	0.0178987	-14.4735	0.953496	0.241688	1.78156e-47	2.5381e-45	1	Hyper	ENSDART00000104289.4	rab3ab
381	chr11	6838380	6838380	0.371468	0.630525	-0.259057	0.0176575	-14.6712	0.953496	0.255732	9.85677e-49	1.4485e-46	1	Hyper	ENSDART00000104289.4	rab3ab
382	chr11	7289383	7289383	0.48748	0.774517	-0.287037	0.0195424	-14.6879	0.536142	0.0738787	7.71076e-49	1.13634e-46	1	Hyper	ENSDART00000091664.6	apc2
383	chr11	7289509	7289509	0.29754	0.740801	-0.443261	0.0144777	-30.6167	0.601841	0.306653	7.32905e-206	8.12161e-203	1	Hyper	ENSDART00000091664.6	apc2
384	chr11	7289523	7289523	0.261509	0.733697	-0.472189	0.0163379	-28.9015	0.572888	0.234454	1.14272e-183	1.05769e-180	1	Hyper	ENSDART00000091664.6	apc2
385	chr11	7289539	7289539	0.146445	0.692598	-0.546153	0.0196199	-27.8367	0.431715	0.27433	1.56091e-170	1.29076e-167	1	Hyper	ENSDART00000091664.6	apc2
386	chr11	7289555	7289555	0.131222	0.693241	-0.562019	0.0211951	-26.5164	0.41281	0.22476	6.26784e-155	4.48397e-152	1	Hyper	ENSDART00000091664.6	apc2
387	chr11	7289561	7289561	0.12438	0.6898	-0.56542	0.0204012	-27.715	0.397459	0.258786	4.60822e-169	3.76396e-166	1	Hyper	ENSDART00000091664.6	apc2
388	chr11	7289568	7289568	0.108702	0.679161	-0.570458	0.0208417	-27.3711	0.337672	0.268688	6.06362e-165	4.77677e-162	1	Hyper	ENSDART00000091664.6	apc2
389	chr11	7289579	7289579	0.0925367	0.659698	-0.567161	0.0205172	-27.6432	0.256798	0.419668	3.37239e-168	2.73325e-165	1	Hyper	ENSDART00000091664.6	apc2
390	chr11	7289582	7289582	0.0720666	0.639546	-0.56748	0.0250908	-22.617	0.22094	0.248446	2.94672e-113	1.2821e-110	1	Hyper	ENSDART00000091664.6	apc2
391	chr11	7289591	7289591	0.0720149	0.643549	-0.571534	0.0259602	-22.0158	0.230969	0.214974	2.03233e-107	8.17921e-105	1	Hyper	ENSDART00000091664.6	apc2
392	chr11	7289598	7289598	0.0574045	0.621833	-0.564428	0.0283876	-19.8829	0.152305	0.196816	5.72003e-88	1.75738e-85	1	Hyper	ENSDART00000091664.6	apc2
393	chr11	7289604	7289604	0.0574045	0.621833	-0.564428	0.0279625	-20.1852	0.152305	0.209869	1.3206e-90	4.216e-88	1	Hyper	ENSDART00000091664.6	apc2
394	chr11	7289609	7289609	0.0574045	0.621833	-0.564428	0.0255823	-22.0632	0.235281	0.296903	7.13475e-108	2.88886e-105	1	Hyper	ENSDART00000091664.6	apc2
395	chr11	7289614	7289614	0.0552804	0.619986	-0.564706	0.0266264	-21.2085	0.225833	0.236741	7.96865e-100	2.8951e-97	1	Hyper	ENSDART00000091664.6	apc2
396	chr11	7289620	7289620	0.0304938	0.578039	-0.547545	0.0300351	-18.2302	0.0610945	0.231545	2.97494e-74	7.32119e-72	1	Hyper	ENSDART00000091664.6	apc2
397	chr11	7289632	7289632	0.0302293	0.57675	-0.546521	0.0285931	-19.1137	0.060062	0.254723	1.94176e-81	5.3931e-79	1	Hyper	ENSDART00000091664.6	apc2
398	chr11	7289648	7289648	0.0215118	0.547045	-0.525533	0.0283277	-18.5519	0.0396814	0.362154	7.87269e-77	2.02675e-74	1	Hyper	ENSDART00000091664.6	apc2
399	chr11	7289659	7289659	0.0215118	0.547045	-0.525533	0.0331379	-15.859	0.0396814	0.1876	1.21876e-56	2.13711e-54	1	Hyper	ENSDART00000091664.6	apc2
400	chr11	7289683	7289683	0.0218213	0.547325	-0.525504	0.0334682	-15.7016	0.0397702	0.169239	1.47488e-55	2.52806e-53	1	Hyper	ENSDART00000091664.6	apc2
401	chr11	7289699	7289699	0.0218213	0.547325	-0.525504	0.0303193	-17.3323	0.0397702	0.253529	2.6825e-67	5.79516e-65	1	Hyper	ENSDART00000091664.6	apc2
402	chr11	7289705	7289705	0.0218213	0.547325	-0.525504	0.0300176	-17.5065	0.0397702	0.264335	1.27745e-68	2.8319e-66	1	Hyper	ENSDART00000091664.6	apc2
403	chr11	7289717	7289717	0.0218213	0.547325	-0.525504	0.0341416	-15.3919	0.0397702	0.156054	1.85518e-53	3.04e-51	1	Hyper	ENSDART00000091664.6	apc2
404	chr11	7289721	7289721	0.0218213	0.547325	-0.525504	0.0325506	-16.1442	0.0397702	0.189476	1.24733e-58	2.27878e-56	1	Hyper	ENSDART00000091664.6	apc2
405	chr11	7289778	7289778	0.0214977	0.54518	-0.523683	0.0335974	-15.587	0.0398483	0.180384	8.92475e-55	1.50441e-52	1	Hyper	ENSDART00000091664.6	apc2
406	chr11	7289806	7289806	0.0220913	0.550764	-0.528673	0.0306211	-17.265	0.0402065	0.238803	8.63462e-67	1.84762e-64	1	Hyper	ENSDART00000091664.6	apc2
407	chr11	7289863	7289863	0.0209716	0.555725	-0.534754	0.0315233	-16.9637	0.0331062	0.226598	1.52362e-64	3.12745e-62	1	Hyper	ENSDART00000091664.6	apc2
408	chr11	7289871	7289871	0.0214006	0.558164	-0.536763	0.0354042	-15.161	0.0333183	0.168597	6.4072e-52	1.01531e-49	1	Hyper	ENSDART00000091664.6	apc2
409	chr11	7289930	7289930	0.0212415	0.558158	-0.536916	0.0305641	-17.5669	0.0333311	0.24891	4.4171e-69	9.87758e-67	1	Hyper	ENSDART00000091664.6	apc2
410	chr11	7290031	7290031	0.0215461	0.568535	-0.546989	0.0333609	-16.3961	0.0334152	0.27701	2.03772e-60	3.86215e-58	1	Hyper	ENSDART00000091664.6	apc2
411	chr11	7290034	7290034	0.0215461	0.568535	-0.546989	0.0343829	-15.9087	0.0334152	0.252546	5.51054e-57	9.73383e-55	1	Hyper	ENSDART00000091664.6	apc2
412	chr11	7290051	7290051	0.0219029	0.569695	-0.547793	0.0307759	-17.7994	0.03348	0.32455	7.14325e-71	1.65266e-68	1	Hyper	ENSDART00000091664.6	apc2
413	chr11	7290085	7290085	0.0220459	0.571876	-0.54983	0.0367121	-14.9768	0.0309703	0.201658	1.04082e-50	1.60466e-48	1	Hyper	ENSDART00000091664.6	apc2
414	chr11	7290091	7290091	0.0220459	0.571876	-0.54983	0.0383817	-14.3253	0.0373363	0.175481	1.52019e-46	2.1151e-44	1	Hyper	ENSDART00000091664.6	apc2
415	chr11	7290128	7290128	0.0216734	0.572178	-0.550504	0.0388873	-14.1564	0.0308592	0.183157	1.7048e-45	2.30826e-43	1	Hyper	ENSDART00000091664.6	apc2
416	chr11	7290133	7290133	0.0216734	0.572178	-0.550504	0.0394272	-13.9626	0.0377467	0.175282	2.63767e-44	3.46121e-42	1	Hyper	ENSDART00000091664.6	apc2
417	chr11	7290229	7290229	0.0216989	0.562911	-0.541212	0.0319405	-16.9444	0.0308592	0.206342	2.11847e-64	4.33644e-62	1	Hyper	ENSDART00000091664.6	apc2
418	chr11	7290271	7290271	0.0222086	0.564336	-0.542128	0.0302793	-17.9042	0.0412334	0.195132	1.09265e-71	2.56714e-69	1	Hyper	ENSDART00000091664.6	apc2
419	chr11	7290293	7290293	0.0219789	0.557773	-0.535794	0.0287401	-18.6427	0.0333742	0.213468	1.44627e-77	3.76873e-75	1	Hyper	ENSDART00000091664.6	apc2
420	chr11	7290349	7290349	0.0244737	0.543408	-0.518935	0.0289436	-17.9292	0.0337714	0.16231	6.98241e-72	1.64651e-69	1	Hyper	ENSDART00000091664.6	apc2
421	chr11	7290384	7290384	0.0260945	0.547379	-0.521285	0.030781	-16.9353	0.0338869	0.144981	2.47207e-64	5.05378e-62	1	Hyper	ENSDART00000091664.6	apc2
422	chr11	7290415	7290415	0.0260945	0.547379	-0.521285	0.0302907	-17.2094	0.0419458	0.153823	2.25673e-66	4.7919e-64	1	Hyper	ENSDART00000091664.6	apc2
423	chr11	7290438	7290438	0.0260945	0.547379	-0.521285	0.0309984	-16.8165	0.0315623	0.141099	1.84775e-63	3.7135e-61	1	Hyper	ENSDART00000091664.6	apc2
424	chr11	7290476	7290476	0.0260945	0.547379	-0.521285	0.0264499	-19.7084	0.0338869	0.259069	1.82713e-86	5.49007e-84	1	Hyper	ENSDART00000091664.6	apc2
425	chr11	7290484	7290484	0.0357512	0.568341	-0.53259	0.0274425	-19.4075	0.0508133	0.203165	6.66799e-84	1.92555e-81	1	Hyper	ENSDART00000091664.6	apc2
426	chr11	7290504	7290504	0.0555576	0.604881	-0.549323	0.0243337	-22.5746	0.115429	0.223493	7.70463e-113	3.33371e-110	1	Hyper	ENSDART00000091664.6	apc2
427	chr11	7290513	7290513	0.0555576	0.604881	-0.549323	0.0260452	-21.0911	0.172403	0.164736	9.59203e-99	3.43274e-96	1	Hyper	ENSDART00000091664.6	apc2
428	chr11	7290522	7290522	0.0577882	0.601637	-0.543849	0.0257661	-21.1072	0.113344	0.186603	6.83378e-99	2.45061e-96	1	Hyper	ENSDART00000091664.6	apc2
429	chr11	7290536	7290536	0.0577882	0.601637	-0.543849	0.0257118	-21.1517	0.124752	0.186684	2.65953e-99	9.59047e-97	1	Hyper	ENSDART00000091664.6	apc2
430	chr11	7290554	7290554	0.0602027	0.602213	-0.54201	0.0280788	-19.3032	0.118966	0.138699	5.04864e-83	1.43801e-80	1	Hyper	ENSDART00000091664.6	apc2
431	chr11	7290566	7290566	0.0602027	0.602213	-0.54201	0.0272994	-19.8543	0.0891058	0.159989	1.0119e-87	3.09676e-85	1	Hyper	ENSDART00000091664.6	apc2
432	chr11	7290568	7290568	0.0602027	0.602213	-0.54201	0.0265683	-20.4006	0.118966	0.174456	1.65046e-92	5.42103e-90	1	Hyper	ENSDART00000091664.6	apc2
433	chr11	7290578	7290578	0.0602027	0.602213	-0.54201	0.0274936	-19.7141	0.118966	0.151425	1.63315e-86	4.91104e-84	1	Hyper	ENSDART00000091664.6	apc2
434	chr11	7290580	7290580	0.0602027	0.602213	-0.54201	0.0267559	-20.2576	0.118966	0.169463	3.04497e-91	9.81867e-89	1	Hyper	ENSDART00000091664.6	apc2
435	chr11	7290585	7290585	0.0602027	0.602213	-0.54201	0.0230875	-23.4764	0.118966	0.314911	7.11218e-122	3.46096e-119	1	Hyper	ENSDART00000091664.6	apc2
436	chr11	7290601	7290601	0.0630035	0.604649	-0.541646	0.0248946	-21.7575	0.13779	0.24798	5.85975e-105	2.28303e-102	1	Hyper	ENSDART00000091664.6	apc2
437	chr11	7290604	7290604	0.0630035	0.604649	-0.541646	0.024515	-22.0944	0.170678	0.257491	3.57588e-108	1.45384e-105	1	Hyper	ENSDART00000091664.6	apc2
438	chr11	7290620	7290620	0.0630035	0.604649	-0.541646	0.0256962	-21.0788	0.12522	0.219865	1.24385e-98	4.44468e-96	1	Hyper	ENSDART00000091664.6	apc2
439	chr11	7290634	7290634	0.0630035	0.604649	-0.541646	0.0242889	-22.3001	0.12522	0.278853	3.68544e-110	1.53842e-107	1	Hyper	ENSDART00000091664.6	apc2
440	chr11	7290731	7290731	0.117027	0.638452	-0.521424	0.0328304	-15.8824	0.487498	0.0887737	8.39481e-57	1.47709e-54	1	Hyper	ENSDART00000091664.6	apc2
441	chr11	7290743	7290743	0.126608	0.641116	-0.514507	0.0304992	-16.8695	0.41892	0.135824	7.53793e-64	1.52658e-61	1	Hyper	ENSDART00000091664.6	apc2
442	chr11	7290747	7290747	0.126608	0.641116	-0.514507	0.0364656	-14.1094	0.34739	0.061833	3.324e-45	4.46697e-43	1	Hyper	ENSDART00000091664.6	apc2
443	chr11	7290772	7290772	0.171072	0.669546	-0.498473	0.0247847	-20.1122	0.777849	0.257121	5.77488e-90	1.82737e-87	1	Hyper	ENSDART00000091664.6	apc2
444	chr11	43413256	43413256	0.20758	0.497223	-0.289643	0.020462	-14.1552	0.199937	0.180563	1.73565e-45	2.34969e-43	1	Hyper	ENSDART00000112468.4	vipb
445	chr11	43413311	43413311	0.135816	0.445581	-0.309766	0.0178312	-17.3721	0.164928	0.337729	1.34283e-67	2.91819e-65	1	Hyper	ENSDART00000112468.4	vipb
446	chr11	43413319	43413319	0.128669	0.440257	-0.311589	0.019331	-16.1186	0.191492	0.229626	1.88703e-58	3.43511e-56	1	Hyper	ENSDART00000112468.4	vipb
447	chr12	31163835	31163835	0.170677	0.639587	-0.46891	0.0309505	-15.1503	0.477637	0.375524	7.53986e-52	1.19287e-49	1	Hyper	ENSDART00000066256.8	vti1a
448	chr12	31163970	31163970	0.297688	0.714789	-0.417101	0.0279957	-14.8988	0.656971	0.30388	3.35765e-50	5.11537e-48	1	Hyper	ENSDART00000066256.8	vti1a
449	chr12	31175335	31175335	0.104329	0.507477	-0.403147	0.0315267	-12.7875	0.135373	0.163962	1.92543e-37	2.06508e-35	1	Hyper	ENSDART00000066256.8	vti1a
450	chr12	31175340	31175340	0.104329	0.507477	-0.403147	0.0316004	-12.7577	0.117352	0.169143	2.82557e-37	3.01471e-35	1	Hyper	ENSDART00000066256.8	vti1a
451	chr12	31175349	31175349	0.104329	0.507477	-0.403147	0.0326831	-12.335	0.14263	0.142302	5.8661e-35	5.79597e-33	1	Hyper	ENSDART00000066256.8	vti1a
452	chr12	31175373	31175373	0.104329	0.507477	-0.403147	0.0297232	-13.5634	0.209911	0.183191	6.59911e-42	8.09865e-40	1	Hyper	ENSDART00000066256.8	vti1a
453	chr12	31175376	31175376	0.104329	0.507477	-0.403147	0.0291305	-13.8394	0.158583	0.211076	1.47527e-43	1.896e-41	1	Hyper	ENSDART00000066256.8	vti1a
454	chr12	31175395	31175395	0.104329	0.507477	-0.403147	0.0319118	-12.6332	0.131687	0.158733	1.3858e-36	1.4458e-34	1	Hyper	ENSDART00000066256.8	vti1a
455	chr12	31175443	31175443	0.0942622	0.526661	-0.432399	0.0305526	-14.1526	0.0764615	0.131235	1.7992e-45	2.4348e-43	1	Hyper	ENSDART00000066256.8	vti1a
456	chr12	31175532	31175532	0.0800617	0.528312	-0.44825	0.0291044	-15.4015	0.0365913	0.143982	1.60037e-53	2.62664e-51	1	Hyper	ENSDART00000066256.8	vti1a
457	chr12	31175536	31175536	0.0800617	0.528312	-0.44825	0.0317305	-14.1268	0.0348595	0.106952	2.59777e-45	3.50065e-43	1	Hyper	ENSDART00000066256.8	vti1a
458	chr12	31175661	31175661	0.0756057	0.592506	-0.516901	0.0341307	-15.1447	0.0299808	0.140475	8.2078e-52	1.29732e-49	1	Hyper	ENSDART00000066256.8	vti1a
459	chr12	31175670	31175670	0.0756057	0.592506	-0.516901	0.0305662	-16.9109	0.035437	0.196295	3.74166e-64	7.62359e-62	1	Hyper	ENSDART00000066256.8	vti1a
460	chr12	31175693	31175693	0.0756057	0.592506	-0.516901	0.0327386	-15.7887	0.0359049	0.159712	3.72052e-56	6.45784e-54	1	Hyper	ENSDART00000066256.8	vti1a
461	chr12	31175702	31175702	0.0764164	0.598374	-0.521957	0.0303506	-17.1976	0.0326278	0.234727	2.76906e-66	5.87092e-64	1	Hyper	ENSDART00000066256.8	vti1a
462	chr12	31175707	31175707	0.0764164	0.598374	-0.521957	0.0321858	-16.217	0.0335787	0.19655	3.82524e-59	7.06397e-57	1	Hyper	ENSDART00000066256.8	vti1a
463	chr12	31175718	31175718	0.0764164	0.598374	-0.521957	0.0316132	-16.5107	0.032241	0.207616	3.07102e-61	5.91498e-59	1	Hyper	ENSDART00000066256.8	vti1a
464	chr12	31175810	31175810	0.0759375	0.631558	-0.555621	0.0311143	-17.8574	0.0387323	0.154945	2.53046e-71	5.90657e-69	1	Hyper	ENSDART00000066256.8	vti1a
465	chr12	31175823	31175823	0.0759375	0.631558	-0.555621	0.0308438	-18.014	0.0321585	0.1599	1.5123e-72	3.60893e-70	1	Hyper	ENSDART00000066256.8	vti1a
466	chr12	31175887	31175887	0.0745102	0.635648	-0.561138	0.026767	-20.9638	0.0342316	0.19489	1.40356e-97	4.94277e-95	1	Hyper	ENSDART00000066256.8	vti1a
467	chr12	31175984	31175984	0.0704237	0.641575	-0.571152	0.0282903	-20.1889	0.0332711	0.170022	1.22468e-90	3.91199e-88	1	Hyper	ENSDART00000066256.8	vti1a
468	chr12	31175996	31175996	0.0702204	0.641639	-0.571419	0.0276818	-20.6424	0.0332706	0.175789	1.14288e-94	3.86823e-92	1	Hyper	ENSDART00000066256.8	vti1a
469	chr12	31176002	31176002	0.0705326	0.641615	-0.571083	0.0274718	-20.788	0.0347433	0.171824	5.56208e-96	1.91489e-93	1	Hyper	ENSDART00000066256.8	vti1a
470	chr12	31176005	31176005	0.0705326	0.641615	-0.571083	0.0259698	-21.9903	0.0348967	0.208495	3.56829e-107	1.43133e-104	1	Hyper	ENSDART00000066256.8	vti1a
471	chr12	31176014	31176014	0.0705326	0.641615	-0.571083	0.0297076	-19.2235	0.0307897	0.131466	2.35454e-82	6.6349e-80	1	Hyper	ENSDART00000066256.8	vti1a
472	chr12	31176026	31176026	0.0705326	0.641615	-0.571083	0.0252925	-22.5791	0.0286887	0.229543	6.95266e-113	3.00981e-110	1	Hyper	ENSDART00000066256.8	vti1a
473	chr12	31176051	31176051	0.070537	0.643884	-0.573347	0.0264348	-21.6891	0.033568	0.171481	2.60009e-104	1.00406e-101	1	Hyper	ENSDART00000066256.8	vti1a
474	chr12	31176093	31176093	0.0697402	0.643166	-0.573426	0.025845	-22.1871	0.0374806	0.191457	4.57869e-109	1.88415e-106	1	Hyper	ENSDART00000066256.8	vti1a
475	chr12	31176096	31176096	0.0697402	0.643166	-0.573426	0.0256197	-22.3822	0.0312572	0.198826	5.86355e-111	2.47305e-108	1	Hyper	ENSDART00000066256.8	vti1a
476	chr12	31176105	31176105	0.0697402	0.643166	-0.573426	0.0257465	-22.272	0.0334785	0.194724	6.9123e-110	2.87462e-107	1	Hyper	ENSDART00000066256.8	vti1a
477	chr12	31176126	31176126	0.0700345	0.644868	-0.574834	0.0265926	-21.6163	0.0310099	0.165918	1.2608e-103	4.82804e-101	1	Hyper	ENSDART00000066256.8	vti1a
478	chr12	31176178	31176178	0.0693454	0.640655	-0.571309	0.0265643	-21.5067	0.0362943	0.162995	1.34812e-102	5.08856e-100	1	Hyper	ENSDART00000066256.8	vti1a
479	chr12	31176186	31176186	0.0693454	0.640655	-0.571309	0.024725	-23.1065	0.0350188	0.218227	3.98371e-118	1.84729e-115	1	Hyper	ENSDART00000066256.8	vti1a
480	chr12	31176194	31176194	0.0686438	0.640598	-0.571954	0.0254627	-22.4624	0.044874	0.182766	9.67748e-112	4.12508e-109	1	Hyper	ENSDART00000066256.8	vti1a
481	chr12	31176196	31176196	0.0686438	0.640598	-0.571954	0.0270686	-21.1298	0.0601845	0.142081	4.23074e-99	1.5213e-96	1	Hyper	ENSDART00000066256.8	vti1a
482	chr12	31176222	31176222	0.0686438	0.640598	-0.571954	0.0249612	-22.9137	0.0349683	0.199327	3.39021e-116	1.53289e-113	1	Hyper	ENSDART00000066256.8	vti1a
483	chr12	31176233	31176233	0.0681471	0.637013	-0.568866	0.0221019	-25.7384	0.0362981	0.256318	4.35077e-146	2.83444e-143	1	Hyper	ENSDART00000066256.8	vti1a
484	chr12	31176242	31176242	0.0677773	0.637253	-0.569476	0.0235017	-24.2312	0.0314902	0.208963	1.04307e-129	5.61717e-127	1	Hyper	ENSDART00000066256.8	vti1a
485	chr12	31176248	31176248	0.0673865	0.636453	-0.569066	0.0242561	-23.4607	0.0362323	0.193223	1.02782e-121	4.99153e-119	1	Hyper	ENSDART00000066256.8	vti1a
486	chr12	31176281	31176281	0.062981	0.620034	-0.557053	0.0225713	-24.6796	0.0370253	0.225187	1.7691e-134	1.00949e-131	1	Hyper	ENSDART00000066256.8	vti1a
487	chr12	31176288	31176288	0.0622754	0.620026	-0.55775	0.0226107	-24.6676	0.0361961	0.204102	2.38463e-134	1.35826e-131	1	Hyper	ENSDART00000066256.8	vti1a
488	chr12	31176291	31176291	0.0622754	0.620026	-0.55775	0.0221761	-25.1509	0.0361961	0.222007	1.38121e-139	8.37481e-137	1	Hyper	ENSDART00000066256.8	vti1a
489	chr12	31176294	31176294	0.0619936	0.620588	-0.558594	0.022211	-25.1495	0.0362012	0.215166	1.4313e-139	8.67699e-137	1	Hyper	ENSDART00000066256.8	vti1a
490	chr12	31176304	31176304	0.0614706	0.619443	-0.557972	0.0228123	-24.4593	0.0316577	0.202987	4.00884e-132	2.22392e-129	1	Hyper	ENSDART00000066256.8	vti1a
491	chr12	31176307	31176307	0.0614706	0.619443	-0.557972	0.0221097	-25.2365	0.0316577	0.233062	1.59368e-140	9.76237e-138	1	Hyper	ENSDART00000066256.8	vti1a
492	chr12	31176309	31176309	0.0614706	0.619443	-0.557972	0.0225195	-24.7773	0.0316577	0.214797	1.57659e-135	9.10673e-133	1	Hyper	ENSDART00000066256.8	vti1a
493	chr12	31176327	31176327	0.0614706	0.619443	-0.557972	0.0217968	-25.5988	0.0325646	0.248427	1.57168e-144	1.0062e-141	1	Hyper	ENSDART00000066256.8	vti1a
494	chr12	31176329	31176329	0.0614706	0.619443	-0.557972	0.0212671	-26.2364	0.0316577	0.27861	1.02226e-151	7.07662e-149	1	Hyper	ENSDART00000066256.8	vti1a
495	chr12	31176334	31176334	0.0614706	0.619443	-0.557972	0.0218329	-25.5564	0.0362111	0.246032	4.65574e-144	2.96604e-141	1	Hyper	ENSDART00000066256.8	vti1a
496	chr12	31176337	31176337	0.0614706	0.619443	-0.557972	0.0221607	-25.1784	0.0362111	0.230073	6.90257e-140	4.1975e-137	1	Hyper	ENSDART00000066256.8	vti1a
497	chr12	31176366	31176366	0.0607692	0.616829	-0.556059	0.0221383	-25.1176	0.045468	0.262599	3.19837e-139	1.93074e-136	1	Hyper	ENSDART00000066256.8	vti1a
498	chr12	31176374	31176374	0.0607692	0.616829	-0.556059	0.0227923	-24.3968	0.0362298	0.231926	1.84851e-131	1.01783e-128	1	Hyper	ENSDART00000066256.8	vti1a
499	chr12	31176381	31176381	0.0605994	0.615792	-0.555193	0.0232714	-23.8573	0.111849	0.218813	8.50343e-126	4.35729e-123	1	Hyper	ENSDART00000066256.8	vti1a
500	chr12	31176411	31176411	0.06391	0.625429	-0.561519	0.0232749	-24.1256	0.03874	0.165318	1.3475e-128	7.16205e-126	1	Hyper	ENSDART00000066256.8	vti1a
501	chr12	31176444	31176444	0.0632782	0.62352	-0.560242	0.023045	-24.3108	0.0335402	0.186306	1.50742e-130	8.20711e-128	1	Hyper	ENSDART00000066256.8	vti1a
502	chr12	31176473	31176473	0.0640747	0.622888	-0.558813	0.0238357	-23.4444	0.0365204	0.186104	1.50762e-121	7.30703e-119	1	Hyper	ENSDART00000066256.8	vti1a
503	chr12	31176475	31176475	0.0640747	0.622888	-0.558813	0.0243954	-22.9065	0.036334	0.169088	4.00091e-116	1.80737e-113	1	Hyper	ENSDART00000066256.8	vti1a
504	chr12	31176478	31176478	0.0640747	0.622888	-0.558813	0.0254394	-21.9665	0.0365204	0.142465	6.02796e-107	2.41058e-104	1	Hyper	ENSDART00000066256.8	vti1a
505	chr12	31176481	31176481	0.0640747	0.622888	-0.558813	0.0254933	-21.92	0.0408428	0.140854	1.67495e-106	6.65695e-104	1	Hyper	ENSDART00000066256.8	vti1a
506	chr12	31176499	31176499	0.063402	0.62042	-0.557018	0.0254723	-21.8676	0.0514735	0.15174	5.28798e-106	2.08774e-103	1	Hyper	ENSDART00000066256.8	vti1a
507	chr12	31176501	31176501	0.063402	0.62042	-0.557018	0.0255355	-21.8135	0.0385467	0.151308	1.72878e-105	6.78051e-103	1	Hyper	ENSDART00000066256.8	vti1a
508	chr12	31176512	31176512	0.063402	0.62042	-0.557018	0.0263387	-21.1483	0.0425155	0.133451	2.86186e-99	1.03146e-96	1	Hyper	ENSDART00000066256.8	vti1a
509	chr12	31176514	31176514	0.063402	0.62042	-0.557018	0.0267226	-20.8445	0.03915	0.126229	1.71124e-96	5.93259e-94	1	Hyper	ENSDART00000066256.8	vti1a
510	chr12	31176519	31176519	0.063402	0.62042	-0.557018	0.024023	-23.1868	0.0505116	0.191883	6.18266e-119	2.89558e-116	1	Hyper	ENSDART00000066256.8	vti1a
511	chr12	31176528	31176528	0.063402	0.62042	-0.557018	0.0247742	-22.4838	0.0433602	0.169973	5.97565e-112	2.55525e-109	1	Hyper	ENSDART00000066256.8	vti1a
512	chr12	31176534	31176534	0.0638843	0.619925	-0.556041	0.0253849	-21.9044	0.0389842	0.157386	2.35962e-106	9.36275e-104	1	Hyper	ENSDART00000066256.8	vti1a
513	chr12	31176538	31176538	0.0638843	0.619925	-0.556041	0.0240872	-23.0845	0.0522871	0.192234	6.63464e-118	3.06658e-115	1	Hyper	ENSDART00000066256.8	vti1a
514	chr12	31176543	31176543	0.0628064	0.617228	-0.554422	0.023804	-23.2911	0.0532725	0.209879	5.45708e-120	2.59116e-117	1	Hyper	ENSDART00000066256.8	vti1a
515	chr12	31176642	31176642	0.0590276	0.609774	-0.550746	0.0377148	-14.6029	0.357693	0.0342278	2.69001e-48	3.91096e-46	1	Hyper	ENSDART00000066256.8	vti1a
516	chr12	31259088	31259088	0.00495909	0.561569	-0.55661	0.0473673	-11.7509	0.0381863	0.266938	6.98602e-32	6.19467e-30	1	Hyper	ENSDART00000066256.8	vti1a
517	chr12	31259161	31259161	0.00495909	0.538198	-0.533239	0.0380697	-14.0069	0.0381863	0.34875	1.41415e-44	1.86902e-42	1	Hyper	ENSDART00000066256.8	vti1a
518	chr12	31259216	31259216	0.00495909	0.538198	-0.533239	0.041603	-12.8173	0.0381863	0.271818	1.31141e-37	1.41422e-35	1	Hyper	ENSDART00000066256.8	vti1a
519	chr12	31259311	31259311	0.00495909	0.549381	-0.544422	0.0399245	-13.6363	0.0381863	0.251461	2.43599e-42	3.02813e-40	1	Hyper	ENSDART00000066256.8	vti1a
520	chr12	31259313	31259313	0.00495909	0.549381	-0.544422	0.0400754	-13.5849	0.0381863	0.248492	4.91977e-42	6.0615e-40	1	Hyper	ENSDART00000066256.8	vti1a
521	chr12	31259321	31259321	0.00495909	0.546186	-0.541227	0.0350539	-15.4399	0.0381863	0.347632	8.82788e-54	1.45733e-51	1	Hyper	ENSDART00000066256.8	vti1a
522	chr12	31259360	31259360	0.00495909	0.545844	-0.540885	0.0437584	-12.3607	0.0381863	0.186561	4.26326e-35	4.23201e-33	1	Hyper	ENSDART00000066256.8	vti1a
523	chr12	31259362	31259362	0.00495909	0.545844	-0.540885	0.0419688	-12.8878	0.0381863	0.213572	5.27387e-38	5.75919e-36	1	Hyper	ENSDART00000066256.8	vti1a
524	chr12	31259475	31259475	0.00495909	0.547374	-0.542415	0.0393146	-13.7968	0.0381863	0.226158	2.66518e-43	3.40254e-41	1	Hyper	ENSDART00000066256.8	vti1a
525	chr12	31259503	31259503	0.00495909	0.547374	-0.542415	0.0381976	-14.2003	0.0381863	0.248745	9.12746e-46	1.24488e-43	1	Hyper	ENSDART00000066256.8	vti1a
526	chr12	31259526	31259526	0.00495909	0.547374	-0.542415	0.0322038	-16.8432	0.0381863	0.442425	1.17638e-63	2.37336e-61	1	Hyper	ENSDART00000066256.8	vti1a
527	chr12	31259529	31259529	0.00495909	0.547374	-0.542415	0.036531	-14.8481	0.0381863	0.288314	7.158e-50	1.0824e-47	1	Hyper	ENSDART00000066256.8	vti1a
528	chr12	31259547	31259547	0.00495909	0.546971	-0.542011	0.0350871	-15.4476	0.0381863	0.302199	7.82887e-54	1.29389e-51	1	Hyper	ENSDART00000066256.8	vti1a
529	chr12	31259554	31259554	0.00495909	0.546971	-0.542011	0.0357152	-15.1759	0.0381863	0.285005	5.10525e-52	8.10937e-50	1	Hyper	ENSDART00000066256.8	vti1a
530	chr12	31259559	31259559	0.00495909	0.546971	-0.542011	0.0365929	-14.8119	0.0381863	0.263095	1.22689e-49	1.84475e-47	1	Hyper	ENSDART00000066256.8	vti1a
531	chr12	31259565	31259565	0.00495909	0.546397	-0.541438	0.04041	-13.3986	0.0381863	0.222883	6.16097e-41	7.34954e-39	1	Hyper	ENSDART00000066256.8	vti1a
532	chr12	31259688	31259688	0.00495909	0.560304	-0.555345	0.0454712	-12.2131	0.0381863	0.217183	2.64613e-34	2.55644e-32	1	Hyper	ENSDART00000066256.8	vti1a
533	chr12	31259691	31259691	0.00495909	0.560304	-0.555345	0.0443474	-12.5226	0.0381863	0.23509	5.61688e-36	5.74563e-34	1	Hyper	ENSDART00000066256.8	vti1a
534	chr12	31259711	31259711	0.00495909	0.560304	-0.555345	0.0415429	-13.368	0.0381863	0.289008	9.3014e-41	1.10405e-38	1	Hyper	ENSDART00000066256.8	vti1a
535	chr12	31259787	31259787	0.00495909	0.561771	-0.556812	0.0484439	-11.494	0.0381863	0.23833	1.41465e-30	1.19427e-28	1	Hyper	ENSDART00000066256.8	vti1a
536	chr12	31260348	31260348	0.00912353	0.545244	-0.53612	0.0513195	-10.4467	0.0399002	0.314967	1.51687e-25	1.03878e-23	1	Hyper	ENSDART00000066256.8	vti1a
537	chr12	31261047	31261047	0.00613141	0.549002	-0.54287	0.0385725	-14.074	0.0301659	0.20871	5.48555e-45	7.33181e-43	1	Hyper	ENSDART00000066256.8	vti1a
538	chr12	31261091	31261091	0.00604774	0.547798	-0.54175	0.034407	-15.7454	0.0387098	0.266382	7.39092e-56	1.2747e-53	1	Hyper	ENSDART00000066256.8	vti1a
539	chr12	31261106	31261106	0.00604774	0.547798	-0.54175	0.0376055	-14.4061	0.0387098	0.19854	4.73418e-47	6.67221e-45	1	Hyper	ENSDART00000066256.8	vti1a
540	chr12	31261126	31261126	0.00604774	0.547798	-0.54175	0.036667	-14.7749	0.0386784	0.215822	2.12761e-49	3.17981e-47	1	Hyper	ENSDART00000066256.8	vti1a
541	chr12	31261146	31261146	0.00604774	0.547798	-0.54175	0.0395387	-13.7018	0.0386784	0.168137	9.91021e-43	1.24528e-40	1	Hyper	ENSDART00000066256.8	vti1a
542	chr12	31261154	31261154	0.00604774	0.547798	-0.54175	0.0368614	-14.6969	0.0386784	0.212405	6.74296e-49	9.95241e-47	1	Hyper	ENSDART00000066256.8	vti1a
543	chr12	31261188	31261188	0.00604774	0.547798	-0.54175	0.0357124	-15.1698	0.0386784	0.235515	5.60558e-52	8.89549e-50	1	Hyper	ENSDART00000066256.8	vti1a
544	chr12	31261194	31261194	0.00604774	0.547798	-0.54175	0.0393333	-13.7733	0.0386784	0.171053	3.68847e-43	4.68971e-41	1	Hyper	ENSDART00000066256.8	vti1a
545	chr12	31261196	31261196	0.00604774	0.547798	-0.54175	0.0364101	-14.8791	0.0386784	0.220961	4.50453e-50	6.84118e-48	1	Hyper	ENSDART00000066256.8	vti1a
546	chr12	31261206	31261206	0.00604774	0.547798	-0.54175	0.0351127	-15.4289	0.0386784	0.249048	1.04626e-53	1.72427e-51	1	Hyper	ENSDART00000066256.8	vti1a
547	chr12	31261208	31261208	0.00604774	0.547798	-0.54175	0.0317425	-17.067	0.0386784	0.34879	2.61214e-65	5.43724e-63	1	Hyper	ENSDART00000066256.8	vti1a
548	chr12	31261269	31261269	0.00604774	0.547798	-0.54175	0.0359335	-15.0765	0.0386784	0.23091	2.31305e-51	3.6196e-49	1	Hyper	ENSDART00000066256.8	vti1a
549	chr12	31261271	31261271	0.00604774	0.547798	-0.54175	0.0367039	-14.76	0.0325927	0.215362	2.65246e-49	3.95529e-47	1	Hyper	ENSDART00000066256.8	vti1a
550	chr12	31261298	31261298	0.00564479	0.551139	-0.545494	0.0402457	-13.5541	0.0384453	0.175138	7.49402e-42	9.1819e-40	1	Hyper	ENSDART00000066256.8	vti1a
551	chr12	31281569	31281569	0.180811	0.680933	-0.500123	0.0369183	-13.5467	0.594592	0.330336	8.28442e-42	1.01364e-39	1	Hyper	ENSDART00000066256.8	vti1a
552	chr12	31313856	31313856	0.010469	0.514376	-0.503908	0.0370337	-13.6067	0.0562705	0.27624	3.65273e-42	4.51797e-40	1	Hyper	ENSDART00000066256.8	vti1a
553	chr12	31313860	31313860	0.010469	0.514376	-0.503908	0.0369648	-13.6321	0.0562705	0.277829	2.58128e-42	3.20619e-40	1	Hyper	ENSDART00000066256.8	vti1a
554	chr12	31313864	31313864	0.010469	0.514376	-0.503908	0.0364486	-13.8252	0.0562705	0.290027	1.79708e-43	2.30471e-41	1	Hyper	ENSDART00000066256.8	vti1a
555	chr12	31313889	31313889	0.0100912	0.517044	-0.506953	0.0386622	-13.1124	0.0519671	0.232554	2.79749e-39	3.17766e-37	1	Hyper	ENSDART00000066256.8	vti1a
556	chr12	31313891	31313891	0.0100912	0.517044	-0.506953	0.041591	-12.189	0.0519671	0.184262	3.55718e-34	3.42194e-32	1	Hyper	ENSDART00000066256.8	vti1a
557	chr12	31313898	31313898	0.0100912	0.517044	-0.506953	0.0367647	-13.7891	0.0519671	0.273201	2.96361e-43	3.77839e-41	1	Hyper	ENSDART00000066256.8	vti1a
558	chr12	31313928	31313928	0.0100912	0.517044	-0.506953	0.0396778	-12.7767	0.0519671	0.213882	2.21121e-37	2.36714e-35	1	Hyper	ENSDART00000066256.8	vti1a
559	chr12	31313942	31313942	0.0100912	0.517044	-0.506953	0.0404267	-12.54	0.0519671	0.201318	4.50774e-36	4.62424e-34	1	Hyper	ENSDART00000066256.8	vti1a
560	chr12	31314054	31314054	0.0100912	0.517044	-0.506953	0.0363478	-13.9473	0.0519671	0.283195	3.26889e-44	4.27878e-42	1	Hyper	ENSDART00000066256.8	vti1a
561	chr12	31314086	31314086	0.00516164	0.506318	-0.501156	0.0385054	-13.0152	0.0384741	0.328481	1.00247e-38	1.11953e-36	1	Hyper	ENSDART00000066256.8	vti1a
562	chr12	31314095	31314095	0.00516164	0.506318	-0.501156	0.041438	-12.0941	0.0384741	0.2601	1.13451e-33	1.07255e-31	1	Hyper	ENSDART00000066256.8	vti1a
563	chr12	31314115	31314115	0.00518814	0.500128	-0.49494	0.0397371	-12.4554	0.0384741	0.353381	1.30766e-35	1.32095e-33	1	Hyper	ENSDART00000066256.8	vti1a
564	chr12	31314125	31314125	0.0284177	0.584785	-0.556367	0.0342021	-16.267	0.162803	0.293936	1.69165e-59	3.14776e-57	1	Hyper	ENSDART00000066256.8	vti1a
565	chr12	31314133	31314133	0.0759453	0.650822	-0.574876	0.0218609	-26.297	0.333068	0.481888	2.07422e-152	1.44635e-149	1	Hyper	ENSDART00000066256.8	vti1a
566	chr12	31362419	31362419	0.0918791	0.490086	-0.398207	0.0320714	-12.4163	0.0320417	0.0412299	2.13245e-35	2.13904e-33	1	Hyper	ENSDART00000066256.8	vti1a
567	chr12	31362440	31362440	0.0918791	0.490086	-0.398207	0.034491	-11.5453	0.0365966	0.021194	7.80035e-31	6.65107e-29	1	Hyper	ENSDART00000066256.8	vti1a
568	chr12	33840107	33840107	0.557328	0.845726	-0.288397	0.0211533	-13.6337	0.275375	0.0986144	2.52596e-42	3.13843e-40	1	Hyper	ENSDART00000131181.3	sema4gb
569	chr12	33850032	33850032	0.517931	0.801842	-0.283911	0.0187214	-15.1651	0.144246	0.0347641	6.0249e-52	9.55372e-50	1	Hyper	ENSDART00000131181.3	sema4gb
570	chr12	33850055	33850055	0.491594	0.801094	-0.3095	0.0245759	-12.5936	0.0397521	0.0169022	2.28883e-36	2.37084e-34	1	Hyper	ENSDART00000131181.3	sema4gb
571	chr12	33850130	33850130	0.439351	0.71494	-0.275589	0.0187241	-14.7184	0.123266	0.0666821	4.91071e-49	7.27334e-47	1	Hyper	ENSDART00000131181.3	sema4gb
572	chr13	9684966	9684966	0.157042	0.448867	-0.291825	0.0217126	-13.4403	0.0489965	0.0900331	3.50808e-41	4.21536e-39	1	Hyper	ENSDART00000111365.5	sema4ga
573	chr13	9685028	9685028	0.153165	0.451161	-0.297996	0.0235734	-12.6412	0.0455815	0.0702141	1.25169e-36	1.30767e-34	1	Hyper	ENSDART00000111365.5	sema4ga
574	chr13	9685113	9685113	0.139087	0.449037	-0.309951	0.021885	-14.1627	0.0438944	0.0753845	1.55931e-45	2.11362e-43	1	Hyper	ENSDART00000111365.5	sema4ga
575	chr13	9685127	9685127	0.138833	0.450472	-0.311638	0.0213902	-14.5692	0.0482316	0.0747597	4.40896e-48	6.37584e-46	1	Hyper	ENSDART00000111365.5	sema4ga
576	chr13	9685199	9685199	0.099225	0.435461	-0.336236	0.0232315	-14.4733	0.0429861	0.0862917	1.78705e-47	2.54583e-45	1	Hyper	ENSDART00000111365.5	sema4ga
577	chr13	9685209	9685209	0.094835	0.433648	-0.338813	0.0242338	-13.981	0.0517159	0.0685634	2.03612e-44	2.6799e-42	1	Hyper	ENSDART00000111365.5	sema4ga
578	chr13	9685232	9685232	0.0874996	0.434524	-0.347024	0.0234931	-14.7713	0.0560012	0.0913029	2.24267e-49	3.34997e-47	1	Hyper	ENSDART00000111365.5	sema4ga
579	chr13	9685255	9685255	0.0774162	0.429007	-0.351591	0.0250029	-14.062	0.0426332	0.0674808	6.50093e-45	8.67082e-43	1	Hyper	ENSDART00000111365.5	sema4ga
580	chr13	9685284	9685284	0.0691876	0.421719	-0.352531	0.01884	-18.7118	0.0441052	0.270728	3.9655e-78	1.04297e-75	1	Hyper	ENSDART00000111365.5	sema4ga
581	chr13	9685289	9685289	0.0691876	0.421719	-0.352531	0.0251496	-14.0174	0.0452089	0.0788128	1.2203e-44	1.61533e-42	1	Hyper	ENSDART00000111365.5	sema4ga
582	chr13	9685322	9685322	0.0637632	0.422208	-0.358445	0.0265733	-13.4889	0.0491377	0.0791675	1.81809e-41	2.20273e-39	1	Hyper	ENSDART00000111365.5	sema4ga
583	chr13	9685348	9685348	0.0595229	0.417338	-0.357815	0.0254179	-14.0773	0.0326729	0.0956558	5.23981e-45	7.00706e-43	1	Hyper	ENSDART00000111365.5	sema4ga
584	chr13	9685358	9685358	0.0595229	0.417338	-0.357815	0.0256766	-13.9354	0.0482259	0.0904396	3.85781e-44	5.03912e-42	1	Hyper	ENSDART00000111365.5	sema4ga
585	chr13	9685366	9685366	0.0569023	0.413837	-0.356935	0.0269167	-13.2607	0.0683726	0.0866884	3.91234e-40	4.56021e-38	1	Hyper	ENSDART00000111365.5	sema4ga
586	chr13	9685385	9685385	0.0510512	0.407064	-0.356013	0.0215498	-16.5205	0.0458648	0.263063	2.61369e-61	5.04013e-59	1	Hyper	ENSDART00000111365.5	sema4ga
587	chr13	9685396	9685396	0.0493106	0.40623	-0.35692	0.0213062	-16.7519	0.045047	0.272559	5.48588e-63	1.09271e-60	1	Hyper	ENSDART00000111365.5	sema4ga
588	chr13	9685407	9685407	0.0464616	0.402745	-0.356284	0.0212312	-16.7811	0.0439092	0.26454	3.35352e-63	6.70631e-61	1	Hyper	ENSDART00000111365.5	sema4ga
589	chr13	9685418	9685418	0.0450666	0.401957	-0.35689	0.0214167	-16.6641	0.0596846	0.250157	2.39078e-62	4.70546e-60	1	Hyper	ENSDART00000111365.5	sema4ga
590	chr13	9685441	9685441	0.0426776	0.400492	-0.357814	0.0213684	-16.745	0.0580376	0.24742	6.155e-63	1.22475e-60	1	Hyper	ENSDART00000111365.5	sema4ga
591	chr13	9685456	9685456	0.0384847	0.395882	-0.357397	0.0217882	-16.4033	0.0406614	0.260396	1.81233e-60	3.43804e-58	1	Hyper	ENSDART00000111365.5	sema4ga
592	chr13	9685477	9685477	0.0353485	0.392846	-0.357497	0.0228028	-15.6778	0.0394019	0.259918	2.14666e-55	3.66731e-53	1	Hyper	ENSDART00000111365.5	sema4ga
593	chr13	9685491	9685491	0.0321847	0.389441	-0.357257	0.0237341	-15.0525	0.0381342	0.255197	3.32538e-51	5.18622e-49	1	Hyper	ENSDART00000111365.5	sema4ga
594	chr13	9685502	9685502	0.0321847	0.389441	-0.357257	0.023529	-15.1837	0.0381342	0.264869	4.53449e-52	7.2106e-50	1	Hyper	ENSDART00000111365.5	sema4ga
595	chr13	9685505	9685505	0.0314914	0.386419	-0.354928	0.0236224	-15.025	0.0379214	0.249522	5.03394e-51	7.8174e-49	1	Hyper	ENSDART00000111365.5	sema4ga
596	chr13	9685516	9685516	0.029031	0.384464	-0.355433	0.0246179	-14.438	0.0370954	0.261485	2.98454e-47	4.22875e-45	1	Hyper	ENSDART00000111365.5	sema4ga
597	chr13	9685527	9685527	0.029031	0.384464	-0.355433	0.0246504	-14.419	0.0370954	0.260029	3.93205e-47	5.55319e-45	1	Hyper	ENSDART00000111365.5	sema4ga
598	chr13	9685541	9685541	0.0255357	0.379344	-0.353809	0.0263677	-13.4183	0.0359809	0.245351	4.72663e-41	5.65807e-39	1	Hyper	ENSDART00000111365.5	sema4ga
599	chr13	9685581	9685581	0.0219899	0.375224	-0.353234	0.0283701	-12.4509	0.0456055	0.225497	1.38241e-35	1.39535e-33	1	Hyper	ENSDART00000111365.5	sema4ga
600	chr13	9685592	9685592	0.0219899	0.375224	-0.353234	0.0274342	-12.8757	0.0456055	0.258885	6.16952e-38	6.7218e-36	1	Hyper	ENSDART00000111365.5	sema4ga
601	chr13	9689066	9689066	0.00553962	0.358513	-0.352973	0.0302811	-11.6565	0.0381185	0.191314	2.12503e-31	1.85075e-29	1	Hyper	ENSDART00000111365.5	sema4ga
602	chr13	9689102	9689102	0.00553962	0.35857	-0.353031	0.0291696	-12.1027	0.0381185	0.199337	1.0218e-33	9.67451e-32	1	Hyper	ENSDART00000111365.5	sema4ga
603	chr13	9689118	9689118	0.00553962	0.360096	-0.354556	0.0280656	-12.6331	0.0381185	0.196437	1.38654e-36	1.44655e-34	1	Hyper	ENSDART00000111365.5	sema4ga
604	chr13	9689140	9689140	0.00553962	0.365819	-0.360279	0.0267789	-13.4538	0.0381185	0.181427	2.92285e-41	3.52057e-39	1	Hyper	ENSDART00000111365.5	sema4ga
605	chr13	9689152	9689152	0.00553962	0.36597	-0.360431	0.0236619	-15.2326	0.0381185	0.270752	2.15027e-52	3.44505e-50	1	Hyper	ENSDART00000111365.5	sema4ga
606	chr13	9689154	9689154	0.00553962	0.36597	-0.360431	0.026173	-13.7711	0.0381185	0.186799	3.80484e-43	4.83587e-41	1	Hyper	ENSDART00000111365.5	sema4ga
607	chr13	9689160	9689160	0.00553962	0.36597	-0.360431	0.0257785	-13.9819	0.0381185	0.197745	2.01188e-44	2.64824e-42	1	Hyper	ENSDART00000111365.5	sema4ga
608	chr13	9689165	9689165	0.00553962	0.36597	-0.360431	0.0254919	-14.139	0.0381185	0.206042	2.18284e-45	2.94711e-43	1	Hyper	ENSDART00000111365.5	sema4ga
609	chr13	9689215	9689215	0.00553962	0.366059	-0.36052	0.0274765	-13.121	0.0381185	0.158376	2.49551e-39	2.83895e-37	1	Hyper	ENSDART00000111365.5	sema4ga
610	chr13	9689266	9689266	0.00553962	0.366342	-0.360802	0.0283772	-12.7145	0.0381185	0.151359	4.91151e-37	5.19928e-35	1	Hyper	ENSDART00000111365.5	sema4ga
611	chr13	9689302	9689302	0.00553962	0.367485	-0.361945	0.0276117	-13.1084	0.0381185	0.182461	2.9472e-39	3.34548e-37	1	Hyper	ENSDART00000111365.5	sema4ga
612	chr13	9689342	9689342	0.00557017	0.367973	-0.362403	0.0276036	-13.1288	0.0381185	0.183441	2.25071e-39	2.56391e-37	1	Hyper	ENSDART00000111365.5	sema4ga
613	chr13	9689362	9689362	0.00557156	0.367043	-0.361472	0.0273655	-13.209	0.0381185	0.200226	7.78413e-40	8.99292e-38	1	Hyper	ENSDART00000111365.5	sema4ga
614	chr13	9689367	9689367	0.00559719	0.36762	-0.362022	0.0274683	-13.1796	0.0381185	0.184709	1.14928e-39	1.32089e-37	1	Hyper	ENSDART00000111365.5	sema4ga
615	chr13	9689371	9689371	0.00559983	0.367136	-0.361537	0.0263814	-13.7042	0.0381185	0.225755	9.57993e-43	1.20421e-40	1	Hyper	ENSDART00000111365.5	sema4ga
616	chr13	9689375	9689375	0.00559983	0.367136	-0.361537	0.0274758	-13.1584	0.0381185	0.195135	1.52376e-39	1.74457e-37	1	Hyper	ENSDART00000111365.5	sema4ga
617	chr13	9689377	9689377	0.00559983	0.367136	-0.361537	0.0271789	-13.3021	0.0381185	0.202905	2.25108e-40	2.643e-38	1	Hyper	ENSDART00000111365.5	sema4ga
618	chr13	9689381	9689381	0.00563134	0.366893	-0.361261	0.0264308	-13.6682	0.0381185	0.208327	1.57261e-42	1.96544e-40	1	Hyper	ENSDART00000111365.5	sema4ga
619	chr13	9689384	9689384	0.00563134	0.366893	-0.361261	0.0267258	-13.5173	0.0381185	0.200157	1.23629e-41	1.50532e-39	1	Hyper	ENSDART00000111365.5	sema4ga
620	chr13	9689393	9689393	0.00563559	0.367567	-0.361932	0.0279635	-12.943	0.0381185	0.18246	2.57343e-38	2.83742e-36	1	Hyper	ENSDART00000111365.5	sema4ga
621	chr13	9689437	9689437	0.00570296	0.365114	-0.359411	0.0291677	-12.3222	0.0381185	0.185113	6.87948e-35	6.78171e-33	1	Hyper	ENSDART00000111365.5	sema4ga
622	chr13	9689477	9689477	0.00588099	0.366339	-0.360458	0.0279156	-12.9125	0.0381185	0.183351	3.82911e-38	4.19934e-36	1	Hyper	ENSDART00000111365.5	sema4ga
623	chr13	9689558	9689558	0.0116398	0.378892	-0.367252	0.0272621	-13.4712	0.0405557	0.199372	2.31227e-41	2.79281e-39	1	Hyper	ENSDART00000111365.5	sema4ga
624	chr13	9689580	9689580	0.0274846	0.396159	-0.368674	0.0240214	-15.3477	0.0484366	0.184789	3.66779e-53	5.97144e-51	1	Hyper	ENSDART00000111365.5	sema4ga
625	chr13	9689616	9689616	0.029677	0.397953	-0.368276	0.0241487	-15.2503	0.0496126	0.195278	1.63811e-52	2.63112e-50	1	Hyper	ENSDART00000111365.5	sema4ga
626	chr13	9689630	9689630	0.0357044	0.401268	-0.365564	0.0256202	-14.2686	0.052982	0.185629	3.43607e-46	4.73843e-44	1	Hyper	ENSDART00000111365.5	sema4ga
627	chr13	9689652	9689652	0.0426555	0.403885	-0.36123	0.0256259	-14.0963	0.0571102	0.21896	4.00471e-45	5.3716e-43	1	Hyper	ENSDART00000111365.5	sema4ga
628	chr13	9689692	9689692	0.0457437	0.405754	-0.36001	0.0272237	-13.2242	0.0590099	0.191327	6.36307e-40	7.36998e-38	1	Hyper	ENSDART00000111365.5	sema4ga
629	chr13	9689702	9689702	0.0457437	0.405754	-0.36001	0.0271423	-13.2638	0.0590099	0.19332	3.75225e-40	4.37577e-38	1	Hyper	ENSDART00000111365.5	sema4ga
630	chr13	9689706	9689706	0.0457437	0.405754	-0.36001	0.0271237	-13.2729	0.0590099	0.19378	3.32301e-40	3.88146e-38	1	Hyper	ENSDART00000111365.5	sema4ga
631	chr13	9689713	9689713	0.0457437	0.405754	-0.36001	0.0269495	-13.3587	0.0590099	0.198141	1.05389e-40	1.24901e-38	1	Hyper	ENSDART00000111365.5	sema4ga
632	chr13	9690108	9690108	0.157753	0.437404	-0.279651	0.0215677	-12.9662	0.0362034	0.087335	1.90205e-38	2.10562e-36	1	Hyper	ENSDART00000111365.5	sema4ga
633	chr13	9690135	9690135	0.155715	0.41972	-0.264004	0.0193074	-13.6738	0.0367846	0.100533	1.45664e-42	1.82225e-40	1	Hyper	ENSDART00000111365.5	sema4ga
634	chr13	9690169	9690169	0.156658	0.421701	-0.265043	0.0194882	-13.6001	0.0661748	0.0782584	3.99638e-42	4.93749e-40	1	Hyper	ENSDART00000111365.5	sema4ga
635	chr13	9690232	9690232	0.158154	0.428051	-0.269897	0.0187815	-14.3704	0.0444245	0.0830288	7.93936e-47	1.11245e-44	1	Hyper	ENSDART00000111365.5	sema4ga
636	chr13	9690253	9690253	0.159548	0.427329	-0.26778	0.0178254	-15.0224	0.0618042	0.0993418	5.24039e-51	8.13423e-49	1	Hyper	ENSDART00000111365.5	sema4ga
637	chr13	9690267	9690267	0.159548	0.427329	-0.26778	0.0184362	-14.5247	0.0434838	0.0881781	8.45203e-48	1.21376e-45	1	Hyper	ENSDART00000111365.5	sema4ga
638	chr13	9690302	9690302	0.158105	0.423131	-0.265026	0.0196336	-13.4986	0.0425958	0.057016	1.59403e-41	1.93463e-39	1	Hyper	ENSDART00000111365.5	sema4ga
639	chr13	9690307	9690307	0.158105	0.423131	-0.265026	0.018952	-13.984	0.0350235	0.0727446	1.95089e-44	2.56887e-42	1	Hyper	ENSDART00000111365.5	sema4ga
640	chr13	9690309	9690309	0.158105	0.423131	-0.265026	0.018277	-14.5005	0.0425958	0.0872307	1.20273e-47	1.72072e-45	1	Hyper	ENSDART00000111365.5	sema4ga
641	chr13	9690321	9690321	0.158105	0.423131	-0.265026	0.0196991	-13.4537	0.0342035	0.0580185	2.92883e-41	3.52756e-39	1	Hyper	ENSDART00000111365.5	sema4ga
642	chr13	9690333	9690333	0.158105	0.423131	-0.265026	0.0182779	-14.4998	0.0337024	0.0903673	1.21472e-47	1.73758e-45	1	Hyper	ENSDART00000111365.5	sema4ga
643	chr13	9690351	9690351	0.15821	0.426252	-0.268042	0.0184725	-14.5103	0.0456922	0.0736248	1.04219e-47	1.49331e-45	1	Hyper	ENSDART00000111365.5	sema4ga
644	chr13	9690365	9690365	0.160312	0.426304	-0.265991	0.0187626	-14.1767	0.0365354	0.0772291	1.27741e-45	1.73551e-43	1	Hyper	ENSDART00000111365.5	sema4ga
645	chr13	9690374	9690374	0.160221	0.424526	-0.264305	0.0192164	-13.7541	0.0474798	0.070839	4.80948e-43	6.09588e-41	1	Hyper	ENSDART00000111365.5	sema4ga
646	chr13	9690411	9690411	0.160047	0.429568	-0.269521	0.0193805	-13.9068	0.0393303	0.069451	5.76038e-44	7.49012e-42	1	Hyper	ENSDART00000111365.5	sema4ga
647	chr13	9690449	9690449	0.161176	0.428967	-0.26779	0.0197334	-13.5704	0.0474727	0.068398	5.99956e-42	7.37286e-40	1	Hyper	ENSDART00000111365.5	sema4ga
648	chr13	9690472	9690472	0.160485	0.428331	-0.267846	0.0184706	-14.5012	0.0463752	0.0833731	1.19003e-47	1.7028e-45	1	Hyper	ENSDART00000111365.5	sema4ga
649	chr13	9690503	9690503	0.159976	0.426504	-0.266528	0.0176094	-15.1356	0.0463877	0.116146	9.4341e-52	1.48898e-49	1	Hyper	ENSDART00000111365.5	sema4ga
650	chr13	9690538	9690538	0.161247	0.426945	-0.265697	0.0198565	-13.3809	0.0625521	0.0566781	7.82443e-41	9.30644e-39	1	Hyper	ENSDART00000111365.5	sema4ga
651	chr13	9690590	9690590	0.165308	0.440388	-0.27508	0.0209266	-13.1449	0.0544267	0.0693443	1.81933e-39	2.07821e-37	1	Hyper	ENSDART00000111365.5	sema4ga
652	chr13	9690605	9690605	0.16577	0.440347	-0.274577	0.0192722	-14.2473	0.0531208	0.0904799	4.65827e-46	6.40317e-44	1	Hyper	ENSDART00000111365.5	sema4ga
653	chr13	9690636	9690636	0.170133	0.461308	-0.291175	0.0212004	-13.7344	0.0490474	0.0875373	6.31503e-43	7.97794e-41	1	Hyper	ENSDART00000111365.5	sema4ga
654	chr13	9690647	9690647	0.170133	0.461308	-0.291175	0.0214581	-13.5695	0.056693	0.0797297	6.07699e-42	7.46678e-40	1	Hyper	ENSDART00000111365.5	sema4ga
655	chr13	9695923	9695923	0.374664	0.67285	-0.298186	0.0207614	-14.3625	0.989475	0.395286	8.89467e-47	1.24487e-44	1	Hyper	ENSDART00000111365.5	sema4ga
656	chr13	9753837	9753837	0.0357467	0.41687	-0.381124	0.0333339	-11.4335	0.0385331	0.213715	2.84382e-30	2.3728e-28	1	Hyper	ENSDART00000111365.5	sema4ga
657	chr13	9753910	9753910	0.037226	0.418975	-0.381749	0.0329855	-11.5732	0.0405121	0.179348	5.63093e-31	4.82637e-29	1	Hyper	ENSDART00000111365.5	sema4ga
658	chr13	9753957	9753957	0.0371386	0.416099	-0.37896	0.0324046	-11.6946	0.0405157	0.174019	1.35757e-31	1.19115e-29	1	Hyper	ENSDART00000111365.5	sema4ga
659	chr13	9753960	9753960	0.0371386	0.416099	-0.37896	0.0315021	-12.0297	0.0405157	0.197113	2.48182e-33	2.31789e-31	1	Hyper	ENSDART00000111365.5	sema4ga
660	chr13	9753977	9753977	0.0383837	0.416256	-0.377872	0.0307105	-12.3043	0.0387168	0.204206	8.58419e-35	8.43533e-33	1	Hyper	ENSDART00000111365.5	sema4ga
661	chr13	9753994	9753994	0.0381223	0.421487	-0.383364	0.0305325	-12.5559	0.0386992	0.196221	3.68819e-36	3.79445e-34	1	Hyper	ENSDART00000111365.5	sema4ga
662	chr13	9754010	9754010	0.0388735	0.423085	-0.384211	0.0300286	-12.7949	0.0387516	0.175879	1.75174e-37	1.88125e-35	1	Hyper	ENSDART00000111365.5	sema4ga
663	chr13	9754013	9754013	0.0388735	0.423085	-0.384211	0.0295296	-13.011	0.0387516	0.190712	1.05882e-38	1.18156e-36	1	Hyper	ENSDART00000111365.5	sema4ga
664	chr13	9754054	9754054	0.0435724	0.425806	-0.382233	0.026503	-14.4223	0.0390879	0.224601	3.74908e-47	5.29787e-45	1	Hyper	ENSDART00000111365.5	sema4ga
665	chr13	9754069	9754069	0.0425809	0.426389	-0.383808	0.0267694	-14.3375	0.0354696	0.204971	1.27483e-46	1.77744e-44	1	Hyper	ENSDART00000111365.5	sema4ga
666	chr13	9754085	9754085	0.0436245	0.426987	-0.383363	0.0260155	-14.7359	0.0355253	0.21981	3.78971e-49	5.62971e-47	1	Hyper	ENSDART00000111365.5	sema4ga
667	chr13	9754088	9754088	0.0445941	0.426659	-0.382065	0.0263999	-14.4722	0.0402603	0.219363	1.81447e-47	2.58445e-45	1	Hyper	ENSDART00000111365.5	sema4ga
668	chr13	9754092	9754092	0.0445941	0.426659	-0.382065	0.0274097	-13.9391	0.0402603	0.178795	3.66773e-44	4.79374e-42	1	Hyper	ENSDART00000111365.5	sema4ga
669	chr13	9754151	9754151	0.0445941	0.426659	-0.382065	0.0266493	-14.3368	0.0402603	0.208545	1.28844e-46	1.79627e-44	1	Hyper	ENSDART00000111365.5	sema4ga
670	chr13	9754159	9754159	0.0445941	0.426659	-0.382065	0.0276075	-13.8392	0.0391618	0.171736	1.47828e-43	1.89982e-41	1	Hyper	ENSDART00000111365.5	sema4ga
671	chr13	9754178	9754178	0.0445945	0.425768	-0.381174	0.0275519	-13.8348	0.0355775	0.175524	1.57239e-43	2.01953e-41	1	Hyper	ENSDART00000111365.5	sema4ga
672	chr13	9754190	9754190	0.0445945	0.425768	-0.381174	0.0276705	-13.7755	0.0402603	0.171426	3.58062e-43	4.5541e-41	1	Hyper	ENSDART00000111365.5	sema4ga
673	chr13	9754219	9754219	0.0425883	0.426082	-0.383493	0.0271999	-14.0991	0.0403167	0.205259	3.84696e-45	5.16196e-43	1	Hyper	ENSDART00000111365.5	sema4ga
674	chr13	9754229	9754229	0.0435845	0.425663	-0.382078	0.0270606	-14.1194	0.0355229	0.226026	2.8863e-45	3.88427e-43	1	Hyper	ENSDART00000111365.5	sema4ga
675	chr13	9754238	9754238	0.0435845	0.425663	-0.382078	0.0269914	-14.1555	0.0402876	0.22928	1.72642e-45	2.33726e-43	1	Hyper	ENSDART00000111365.5	sema4ga
676	chr13	9754241	9754241	0.0435845	0.425663	-0.382078	0.026988	-14.1573	0.0355229	0.22928	1.68219e-45	2.27799e-43	1	Hyper	ENSDART00000111365.5	sema4ga
677	chr13	9754246	9754246	0.0446453	0.426223	-0.381578	0.027161	-14.0488	0.040259	0.23911	7.83993e-45	1.0435e-42	1	Hyper	ENSDART00000111365.5	sema4ga
678	chr13	9754254	9754254	0.0446453	0.426223	-0.381578	0.0280889	-13.5847	0.040259	0.19926	4.93806e-42	6.08376e-40	1	Hyper	ENSDART00000111365.5	sema4ga
679	chr13	9754260	9754260	0.0446453	0.426223	-0.381578	0.0280053	-13.6252	0.0391653	0.202468	2.83687e-42	3.5197e-40	1	Hyper	ENSDART00000111365.5	sema4ga
680	chr13	9754265	9754265	0.0469859	0.428022	-0.381036	0.0289452	-13.1641	0.0357074	0.204077	1.41254e-39	1.61894e-37	1	Hyper	ENSDART00000111365.5	sema4ga
681	chr13	9754274	9754274	0.0469859	0.428022	-0.381036	0.0288586	-13.2035	0.0402041	0.207511	8.3709e-40	9.66227e-38	1	Hyper	ENSDART00000111365.5	sema4ga
682	chr13	9754277	9754277	0.0469859	0.428022	-0.381036	0.0285109	-13.3646	0.0402041	0.22134	9.73742e-41	1.15502e-38	1	Hyper	ENSDART00000111365.5	sema4ga
683	chr13	9754281	9754281	0.0469859	0.428022	-0.381036	0.0294759	-12.9271	0.0402041	0.185106	3.16725e-38	3.48228e-36	1	Hyper	ENSDART00000111365.5	sema4ga
684	chr13	9754288	9754288	0.0469859	0.428022	-0.381036	0.0287094	-13.2722	0.0402041	0.213333	3.35579e-40	3.91906e-38	1	Hyper	ENSDART00000111365.5	sema4ga
685	chr13	9754291	9754291	0.0469859	0.428022	-0.381036	0.0287094	-13.2722	0.0402041	0.213333	3.35579e-40	3.91906e-38	1	Hyper	ENSDART00000111365.5	sema4ga
686	chr13	9754294	9754294	0.0469859	0.428022	-0.381036	0.0283783	-13.427	0.0402041	0.226868	4.19869e-41	5.03361e-39	1	Hyper	ENSDART00000111365.5	sema4ga
687	chr13	9754300	9754300	0.0469859	0.428022	-0.381036	0.0289985	-13.1399	0.0402041	0.202206	1.94599e-39	2.221e-37	1	Hyper	ENSDART00000111365.5	sema4ga
688	chr13	9754317	9754317	0.0482791	0.427315	-0.379036	0.0290343	-13.0548	0.0394348	0.213256	5.96936e-39	6.71411e-37	1	Hyper	ENSDART00000111365.5	sema4ga
689	chr13	9754327	9754327	0.0487539	0.427125	-0.378372	0.029976	-12.6225	0.0401698	0.194005	1.58758e-36	1.65296e-34	1	Hyper	ENSDART00000111365.5	sema4ga
690	chr13	9754330	9754330	0.0487539	0.427125	-0.378372	0.0292849	-12.9203	0.0401698	0.219478	3.45585e-38	3.79536e-36	1	Hyper	ENSDART00000111365.5	sema4ga
691	chr13	11208866	11208866	0.0296272	0.593196	-0.563569	0.0492489	-11.4433	0.184539	0.61865	2.54086e-30	2.12385e-28	1	Hyper	ENSDART00000164566.2	akt3a
692	chr13	11208874	11208874	0.0296272	0.593196	-0.563569	0.0528675	-10.66	0.184539	0.488686	1.56548e-26	1.11906e-24	1	Hyper	ENSDART00000164566.2	akt3a
693	chr13	11208906	11208906	0.0956453	0.714967	-0.619322	0.0336994	-18.3778	0.647931	0.541776	1.9765e-75	4.96431e-73	1	Hyper	ENSDART00000164566.2	akt3a
694	chr13	11209017	11209017	0.124777	0.739634	-0.614857	0.0310006	-19.8337	0.807635	0.444924	1.52404e-87	4.65249e-85	1	Hyper	ENSDART00000164566.2	akt3a
695	chr13	11210274	11210274	0.382745	0.703201	-0.320456	0.0237455	-13.4954	0.989475	0.480122	1.66407e-41	2.01849e-39	1	Hyper	ENSDART00000164566.2	akt3a
696	chr13	11210541	11210541	0.429659	0.827429	-0.39777	0.0236948	-16.7873	0.989475	0.556385	3.02449e-63	6.05376e-61	1	Hyper	ENSDART00000164566.2	akt3a
697	chr13	11211751	11211751	0.0459075	0.561867	-0.51596	0.0350604	-14.7163	0.132728	0.431839	5.06653e-49	7.50173e-47	1	Hyper	ENSDART00000164566.2	akt3a
698	chr13	11212023	11212023	0.0230569	0.554389	-0.531332	0.0475769	-11.1679	0.171313	0.546577	5.8581e-29	4.63795e-27	1	Hyper	ENSDART00000164566.2	akt3a
699	chr13	11212029	11212029	0.0230569	0.554389	-0.531332	0.0519291	-10.2319	0.171313	0.415178	1.42752e-24	9.3541e-23	1	Hyper	ENSDART00000164566.2	akt3a
700	chr13	11212100	11212100	0.02998	0.588711	-0.558731	0.048908	-11.4241	0.218682	0.569561	3.16806e-30	2.63842e-28	1	Hyper	ENSDART00000164566.2	akt3a
701	chr13	11212119	11212119	0.0450125	0.625615	-0.580603	0.0539751	-10.7569	0.301847	0.497726	5.50098e-27	4.00858e-25	1	Hyper	ENSDART00000164566.2	akt3a
702	chr13	11282404	11282404	0.30419	0.618899	-0.314709	0.0187247	-16.8072	0.162297	0.0944314	2.16045e-63	4.33668e-61	1	Hyper	ENSDART00000164566.2	akt3a
703	chr13	11282515	11282515	0.136621	0.47532	-0.338699	0.0191024	-17.7307	0.152842	0.142537	2.43063e-70	5.56672e-68	1	Hyper	ENSDART00000164566.2	akt3a
704	chr13	11282529	11282529	0.106266	0.420324	-0.314058	0.0197334	-15.915	0.104969	0.170451	4.98382e-57	8.81208e-55	1	Hyper	ENSDART00000164566.2	akt3a
705	chr13	11282545	11282545	0.0800883	0.400512	-0.320424	0.0214509	-14.9376	0.0688138	0.128502	1.87705e-50	2.87687e-48	1	Hyper	ENSDART00000164566.2	akt3a
706	chr13	11282548	11282548	0.0800883	0.400512	-0.320424	0.0204667	-15.6559	0.0624167	0.153925	3.0283e-55	5.15649e-53	1	Hyper	ENSDART00000164566.2	akt3a
707	chr13	11282564	11282564	0.0474854	0.355844	-0.308358	0.0217816	-14.1569	0.0365703	0.124819	1.69406e-45	2.29383e-43	1	Hyper	ENSDART00000164566.2	akt3a
708	chr13	11282569	11282569	0.0474854	0.355844	-0.308358	0.0221158	-13.9429	0.0365703	0.117977	3.47602e-44	4.54627e-42	1	Hyper	ENSDART00000164566.2	akt3a
709	chr13	11282571	11282571	0.0474854	0.355844	-0.308358	0.0220574	-13.9798	0.0365703	0.119142	2.07073e-44	2.72491e-42	1	Hyper	ENSDART00000164566.2	akt3a
710	chr13	11282581	11282581	0.0474854	0.355844	-0.308358	0.022741	-13.5596	0.0408857	0.105754	6.95225e-42	8.52553e-40	1	Hyper	ENSDART00000164566.2	akt3a
711	chr13	11282583	11282583	0.0474854	0.355844	-0.308358	0.0223631	-13.7887	0.0366451	0.113051	2.98123e-43	3.80051e-41	1	Hyper	ENSDART00000164566.2	akt3a
712	chr13	11282595	11282595	0.0474854	0.355844	-0.308358	0.0225842	-13.6537	0.0366451	0.108628	1.91792e-42	2.39087e-40	1	Hyper	ENSDART00000164566.2	akt3a
713	chr13	11282613	11282613	0.0476443	0.356896	-0.309252	0.022373	-13.8225	0.0363531	0.104722	1.8642e-43	2.38969e-41	1	Hyper	ENSDART00000164566.2	akt3a
714	chr13	11282627	11282627	0.0477847	0.357512	-0.309728	0.022628	-13.6878	0.0360922	0.0926403	1.20129e-42	1.50612e-40	1	Hyper	ENSDART00000164566.2	akt3a
715	chr13	11282636	11282636	0.0477847	0.357512	-0.309728	0.0224493	-13.7968	0.0407257	0.0952352	2.66598e-43	3.40353e-41	1	Hyper	ENSDART00000164566.2	akt3a
716	chr13	11282645	11282645	0.0477847	0.357512	-0.309728	0.021985	-14.0882	0.0360922	0.103612	4.49129e-45	6.01663e-43	1	Hyper	ENSDART00000164566.2	akt3a
717	chr13	11282673	11282673	0.0371391	0.337012	-0.299873	0.020682	-14.4992	0.0298453	0.125626	1.22579e-47	1.75315e-45	1	Hyper	ENSDART00000164566.2	akt3a
718	chr13	11282711	11282711	0.0375832	0.337743	-0.30016	0.0206449	-14.5391	0.0286863	0.117047	6.84373e-48	9.85073e-46	1	Hyper	ENSDART00000164566.2	akt3a
719	chr13	11282734	11282734	0.0375832	0.337743	-0.30016	0.0197488	-15.1989	0.0286863	0.137959	3.59809e-52	5.73571e-50	1	Hyper	ENSDART00000164566.2	akt3a
720	chr13	11282765	11282765	0.0374339	0.33771	-0.300276	0.0205388	-14.6199	0.0284553	0.112465	2.09603e-48	3.05527e-46	1	Hyper	ENSDART00000164566.2	akt3a
721	chr13	11282800	11282800	0.0377469	0.33769	-0.299943	0.0210533	-14.2468	0.0299969	0.101918	4.69036e-46	6.44679e-44	1	Hyper	ENSDART00000164566.2	akt3a
722	chr13	11282852	11282852	0.038935	0.345344	-0.306409	0.0211092	-14.5154	0.024886	0.127603	9.67392e-48	1.38716e-45	1	Hyper	ENSDART00000164566.2	akt3a
723	chr13	11282867	11282867	0.039181	0.347443	-0.308262	0.0214367	-14.3801	0.0248924	0.122313	6.90291e-47	9.68762e-45	1	Hyper	ENSDART00000164566.2	akt3a
724	chr13	11282898	11282898	0.0400881	0.35916	-0.319072	0.0230945	-13.8159	0.0249252	0.115775	2.04364e-43	2.61697e-41	1	Hyper	ENSDART00000164566.2	akt3a
725	chr13	11282925	11282925	0.0410657	0.35862	-0.317555	0.0238917	-13.2914	0.0250584	0.112265	2.5956e-40	3.0419e-38	1	Hyper	ENSDART00000164566.2	akt3a
726	chr13	11282995	11282995	0.0408138	0.360846	-0.320032	0.023485	-13.6271	0.0248036	0.127825	2.76396e-42	3.43031e-40	1	Hyper	ENSDART00000164566.2	akt3a
727	chr13	11283074	11283074	0.0394367	0.355328	-0.315891	0.0243609	-12.9671	0.0249395	0.106496	1.87916e-38	2.08058e-36	1	Hyper	ENSDART00000164566.2	akt3a
728	chr13	11283080	11283080	0.0394367	0.355328	-0.315891	0.0246094	-12.8362	0.0249395	0.102952	1.02795e-37	1.11223e-35	1	Hyper	ENSDART00000164566.2	akt3a
729	chr13	11283114	11283114	0.0379002	0.353256	-0.315356	0.0241722	-13.0462	0.0247203	0.113433	6.67601e-39	7.498e-37	1	Hyper	ENSDART00000164566.2	akt3a
730	chr13	11283132	11283132	0.0365952	0.352354	-0.315759	0.0241408	-13.0799	0.0245601	0.115071	4.29098e-39	4.84725e-37	1	Hyper	ENSDART00000164566.2	akt3a
731	chr13	11283135	11283135	0.0365952	0.352354	-0.315759	0.0233829	-13.5038	0.0245601	0.127469	1.48502e-41	1.80392e-39	1	Hyper	ENSDART00000164566.2	akt3a
732	chr13	11283233	11283233	0.0312845	0.347424	-0.31614	0.0234626	-13.4742	0.02306	0.119652	2.21844e-41	2.68088e-39	1	Hyper	ENSDART00000164566.2	akt3a
733	chr13	11283290	11283290	0.02993	0.351041	-0.321111	0.0237616	-13.5139	0.0236885	0.123706	1.29498e-41	1.57573e-39	1	Hyper	ENSDART00000164566.2	akt3a
734	chr13	11283292	11283292	0.0299681	0.352402	-0.322434	0.0230656	-13.979	0.0237005	0.129658	2.0943e-44	2.7556e-42	1	Hyper	ENSDART00000164566.2	akt3a
735	chr13	11283300	11283300	0.0296952	0.349688	-0.319993	0.023416	-13.6655	0.0240869	0.111005	1.6311e-42	2.03756e-40	1	Hyper	ENSDART00000164566.2	akt3a
736	chr13	11283355	11283355	0.0282082	0.34868	-0.320472	0.0195876	-16.3609	0.0287252	0.169568	3.63483e-60	6.85415e-58	1	Hyper	ENSDART00000164566.2	akt3a
737	chr13	11283372	11283372	0.0274561	0.347885	-0.320429	0.0214003	-14.9731	0.0232709	0.131366	1.10074e-50	1.69616e-48	1	Hyper	ENSDART00000164566.2	akt3a
738	chr13	11283398	11283398	0.0259313	0.345528	-0.319597	0.0195584	-16.3407	0.0420367	0.206477	5.06937e-60	9.5343e-58	1	Hyper	ENSDART00000164566.2	akt3a
739	chr13	11283441	11283441	0.0256922	0.345773	-0.320081	0.01936	-16.5331	0.0582049	0.209936	2.11893e-61	4.09335e-59	1	Hyper	ENSDART00000164566.2	akt3a
740	chr13	11283457	11283457	0.0256922	0.345773	-0.320081	0.0215214	-14.8727	0.0229741	0.142483	4.95891e-50	7.52472e-48	1	Hyper	ENSDART00000164566.2	akt3a
741	chr13	11283463	11283463	0.0256922	0.345773	-0.320081	0.0214337	-14.9336	0.0229741	0.144683	1.99339e-50	3.05311e-48	1	Hyper	ENSDART00000164566.2	akt3a
742	chr13	11283479	11283479	0.0256922	0.345773	-0.320081	0.0229846	-13.9259	0.0263974	0.11106	4.41006e-44	5.75202e-42	1	Hyper	ENSDART00000164566.2	akt3a
743	chr13	11283503	11283503	0.0253367	0.345832	-0.320496	0.0216356	-14.8133	0.0266623	0.152313	1.20124e-49	1.80659e-47	1	Hyper	ENSDART00000164566.2	akt3a
744	chr13	11283514	11283514	0.0253367	0.345832	-0.320496	0.0209607	-15.2903	0.0266623	0.171404	8.87409e-53	1.43291e-50	1	Hyper	ENSDART00000164566.2	akt3a
745	chr13	11283530	11283530	0.0251551	0.34447	-0.319315	0.0218915	-14.5863	0.0227792	0.144504	3.43413e-48	4.98011e-46	1	Hyper	ENSDART00000164566.2	akt3a
746	chr13	11283542	11283542	0.0249424	0.345167	-0.320225	0.0222193	-14.412	0.022743	0.148424	4.3467e-47	6.13189e-45	1	Hyper	ENSDART00000164566.2	akt3a
747	chr13	11283548	11283548	0.0247126	0.345243	-0.32053	0.024873	-12.8867	0.0258813	0.10422	5.35081e-38	5.84219e-36	1	Hyper	ENSDART00000164566.2	akt3a
748	chr13	11283553	11283553	0.0246755	0.34715	-0.322475	0.0229298	-14.0636	0.0226959	0.159381	6.35994e-45	8.4851e-43	1	Hyper	ENSDART00000164566.2	akt3a
749	chr13	11283558	11283558	0.0246755	0.34715	-0.322475	0.0239572	-13.4604	0.0226959	0.135152	2.67371e-41	3.22401e-39	1	Hyper	ENSDART00000164566.2	akt3a
750	chr13	11283564	11283564	0.0246755	0.34715	-0.322475	0.0228407	-14.1184	0.0276632	0.161406	2.92414e-45	3.93464e-43	1	Hyper	ENSDART00000164566.2	akt3a
751	chr13	11283567	11283567	0.0246755	0.34715	-0.322475	0.0238216	-13.5371	0.0226959	0.137921	9.45048e-42	1.15466e-39	1	Hyper	ENSDART00000164566.2	akt3a
752	chr13	11283571	11283571	0.0246755	0.34715	-0.322475	0.0235661	-13.6838	0.0226959	0.143652	1.26864e-42	1.5895e-40	1	Hyper	ENSDART00000164566.2	akt3a
753	chr13	11283580	11283580	0.0246755	0.34715	-0.322475	0.0239444	-13.4677	0.0258107	0.135164	2.42426e-41	2.92659e-39	1	Hyper	ENSDART00000164566.2	akt3a
754	chr13	11283583	11283583	0.0246755	0.34715	-0.322475	0.023284	-13.8496	0.0258107	0.150199	1.27858e-43	1.64596e-41	1	Hyper	ENSDART00000164566.2	akt3a
755	chr13	11283594	11283594	0.0246755	0.34715	-0.322475	0.0233784	-13.7937	0.0258107	0.14793	2.78105e-43	3.5486e-41	1	Hyper	ENSDART00000164566.2	akt3a
756	chr13	11283601	11283601	0.0246755	0.34715	-0.322475	0.0233123	-13.8328	0.0258107	0.149364	1.61547e-43	2.07438e-41	1	Hyper	ENSDART00000164566.2	akt3a
757	chr13	11283607	11283607	0.0246158	0.347272	-0.322656	0.0228073	-14.1471	0.030716	0.169849	1.94699e-45	2.63229e-43	1	Hyper	ENSDART00000164566.2	akt3a
758	chr13	11283623	11283623	0.0243391	0.346799	-0.32246	0.0230709	-13.9769	0.0306299	0.176924	2.15625e-44	2.83612e-42	1	Hyper	ENSDART00000164566.2	akt3a
759	chr13	11283639	11283639	0.0243391	0.346799	-0.32246	0.0228359	-14.1207	0.0306299	0.183629	2.83147e-45	3.81148e-43	1	Hyper	ENSDART00000164566.2	akt3a
760	chr13	11283653	11283653	0.0248802	0.348239	-0.323359	0.0230859	-14.0068	0.0308184	0.18171	1.41698e-44	1.87271e-42	1	Hyper	ENSDART00000164566.2	akt3a
761	chr13	11283767	11283767	0.0437038	0.402632	-0.358928	0.022993	-15.6103	0.152444	0.222745	6.1931e-55	1.04755e-52	1	Hyper	ENSDART00000164566.2	akt3a
762	chr13	19914313	19914313	0.186135	0.499289	-0.313154	0.0224894	-13.9245	0.413561	0.622253	4.49554e-44	5.86219e-42	1	Hyper	ENSDART00000089533.7	atrnl1a
763	chr13	19914320	19914320	0.186135	0.499289	-0.313154	0.0224404	-13.9549	0.413561	0.626644	2.93584e-44	3.84762e-42	1	Hyper	ENSDART00000089533.7	atrnl1a
764	chr13	19914329	19914329	0.161616	0.468534	-0.306919	0.0218436	-14.0508	0.362095	0.595286	7.62214e-45	1.01485e-42	1	Hyper	ENSDART00000089533.7	atrnl1a
765	chr13	19938261	19938261	0.183412	0.534743	-0.351331	0.0160104	-21.944	0.312661	0.555985	9.88919e-107	3.94308e-104	1	Hyper	ENSDART00000089533.7	atrnl1a
766	chr13	20019469	20019469	0.399194	0.723885	-0.324691	0.0179851	-18.0533	0.880641	0.671796	7.43458e-73	1.78417e-70	1	Hyper	ENSDART00000089533.7	atrnl1a
767	chr13	44495109	44495109	0.160852	0.553541	-0.392689	0.0345364	-11.3703	0.265414	0.102527	5.87853e-30	4.84522e-28	1	Hyper	ENSDART00000110092.4	mdga1
768	chr13	45057680	45057680	0.589544	0.874068	-0.284525	0.0209755	-13.5646	0.686633	0.257716	6.49265e-42	7.96985e-40	1	Hyper	ENSDART00000130467.4	chp1
769	chr13	45057709	45057709	0.549585	0.871169	-0.321584	0.0260069	-12.3653	0.217778	0.0278046	4.02509e-35	3.99865e-33	1	Hyper	ENSDART00000130467.4	chp1
770	chr13	45057734	45057734	0.549585	0.871169	-0.321584	0.0227085	-14.1614	0.558716	0.0214731	1.588e-45	2.15205e-43	1	Hyper	ENSDART00000130467.4	chp1
771	chr13	45057788	45057788	0.483388	0.872222	-0.388834	0.0224953	-17.2851	0.336745	0.0580083	6.08974e-67	1.30712e-64	1	Hyper	ENSDART00000130467.4	chp1
772	chr13	45057792	45057792	0.483388	0.872222	-0.388834	0.0245667	-15.8277	0.121507	0.0651927	2.0056e-56	3.50114e-54	1	Hyper	ENSDART00000130467.4	chp1
773	chr13	45057856	45057856	0.253754	0.86124	-0.607486	0.0249479	-24.3501	0.0597062	0.0306822	5.77945e-131	3.16275e-128	1	Hyper	ENSDART00000130467.4	chp1
774	chr13	45057863	45057863	0.253754	0.86124	-0.607486	0.024743	-24.5519	0.0597062	0.046907	4.13174e-133	2.31821e-130	1	Hyper	ENSDART00000130467.4	chp1
775	chr13	45057926	45057926	0.120255	0.864791	-0.744536	0.0195673	-38.0501	0.0436368	0.0369985	0	0	1	Hyper	ENSDART00000130467.4	chp1
776	chr13	45057954	45057954	0.122446	0.867491	-0.745045	0.0189167	-39.3855	0.0444005	0.0433003	0	0	1	Hyper	ENSDART00000130467.4	chp1
777	chr13	45057993	45057993	0.0791674	0.865874	-0.786707	0.0171518	-45.8673	0.0404629	0.0207135	0	0	1	Hyper	ENSDART00000130467.4	chp1
778	chr13	45058023	45058023	0.0791674	0.865874	-0.786707	0.0171134	-45.9703	0.0404629	0.0217459	0	0	1	Hyper	ENSDART00000130467.4	chp1
779	chr13	45058053	45058053	0.014294	0.860162	-0.845868	0.012077	-70.0396	0.0368071	0.0213531	0	0	1	Hyper	ENSDART00000130467.4	chp1
780	chr13	45058075	45058075	0.014294	0.860162	-0.845868	0.0117862	-71.7674	0.0368071	0.0325426	0	0	1	Hyper	ENSDART00000130467.4	chp1
781	chr13	45058143	45058143	0.0140899	0.865928	-0.851838	0.0120162	-70.8908	0.0368071	0.0219602	0	0	1	Hyper	ENSDART00000130467.4	chp1
782	chr13	45058159	45058159	0.0140899	0.865928	-0.851838	0.0120955	-70.4263	0.0368071	0.0169492	0	0	1	Hyper	ENSDART00000130467.4	chp1
783	chr13	45058293	45058293	0.0139711	0.869867	-0.855896	0.0138584	-61.7602	0.0368071	0.0200858	0	0	1	Hyper	ENSDART00000130467.4	chp1
784	chr13	45058354	45058354	0.0139711	0.858889	-0.844918	0.0143546	-58.8602	0.0368071	0.0384359	0	0	1	Hyper	ENSDART00000130467.4	chp1
785	chr13	45058489	45058489	0.0140022	0.841947	-0.827945	0.0190243	-43.5204	0.0368071	0.0360224	0	0	1	Hyper	ENSDART00000130467.4	chp1
786	chr13	45058559	45058559	0.0142724	0.833803	-0.81953	0.0190216	-43.0843	0.0368071	0.0178432	0	0	1	Hyper	ENSDART00000130467.4	chp1
787	chr13	45058703	45058703	0.0870117	0.835408	-0.748396	0.0182935	-40.9104	0.0396272	0.21017	0	0	1	Hyper	ENSDART00000130467.4	chp1
788	chr13	45058742	45058742	0.22545	0.848455	-0.623005	0.0245817	-25.3442	0.0495561	0.0337691	1.04096e-141	6.45939e-139	1	Hyper	ENSDART00000130467.4	chp1
789	chr13	45058778	45058778	0.250811	0.853702	-0.602892	0.025407	-23.7294	0.0553115	0.0256423	1.79375e-124	9.03464e-122	1	Hyper	ENSDART00000130467.4	chp1
790	chr13	45058823	45058823	0.338459	0.863787	-0.525327	0.0270168	-19.4445	0.0749891	0.0532435	3.24624e-84	9.42309e-82	1	Hyper	ENSDART00000130467.4	chp1
791	chr13	45058841	45058841	0.391306	0.868705	-0.477399	0.0260828	-18.3032	0.0948318	0.0390575	7.80044e-75	1.93895e-72	1	Hyper	ENSDART00000130467.4	chp1
792	chr13	45058857	45058857	0.459174	0.87085	-0.411675	0.0246848	-16.6773	0.174296	0.0217017	1.91774e-62	3.78038e-60	1	Hyper	ENSDART00000130467.4	chp1
793	chr13	45058867	45058867	0.480849	0.873831	-0.392982	0.0238405	-16.4838	0.215459	0.016501	4.79996e-61	9.21035e-59	1	Hyper	ENSDART00000130467.4	chp1
794	chr13	45058902	45058902	0.514294	0.880926	-0.366632	0.0229166	-15.9985	0.234619	0.0328025	1.30798e-57	2.34044e-55	1	Hyper	ENSDART00000130467.4	chp1
795	chr13	45058906	45058906	0.514294	0.880926	-0.366632	0.022975	-15.9579	0.234619	0.0193277	2.51153e-57	4.46822e-55	1	Hyper	ENSDART00000130467.4	chp1
796	chr13	45058913	45058913	0.530774	0.880162	-0.349387	0.022144	-15.778	0.27487	0.034499	4.41062e-56	7.64452e-54	1	Hyper	ENSDART00000130467.4	chp1
797	chr13	45058933	45058933	0.530774	0.880162	-0.349387	0.0235302	-14.8484	0.0673152	0.0170968	7.12054e-50	1.07678e-47	1	Hyper	ENSDART00000130467.4	chp1
798	chr13	45058957	45058957	0.552799	0.882414	-0.329615	0.0234847	-14.0353	0.16969	0.0399662	9.47646e-45	1.25825e-42	1	Hyper	ENSDART00000130467.4	chp1
799	chr13	45058965	45058965	0.552799	0.882414	-0.329615	0.022443	-14.6868	0.31742	0.0202696	7.83755e-49	1.15479e-46	1	Hyper	ENSDART00000130467.4	chp1
800	chr13	45058971	45058971	0.547232	0.880867	-0.333635	0.0227985	-14.6341	0.27487	0.0264529	1.70293e-48	2.48782e-46	1	Hyper	ENSDART00000130467.4	chp1
801	chr13	45058973	45058973	0.547232	0.880867	-0.333635	0.0240335	-13.8821	0.111571	0.0202831	8.13392e-44	1.05317e-41	1	Hyper	ENSDART00000130467.4	chp1
802	chr13	45058975	45058975	0.547232	0.880867	-0.333635	0.0240866	-13.8515	0.0456162	0.0191548	1.24658e-43	1.6053e-41	1	Hyper	ENSDART00000130467.4	chp1
803	chr13	45058988	45058988	0.547232	0.880867	-0.333635	0.0227063	-14.6935	0.27487	0.0450378	7.09935e-49	1.04708e-46	1	Hyper	ENSDART00000130467.4	chp1
804	chr13	45059004	45059004	0.569762	0.882485	-0.312723	0.0224751	-13.9142	0.385178	0.0399345	5.19267e-44	6.75969e-42	1	Hyper	ENSDART00000130467.4	chp1
805	chr14	52491069	52491069	0.257978	0.590468	-0.33249	0.0279216	-11.908	0.205712	0.0833649	1.07562e-32	9.81974e-31	1	Hyper	ENSDART00000159297.2	tcerg1a
806	chr14	52491290	52491290	0.260896	0.602059	-0.341164	0.028258	-12.0732	0.193465	0.0673427	1.46405e-33	1.37873e-31	1	Hyper	ENSDART00000159297.2	tcerg1a
807	chr14	52491295	52491295	0.260896	0.602059	-0.341164	0.0279368	-12.212	0.203688	0.0686596	2.68281e-34	2.59147e-32	1	Hyper	ENSDART00000159297.2	tcerg1a
808	chr14	52491302	52491302	0.260896	0.602059	-0.341164	0.0281739	-12.1092	0.198027	0.0650736	9.44018e-34	8.9487e-32	1	Hyper	ENSDART00000159297.2	tcerg1a
809	chr14	52491307	52491307	0.260896	0.602059	-0.341164	0.027831	-12.2584	0.202688	0.0732229	1.51425e-34	1.47504e-32	1	Hyper	ENSDART00000159297.2	tcerg1a
810	chr14	52492810	52492810	0.244124	0.586238	-0.342114	0.0278314	-12.2924	0.189584	0.064735	9.95506e-35	9.76117e-33	1	Hyper	ENSDART00000159297.2	tcerg1a
811	chr14	52492854	52492854	0.244109	0.585224	-0.341115	0.0276168	-12.3517	0.186764	0.0491522	4.76898e-35	4.72605e-33	1	Hyper	ENSDART00000159297.2	tcerg1a
812	chr14	52492869	52492869	0.244109	0.585224	-0.341115	0.0284222	-12.0017	0.171305	0.0388053	3.48142e-33	3.23471e-31	1	Hyper	ENSDART00000159297.2	tcerg1a
813	chr14	52492909	52492909	0.244109	0.585224	-0.341115	0.0290459	-11.744	0.160126	0.0305416	7.58249e-32	6.71444e-30	1	Hyper	ENSDART00000159297.2	tcerg1a
814	chr14	52492920	52492920	0.244109	0.585224	-0.341115	0.0286966	-11.8869	0.160126	0.0416067	1.38426e-32	1.2591e-30	1	Hyper	ENSDART00000159297.2	tcerg1a
815	chr14	52492951	52492951	0.244109	0.585224	-0.341115	0.0278071	-12.2672	0.174636	0.0545478	1.35882e-34	1.32596e-32	1	Hyper	ENSDART00000159297.2	tcerg1a
816	chr14	52492969	52492969	0.244109	0.585224	-0.341115	0.0274766	-12.4147	0.190421	0.0476331	2.17453e-35	2.18058e-33	1	Hyper	ENSDART00000159297.2	tcerg1a
817	chr14	52492971	52492971	0.244109	0.585224	-0.341115	0.0271935	-12.544	0.186764	0.0626211	4.28848e-36	4.40232e-34	1	Hyper	ENSDART00000159297.2	tcerg1a
818	chr14	52493032	52493032	0.244109	0.585224	-0.341115	0.0270363	-12.6169	0.193219	0.0610923	1.70348e-36	1.77194e-34	1	Hyper	ENSDART00000159297.2	tcerg1a
819	chr14	52493034	52493034	0.244109	0.585224	-0.341115	0.0277857	-12.2766	0.18851	0.039047	1.20916e-34	1.1822e-32	1	Hyper	ENSDART00000159297.2	tcerg1a
820	chr14	52493061	52493061	0.242657	0.582917	-0.34026	0.028699	-11.8561	0.175646	0.0396078	1.9997e-32	1.80834e-30	1	Hyper	ENSDART00000159297.2	tcerg1a
821	chr15	7586896	7586896	0.0108683	0.494754	-0.483886	0.0460794	-10.5011	0.0387239	0.46958	8.53433e-26	5.90929e-24	1	Hyper	ENSDART00000165898.3	gbe1b
822	chr15	7586914	7586914	0.0108683	0.494754	-0.483886	0.046283	-10.4549	0.0387239	0.459306	1.39081e-25	9.53998e-24	1	Hyper	ENSDART00000165898.3	gbe1b
823	chr15	7587059	7587059	0.00996614	0.493846	-0.48388	0.0452161	-10.7015	0.038513	0.572661	1.00149e-26	7.21797e-25	1	Hyper	ENSDART00000165898.3	gbe1b
824	chr15	7587252	7587252	0.0072499	0.487391	-0.480141	0.0453877	-10.5787	0.0379045	0.361625	3.74249e-26	2.63153e-24	1	Hyper	ENSDART00000165898.3	gbe1b
825	chr15	7587444	7587444	0.00723553	0.48317	-0.475935	0.0436225	-10.9103	0.0379045	0.452547	1.02907e-27	7.7362e-26	1	Hyper	ENSDART00000165898.3	gbe1b
826	chr15	7587473	7587473	0.00723553	0.479444	-0.472208	0.041786	-11.3006	0.0379045	0.47038	1.30264e-29	1.05883e-27	1	Hyper	ENSDART00000165898.3	gbe1b
827	chr15	7587481	7587481	0.00723553	0.478308	-0.471073	0.0441231	-10.6763	0.0379045	0.351673	1.3136e-26	9.42093e-25	1	Hyper	ENSDART00000165898.3	gbe1b
828	chr15	7587500	7587500	0.00723553	0.478308	-0.471073	0.0441858	-10.6612	0.0379045	0.349558	1.54645e-26	1.10571e-24	1	Hyper	ENSDART00000165898.3	gbe1b
829	chr15	7587515	7587515	0.00723553	0.478252	-0.471016	0.0443051	-10.6312	0.0379045	0.374461	2.13347e-26	1.51609e-24	1	Hyper	ENSDART00000165898.3	gbe1b
830	chr15	7587560	7587560	0.00723553	0.478252	-0.471016	0.0441276	-10.674	0.0379045	0.380951	1.34745e-26	9.65922e-25	1	Hyper	ENSDART00000165898.3	gbe1b
831	chr15	7587654	7587654	0.00840579	0.47328	-0.464874	0.041543	-11.1902	0.0379045	0.344711	4.5544e-29	3.62251e-27	1	Hyper	ENSDART00000165898.3	gbe1b
832	chr15	7587668	7587668	0.00840579	0.47328	-0.464874	0.0408288	-11.3859	0.0379045	0.37133	4.91395e-30	4.06266e-28	1	Hyper	ENSDART00000165898.3	gbe1b
833	chr15	7587672	7587672	0.00846282	0.473231	-0.464768	0.041398	-11.2268	0.0379045	0.371333	3.01091e-29	2.41249e-27	1	Hyper	ENSDART00000165898.3	gbe1b
834	chr15	7587691	7587691	0.00885426	0.475896	-0.467041	0.041655	-11.2121	0.0379045	0.347536	3.55501e-29	2.84001e-27	1	Hyper	ENSDART00000165898.3	gbe1b
835	chr15	7587710	7587710	0.00967966	0.475956	-0.466277	0.0433428	-10.7579	0.0379045	0.332853	5.44095e-27	3.9656e-25	1	Hyper	ENSDART00000165898.3	gbe1b
836	chr15	7587716	7587716	0.00990124	0.476646	-0.466745	0.0411336	-11.3471	0.0379045	0.393938	7.66999e-30	6.29215e-28	1	Hyper	ENSDART00000165898.3	gbe1b
837	chr15	7587727	7587727	0.0100556	0.47515	-0.465095	0.0415982	-11.1806	0.0379045	0.38525	5.07236e-29	4.02687e-27	1	Hyper	ENSDART00000165898.3	gbe1b
838	chr15	7587812	7587812	0.0856683	0.557784	-0.472116	0.0420121	-11.2376	0.146873	0.339318	2.66438e-29	2.1396e-27	1	Hyper	ENSDART00000165898.3	gbe1b
839	chr15	7587820	7587820	0.0856683	0.557784	-0.472116	0.0411158	-11.4826	0.146873	0.375107	1.61346e-30	1.3589e-28	1	Hyper	ENSDART00000165898.3	gbe1b
840	chr15	7587866	7587866	0.0911683	0.566466	-0.475298	0.0426677	-11.1395	0.155469	0.351996	8.05497e-29	6.34044e-27	1	Hyper	ENSDART00000165898.3	gbe1b
841	chr15	7587868	7587868	0.0911683	0.566466	-0.475298	0.0423358	-11.2269	0.155469	0.365021	3.00986e-29	2.41167e-27	1	Hyper	ENSDART00000165898.3	gbe1b
842	chr15	7587872	7587872	0.0911683	0.566466	-0.475298	0.0425192	-11.1784	0.155469	0.357739	5.20012e-29	4.12665e-27	1	Hyper	ENSDART00000165898.3	gbe1b
843	chr15	7587881	7587881	0.0911683	0.566466	-0.475298	0.0436086	-10.8992	0.155469	0.318516	1.16324e-27	8.72449e-26	1	Hyper	ENSDART00000165898.3	gbe1b
844	chr15	7587901	7587901	0.0911683	0.566466	-0.475298	0.0414046	-11.4794	0.155469	0.405895	1.67528e-30	1.4101e-28	1	Hyper	ENSDART00000165898.3	gbe1b
845	chr15	7587933	7587933	0.137785	0.599677	-0.461892	0.0399529	-11.5609	0.252978	0.469604	6.50006e-31	5.5582e-29	1	Hyper	ENSDART00000165898.3	gbe1b
846	chr15	7587939	7587939	0.137785	0.599677	-0.461892	0.0397385	-11.6233	0.252978	0.483075	3.13787e-31	2.7155e-29	1	Hyper	ENSDART00000165898.3	gbe1b
847	chr15	7587948	7587948	0.149654	0.604375	-0.454721	0.0422531	-10.7619	0.27153	0.394339	5.21127e-27	3.80126e-25	1	Hyper	ENSDART00000165898.3	gbe1b
848	chr15	7588026	7588026	0.352665	0.679131	-0.326466	0.0259419	-12.5845	0.697933	0.460428	2.56845e-36	2.65612e-34	1	Hyper	ENSDART00000165898.3	gbe1b
849	chr15	8346789	8346789	0.214249	0.563441	-0.349192	0.0260345	-13.4127	0.989475	0.383253	5.09729e-41	6.09588e-39	1	Hyper	ENSDART00000152603.2	egln2
850	chr15	8347160	8347160	0.0120187	0.320496	-0.308477	0.0237298	-12.9996	0.0332047	0.197952	1.23033e-38	1.36997e-36	1	Hyper	ENSDART00000152603.2	egln2
851	chr15	8347205	8347205	0.0120688	0.321844	-0.309776	0.022401	-13.8286	0.0412824	0.220885	1.71212e-43	2.19703e-41	1	Hyper	ENSDART00000152603.2	egln2
852	chr15	8347216	8347216	0.0120913	0.322583	-0.310492	0.0223977	-13.8626	0.0332337	0.213661	1.06675e-43	1.37659e-41	1	Hyper	ENSDART00000152603.2	egln2
853	chr15	8347243	8347243	0.0120694	0.323359	-0.31129	0.0234593	-13.2693	0.0332247	0.19143	3.48644e-40	4.06957e-38	1	Hyper	ENSDART00000152603.2	egln2
854	chr15	8347293	8347293	0.0120931	0.323728	-0.311635	0.023437	-13.2967	0.0412963	0.17335	2.4183e-40	2.83674e-38	1	Hyper	ENSDART00000152603.2	egln2
855	chr15	8347295	8347295	0.0120931	0.323728	-0.311635	0.0236456	-13.1794	0.0332337	0.167792	1.15257e-39	1.32463e-37	1	Hyper	ENSDART00000152603.2	egln2
856	chr15	8347332	8347332	0.0120481	0.324445	-0.312397	0.0218567	-14.293	0.0332151	0.24448	2.41917e-46	3.34905e-44	1	Hyper	ENSDART00000152603.2	egln2
857	chr15	8347400	8347400	0.0117719	0.326932	-0.31516	0.0257397	-12.2441	0.0411724	0.186309	1.80665e-34	1.75524e-32	1	Hyper	ENSDART00000152603.2	egln2
858	chr15	8347424	8347424	0.011772	0.32703	-0.315258	0.0258219	-12.2089	0.033154	0.180068	2.78498e-34	2.68869e-32	1	Hyper	ENSDART00000152603.2	egln2
859	chr15	8347426	8347426	0.011772	0.32703	-0.315258	0.0258574	-12.1922	0.033154	0.179191	3.42188e-34	3.29372e-32	1	Hyper	ENSDART00000152603.2	egln2
860	chr15	8347461	8347461	0.0121352	0.32999	-0.317854	0.0242544	-13.105	0.0331814	0.199114	3.0828e-39	3.49734e-37	1	Hyper	ENSDART00000152603.2	egln2
861	chr15	8347500	8347500	0.0123136	0.331774	-0.31946	0.0250887	-12.7332	0.0331935	0.165455	3.8649e-37	4.10503e-35	1	Hyper	ENSDART00000152603.2	egln2
862	chr15	8347520	8347520	0.0122331	0.332487	-0.320254	0.0248407	-12.8923	0.0331118	0.165065	4.97452e-38	5.43648e-36	1	Hyper	ENSDART00000152603.2	egln2
863	chr15	8347525	8347525	0.0122331	0.332487	-0.320254	0.0254802	-12.5687	0.0331118	0.150252	3.13829e-36	3.23618e-34	1	Hyper	ENSDART00000152603.2	egln2
864	chr15	8347534	8347534	0.0122331	0.332487	-0.320254	0.0246876	-12.9723	0.0331118	0.168858	1.75761e-38	1.94775e-36	1	Hyper	ENSDART00000152603.2	egln2
865	chr15	8347582	8347582	0.0125083	0.334446	-0.321938	0.0259794	-12.392	0.0331814	0.161161	2.88579e-35	2.8817e-33	1	Hyper	ENSDART00000152603.2	egln2
866	chr15	8347639	8347639	0.0127945	0.333471	-0.320677	0.0227852	-14.0739	0.0331814	0.256509	5.49341e-45	7.34215e-43	1	Hyper	ENSDART00000152603.2	egln2
867	chr15	8347927	8347927	0.155815	0.492595	-0.33678	0.0261227	-12.8922	0.576672	0.532827	4.97913e-38	5.4414e-36	1	Hyper	ENSDART00000152603.2	egln2
868	chr15	20565166	20565166	0.503131	0.804654	-0.301523	0.0238217	-12.6575	0.989475	0.692794	1.01727e-36	1.06597e-34	1	Hyper	ENSDART00000092357.7	sgsm2
869	chr15	20574994	20574994	0.325166	0.604021	-0.278855	0.0175975	-15.8463	0.563386	0.52972	1.49041e-56	2.60879e-54	1	Hyper	ENSDART00000092357.7	sgsm2
870	chr15	20579145	20579145	0.180681	0.650896	-0.470215	0.03392	-13.8625	0.989475	0.550707	1.06935e-43	1.37988e-41	1	Hyper	ENSDART00000092357.7	sgsm2
871	chr15	20588998	20588998	0.166831	0.565658	-0.398827	0.0354228	-11.2591	0.449624	0.76999	2.08989e-29	1.68515e-27	1	Hyper	ENSDART00000092357.7	sgsm2
872	chr15	20625387	20625387	0.400037	0.758289	-0.358252	0.0250328	-14.3113	0.989475	0.646551	1.85972e-46	2.58147e-44	1	Hyper	ENSDART00000092357.7	sgsm2
873	chr15	20626490	20626490	0.197596	0.636638	-0.439043	0.0285567	-15.3744	0.692124	0.577405	2.42954e-53	3.97022e-51	1	Hyper	ENSDART00000092357.7	sgsm2
874	chr15	20626519	20626519	0.367322	0.717797	-0.350475	0.024984	-14.028	0.989475	0.6365	1.05134e-44	1.39415e-42	1	Hyper	ENSDART00000092357.7	sgsm2
875	chr15	20626523	20626523	0.367322	0.717797	-0.350475	0.024984	-14.028	0.989475	0.6365	1.05134e-44	1.39415e-42	1	Hyper	ENSDART00000092357.7	sgsm2
876	chr15	20629896	20629896	0.070577	0.597696	-0.527119	0.0498084	-10.5829	0.035908	0.0981199	3.57579e-26	2.51648e-24	1	Hyper	ENSDART00000092357.7	sgsm2
877	chr15	20630343	20630343	0.0791042	0.749998	-0.670894	0.0411037	-16.322	0.0359933	0.0312176	6.88717e-60	1.29157e-57	1	Hyper	ENSDART00000092357.7	sgsm2
878	chr15	20630398	20630398	0.0791042	0.742407	-0.663303	0.0314514	-21.0898	0.0359933	0.0657861	9.87087e-99	3.53205e-96	1	Hyper	ENSDART00000092357.7	sgsm2
879	chr15	20630427	20630427	0.0791042	0.744143	-0.665039	0.0310285	-21.4331	0.0359933	0.0471662	6.55958e-102	2.45314e-99	1	Hyper	ENSDART00000092357.7	sgsm2
880	chr15	20630443	20630443	0.0791042	0.743049	-0.663945	0.0303153	-21.9013	0.0359933	0.0363114	2.52588e-106	1.00195e-103	1	Hyper	ENSDART00000092357.7	sgsm2
881	chr15	20630458	20630458	0.0791042	0.743049	-0.663945	0.0285773	-23.2333	0.0359933	0.0850129	2.09733e-119	9.88684e-117	1	Hyper	ENSDART00000092357.7	sgsm2
882	chr15	20630519	20630519	0.0791042	0.743049	-0.663945	0.0306974	-21.6287	0.0359933	0.0275119	9.64854e-104	3.70005e-101	1	Hyper	ENSDART00000092357.7	sgsm2
883	chr15	20630570	20630570	0.0791042	0.743049	-0.663945	0.030878	-21.5022	0.0359933	0.0243254	1.48425e-102	5.59917e-100	1	Hyper	ENSDART00000092357.7	sgsm2
884	chr15	20630623	20630623	0.0791042	0.742453	-0.663349	0.0317799	-20.8732	0.0359933	0.0294373	9.37593e-97	3.26247e-94	1	Hyper	ENSDART00000092357.7	sgsm2
885	chr15	20630635	20630635	0.0791042	0.742453	-0.663349	0.0320804	-20.6777	0.0359933	0.0243278	5.49573e-95	1.86738e-92	1	Hyper	ENSDART00000092357.7	sgsm2
886	chr15	20630637	20630637	0.0791042	0.742453	-0.663349	0.0319817	-20.7415	0.0359933	0.0259835	1.4627e-95	5.00848e-93	1	Hyper	ENSDART00000092357.7	sgsm2
887	chr15	20630642	20630642	0.0791042	0.742453	-0.663349	0.0316963	-20.9283	0.0359933	0.0298141	2.96101e-97	1.03759e-94	1	Hyper	ENSDART00000092357.7	sgsm2
888	chr15	20630677	20630677	0.0791042	0.742429	-0.663325	0.0320837	-20.6748	0.0359933	0.0396746	5.83661e-95	1.98244e-92	1	Hyper	ENSDART00000092357.7	sgsm2
889	chr15	20630691	20630691	0.0791042	0.740328	-0.661224	0.0341403	-19.3678	0.0359933	0.0239198	1.44195e-83	4.1412e-81	1	Hyper	ENSDART00000092357.7	sgsm2
890	chr15	20632749	20632749	0.177303	0.675332	-0.498029	0.0466807	-10.6688	0.90256	0.622164	1.42405e-26	1.01981e-24	1	Hyper	ENSDART00000092357.7	sgsm2
891	chr15	43985224	43985224	0.1783	0.541654	-0.363353	0.030488	-11.9179	0.203807	0.142201	9.54883e-33	8.73451e-31	1	Hyper	ENSDART00000172485.2	nlrc3l
892	chr15	43985302	43985302	0.179809	0.546168	-0.366359	0.030018	-12.2047	0.172021	0.122393	2.93539e-34	2.8318e-32	1	Hyper	ENSDART00000172485.2	nlrc3l
893	chr15	43985307	43985307	0.179932	0.545345	-0.365413	0.0299074	-12.2182	0.163046	0.113041	2.48644e-34	2.40437e-32	1	Hyper	ENSDART00000172485.2	nlrc3l
894	chr15	43985314	43985314	0.177905	0.539886	-0.36198	0.0285136	-12.695	0.184564	0.122065	6.30309e-37	6.65039e-35	1	Hyper	ENSDART00000172485.2	nlrc3l
895	chr15	43985329	43985329	0.176124	0.534791	-0.358667	0.0266353	-13.4659	0.227455	0.128899	2.48304e-41	2.99677e-39	1	Hyper	ENSDART00000172485.2	nlrc3l
896	chr15	43985331	43985331	0.175264	0.535178	-0.359914	0.0264976	-13.5829	0.193261	0.136983	5.05896e-42	6.23064e-40	1	Hyper	ENSDART00000172485.2	nlrc3l
897	chr15	43985336	43985336	0.175264	0.535178	-0.359914	0.0263794	-13.6438	0.220082	0.128453	2.19939e-42	2.73712e-40	1	Hyper	ENSDART00000172485.2	nlrc3l
898	chr15	43985364	43985364	0.174037	0.534385	-0.360348	0.0259694	-13.8758	0.179492	0.107571	8.87406e-44	1.14776e-41	1	Hyper	ENSDART00000172485.2	nlrc3l
899	chr15	43985374	43985374	0.173569	0.534848	-0.361279	0.0257838	-14.0119	0.169134	0.108477	1.31921e-44	1.74507e-42	1	Hyper	ENSDART00000172485.2	nlrc3l
900	chr15	43985376	43985376	0.173569	0.534848	-0.361279	0.0245646	-14.7073	0.202726	0.137928	5.78805e-49	8.55738e-47	1	Hyper	ENSDART00000172485.2	nlrc3l
901	chr15	43985388	43985388	0.173569	0.534848	-0.361279	0.0247735	-14.5833	0.20151	0.129993	3.58746e-48	5.19949e-46	1	Hyper	ENSDART00000172485.2	nlrc3l
902	chr15	43985393	43985393	0.173569	0.534848	-0.361279	0.0255285	-14.152	0.179137	0.112529	1.81502e-45	2.45596e-43	1	Hyper	ENSDART00000172485.2	nlrc3l
903	chr15	43985399	43985399	0.173374	0.533316	-0.359942	0.0238011	-15.1229	0.213963	0.150394	1.14333e-51	1.8017e-49	1	Hyper	ENSDART00000172485.2	nlrc3l
904	chr15	43985418	43985418	0.173374	0.533316	-0.359942	0.0255625	-14.0809	0.189842	0.0952505	4.97865e-45	6.6613e-43	1	Hyper	ENSDART00000172485.2	nlrc3l
905	chr15	43985423	43985423	0.173925	0.533004	-0.35908	0.0260713	-13.773	0.137527	0.0917895	3.70478e-43	4.7102e-41	1	Hyper	ENSDART00000172485.2	nlrc3l
906	chr15	43985432	43985432	0.173925	0.533004	-0.35908	0.0239721	-14.9791	0.226467	0.124874	1.00622e-50	1.55183e-48	1	Hyper	ENSDART00000172485.2	nlrc3l
907	chr15	43985449	43985449	0.175073	0.532746	-0.357673	0.0232902	-15.3572	0.202246	0.111139	3.16933e-53	5.16619e-51	1	Hyper	ENSDART00000172485.2	nlrc3l
908	chr15	43985466	43985466	0.175073	0.532746	-0.357673	0.0230928	-15.4885	0.190671	0.124352	4.14756e-54	6.89237e-52	1	Hyper	ENSDART00000172485.2	nlrc3l
909	chr15	43985471	43985471	0.175073	0.532746	-0.357673	0.0235192	-15.2077	0.174998	0.114701	3.14382e-52	5.01825e-50	1	Hyper	ENSDART00000172485.2	nlrc3l
910	chr15	43985476	43985476	0.174652	0.531811	-0.357159	0.0231582	-15.4226	0.207132	0.122124	1.15352e-53	1.89919e-51	1	Hyper	ENSDART00000172485.2	nlrc3l
911	chr15	43985480	43985480	0.174652	0.531811	-0.357159	0.0225767	-15.8198	0.219525	0.142565	2.27248e-56	3.96272e-54	1	Hyper	ENSDART00000172485.2	nlrc3l
912	chr15	43985482	43985482	0.174652	0.531811	-0.357159	0.0224561	-15.9048	0.219525	0.14865	5.87066e-57	1.03628e-54	1	Hyper	ENSDART00000172485.2	nlrc3l
913	chr15	43985522	43985522	0.173762	0.531292	-0.357529	0.0224489	-15.9264	0.186312	0.140617	4.15587e-57	7.35964e-55	1	Hyper	ENSDART00000172485.2	nlrc3l
914	chr15	43985553	43985553	0.173442	0.532194	-0.358752	0.0232032	-15.4613	0.195392	0.101791	6.32843e-54	1.04771e-51	1	Hyper	ENSDART00000172485.2	nlrc3l
915	chr15	43985563	43985563	0.173786	0.53299	-0.359204	0.0237416	-15.1297	0.151244	0.0989789	1.03135e-51	1.62664e-49	1	Hyper	ENSDART00000172485.2	nlrc3l
916	chr15	43985565	43985565	0.173669	0.532236	-0.358567	0.0240618	-14.9019	0.152536	0.0940618	3.20344e-50	4.88269e-48	1	Hyper	ENSDART00000172485.2	nlrc3l
917	chr15	43985573	43985573	0.173669	0.532236	-0.358567	0.0228958	-15.6608	0.189761	0.120407	2.80276e-55	4.77586e-53	1	Hyper	ENSDART00000172485.2	nlrc3l
918	chr15	43985581	43985581	0.172277	0.529808	-0.357531	0.0224845	-15.9012	0.171603	0.139053	6.21632e-57	1.09677e-54	1	Hyper	ENSDART00000172485.2	nlrc3l
919	chr15	43985587	43985587	0.171585	0.527982	-0.356397	0.0227321	-15.6781	0.226657	0.115533	2.13439e-55	3.64641e-53	1	Hyper	ENSDART00000172485.2	nlrc3l
920	chr15	43985603	43985603	0.171585	0.527982	-0.356397	0.0233736	-15.2478	0.189094	0.106272	1.70252e-52	2.73355e-50	1	Hyper	ENSDART00000172485.2	nlrc3l
921	chr15	43985611	43985611	0.172124	0.528509	-0.356385	0.0234569	-15.1932	0.140812	0.10788	3.92573e-52	6.2523e-50	1	Hyper	ENSDART00000172485.2	nlrc3l
922	chr15	43985613	43985613	0.172124	0.528509	-0.356385	0.0226992	-15.7004	0.161599	0.127528	1.50406e-55	2.57758e-53	1	Hyper	ENSDART00000172485.2	nlrc3l
923	chr15	43985624	43985624	0.172115	0.528168	-0.356052	0.0228073	-15.6113	0.161674	0.133289	6.09618e-55	1.03133e-52	1	Hyper	ENSDART00000172485.2	nlrc3l
924	chr15	43985647	43985647	0.171377	0.526724	-0.355347	0.0244301	-14.5455	0.178107	0.095827	6.24084e-48	8.99182e-46	1	Hyper	ENSDART00000172485.2	nlrc3l
925	chr15	43985671	43985671	0.170278	0.525489	-0.355211	0.0239867	-14.8087	0.211001	0.0996196	1.28745e-49	1.93487e-47	1	Hyper	ENSDART00000172485.2	nlrc3l
926	chr15	43985689	43985689	0.170599	0.527121	-0.356522	0.0248374	-14.3542	0.179079	0.105571	1.00246e-46	1.40117e-44	1	Hyper	ENSDART00000172485.2	nlrc3l
927	chr15	43985692	43985692	0.170599	0.527121	-0.356522	0.024853	-14.3453	0.199753	0.0967028	1.14077e-46	1.5924e-44	1	Hyper	ENSDART00000172485.2	nlrc3l
928	chr15	43985694	43985694	0.170599	0.527121	-0.356522	0.0239271	-14.9003	0.199753	0.129186	3.27927e-50	4.99743e-48	1	Hyper	ENSDART00000172485.2	nlrc3l
929	chr15	43985696	43985696	0.170599	0.527121	-0.356522	0.0239431	-14.8904	0.199753	0.128538	3.80528e-50	5.79015e-48	1	Hyper	ENSDART00000172485.2	nlrc3l
930	chr15	43985698	43985698	0.170599	0.527121	-0.356522	0.0244488	-14.5824	0.200398	0.109457	3.63595e-48	5.26915e-46	1	Hyper	ENSDART00000172485.2	nlrc3l
931	chr15	43985746	43985746	0.167383	0.522068	-0.354684	0.0263288	-13.4713	0.195897	0.101428	2.30708e-41	2.78658e-39	1	Hyper	ENSDART00000172485.2	nlrc3l
932	chr15	43985751	43985751	0.167383	0.522068	-0.354684	0.0266455	-13.3112	0.144271	0.117422	1.99131e-40	2.34131e-38	1	Hyper	ENSDART00000172485.2	nlrc3l
933	chr15	43985800	43985800	0.168993	0.521465	-0.352472	0.0265295	-13.286	0.193106	0.0981077	2.78985e-40	3.26647e-38	1	Hyper	ENSDART00000172485.2	nlrc3l
934	chr15	43985804	43985804	0.168467	0.521151	-0.352684	0.0272896	-12.9238	0.204682	0.0845448	3.30541e-38	3.63207e-36	1	Hyper	ENSDART00000172485.2	nlrc3l
935	chr15	43985830	43985830	0.172671	0.530018	-0.357346	0.0289718	-12.3343	0.15641	0.0910253	5.92289e-35	5.85147e-33	1	Hyper	ENSDART00000172485.2	nlrc3l
936	chr15	43985856	43985856	0.172352	0.529087	-0.356735	0.0287427	-12.4113	0.195616	0.113462	2.26799e-35	2.27279e-33	1	Hyper	ENSDART00000172485.2	nlrc3l
937	chr15	43985861	43985861	0.172352	0.529087	-0.356735	0.0285685	-12.487	0.195616	0.118019	8.78847e-36	8.9316e-34	1	Hyper	ENSDART00000172485.2	nlrc3l
938	chr15	43989324	43989324	0.258001	0.644842	-0.386841	0.0339188	-11.4049	0.227659	0.108897	3.95079e-30	3.2782e-28	1	Hyper	ENSDART00000172485.2	nlrc3l
939	chr15	43989344	43989344	0.258001	0.644842	-0.386841	0.0335525	-11.5294	0.2128	0.137104	9.37758e-31	7.97109e-29	1	Hyper	ENSDART00000172485.2	nlrc3l
940	chr16	39256105	39256105	0.112775	0.424152	-0.311378	0.0254431	-12.2382	0.274955	0.316755	1.94277e-34	1.88542e-32	1	Hyper	ENSDART00000058550.5	gpd1l
941	chr16	39256124	39256124	0.112775	0.424152	-0.311378	0.0247086	-12.602	0.528759	0.320897	2.05874e-36	2.13603e-34	1	Hyper	ENSDART00000058550.5	gpd1l
942	chr16	42371847	42371847	0.317439	0.619857	-0.302418	0.0210839	-14.3435	0.371371	0.137289	1.17005e-46	1.63273e-44	1	Hyper	ENSDART00000102305.5	cspg5a
943	chr16	42371980	42371980	0.254645	0.626365	-0.37172	0.0220708	-16.8421	0.176007	0.118925	1.19835e-63	2.4173e-61	1	Hyper	ENSDART00000102305.5	cspg5a
944	chr16	42371984	42371984	0.254124	0.62568	-0.371556	0.0217755	-17.063	0.188639	0.120069	2.79826e-65	5.821e-63	1	Hyper	ENSDART00000102305.5	cspg5a
945	chr16	42371988	42371988	0.253808	0.624372	-0.370563	0.021723	-17.0586	0.177338	0.127172	3.01804e-65	6.2748e-63	1	Hyper	ENSDART00000102305.5	cspg5a
946	chr16	42371992	42371992	0.253312	0.624082	-0.37077	0.0214374	-17.2954	0.216542	0.106782	5.09124e-67	1.09447e-64	1	Hyper	ENSDART00000102305.5	cspg5a
947	chr16	42371996	42371996	0.25263	0.623689	-0.371059	0.0215514	-17.2174	0.212202	0.0972872	1.9667e-66	4.17998e-64	1	Hyper	ENSDART00000102305.5	cspg5a
948	chr16	42372000	42372000	0.252355	0.623247	-0.370893	0.0213414	-17.379	0.214673	0.103471	1.1893e-67	2.58761e-65	1	Hyper	ENSDART00000102305.5	cspg5a
949	chr16	42372004	42372004	0.251838	0.622503	-0.370665	0.0210098	-17.6425	0.21395	0.120799	1.16222e-69	2.62808e-67	1	Hyper	ENSDART00000102305.5	cspg5a
950	chr16	42372008	42372008	0.251549	0.622019	-0.37047	0.0211455	-17.5201	0.23214	0.0949292	1.0072e-68	2.23799e-66	1	Hyper	ENSDART00000102305.5	cspg5a
951	chr16	42372012	42372012	0.251549	0.622019	-0.37047	0.0213858	-17.3232	0.213411	0.0917282	3.14397e-67	6.78318e-65	1	Hyper	ENSDART00000102305.5	cspg5a
952	chr16	42372016	42372016	0.251549	0.622019	-0.37047	0.0218603	-16.9472	0.209849	0.0715871	2.01883e-64	4.13408e-62	1	Hyper	ENSDART00000102305.5	cspg5a
953	chr16	42372020	42372020	0.251549	0.622019	-0.37047	0.0211701	-17.4997	0.214497	0.103424	1.4408e-68	3.19089e-66	1	Hyper	ENSDART00000102305.5	cspg5a
954	chr16	42372024	42372024	0.251549	0.622019	-0.37047	0.0207595	-17.8458	0.222118	0.127286	3.11662e-71	7.26315e-69	1	Hyper	ENSDART00000102305.5	cspg5a
955	chr16	42372028	42372028	0.251549	0.622019	-0.37047	0.0221614	-16.7169	0.133477	0.116126	9.87353e-63	1.95738e-60	1	Hyper	ENSDART00000102305.5	cspg5a
956	chr16	42372032	42372032	0.251549	0.622019	-0.37047	0.0226856	-16.3307	0.109886	0.117313	5.97359e-60	1.12177e-57	1	Hyper	ENSDART00000102305.5	cspg5a
957	chr16	42372036	42372036	0.251549	0.622019	-0.37047	0.0232716	-15.9194	0.106085	0.0849245	4.64629e-57	8.22016e-55	1	Hyper	ENSDART00000102305.5	cspg5a
958	chr16	42372040	42372040	0.251549	0.622019	-0.37047	0.0225061	-16.4608	0.1433	0.082945	7.01101e-61	1.34099e-58	1	Hyper	ENSDART00000102305.5	cspg5a
959	chr16	42372044	42372044	0.251549	0.622019	-0.37047	0.022745	-16.288	0.144653	0.0710167	1.20127e-59	2.24214e-57	1	Hyper	ENSDART00000102305.5	cspg5a
960	chr16	42372048	42372048	0.251549	0.622019	-0.37047	0.0234334	-15.8095	0.0980525	0.0873836	2.67551e-56	4.65699e-54	1	Hyper	ENSDART00000102305.5	cspg5a
961	chr16	42372052	42372052	0.251549	0.622019	-0.37047	0.0235074	-15.7597	0.100194	0.0795113	5.88721e-56	1.01768e-53	1	Hyper	ENSDART00000102305.5	cspg5a
962	chr16	42372056	42372056	0.251549	0.622019	-0.37047	0.0216795	-17.0885	0.143588	0.139002	1.80788e-65	3.77395e-63	1	Hyper	ENSDART00000102305.5	cspg5a
963	chr16	42372060	42372060	0.251549	0.622019	-0.37047	0.0217315	-17.0476	0.173754	0.0979835	3.63991e-65	7.55709e-63	1	Hyper	ENSDART00000102305.5	cspg5a
964	chr16	42372064	42372064	0.251549	0.622019	-0.37047	0.0209605	-17.6747	0.225662	0.10884	6.56902e-70	1.49241e-67	1	Hyper	ENSDART00000102305.5	cspg5a
965	chr16	42372068	42372068	0.251549	0.622019	-0.37047	0.021279	-17.4101	0.219286	0.0931337	6.91129e-68	1.51073e-65	1	Hyper	ENSDART00000102305.5	cspg5a
966	chr16	42372072	42372072	0.251549	0.622019	-0.37047	0.0215182	-17.2166	0.176949	0.108564	1.99477e-66	4.23934e-64	1	Hyper	ENSDART00000102305.5	cspg5a
967	chr16	42372076	42372076	0.251549	0.622019	-0.37047	0.0211883	-17.4846	0.224747	0.095212	1.87656e-68	4.14683e-66	1	Hyper	ENSDART00000102305.5	cspg5a
968	chr16	42372080	42372080	0.251549	0.622019	-0.37047	0.021395	-17.3157	0.211783	0.0909802	3.57896e-67	7.71468e-65	1	Hyper	ENSDART00000102305.5	cspg5a
969	chr16	42372084	42372084	0.251549	0.622019	-0.37047	0.0211017	-17.5564	0.221861	0.10193	5.31455e-69	1.1867e-66	1	Hyper	ENSDART00000102305.5	cspg5a
970	chr16	42372088	42372088	0.251549	0.622019	-0.37047	0.0213283	-17.3699	0.222575	0.0888191	1.39501e-67	3.03054e-65	1	Hyper	ENSDART00000102305.5	cspg5a
971	chr16	42372092	42372092	0.251549	0.622019	-0.37047	0.0206817	-17.913	0.231864	0.124765	9.34485e-72	2.19832e-69	1	Hyper	ENSDART00000102305.5	cspg5a
972	chr16	42372096	42372096	0.251549	0.622019	-0.37047	0.0209067	-17.7202	0.219286	0.116935	2.92874e-70	6.697e-68	1	Hyper	ENSDART00000102305.5	cspg5a
973	chr16	42372100	42372100	0.246768	0.619445	-0.372678	0.0208033	-17.9143	0.218654	0.125513	9.11855e-72	2.14542e-69	1	Hyper	ENSDART00000102305.5	cspg5a
974	chr16	42372104	42372104	0.246768	0.619445	-0.372678	0.0213855	-17.4266	0.225868	0.0849471	5.18108e-68	1.13531e-65	1	Hyper	ENSDART00000102305.5	cspg5a
975	chr16	42372108	42372108	0.246768	0.619445	-0.372678	0.0207749	-17.9389	0.215925	0.130183	5.86484e-72	1.38483e-69	1	Hyper	ENSDART00000102305.5	cspg5a
976	chr16	42372112	42372112	0.246768	0.619445	-0.372678	0.0208726	-17.8548	0.215925	0.122205	2.65012e-71	6.18363e-69	1	Hyper	ENSDART00000102305.5	cspg5a
977	chr16	42372116	42372116	0.246768	0.619445	-0.372678	0.0203413	-18.3212	0.213302	0.18066	5.60326e-75	1.39599e-72	1	Hyper	ENSDART00000102305.5	cspg5a
978	chr16	42372120	42372120	0.246768	0.619445	-0.372678	0.021508	-17.3274	0.21357	0.0847827	2.92272e-67	6.30982e-65	1	Hyper	ENSDART00000102305.5	cspg5a
979	chr16	42372124	42372124	0.246768	0.619445	-0.372678	0.02092	-17.8144	0.206891	0.126044	5.46073e-71	1.2662e-68	1	Hyper	ENSDART00000102305.5	cspg5a
980	chr16	42372128	42372128	0.246768	0.619445	-0.372678	0.0210441	-17.7094	0.206887	0.116436	3.55097e-70	8.10722e-68	1	Hyper	ENSDART00000102305.5	cspg5a
981	chr16	42372132	42372132	0.246768	0.619445	-0.372678	0.0210599	-17.6961	0.211084	0.11198	4.49459e-70	1.0244e-67	1	Hyper	ENSDART00000102305.5	cspg5a
982	chr16	42372136	42372136	0.246768	0.619445	-0.372678	0.0210362	-17.716	0.218215	0.108638	3.15459e-70	7.20839e-68	1	Hyper	ENSDART00000102305.5	cspg5a
983	chr16	42372140	42372140	0.246768	0.619445	-0.372678	0.0214081	-17.4083	0.203954	0.0949139	7.13998e-68	1.5603e-65	1	Hyper	ENSDART00000102305.5	cspg5a
984	chr16	42372144	42372144	0.246768	0.619445	-0.372678	0.0216788	-17.1909	0.203912	0.0812217	3.10631e-66	6.57951e-64	1	Hyper	ENSDART00000102305.5	cspg5a
985	chr16	42372148	42372148	0.246768	0.619445	-0.372678	0.0207951	-17.9214	0.207502	0.135936	8.02591e-72	1.89036e-69	1	Hyper	ENSDART00000102305.5	cspg5a
986	chr16	42372152	42372152	0.246768	0.619445	-0.372678	0.0211138	-17.6509	0.213007	0.106868	1.00165e-69	2.26784e-67	1	Hyper	ENSDART00000102305.5	cspg5a
987	chr16	42372156	42372156	0.246768	0.619445	-0.372678	0.0210097	-17.7384	0.211889	0.114766	2.12045e-70	4.86138e-68	1	Hyper	ENSDART00000102305.5	cspg5a
988	chr16	42372160	42372160	0.246768	0.619445	-0.372678	0.0210464	-17.7074	0.214349	0.110428	3.67704e-70	8.39295e-68	1	Hyper	ENSDART00000102305.5	cspg5a
989	chr16	42372164	42372164	0.246768	0.619445	-0.372678	0.0210211	-17.7287	0.214292	0.112209	2.51597e-70	5.76035e-68	1	Hyper	ENSDART00000102305.5	cspg5a
990	chr16	42372168	42372168	0.246768	0.619445	-0.372678	0.0213226	-17.478	0.201327	0.101595	2.10589e-68	4.64901e-66	1	Hyper	ENSDART00000102305.5	cspg5a
991	chr16	42372172	42372172	0.246768	0.619445	-0.372678	0.021152	-17.619	0.210261	0.106245	1.75955e-69	3.96506e-67	1	Hyper	ENSDART00000102305.5	cspg5a
992	chr16	42372176	42372176	0.246768	0.619445	-0.372678	0.0213528	-17.4534	0.212157	0.0931887	3.24602e-68	7.13995e-66	1	Hyper	ENSDART00000102305.5	cspg5a
993	chr16	42372180	42372180	0.246768	0.619445	-0.372678	0.0214762	-17.3531	0.206036	0.0900295	1.86942e-67	4.05082e-65	1	Hyper	ENSDART00000102305.5	cspg5a
994	chr16	42372184	42372184	0.246768	0.619445	-0.372678	0.0213698	-17.4395	0.214458	0.0910287	4.13985e-68	9.08957e-66	1	Hyper	ENSDART00000102305.5	cspg5a
995	chr16	42372188	42372188	0.246768	0.619445	-0.372678	0.0217627	-17.1246	0.194858	0.0819918	9.72892e-66	2.04116e-63	1	Hyper	ENSDART00000102305.5	cspg5a
996	chr16	42372192	42372192	0.246768	0.619445	-0.372678	0.021535	-17.3056	0.205668	0.0872201	4.26495e-67	9.18074e-65	1	Hyper	ENSDART00000102305.5	cspg5a
997	chr16	42372196	42372196	0.246768	0.619445	-0.372678	0.0212507	-17.5372	0.207706	0.101742	7.45443e-69	1.66043e-66	1	Hyper	ENSDART00000102305.5	cspg5a
998	chr16	42372200	42372200	0.246768	0.619445	-0.372678	0.0212063	-17.5739	0.193631	0.115268	3.90102e-69	8.73187e-67	1	Hyper	ENSDART00000102305.5	cspg5a
999	chr16	42372204	42372204	0.246768	0.619445	-0.372678	0.0212678	-17.5231	0.19946	0.106376	9.54488e-69	2.1217e-66	1	Hyper	ENSDART00000102305.5	cspg5a
1000	chr16	42372208	42372208	0.246768	0.619445	-0.372678	0.0211195	-17.6461	0.196	0.119657	1.09003e-69	2.46627e-67	1	Hyper	ENSDART00000102305.5	cspg5a
1001	chr16	42372212	42372212	0.246768	0.619445	-0.372678	0.0215102	-17.3256	0.201845	0.0906259	3.0141e-67	6.50593e-65	1	Hyper	ENSDART00000102305.5	cspg5a
1002	chr16	42372216	42372216	0.246768	0.619445	-0.372678	0.0216008	-17.253	0.215798	0.0795947	1.06305e-66	2.27113e-64	1	Hyper	ENSDART00000102305.5	cspg5a
1003	chr16	42372220	42372220	0.246768	0.619445	-0.372678	0.0215231	-17.3152	0.212032	0.0852478	3.61057e-67	7.78231e-65	1	Hyper	ENSDART00000102305.5	cspg5a
1004	chr16	42372224	42372224	0.246768	0.619445	-0.372678	0.0217633	-17.1241	0.204782	0.077819	9.8093e-66	2.05782e-63	1	Hyper	ENSDART00000102305.5	cspg5a
1005	chr16	42372228	42372228	0.246768	0.619445	-0.372678	0.0215605	-17.2852	0.205143	0.0871683	6.07672e-67	1.30437e-64	1	Hyper	ENSDART00000102305.5	cspg5a
1006	chr16	42372232	42372232	0.247257	0.619777	-0.37252	0.0214793	-17.3432	0.211031	0.0931752	2.21838e-67	4.79964e-65	1	Hyper	ENSDART00000102305.5	cspg5a
1007	chr16	42372236	42372236	0.247408	0.619839	-0.372431	0.0219199	-16.9906	0.22069	0.0722991	9.64347e-65	1.98688e-62	1	Hyper	ENSDART00000102305.5	cspg5a
1008	chr16	42372240	42372240	0.247883	0.619889	-0.372006	0.0213388	-17.4333	0.210067	0.112775	4.60977e-68	1.01113e-65	1	Hyper	ENSDART00000102305.5	cspg5a
1009	chr16	42372244	42372244	0.248292	0.620203	-0.37191	0.0217461	-17.1024	0.204062	0.0965087	1.42475e-65	2.98039e-63	1	Hyper	ENSDART00000102305.5	cspg5a
1010	chr16	42372248	42372248	0.248774	0.620275	-0.371501	0.0215829	-17.2127	0.21852	0.101978	2.1312e-66	4.52726e-64	1	Hyper	ENSDART00000102305.5	cspg5a
1011	chr16	42372252	42372252	0.249339	0.620197	-0.370857	0.0218543	-16.9695	0.208181	0.0978073	1.38023e-64	2.83533e-62	1	Hyper	ENSDART00000102305.5	cspg5a
1012	chr16	42372256	42372256	0.249785	0.620082	-0.370297	0.0219035	-16.9058	0.220553	0.0917367	4.07643e-64	8.30006e-62	1	Hyper	ENSDART00000102305.5	cspg5a
1013	chr16	43168762	43168762	0.00664081	0.470079	-0.463438	0.0293428	-15.7939	0.039679	0.0654046	3.42478e-56	5.94889e-54	1	Hyper	ENSDART00000125590.4	adam22
1014	chr16	43168764	43168764	0.00664081	0.470079	-0.463438	0.030145	-15.3737	0.0326089	0.0589254	2.45854e-53	4.01706e-51	1	Hyper	ENSDART00000125590.4	adam22
1015	chr16	43168987	43168987	0.00606911	0.471538	-0.465469	0.0270184	-17.2278	0.0392999	0.0370531	1.64237e-66	3.49564e-64	1	Hyper	ENSDART00000125590.4	adam22
1016	chr16	43169072	43169072	0.00433001	0.469958	-0.465628	0.027183	-17.1294	0.0384018	0.0263528	8.95743e-66	1.88054e-63	1	Hyper	ENSDART00000125590.4	adam22
1017	chr16	43182962	43182962	0.358392	0.870108	-0.511716	0.048253	-10.6049	0.0385077	0.0361055	2.8286e-26	1.99965e-24	1	Hyper	ENSDART00000125590.4	adam22
1018	chr16	43183126	43183126	0.330977	0.870731	-0.539754	0.036718	-14.7	0.0368781	0.0179695	6.44548e-49	9.51865e-47	1	Hyper	ENSDART00000125590.4	adam22
1019	chr16	43183136	43183136	0.330977	0.870731	-0.539754	0.0366912	-14.7107	0.0368781	0.0229203	5.50003e-49	8.13605e-47	1	Hyper	ENSDART00000125590.4	adam22
1020	chr16	43183149	43183149	0.330977	0.870731	-0.539754	0.0366534	-14.7259	0.0352983	0.0229172	4.39535e-49	6.51862e-47	1	Hyper	ENSDART00000125590.4	adam22
1021	chr16	43183186	43183186	0.321324	0.867876	-0.546552	0.0381539	-14.3249	0.0369182	0.0346778	1.52935e-46	2.12761e-44	1	Hyper	ENSDART00000125590.4	adam22
1022	chr16	43183198	43183198	0.321324	0.867876	-0.546552	0.0381299	-14.3339	0.0369182	0.0384072	1.34285e-46	1.87117e-44	1	Hyper	ENSDART00000125590.4	adam22
1023	chr16	43183211	43183211	0.321324	0.867876	-0.546552	0.0382293	-14.2967	0.0369182	0.0199166	2.29546e-46	3.17966e-44	1	Hyper	ENSDART00000125590.4	adam22
1024	chr16	43183251	43183251	0.282882	0.839077	-0.556195	0.0379085	-14.672	0.0370866	0.0236005	9.7362e-49	1.43101e-46	1	Hyper	ENSDART00000125590.4	adam22
1025	chr16	43183253	43183253	0.282882	0.839077	-0.556195	0.0378411	-14.6982	0.0370866	0.0349405	6.62382e-49	9.77862e-47	1	Hyper	ENSDART00000125590.4	adam22
1026	chr16	43183282	43183282	0.252629	0.806189	-0.553559	0.0350009	-15.8156	0.0372392	0.0217383	2.42903e-56	4.23208e-54	1	Hyper	ENSDART00000125590.4	adam22
1027	chr16	43183296	43183296	0.244436	0.801951	-0.557515	0.0313767	-17.7684	0.0358932	0.0339447	1.24169e-70	2.85948e-68	1	Hyper	ENSDART00000125590.4	adam22
1028	chr16	43183307	43183307	0.236977	0.793009	-0.556032	0.0306995	-18.1121	0.0358932	0.0193232	2.55939e-73	6.19651e-71	1	Hyper	ENSDART00000125590.4	adam22
1029	chr16	43183497	43183497	0.165652	0.74042	-0.574768	0.0307336	-18.7016	0.0358932	0.0339255	4.80338e-78	1.26166e-75	1	Hyper	ENSDART00000125590.4	adam22
1030	chr16	43183501	43183501	0.165652	0.74042	-0.574768	0.0306072	-18.7788	0.0358932	0.0443942	1.12533e-78	2.98701e-76	1	Hyper	ENSDART00000125590.4	adam22
1031	chr16	43183510	43183510	0.123407	0.713452	-0.590045	0.0311628	-18.9343	0.0358932	0.0258454	5.95439e-80	1.61397e-77	1	Hyper	ENSDART00000125590.4	adam22
1032	chr16	43183520	43183520	0.123407	0.713452	-0.590045	0.0312967	-18.8532	0.0358932	0.019596	2.76363e-79	7.40757e-77	1	Hyper	ENSDART00000125590.4	adam22
1033	chr16	43183522	43183522	0.123407	0.713452	-0.590045	0.0312764	-18.8655	0.0358932	0.0218833	2.19228e-79	5.88554e-77	1	Hyper	ENSDART00000125590.4	adam22
1034	chr16	43183539	43183539	0.0943669	0.702426	-0.608059	0.030411	-19.9947	0.0358932	0.025346	6.12136e-89	1.90746e-86	1	Hyper	ENSDART00000125590.4	adam22
1035	chr16	43183547	43183547	0.0761717	0.6864	-0.610228	0.0299453	-20.3781	0.0358932	0.0216646	2.61534e-92	8.56494e-90	1	Hyper	ENSDART00000125590.4	adam22
1036	chr16	43183582	43183582	0.077875	0.668615	-0.59074	0.0323783	-18.2449	0.0358932	0.0200172	2.26974e-74	5.59678e-72	1	Hyper	ENSDART00000125590.4	adam22
1037	chr16	43183587	43183587	0.077875	0.668615	-0.59074	0.0322298	-18.329	0.0358932	0.0291852	4.85577e-75	1.21093e-72	1	Hyper	ENSDART00000125590.4	adam22
1038	chr16	43184287	43184287	0.077875	0.81543	-0.737555	0.0327491	-22.5214	0.0358932	0.0332002	2.56077e-112	1.10081e-109	1	Hyper	ENSDART00000125590.4	adam22
1039	chr16	43184298	43184298	0.077875	0.81543	-0.737555	0.0327904	-22.493	0.0358932	0.0295148	4.86015e-112	2.08106e-109	1	Hyper	ENSDART00000125590.4	adam22
1040	chr16	43184328	43184328	0.077875	0.81543	-0.737555	0.0328926	-22.4231	0.0358932	0.02331	2.34137e-111	9.93002e-109	1	Hyper	ENSDART00000125590.4	adam22
1041	chr16	43184335	43184335	0.077875	0.81543	-0.737555	0.0329074	-22.4131	0.0358932	0.0222943	2.93396e-111	1.24258e-108	1	Hyper	ENSDART00000125590.4	adam22
1042	chr16	43184337	43184337	0.077875	0.81543	-0.737555	0.0328555	-22.4485	0.0358932	0.0256894	1.32479e-111	5.63647e-109	1	Hyper	ENSDART00000125590.4	adam22
1043	chr16	43184361	43184361	0.077875	0.81543	-0.737555	0.0327623	-22.5123	0.0358932	0.0302344	3.14448e-112	1.35017e-109	1	Hyper	ENSDART00000125590.4	adam22
1044	chr16	43184401	43184401	0.077875	0.81543	-0.737555	0.032559	-22.6529	0.0358932	0.0408552	1.3077e-113	5.71699e-111	1	Hyper	ENSDART00000125590.4	adam22
1045	chr16	43184426	43184426	0.0297847	0.790767	-0.760982	0.0157523	-48.3092	0.0358932	0.0384679	0	0	1	Hyper	ENSDART00000125590.4	adam22
1046	chr16	43184663	43184663	0.00942147	0.604771	-0.595349	0.0341316	-17.4428	0.040729	0.0559157	3.9073e-68	8.58228e-66	1	Hyper	ENSDART00000125590.4	adam22
1047	chr16	43188287	43188287	0.00427001	0.499214	-0.494944	0.0373437	-13.2537	0.0384227	0.0530626	4.29255e-40	4.99708e-38	1	Hyper	ENSDART00000125590.4	adam22
1048	chr16	43188357	43188357	0.00427001	0.499214	-0.494944	0.0322701	-15.3375	0.0384227	0.0919627	4.2911e-53	6.97578e-51	1	Hyper	ENSDART00000125590.4	adam22
1049	chr16	43188394	43188394	0.00427001	0.499214	-0.494944	0.0349777	-14.1502	0.0384227	0.0689731	1.86103e-45	2.51737e-43	1	Hyper	ENSDART00000125590.4	adam22
1050	chr16	43194968	43194968	0.214272	0.575468	-0.361196	0.0243982	-14.8042	0.505253	0.0896815	1.37619e-49	2.06664e-47	1	Hyper	ENSDART00000125590.4	adam22
1051	chr16	43195057	43195057	0.0195819	0.456632	-0.43705	0.0283902	-15.3944	0.045527	0.0609957	1.78503e-53	2.9264e-51	1	Hyper	ENSDART00000125590.4	adam22
1052	chr16	43195062	43195062	0.0195819	0.456632	-0.43705	0.0301115	-14.5144	0.0300322	0.0468481	9.82481e-48	1.4086e-45	1	Hyper	ENSDART00000125590.4	adam22
1053	chr16	43195151	43195151	0.0195819	0.456632	-0.43705	0.0293997	-14.8658	0.0254057	0.0531509	5.49543e-50	8.33141e-48	1	Hyper	ENSDART00000125590.4	adam22
1054	chr16	43195271	43195271	0.019024	0.467512	-0.448488	0.0293273	-15.2925	0.0256996	0.0556137	8.57978e-53	1.3858e-50	1	Hyper	ENSDART00000125590.4	adam22
1055	chr16	43202533	43202533	0.171387	0.55947	-0.388083	0.0329705	-11.7706	0.0459679	0.0621295	5.53151e-32	4.92285e-30	1	Hyper	ENSDART00000125590.4	adam22
1056	chr16	43202588	43202588	0.171387	0.55947	-0.388083	0.0320122	-12.123	0.0430682	0.0752699	7.98176e-34	7.58537e-32	1	Hyper	ENSDART00000125590.4	adam22
1057	chr16	43207582	43207582	0.148965	0.488749	-0.339785	0.0231517	-14.6765	0.0309405	0.0701995	9.12206e-49	1.34181e-46	1	Hyper	ENSDART00000125590.4	adam22
1058	chr16	43207662	43207662	0.12817	0.513772	-0.385601	0.0240209	-16.0527	0.0275308	0.0258372	5.4725e-58	9.86743e-56	1	Hyper	ENSDART00000125590.4	adam22
1059	chr16	43207807	43207807	0.0997829	0.530426	-0.430643	0.0248641	-17.3199	0.029681	0.0439943	3.33067e-67	7.18326e-65	1	Hyper	ENSDART00000125590.4	adam22
1060	chr16	43207895	43207895	0.0948918	0.518906	-0.424014	0.0272938	-15.5352	0.0259411	0.0251867	2.00476e-54	3.3532e-52	1	Hyper	ENSDART00000125590.4	adam22
1061	chr16	43207904	43207904	0.0948918	0.518906	-0.424014	0.0246964	-17.1691	0.0372382	0.049785	4.5252e-66	9.55407e-64	1	Hyper	ENSDART00000125590.4	adam22
1062	chr16	43207961	43207961	0.0872557	0.504401	-0.417146	0.0268435	-15.5399	0.0320733	0.0618794	1.86243e-54	3.11741e-52	1	Hyper	ENSDART00000125590.4	adam22
1063	chr16	43268475	43268475	0.00783268	0.505702	-0.497869	0.0311096	-16.0037	0.0404552	0.0490608	1.20404e-57	2.15614e-55	1	Hyper	ENSDART00000125590.4	adam22
1064	chr16	43270871	43270871	0.00549982	0.48975	-0.48425	0.0282661	-17.1318	0.0383551	0.0289536	8.59269e-66	1.80452e-63	1	Hyper	ENSDART00000125590.4	adam22
1065	chr16	43271000	43271000	0.00423409	0.473361	-0.469127	0.023458	-19.9986	0.0384338	0.0488758	5.65942e-89	1.76444e-86	1	Hyper	ENSDART00000125590.4	adam22
1066	chr16	43271030	43271030	0.00415863	0.481284	-0.477126	0.0255229	-18.694	0.0383371	0.0268823	5.53597e-78	1.45253e-75	1	Hyper	ENSDART00000125590.4	adam22
1067	chr16	43271258	43271258	0.00590109	0.517932	-0.512031	0.0288793	-17.73	0.0386432	0.0509446	2.45928e-70	5.63157e-68	1	Hyper	ENSDART00000125590.4	adam22
1068	chr16	43271332	43271332	0.174958	0.641559	-0.466601	0.0362308	-12.8786	0.989475	0.0786037	5.94201e-38	6.47796e-36	1	Hyper	ENSDART00000125590.4	adam22
1069	chr16	45940554	45940554	0.262275	0.751884	-0.489609	0.0389069	-12.5841	0.130107	0.0525929	2.58228e-36	2.67026e-34	1	Hyper	ENSDART00000041811.8	otud7b
1070	chr16	45940634	45940634	0.275994	0.804289	-0.528294	0.0418386	-12.6269	0.128217	0.0380273	1.49987e-36	1.56299e-34	1	Hyper	ENSDART00000041811.8	otud7b
1071	chr16	45940724	45940724	0.272545	0.798746	-0.526201	0.0359309	-14.6448	0.137676	0.133029	1.45404e-48	2.12777e-46	1	Hyper	ENSDART00000041811.8	otud7b
1072	chr16	45940741	45940741	0.272545	0.798746	-0.526201	0.0381974	-13.7759	0.132496	0.0552142	3.56117e-43	4.52983e-41	1	Hyper	ENSDART00000041811.8	otud7b
1073	chr16	45940840	45940840	0.380079	0.808992	-0.428913	0.0357181	-12.0083	0.186527	0.0422468	3.21469e-33	2.99061e-31	1	Hyper	ENSDART00000041811.8	otud7b
1074	chr16	45942569	45942569	0.253344	0.800116	-0.546772	0.0512869	-10.661	0.147249	0.0379666	1.54853e-26	1.10718e-24	1	Hyper	ENSDART00000041811.8	otud7b
1075	chr16	45942600	45942600	0.253344	0.800116	-0.546772	0.0522596	-10.4626	0.138169	0.0366198	1.28292e-25	8.81314e-24	1	Hyper	ENSDART00000041811.8	otud7b
1076	chr16	45952783	45952783	0.329475	0.781101	-0.451625	0.0366186	-12.3332	0.174311	0.091381	5.99885e-35	5.92526e-33	1	Hyper	ENSDART00000041811.8	otud7b
1077	chr16	45952800	45952800	0.329475	0.781101	-0.451625	0.0375239	-12.0357	0.162839	0.0833039	2.30728e-33	2.15721e-31	1	Hyper	ENSDART00000041811.8	otud7b
1078	chr16	45952826	45952826	0.325063	0.78945	-0.464387	0.0346076	-13.4186	0.159093	0.0943285	4.70366e-41	5.63091e-39	1	Hyper	ENSDART00000041811.8	otud7b
1079	chr16	45952842	45952842	0.325063	0.78945	-0.464387	0.0357659	-12.9841	0.159039	0.0620338	1.50624e-38	1.67254e-36	1	Hyper	ENSDART00000041811.8	otud7b
1080	chr16	45952958	45952958	0.288502	0.793814	-0.505312	0.0311317	-16.2315	0.171412	0.0776737	3.02209e-59	5.59265e-57	1	Hyper	ENSDART00000041811.8	otud7b
1081	chr16	45952984	45952984	0.288502	0.793814	-0.505312	0.0316084	-15.9866	0.157692	0.0803548	1.58395e-57	2.82979e-55	1	Hyper	ENSDART00000041811.8	otud7b
1082	chr16	45953006	45953006	0.288502	0.793814	-0.505312	0.0307062	-16.4564	0.171807	0.0895651	7.55105e-61	1.4432e-58	1	Hyper	ENSDART00000041811.8	otud7b
1083	chr16	45953052	45953052	0.291445	0.792858	-0.501413	0.0323295	-15.5095	0.164492	0.115424	2.99371e-54	4.98877e-52	1	Hyper	ENSDART00000041811.8	otud7b
1084	chr16	45953071	45953071	0.291445	0.792858	-0.501413	0.0321827	-15.5802	0.162072	0.127384	9.92478e-55	1.67154e-52	1	Hyper	ENSDART00000041811.8	otud7b
1085	chr16	45953097	45953097	0.303126	0.810799	-0.507672	0.0355955	-14.2623	0.176005	0.0874337	3.75998e-46	5.18042e-44	1	Hyper	ENSDART00000041811.8	otud7b
1086	chr16	45953116	45953116	0.303126	0.810799	-0.507672	0.0373849	-13.5796	0.168789	0.0531693	5.29245e-42	6.51467e-40	1	Hyper	ENSDART00000041811.8	otud7b
1087	chr16	45953150	45953150	0.303126	0.810799	-0.507672	0.0363318	-13.9732	0.168284	0.0779077	2.27172e-44	2.98593e-42	1	Hyper	ENSDART00000041811.8	otud7b
1088	chr16	45953189	45953189	0.303126	0.810799	-0.507672	0.0389277	-13.0414	0.145853	0.0470289	7.11417e-39	7.98401e-37	1	Hyper	ENSDART00000041811.8	otud7b
1089	chr16	45964778	45964778	0.329803	0.804025	-0.474222	0.0336578	-14.0895	0.126716	0.0929411	4.40518e-45	5.90254e-43	1	Hyper	ENSDART00000041811.8	otud7b
1090	chr16	45964781	45964781	0.329803	0.804025	-0.474222	0.0335049	-14.1538	0.124696	0.110874	1.76862e-45	2.39382e-43	1	Hyper	ENSDART00000041811.8	otud7b
1091	chr16	45964820	45964820	0.323753	0.798752	-0.474999	0.0315548	-15.0532	0.122202	0.0739421	3.29126e-51	5.1334e-49	1	Hyper	ENSDART00000041811.8	otud7b
1092	chr16	45964898	45964898	0.328416	0.804244	-0.475828	0.0293807	-16.1953	0.103213	0.0225639	5.44623e-59	1.00274e-56	1	Hyper	ENSDART00000041811.8	otud7b
1093	chr16	45964997	45964997	0.320768	0.789436	-0.468668	0.0262144	-17.8783	0.108672	0.0246429	1.7417e-71	4.07677e-69	1	Hyper	ENSDART00000041811.8	otud7b
1094	chr16	45965055	45965055	0.316132	0.781515	-0.465382	0.0277947	-16.7436	0.094451	0.0295078	6.30983e-63	1.25536e-60	1	Hyper	ENSDART00000041811.8	otud7b
1095	chr16	45965087	45965087	0.316603	0.783101	-0.466498	0.0244054	-19.1146	0.123567	0.0639535	1.91024e-81	5.30587e-79	1	Hyper	ENSDART00000041811.8	otud7b
1096	chr16	45965093	45965093	0.316603	0.783101	-0.466498	0.0256287	-18.2022	0.111259	0.0380823	4.9621e-74	1.21642e-71	1	Hyper	ENSDART00000041811.8	otud7b
1097	chr16	45965095	45965095	0.316603	0.783101	-0.466498	0.025522	-18.2783	0.116555	0.0333107	1.23213e-74	3.05118e-72	1	Hyper	ENSDART00000041811.8	otud7b
1098	chr16	45965099	45965099	0.316603	0.783101	-0.466498	0.026057	-17.903	0.106654	0.0312108	1.11722e-71	2.62433e-69	1	Hyper	ENSDART00000041811.8	otud7b
1099	chr16	45965146	45965146	0.316603	0.783101	-0.466498	0.0237858	-19.6124	0.130338	0.0826851	1.21083e-85	3.59322e-83	1	Hyper	ENSDART00000041811.8	otud7b
1100	chr16	45965162	45965162	0.316645	0.780652	-0.464006	0.0273298	-16.978	0.100644	0.0418652	1.19397e-64	2.45587e-62	1	Hyper	ENSDART00000041811.8	otud7b
1101	chr16	45965170	45965170	0.316645	0.780652	-0.464006	0.0274199	-16.9222	0.088717	0.0641625	3.08452e-64	6.29529e-62	1	Hyper	ENSDART00000041811.8	otud7b
1102	chr16	45965245	45965245	0.320577	0.786508	-0.465932	0.0248634	-18.7397	0.126817	0.0480991	2.35053e-78	6.20442e-76	1	Hyper	ENSDART00000041811.8	otud7b
1103	chr16	45965307	45965307	0.324217	0.791473	-0.467256	0.0264019	-17.6979	0.123265	0.0440108	4.35603e-70	9.93037e-68	1	Hyper	ENSDART00000041811.8	otud7b
1104	chr16	45965326	45965326	0.321881	0.791418	-0.469536	0.0263349	-17.8294	0.1209	0.0305526	4.17575e-71	9.70574e-69	1	Hyper	ENSDART00000041811.8	otud7b
1105	chr16	45965476	45965476	0.336166	0.837204	-0.501038	0.028052	-17.861	0.137471	0.0961625	2.3721e-71	5.53947e-69	1	Hyper	ENSDART00000041811.8	otud7b
1106	chr16	45965491	45965491	0.336166	0.837204	-0.501038	0.0286083	-17.5138	0.131154	0.0828995	1.12531e-68	2.49748e-66	1	Hyper	ENSDART00000041811.8	otud7b
1107	chr16	45965514	45965514	0.335378	0.838502	-0.503124	0.0322209	-15.6148	0.112994	0.0351682	5.76978e-55	9.76547e-53	1	Hyper	ENSDART00000041811.8	otud7b
1108	chr16	45965573	45965573	0.378327	0.831775	-0.453449	0.030938	-14.6567	0.141441	0.0569543	1.22054e-48	1.78934e-46	1	Hyper	ENSDART00000041811.8	otud7b
1109	chr16	45965596	45965596	0.377275	0.816209	-0.438934	0.0329439	-13.3237	0.140577	0.0511494	1.68583e-40	1.98643e-38	1	Hyper	ENSDART00000041811.8	otud7b
1110	chr16	45965656	45965656	0.377275	0.816209	-0.438934	0.0321304	-13.661	0.142115	0.0796205	1.7356e-42	2.16621e-40	1	Hyper	ENSDART00000041811.8	otud7b
1111	chr16	45965664	45965664	0.377275	0.816209	-0.438934	0.0330137	-13.2955	0.136543	0.0561693	2.45838e-40	2.88297e-38	1	Hyper	ENSDART00000041811.8	otud7b
1112	chr16	45965693	45965693	0.377275	0.816209	-0.438934	0.0340984	-12.8726	0.130334	0.0338633	6.42173e-38	6.99361e-36	1	Hyper	ENSDART00000041811.8	otud7b
1113	chr16	46417804	46417804	0.220265	0.744476	-0.524211	0.0497503	-10.5368	0.209148	0.0848225	5.84251e-26	4.07333e-24	1	Hyper	ENSDART00000130264.3	rpz
1114	chr17	34004803	34004803	0.29316	0.780959	-0.487799	0.0250553	-19.4689	0.558067	0.336289	2.01496e-84	5.86649e-82	1	Hyper	ENSDART00000127692.4	gphna
1115	chr17	34014220	34014220	0.137789	0.612458	-0.474669	0.0379808	-12.4976	0.19149	0.641595	7.69339e-36	7.83558e-34	1	Hyper	ENSDART00000127692.4	gphna
1116	chr17	34014237	34014237	0.162692	0.628076	-0.465384	0.0421434	-11.0429	0.215201	0.498033	2.37358e-28	1.83232e-26	1	Hyper	ENSDART00000127692.4	gphna
1117	chr17	34014249	34014249	0.26965	0.661434	-0.391784	0.0293613	-13.3435	0.306593	0.60392	1.29171e-40	1.52714e-38	1	Hyper	ENSDART00000127692.4	gphna
1118	chr17	34014265	34014265	0.26965	0.661434	-0.391784	0.0290111	-13.5046	0.306593	0.649849	1.46853e-41	1.78413e-39	1	Hyper	ENSDART00000127692.4	gphna
1119	chr17	34023827	34023827	0.229519	0.534637	-0.305118	0.0224487	-13.5918	0.0380254	0.391071	4.4809e-42	5.52742e-40	1	Hyper	ENSDART00000127692.4	gphna
1120	chr17	34023872	34023872	0.224922	0.5319	-0.306978	0.023604	-13.0053	0.0390703	0.288149	1.14097e-38	1.27186e-36	1	Hyper	ENSDART00000127692.4	gphna
1121	chr17	34023885	34023885	0.224922	0.5319	-0.306978	0.0243738	-12.5946	0.0354457	0.234473	2.26104e-36	2.34242e-34	1	Hyper	ENSDART00000127692.4	gphna
1122	chr17	34023895	34023895	0.224922	0.5319	-0.306978	0.0246857	-12.4354	0.0390703	0.216463	1.67812e-35	1.68876e-33	1	Hyper	ENSDART00000127692.4	gphna
1123	chr17	34023943	34023943	0.219599	0.529424	-0.309825	0.0238994	-12.9637	0.0424947	0.279877	1.9652e-38	2.1746e-36	1	Hyper	ENSDART00000127692.4	gphna
1124	chr17	34024057	34024057	0.212565	0.524644	-0.312079	0.025093	-12.4369	0.0342793	0.317163	1.64776e-35	1.65876e-33	1	Hyper	ENSDART00000127692.4	gphna
1125	chr17	34024393	34024393	0.124954	0.494924	-0.36997	0.0309661	-11.9476	0.0315731	0.220487	6.68183e-33	6.14562e-31	1	Hyper	ENSDART00000127692.4	gphna
1126	chr17	34107638	34107638	0.30062	0.6467	-0.34608	0.0239719	-14.4369	0.466953	0.297347	3.03046e-47	4.29299e-45	1	Hyper	ENSDART00000127692.4	gphna
1127	chr17	34107651	34107651	0.267482	0.629138	-0.361656	0.0297124	-12.1719	0.41087	0.142802	4.38769e-34	4.20726e-32	1	Hyper	ENSDART00000127692.4	gphna
1128	chr17	34107815	34107815	0.115586	0.446866	-0.33128	0.0264561	-12.5219	0.120057	0.285358	5.66718e-36	5.79626e-34	1	Hyper	ENSDART00000127692.4	gphna
1129	chr17	34115040	34115040	0.488041	0.772362	-0.284321	0.0197189	-14.4187	0.989475	0.596215	3.94638e-47	5.57317e-45	1	Hyper	ENSDART00000127692.4	gphna
1130	chr17	34115156	34115156	0.239659	0.707567	-0.467908	0.0216645	-21.598	0.599458	0.581462	1.87714e-103	7.17091e-101	1	Hyper	ENSDART00000127692.4	gphna
1131	chr17	34115753	34115753	0.126901	0.561836	-0.434935	0.0368183	-11.813	0.561679	0.564639	3.34367e-32	2.99971e-30	1	Hyper	ENSDART00000127692.4	gphna
1132	chr17	34115766	34115766	0.1359	0.567236	-0.431336	0.0371984	-11.5956	0.586055	0.557491	4.34015e-31	3.7363e-29	1	Hyper	ENSDART00000127692.4	gphna
1133	chr17	34115796	34115796	0.146327	0.573008	-0.42668	0.037259	-11.4517	0.612413	0.580324	2.30474e-30	1.92953e-28	1	Hyper	ENSDART00000127692.4	gphna
1134	chr17	34115798	34115798	0.146327	0.573008	-0.42668	0.0372532	-11.4535	0.612413	0.580872	2.2578e-30	1.89084e-28	1	Hyper	ENSDART00000127692.4	gphna
1135	chr17	34115800	34115800	0.146327	0.573008	-0.42668	0.0370855	-11.5053	0.612413	0.597104	1.24013e-30	1.04925e-28	1	Hyper	ENSDART00000127692.4	gphna
1136	chr17	34115813	34115813	0.146327	0.573008	-0.42668	0.0375765	-11.355	0.612413	0.551562	7.00475e-30	5.75521e-28	1	Hyper	ENSDART00000127692.4	gphna
1137	chr17	34115835	34115835	0.158551	0.578548	-0.419997	0.0376153	-11.1656	0.641252	0.570726	6.01062e-29	4.75604e-27	1	Hyper	ENSDART00000127692.4	gphna
1138	chr17	34115841	34115841	0.158551	0.578548	-0.419997	0.0373102	-11.2569	0.641252	0.599862	2.14216e-29	1.72658e-27	1	Hyper	ENSDART00000127692.4	gphna
1139	chr17	34115846	34115846	0.158551	0.578548	-0.419997	0.0376153	-11.1656	0.641252	0.570726	6.01062e-29	4.75604e-27	1	Hyper	ENSDART00000127692.4	gphna
1140	chr17	34115848	34115848	0.158551	0.578548	-0.419997	0.0373182	-11.2545	0.641252	0.599073	2.20112e-29	1.77335e-27	1	Hyper	ENSDART00000127692.4	gphna
1141	chr17	34115853	34115853	0.265299	0.648479	-0.383181	0.032358	-11.8419	0.807175	0.559274	2.36995e-32	2.13774e-30	1	Hyper	ENSDART00000127692.4	gphna
1142	chr17	34165800	34165800	0.237401	0.617198	-0.379797	0.0306086	-12.4082	0.491088	0.282775	2.35942e-35	2.36302e-33	1	Hyper	ENSDART00000127692.4	gphna
1143	chr17	37112914	37112914	0.221955	0.658624	-0.436669	0.0336867	-12.9627	0.410192	0.315534	1.99199e-38	2.20384e-36	1	Hyper	ENSDART00000145669.3	dtnbb
1144	chr17	37114397	37114397	0.101931	0.515065	-0.413134	0.0361206	-11.4376	0.394191	0.631535	2.71215e-30	2.26468e-28	1	Hyper	ENSDART00000145669.3	dtnbb
1145	chr17	37114413	37114413	0.109985	0.528637	-0.418653	0.0376767	-11.1117	0.425423	0.56199	1.10048e-28	8.6152e-27	1	Hyper	ENSDART00000145669.3	dtnbb
1146	chr17	37114569	37114569	0.526511	0.818891	-0.29238	0.0224502	-13.0235	0.491815	0.390654	8.99518e-39	1.00609e-36	1	Hyper	ENSDART00000145669.3	dtnbb
1147	chr17	38421655	38421655	0.217239	0.66899	-0.451751	0.039975	-11.3008	0.975603	0.784323	1.29969e-29	1.05649e-27	1	Hyper	ENSDART00000085438.6	rps6ka5
1148	chr17	38569334	38569334	0.230426	0.650611	-0.420184	0.0363743	-11.5517	0.868615	0.810804	7.23912e-31	6.17997e-29	1	Hyper	ENSDART00000145147.4	sptb
1149	chr17	38586446	38586446	0.231574	0.630381	-0.398808	0.024061	-16.5748	0.379071	0.809317	1.0596e-61	2.05912e-59	1	Hyper	ENSDART00000040627.6	sptb
1150	chr17	38586459	38586459	0.254073	0.644315	-0.390242	0.0238456	-16.3654	0.51302	0.806957	3.38037e-60	6.37867e-58	1	Hyper	ENSDART00000040627.6	sptb
1151	chr17	38586478	38586478	0.254073	0.644315	-0.390242	0.0242521	-16.0911	0.383165	0.815016	2.94672e-58	5.3428e-56	1	Hyper	ENSDART00000040627.6	sptb
1152	chr17	38960619	38960619	0.274365	0.695282	-0.420917	0.0330139	-12.7497	0.989475	0.670261	3.12979e-37	3.33419e-35	1	Hyper	ENSDART00000050534.6	crim1
1153	chr17	39038918	39038918	0.352878	0.728178	-0.3753	0.0315026	-11.9133	0.989475	0.806365	1.00908e-32	9.22183e-31	1	Hyper	ENSDART00000050534.6	crim1
1154	chr17	39068806	39068806	0.405335	0.748806	-0.343471	0.0241472	-14.224	0.989475	0.617084	6.49959e-46	8.90073e-44	1	Hyper	ENSDART00000050534.6	crim1
1155	chr17	39099182	39099182	0.0955642	0.529262	-0.433698	0.0380209	-11.4068	0.493238	0.365894	3.86548e-30	3.20867e-28	1	Hyper	ENSDART00000050534.6	crim1
1156	chr17	39099279	39099279	0.193175	0.645284	-0.452109	0.0257865	-17.5328	0.945496	0.612888	8.05352e-69	1.79275e-66	1	Hyper	ENSDART00000050534.6	crim1
1157	chr17	39113530	39113530	0.193533	0.68003	-0.486497	0.0249936	-19.4649	0.989475	0.585422	2.18072e-84	6.34568e-82	1	Hyper	ENSDART00000050534.6	crim1
1158	chr17	50723710	50723710	0.412108	0.739642	-0.327534	0.0228294	-14.3471	0.713905	0.989475	1.1115e-46	1.55199e-44	1	Hyper	ENSDART00000049464.8	fermt2
1159	chr17	50723834	50723834	0.369415	0.724659	-0.355244	0.0291161	-12.201	0.369422	0.145062	3.07198e-34	2.96146e-32	1	Hyper	ENSDART00000049464.8	fermt2
1160	chr17	50723911	50723911	0.294118	0.681897	-0.387779	0.0301395	-12.8661	0.256342	0.111152	6.98292e-38	7.59539e-36	1	Hyper	ENSDART00000049464.8	fermt2
1161	chr17	50723937	50723937	0.282466	0.675768	-0.393302	0.0350778	-11.2123	0.0613454	0.122261	3.54917e-29	2.83546e-27	1	Hyper	ENSDART00000049464.8	fermt2
1162	chr17	50724021	50724021	0.22641	0.661016	-0.434606	0.0284573	-15.2722	0.214701	0.138147	1.17068e-52	1.88597e-50	1	Hyper	ENSDART00000049464.8	fermt2
1163	chr17	50724032	50724032	0.227757	0.664269	-0.436512	0.0310418	-14.0621	0.167049	0.096406	6.49595e-45	8.66436e-43	1	Hyper	ENSDART00000049464.8	fermt2
1164	chr17	50724091	50724091	0.198693	0.652146	-0.453453	0.0342985	-13.2208	0.150052	0.10851	6.65661e-40	7.7055e-38	1	Hyper	ENSDART00000049464.8	fermt2
1165	chr17	50724142	50724142	0.230248	0.674364	-0.444116	0.033261	-13.3524	0.19166	0.119113	1.14632e-40	1.35718e-38	1	Hyper	ENSDART00000049464.8	fermt2
1166	chr17	50724148	50724148	0.230248	0.674364	-0.444116	0.0270273	-16.4321	0.38086	0.245829	1.12683e-60	2.14613e-58	1	Hyper	ENSDART00000049464.8	fermt2
1167	chr17	50724173	50724173	0.231711	0.675944	-0.444233	0.0266966	-16.64	0.298827	0.371966	3.574e-62	7.00913e-60	1	Hyper	ENSDART00000049464.8	fermt2
1168	chr17	50724184	50724184	0.231711	0.675944	-0.444233	0.0334249	-13.2905	0.204029	0.10811	2.629e-40	3.08041e-38	1	Hyper	ENSDART00000049464.8	fermt2
1169	chr17	50724196	50724196	0.223542	0.674484	-0.450941	0.0327169	-13.7831	0.221102	0.175183	3.21947e-43	4.10026e-41	1	Hyper	ENSDART00000049464.8	fermt2
1170	chr17	50724204	50724204	0.223542	0.674484	-0.450941	0.03611	-12.488	0.213232	0.0893824	8.68154e-36	8.82436e-34	1	Hyper	ENSDART00000049464.8	fermt2
1171	chr17	50724224	50724224	0.223542	0.674484	-0.450941	0.0316221	-14.2603	0.274383	0.176338	3.86613e-46	5.32501e-44	1	Hyper	ENSDART00000049464.8	fermt2
1172	chr17	50724236	50724236	0.223542	0.674484	-0.450941	0.0336796	-13.3892	0.20097	0.156005	6.99649e-41	8.33288e-39	1	Hyper	ENSDART00000049464.8	fermt2
1173	chr17	50724240	50724240	0.223542	0.674484	-0.450941	0.0331125	-13.6185	0.252022	0.139047	3.10985e-42	3.85372e-40	1	Hyper	ENSDART00000049464.8	fermt2
1174	chr17	50724276	50724276	0.249285	0.697365	-0.44808	0.0355867	-12.5912	0.126683	0.200426	2.36068e-36	2.44404e-34	1	Hyper	ENSDART00000049464.8	fermt2
1175	chr17	50724290	50724290	0.288532	0.711393	-0.422861	0.0359555	-11.7607	0.148336	0.203755	6.22475e-32	5.52942e-30	1	Hyper	ENSDART00000049464.8	fermt2
1176	chr17	50724294	50724294	0.288532	0.711393	-0.422861	0.0319822	-13.2218	0.287124	0.196575	6.57143e-40	7.60816e-38	1	Hyper	ENSDART00000049464.8	fermt2
1177	chr17	50724318	50724318	0.372562	0.723537	-0.350975	0.0302491	-11.6028	0.431703	0.11385	3.98674e-31	3.4366e-29	1	Hyper	ENSDART00000049464.8	fermt2
1178	chr17	50736612	50736612	0.168216	0.673596	-0.505381	0.0395234	-12.7869	0.190883	0.0756401	1.94159e-37	2.08223e-35	1	Hyper	ENSDART00000049464.8	fermt2
1179	chr17	50736616	50736616	0.168216	0.673596	-0.505381	0.0381681	-13.2409	0.203017	0.0894097	5.09162e-40	5.91483e-38	1	Hyper	ENSDART00000049464.8	fermt2
1180	chr17	50736626	50736626	0.168216	0.673596	-0.505381	0.0287154	-17.5997	0.226127	0.693564	2.47802e-69	5.56833e-67	1	Hyper	ENSDART00000049464.8	fermt2
1181	chr17	50736628	50736628	0.168216	0.673596	-0.505381	0.0360858	-14.005	0.209946	0.123309	1.45302e-44	1.91991e-42	1	Hyper	ENSDART00000049464.8	fermt2
1182	chr17	50736638	50736638	0.168216	0.673596	-0.505381	0.0354915	-14.2395	0.222134	0.128736	5.20976e-46	7.15198e-44	1	Hyper	ENSDART00000049464.8	fermt2
1183	chr17	50736695	50736695	0.168216	0.673596	-0.505381	0.0394084	-12.8242	0.181459	0.0806172	1.20043e-37	1.2962e-35	1	Hyper	ENSDART00000049464.8	fermt2
1184	chr17	50736715	50736715	0.168481	0.673836	-0.505355	0.0360225	-14.0289	0.23292	0.0861006	1.03818e-44	1.37694e-42	1	Hyper	ENSDART00000049464.8	fermt2
1185	chr17	50736770	50736770	0.168916	0.66761	-0.498694	0.0315576	-15.8026	0.226888	0.109611	2.9836e-56	5.18915e-54	1	Hyper	ENSDART00000049464.8	fermt2
1186	chr17	50736817	50736817	0.166755	0.665804	-0.499049	0.029964	-16.655	0.224832	0.0877128	2.78482e-62	5.47347e-60	1	Hyper	ENSDART00000049464.8	fermt2
1187	chr17	50736839	50736839	0.16347	0.664124	-0.500654	0.0286485	-17.4757	0.21166	0.105461	2.19291e-68	4.83922e-66	1	Hyper	ENSDART00000049464.8	fermt2
1188	chr17	50736846	50736846	0.164494	0.665324	-0.500829	0.025329	-19.773	0.224202	0.209424	5.08652e-87	1.54096e-84	1	Hyper	ENSDART00000049464.8	fermt2
1189	chr17	50736956	50736956	0.166614	0.656629	-0.490015	0.0284738	-17.2093	0.20586	0.0945863	2.26039e-66	4.79959e-64	1	Hyper	ENSDART00000049464.8	fermt2
1190	chr17	50736996	50736996	0.165785	0.654567	-0.488782	0.0299709	-16.3086	0.21889	0.0780422	8.57866e-60	1.60577e-57	1	Hyper	ENSDART00000049464.8	fermt2
1191	chr17	50737008	50737008	0.162546	0.650143	-0.487597	0.0316771	-15.3927	0.190108	0.060378	1.83123e-53	3.00114e-51	1	Hyper	ENSDART00000049464.8	fermt2
1192	chr17	50737023	50737023	0.158169	0.611453	-0.453284	0.0250839	-18.0708	0.215599	0.162901	5.41705e-73	1.30352e-70	1	Hyper	ENSDART00000049464.8	fermt2
1193	chr17	50737025	50737025	0.158169	0.611453	-0.453284	0.0211255	-21.4567	0.223851	0.658228	3.95428e-102	1.4832e-99	1	Hyper	ENSDART00000049464.8	fermt2
1194	chr17	50737030	50737030	0.156744	0.607632	-0.450888	0.0257043	-17.5413	0.207644	0.147545	6.93088e-69	1.54472e-66	1	Hyper	ENSDART00000049464.8	fermt2
1195	chr17	50737056	50737056	0.154253	0.600715	-0.446462	0.0263119	-16.9681	0.206337	0.138994	1.41463e-64	2.90558e-62	1	Hyper	ENSDART00000049464.8	fermt2
1196	chr17	50737058	50737058	0.152868	0.590289	-0.437422	0.0277782	-15.747	0.192226	0.0909512	7.20727e-56	1.24338e-53	1	Hyper	ENSDART00000049464.8	fermt2
1197	chr17	50737068	50737068	0.150834	0.577452	-0.426618	0.0226309	-18.8511	0.152197	0.620748	2.87744e-79	7.71063e-77	1	Hyper	ENSDART00000049464.8	fermt2
1198	chr17	50737070	50737070	0.150834	0.577452	-0.426618	0.0246018	-17.3409	0.186094	0.217472	2.30947e-67	4.99545e-65	1	Hyper	ENSDART00000049464.8	fermt2
1199	chr17	50737082	50737082	0.149255	0.573891	-0.424637	0.02457	-17.2827	0.204357	0.210202	6.34742e-67	1.36185e-64	1	Hyper	ENSDART00000049464.8	fermt2
1200	chr17	50737093	50737093	0.145589	0.549289	-0.4037	0.0231517	-17.4372	0.216445	0.255383	4.30595e-68	9.45059e-66	1	Hyper	ENSDART00000049464.8	fermt2
1201	chr17	50737112	50737112	0.143118	0.538551	-0.395433	0.0261195	-15.1394	0.174807	0.117657	8.90195e-52	1.40585e-49	1	Hyper	ENSDART00000049464.8	fermt2
1202	chr17	50737117	50737117	0.143118	0.538551	-0.395433	0.0266548	-14.8354	0.182025	0.0993041	8.65329e-50	1.30586e-47	1	Hyper	ENSDART00000049464.8	fermt2
1203	chr17	50737126	50737126	0.142018	0.539097	-0.39708	0.025736	-15.4289	0.214719	0.0950877	1.04598e-53	1.72382e-51	1	Hyper	ENSDART00000049464.8	fermt2
1204	chr17	50737138	50737138	0.142018	0.539097	-0.39708	0.0239173	-16.6022	0.207451	0.163893	6.71613e-62	1.31003e-59	1	Hyper	ENSDART00000049464.8	fermt2
1205	chr17	50737143	50737143	0.141583	0.528013	-0.38643	0.0240741	-16.0517	0.200501	0.11867	5.56434e-58	1.00318e-55	1	Hyper	ENSDART00000049464.8	fermt2
1206	chr17	50737160	50737160	0.142417	0.530447	-0.38803	0.0218952	-17.7221	0.193797	0.21777	2.82959e-70	6.47222e-68	1	Hyper	ENSDART00000049464.8	fermt2
1207	chr17	50737165	50737165	0.142417	0.530447	-0.38803	0.0237009	-16.3719	0.193797	0.11003	3.03406e-60	5.73051e-58	1	Hyper	ENSDART00000049464.8	fermt2
1208	chr17	50737170	50737170	0.142417	0.530447	-0.38803	0.0234933	-16.5166	0.201269	0.114	2.78571e-61	5.36927e-59	1	Hyper	ENSDART00000049464.8	fermt2
1209	chr17	50737174	50737174	0.142417	0.530447	-0.38803	0.0229046	-16.9411	0.201269	0.140284	2.23864e-64	4.58026e-62	1	Hyper	ENSDART00000049464.8	fermt2
1210	chr17	50737176	50737176	0.142417	0.530447	-0.38803	0.0220479	-17.5994	0.153256	0.279253	2.49035e-69	5.59583e-67	1	Hyper	ENSDART00000049464.8	fermt2
1211	chr17	50737250	50737250	0.164173	0.525792	-0.361619	0.020922	-17.2841	0.221486	0.585737	6.19372e-67	1.32916e-64	1	Hyper	ENSDART00000049464.8	fermt2
1212	chr17	50737260	50737260	0.179512	0.526944	-0.347431	0.0288128	-12.0582	0.165571	0.0437623	1.75506e-33	1.64798e-31	1	Hyper	ENSDART00000049464.8	fermt2
1213	chr17	50737262	50737262	0.179512	0.526944	-0.347431	0.0278677	-12.4672	0.169666	0.0600685	1.12734e-35	1.14142e-33	1	Hyper	ENSDART00000049464.8	fermt2
1214	chr17	50737270	50737270	0.179512	0.526944	-0.347431	0.0246828	-14.0758	0.248257	0.118557	5.34638e-45	7.14805e-43	1	Hyper	ENSDART00000049464.8	fermt2
1215	chr17	50737278	50737278	0.194263	0.529811	-0.335548	0.0211342	-15.8771	0.311209	0.500035	9.13742e-57	1.60649e-54	1	Hyper	ENSDART00000049464.8	fermt2
1216	chr17	50737297	50737297	0.194754	0.526069	-0.331316	0.0210176	-15.7637	0.320487	0.593868	5.52676e-56	9.5591e-54	1	Hyper	ENSDART00000049464.8	fermt2
1217	chr17	50737299	50737299	0.194754	0.526069	-0.331316	0.0213319	-15.5314	0.313457	0.49835	2.12583e-54	3.55395e-52	1	Hyper	ENSDART00000049464.8	fermt2
1218	chr17	50737308	50737308	0.195279	0.522332	-0.327053	0.0272798	-11.9888	0.219387	0.077955	4.06606e-33	3.76976e-31	1	Hyper	ENSDART00000049464.8	fermt2
1219	chr17	50737321	50737321	0.218757	0.522062	-0.303305	0.022401	-13.5398	0.339922	0.502846	9.1033e-42	1.11276e-39	1	Hyper	ENSDART00000049464.8	fermt2
1220	chr18	3432223	3432223	0.44024	0.722149	-0.281909	0.0209529	-13.4544	0.0258696	0.140817	2.90097e-41	3.49439e-39	1	Hyper	ENSDART00000158508.2	myo7aa
1221	chr18	3432278	3432278	0.44024	0.722149	-0.281909	0.0219052	-12.8695	0.02537	0.112925	6.68591e-38	7.27672e-36	1	Hyper	ENSDART00000158508.2	myo7aa
1222	chr18	3432356	3432356	0.44756	0.750183	-0.302623	0.0231314	-13.0828	0.0285149	0.147629	4.13157e-39	4.66961e-37	1	Hyper	ENSDART00000158508.2	myo7aa
1223	chr18	3432425	3432425	0.453154	0.758886	-0.305733	0.0240725	-12.7005	0.306156	0.126654	5.87598e-37	6.20533e-35	1	Hyper	ENSDART00000158508.2	myo7aa
1224	chr18	3586915	3586915	0.535587	0.825038	-0.28945	0.0222368	-13.0167	0.160657	0.0367715	9.82773e-39	1.09786e-36	1	Hyper	ENSDART00000158763.2	lrch3
1225	chr18	3587027	3587027	0.207375	0.698571	-0.491196	0.0220626	-22.2637	0.297704	0.250011	8.3077e-110	3.45184e-107	1	Hyper	ENSDART00000158763.2	lrch3
1226	chr18	3587035	3587035	0.207375	0.698571	-0.491196	0.0229107	-21.4396	0.176488	0.261177	5.70851e-102	2.13613e-99	1	Hyper	ENSDART00000158763.2	lrch3
1227	chr18	3587042	3587042	0.207375	0.698571	-0.491196	0.0228651	-21.4824	0.176488	0.264663	2.27689e-102	8.56772e-100	1	Hyper	ENSDART00000158763.2	lrch3
1228	chr18	3587052	3587052	0.194513	0.691509	-0.496996	0.0225687	-22.0214	0.159138	0.25083	1.79518e-107	7.23069e-105	1	Hyper	ENSDART00000158763.2	lrch3
1229	chr18	3587078	3587078	0.17348	0.678612	-0.505132	0.0211329	-23.9027	0.227946	0.244974	2.8724e-126	1.48111e-123	1	Hyper	ENSDART00000158763.2	lrch3
1230	chr18	3587083	3587083	0.17348	0.678612	-0.505132	0.0218231	-23.1467	0.131862	0.244974	1.56973e-118	7.31321e-116	1	Hyper	ENSDART00000158763.2	lrch3
1231	chr18	3587091	3587091	0.17348	0.678612	-0.505132	0.0215999	-23.3858	0.131862	0.260852	5.9602e-121	2.86568e-118	1	Hyper	ENSDART00000158763.2	lrch3
1232	chr18	3587102	3587102	0.17348	0.678612	-0.505132	0.021731	-23.2448	0.131862	0.251385	1.60615e-119	7.58373e-117	1	Hyper	ENSDART00000158763.2	lrch3
1233	chr18	3587110	3587110	0.136389	0.648927	-0.512538	0.0240172	-21.3405	0.0853942	0.239882	4.77827e-101	1.76516e-98	1	Hyper	ENSDART00000158763.2	lrch3
1234	chr18	3587114	3587114	0.136389	0.648927	-0.512538	0.0238134	-21.5231	0.0853942	0.25143	9.46116e-103	3.57945e-100	1	Hyper	ENSDART00000158763.2	lrch3
1235	chr18	3587144	3587144	0.0560165	0.557811	-0.501795	0.0296238	-16.9389	0.0411651	0.223668	2.32421e-64	4.75349e-62	1	Hyper	ENSDART00000158763.2	lrch3
1236	chr18	3587153	3587153	0.0560165	0.557811	-0.501795	0.0291812	-17.1958	0.0411651	0.239266	2.85361e-66	6.04883e-64	1	Hyper	ENSDART00000158763.2	lrch3
1237	chr18	3587172	3587172	0.0222447	0.499085	-0.47684	0.0338823	-14.0734	0.0325447	0.211583	5.53073e-45	7.39141e-43	1	Hyper	ENSDART00000158763.2	lrch3
1238	chr18	3587260	3587260	0.021404	0.492239	-0.470835	0.0325223	-14.4773	0.032503	0.145849	1.68629e-47	2.40371e-45	1	Hyper	ENSDART00000158763.2	lrch3
1239	chr18	3587275	3587275	0.021404	0.492239	-0.470835	0.0308036	-15.285	0.032503	0.187398	9.62022e-53	1.55245e-50	1	Hyper	ENSDART00000158763.2	lrch3
1240	chr18	3587301	3587301	0.0206616	0.48742	-0.466759	0.0277218	-16.8373	0.0325182	0.168773	1.30131e-63	2.62279e-61	1	Hyper	ENSDART00000158763.2	lrch3
1241	chr18	3587305	3587305	0.0205544	0.487104	-0.46655	0.028071	-16.6203	0.03251	0.164564	4.96506e-62	9.70831e-60	1	Hyper	ENSDART00000158763.2	lrch3
1242	chr18	3587317	3587317	0.0205986	0.488071	-0.467472	0.0271296	-17.2311	0.0325182	0.176398	1.55203e-66	3.30472e-64	1	Hyper	ENSDART00000158763.2	lrch3
1243	chr18	3587380	3587380	0.020198	0.486348	-0.46615	0.0257536	-18.1004	0.0325424	0.258801	3.16641e-73	7.65261e-71	1	Hyper	ENSDART00000158763.2	lrch3
1244	chr18	3587478	3587478	0.0203639	0.484924	-0.46456	0.0304909	-15.236	0.0325304	0.127369	2.03861e-52	3.26796e-50	1	Hyper	ENSDART00000158763.2	lrch3
1245	chr18	3587481	3587481	0.0203639	0.484924	-0.46456	0.0287088	-16.1818	0.0396674	0.167236	6.77939e-59	1.24575e-56	1	Hyper	ENSDART00000158763.2	lrch3
1246	chr18	3587498	3587498	0.0203639	0.484924	-0.46456	0.0269421	-17.2429	0.0325304	0.217751	1.26447e-66	2.69762e-64	1	Hyper	ENSDART00000158763.2	lrch3
1247	chr18	3587509	3587509	0.0203639	0.484924	-0.46456	0.0285727	-16.2589	0.0325304	0.170719	1.9321e-59	3.59117e-57	1	Hyper	ENSDART00000158763.2	lrch3
1248	chr18	3587531	3587531	0.0202151	0.483305	-0.463089	0.0318655	-14.5326	0.0325073	0.129742	7.52975e-48	1.08267e-45	1	Hyper	ENSDART00000158763.2	lrch3
1249	chr18	3587545	3587545	0.0202151	0.483305	-0.463089	0.0319541	-14.4923	0.0325073	0.128066	1.35433e-47	1.9349e-45	1	Hyper	ENSDART00000158763.2	lrch3
1250	chr18	3587547	3587547	0.0202151	0.483305	-0.463089	0.0304069	-15.2297	0.0325073	0.160007	2.24503e-52	3.59554e-50	1	Hyper	ENSDART00000158763.2	lrch3
1251	chr18	3587549	3587549	0.0202151	0.483305	-0.463089	0.0310127	-14.9322	0.0396304	0.14628	2.03336e-50	3.1139e-48	1	Hyper	ENSDART00000158763.2	lrch3
1252	chr18	3587551	3587551	0.0202151	0.483305	-0.463089	0.0313514	-14.7709	0.0325073	0.138788	2.25574e-49	3.36931e-47	1	Hyper	ENSDART00000158763.2	lrch3
1253	chr18	3587563	3587563	0.0200234	0.480205	-0.460182	0.0316356	-14.5464	0.0324778	0.168226	6.16022e-48	8.87674e-46	1	Hyper	ENSDART00000158763.2	lrch3
1254	chr18	3587650	3587650	0.0197672	0.475649	-0.455881	0.0304644	-14.9644	0.0395199	0.223982	1.25416e-50	1.92989e-48	1	Hyper	ENSDART00000158763.2	lrch3
1255	chr18	3587702	3587702	0.0211791	0.476379	-0.4552	0.0335333	-13.5746	0.0293992	0.142459	5.66671e-42	6.96879e-40	1	Hyper	ENSDART00000158763.2	lrch3
1256	chr18	7972677	7972677	0.446913	0.907891	-0.460979	0.0297495	-15.4954	0.214313	0.0494741	3.72899e-54	6.20194e-52	1	Hyper	ENSDART00000151490.3	shank3a
1257	chr18	7972728	7972728	0.446913	0.907891	-0.460979	0.0258737	-17.8165	0.348833	0.0195696	5.2643e-71	1.22105e-68	1	Hyper	ENSDART00000151490.3	shank3a
1258	chr18	7972797	7972797	0.434164	0.917899	-0.483735	0.0283126	-17.0855	0.0902137	0.0283951	1.90258e-65	3.97e-63	1	Hyper	ENSDART00000151490.3	shank3a
1259	chr18	7972814	7972814	0.432326	0.914247	-0.481921	0.0263187	-18.311	0.103536	0.0147266	6.76301e-75	1.68272e-72	1	Hyper	ENSDART00000151490.3	shank3a
1260	chr18	7972834	7972834	0.430128	0.914217	-0.484089	0.0234964	-20.6027	0.138868	0.0174871	2.59664e-94	8.74738e-92	1	Hyper	ENSDART00000151490.3	shank3a
1261	chr18	7972857	7972857	0.430128	0.914217	-0.484089	0.0236963	-20.4289	0.131644	0.0349506	9.26272e-93	3.05399e-90	1	Hyper	ENSDART00000151490.3	shank3a
1262	chr18	7972873	7972873	0.430128	0.914217	-0.484089	0.0241588	-20.0378	0.124003	0.0188933	2.58047e-89	8.08764e-87	1	Hyper	ENSDART00000151490.3	shank3a
1263	chr18	7972904	7972904	0.430128	0.914217	-0.484089	0.0238393	-20.3064	0.130173	0.0224807	1.12986e-91	3.66439e-89	1	Hyper	ENSDART00000151490.3	shank3a
1264	chr18	7972980	7972980	0.421455	0.922415	-0.50096	0.0249179	-20.1044	0.102667	0.0284938	6.74747e-90	2.13312e-87	1	Hyper	ENSDART00000151490.3	shank3a
1265	chr18	7972991	7972991	0.421455	0.922415	-0.50096	0.0268587	-18.6516	0.0721879	0.0228047	1.22462e-77	3.19516e-75	1	Hyper	ENSDART00000151490.3	shank3a
1266	chr18	7973002	7973002	0.421455	0.922415	-0.50096	0.0237828	-21.0639	0.126815	0.0179544	1.705e-98	6.08091e-96	1	Hyper	ENSDART00000151490.3	shank3a
1267	chr18	7973011	7973011	0.421455	0.922415	-0.50096	0.0241017	-20.7853	0.119313	0.0242909	5.88226e-96	2.02445e-93	1	Hyper	ENSDART00000151490.3	shank3a
1268	chr18	7973024	7973024	0.421455	0.922415	-0.50096	0.0245312	-20.4213	0.111417	0.0206127	1.08041e-92	3.55884e-90	1	Hyper	ENSDART00000151490.3	shank3a
1269	chr18	7973064	7973064	0.423419	0.926124	-0.502704	0.0264009	-19.0412	0.0972182	0.0213518	7.77062e-81	2.13679e-78	1	Hyper	ENSDART00000151490.3	shank3a
1270	chr18	7973069	7973069	0.425602	0.926705	-0.501103	0.0277336	-18.0685	0.0939338	0.0178021	5.64671e-73	1.35836e-70	1	Hyper	ENSDART00000151490.3	shank3a
1271	chr18	7973325	7973325	0.388031	0.903577	-0.515546	0.0418686	-12.3134	0.0882311	0.133883	7.67119e-35	7.54994e-33	1	Hyper	ENSDART00000151490.3	shank3a
1272	chr18	7973431	7973431	0.399607	0.913648	-0.514041	0.0340006	-15.1186	0.159318	0.0161933	1.22105e-51	1.9228e-49	1	Hyper	ENSDART00000151490.3	shank3a
1273	chr18	7973454	7973454	0.399607	0.913648	-0.514041	0.0348012	-14.7708	0.142507	0.03209	2.26068e-49	3.3766e-47	1	Hyper	ENSDART00000151490.3	shank3a
1274	chr18	7973461	7973461	0.399607	0.913648	-0.514041	0.0339195	-15.1547	0.159712	0.0209697	7.05203e-52	1.11641e-49	1	Hyper	ENSDART00000151490.3	shank3a
1275	chr18	7973485	7973485	0.381211	0.896218	-0.515007	0.0292796	-17.5893	0.227682	0.0804015	2.97682e-69	6.67864e-67	1	Hyper	ENSDART00000151490.3	shank3a
1276	chr18	7973488	7973488	0.381211	0.896218	-0.515007	0.0342228	-15.0486	0.137888	0.0453857	3.52411e-51	5.49287e-49	1	Hyper	ENSDART00000151490.3	shank3a
1277	chr18	7973626	7973626	0.398824	0.889465	-0.490641	0.0336968	-14.5605	0.14585	0.0445824	5.01183e-48	7.23719e-46	1	Hyper	ENSDART00000151490.3	shank3a
1278	chr18	7973629	7973629	0.398824	0.889465	-0.490641	0.0322405	-15.2181	0.177529	0.0240719	2.68096e-52	4.28615e-50	1	Hyper	ENSDART00000151490.3	shank3a
1279	chr18	7973718	7973718	0.377325	0.852902	-0.475578	0.0331696	-14.3378	0.192075	0.106068	1.27095e-46	1.77212e-44	1	Hyper	ENSDART00000151490.3	shank3a
1280	chr18	7973764	7973764	0.369956	0.84059	-0.470634	0.0342847	-13.7272	0.23738	0.032881	6.97651e-43	8.80327e-41	1	Hyper	ENSDART00000151490.3	shank3a
1281	chr18	7973784	7973784	0.370951	0.835049	-0.464099	0.0331183	-14.0134	0.248775	0.0202504	1.29127e-44	1.70839e-42	1	Hyper	ENSDART00000151490.3	shank3a
1282	chr18	7973810	7973810	0.355527	0.809322	-0.453795	0.0295929	-15.3346	0.214533	0.0582741	4.49109e-53	7.2983e-51	1	Hyper	ENSDART00000151490.3	shank3a
1283	chr18	7973871	7973871	0.335347	0.795952	-0.460605	0.0302777	-15.2127	0.163487	0.0232003	2.91345e-52	4.65365e-50	1	Hyper	ENSDART00000151490.3	shank3a
1284	chr18	7973943	7973943	0.314577	0.756337	-0.44176	0.0312861	-14.12	0.152741	0.0267879	2.85926e-45	3.84834e-43	1	Hyper	ENSDART00000151490.3	shank3a
1285	chr18	7973963	7973963	0.304136	0.732814	-0.428678	0.0238791	-17.952	0.251329	0.0862376	4.6263e-72	1.09423e-69	1	Hyper	ENSDART00000151490.3	shank3a
1286	chr18	7973980	7973980	0.306064	0.726396	-0.420332	0.0244799	-17.1705	0.214597	0.0800017	4.41812e-66	9.33015e-64	1	Hyper	ENSDART00000151490.3	shank3a
1287	chr18	7974019	7974019	0.302675	0.712551	-0.409877	0.0251038	-16.3273	0.217358	0.0273927	6.31661e-60	1.18549e-57	1	Hyper	ENSDART00000151490.3	shank3a
1288	chr18	7974035	7974035	0.296381	0.692206	-0.395825	0.0282004	-14.0361	0.122547	0.0191618	9.36989e-45	1.24426e-42	1	Hyper	ENSDART00000151490.3	shank3a
1289	chr18	7974049	7974049	0.296381	0.692206	-0.395825	0.0279609	-14.1564	0.126663	0.0210816	1.706e-45	2.30984e-43	1	Hyper	ENSDART00000151490.3	shank3a
1290	chr18	7974084	7974084	0.279273	0.663583	-0.38431	0.0254257	-15.115	0.0904725	0.116034	1.28959e-51	2.02961e-49	1	Hyper	ENSDART00000151490.3	shank3a
1291	chr18	7974179	7974179	0.291675	0.68072	-0.389044	0.0239135	-16.2688	0.131504	0.0155907	1.64262e-59	3.05732e-57	1	Hyper	ENSDART00000151490.3	shank3a
1292	chr18	7974198	7974198	0.29057	0.68188	-0.39131	0.0244807	-15.9844	0.123033	0.02522	1.64143e-57	2.93131e-55	1	Hyper	ENSDART00000151490.3	shank3a
1293	chr18	7974203	7974203	0.29057	0.68188	-0.39131	0.0249169	-15.7046	0.112027	0.0251957	1.40664e-55	2.41206e-53	1	Hyper	ENSDART00000151490.3	shank3a
1294	chr18	7974218	7974218	0.288957	0.683282	-0.394324	0.0233524	-16.8858	0.126691	0.0507677	5.72174e-64	1.16157e-61	1	Hyper	ENSDART00000151490.3	shank3a
1295	chr18	7974252	7974252	0.288915	0.68775	-0.398835	0.022108	-18.0404	0.166112	0.0159922	9.39442e-73	2.25068e-70	1	Hyper	ENSDART00000151490.3	shank3a
1296	chr18	7974285	7974285	0.286223	0.683815	-0.397592	0.0224672	-17.6966	0.14193	0.0191246	4.45736e-70	1.01596e-67	1	Hyper	ENSDART00000151490.3	shank3a
1297	chr18	7974300	7974300	0.285244	0.680357	-0.395113	0.0251136	-15.733	0.105017	0.0222125	8.98367e-56	1.54662e-53	1	Hyper	ENSDART00000151490.3	shank3a
1298	chr18	7974310	7974310	0.285244	0.680357	-0.395113	0.0238626	-16.5578	0.118335	0.0531403	1.4063e-61	2.72629e-59	1	Hyper	ENSDART00000151490.3	shank3a
1299	chr18	7974314	7974314	0.285244	0.680357	-0.395113	0.0238592	-16.5602	0.130834	0.0304219	1.35122e-61	2.62054e-59	1	Hyper	ENSDART00000151490.3	shank3a
1300	chr18	7974346	7974346	0.296163	0.695508	-0.399345	0.0256148	-15.5904	0.105218	0.0168005	8.45903e-55	1.4266e-52	1	Hyper	ENSDART00000151490.3	shank3a
1301	chr18	7974384	7974384	0.300295	0.703033	-0.402738	0.0211818	-19.0134	0.21008	0.0629434	1.32103e-80	3.61886e-78	1	Hyper	ENSDART00000151490.3	shank3a
1302	chr18	7974396	7974396	0.303133	0.700445	-0.397312	0.0214607	-18.5135	0.188395	0.0715192	1.60775e-76	4.11696e-74	1	Hyper	ENSDART00000151490.3	shank3a
1303	chr18	7974411	7974411	0.303133	0.700445	-0.397312	0.021844	-18.1886	0.182813	0.0547438	6.35849e-74	1.55574e-71	1	Hyper	ENSDART00000151490.3	shank3a
1304	chr18	7974416	7974416	0.303133	0.700445	-0.397312	0.0224854	-17.6697	0.172609	0.0357627	7.17259e-70	1.62845e-67	1	Hyper	ENSDART00000151490.3	shank3a
1305	chr18	7974467	7974467	0.310862	0.71539	-0.404528	0.0251082	-16.1114	0.16594	0.026575	2.12248e-58	3.86015e-56	1	Hyper	ENSDART00000151490.3	shank3a
1306	chr18	7974472	7974472	0.314894	0.723083	-0.408189	0.0255061	-16.0036	0.18104	0.0196142	1.20562e-57	2.15895e-55	1	Hyper	ENSDART00000151490.3	shank3a
1307	chr18	7974487	7974487	0.317391	0.727915	-0.410525	0.0262727	-15.6255	0.145558	0.0145113	4.87868e-55	8.27128e-53	1	Hyper	ENSDART00000151490.3	shank3a
1308	chr18	7974533	7974533	0.31736	0.730904	-0.413544	0.027276	-15.1615	0.133959	0.0211801	6.36459e-52	1.00861e-49	1	Hyper	ENSDART00000151490.3	shank3a
1309	chr18	7974587	7974587	0.34528	0.77375	-0.42847	0.0311172	-13.7696	0.158843	0.0202173	3.88514e-43	4.93653e-41	1	Hyper	ENSDART00000151490.3	shank3a
1310	chr18	7974600	7974600	0.360797	0.78963	-0.428833	0.029249	-14.6615	0.223297	0.0455181	1.1378e-48	1.66951e-46	1	Hyper	ENSDART00000151490.3	shank3a
1311	chr18	7974637	7974637	0.358134	0.789357	-0.431222	0.0275893	-15.6301	0.198089	0.0490104	4.54194e-55	7.70506e-53	1	Hyper	ENSDART00000151490.3	shank3a
1312	chr18	7974723	7974723	0.362372	0.799868	-0.437495	0.0295141	-14.8232	0.180272	0.018225	1.03648e-49	1.56124e-47	1	Hyper	ENSDART00000151490.3	shank3a
1313	chr18	7974844	7974844	0.362624	0.80639	-0.443765	0.0280507	-15.8201	0.210107	0.0200449	2.26074e-56	3.94239e-54	1	Hyper	ENSDART00000151490.3	shank3a
1314	chr18	7974857	7974857	0.359925	0.802234	-0.442309	0.0295809	-14.9525	0.181786	0.0206855	1.49999e-50	2.30428e-48	1	Hyper	ENSDART00000151490.3	shank3a
1315	chr18	7974865	7974865	0.359925	0.802234	-0.442309	0.0302925	-14.6013	0.165457	0.017632	2.75711e-48	4.00739e-46	1	Hyper	ENSDART00000151490.3	shank3a
1316	chr18	7974872	7974872	0.359925	0.802234	-0.442309	0.0300603	-14.7141	0.171333	0.0157177	5.23757e-49	7.75233e-47	1	Hyper	ENSDART00000151490.3	shank3a
1317	chr18	7974893	7974893	0.358949	0.810253	-0.451303	0.0303563	-14.8669	0.178814	0.0213025	5.40737e-50	8.19937e-48	1	Hyper	ENSDART00000151490.3	shank3a
1318	chr18	7974912	7974912	0.358949	0.810253	-0.451303	0.0302286	-14.9297	0.182679	0.0159057	2.11194e-50	3.23283e-48	1	Hyper	ENSDART00000151490.3	shank3a
1319	chr18	7974928	7974928	0.353405	0.8051	-0.451695	0.0277495	-16.2776	0.217268	0.0208326	1.42419e-59	2.65424e-57	1	Hyper	ENSDART00000151490.3	shank3a
1320	chr18	7974932	7974932	0.353405	0.8051	-0.451695	0.028312	-15.9542	0.198384	0.0254205	2.66435e-57	4.73754e-55	1	Hyper	ENSDART00000151490.3	shank3a
1321	chr18	7974939	7974939	0.353405	0.8051	-0.451695	0.0277423	-16.2818	0.217268	0.0213437	1.32894e-59	2.4782e-57	1	Hyper	ENSDART00000151490.3	shank3a
1322	chr18	7974995	7974995	0.350341	0.80249	-0.452149	0.0290538	-15.5625	0.164944	0.0535928	1.30962e-54	2.19961e-52	1	Hyper	ENSDART00000151490.3	shank3a
1323	chr18	7975006	7975006	0.350341	0.80249	-0.452149	0.0290068	-15.5877	0.176128	0.022016	8.8243e-55	1.48765e-52	1	Hyper	ENSDART00000151490.3	shank3a
1324	chr18	7975010	7975010	0.350341	0.80249	-0.452149	0.0306664	-14.7441	0.137749	0.026194	3.35757e-49	4.99378e-47	1	Hyper	ENSDART00000151490.3	shank3a
1325	chr18	7975066	7975066	0.348746	0.813417	-0.464671	0.028259	-16.4433	0.129393	0.0298818	9.36868e-61	1.78714e-58	1	Hyper	ENSDART00000151490.3	shank3a
1326	chr18	7975166	7975166	0.353217	0.843037	-0.48982	0.0268279	-18.2579	0.131658	0.0705013	1.79151e-74	4.42512e-72	1	Hyper	ENSDART00000151490.3	shank3a
1327	chr18	7975200	7975200	0.34504	0.844301	-0.499261	0.0275155	-18.1447	0.148957	0.0296604	1.41291e-73	3.437e-71	1	Hyper	ENSDART00000151490.3	shank3a
1328	chr18	7975263	7975263	0.353038	0.868715	-0.515677	0.0266439	-19.3544	0.168944	0.021487	1.87017e-83	5.36174e-81	1	Hyper	ENSDART00000151490.3	shank3a
1329	chr18	7975301	7975301	0.353038	0.868715	-0.515677	0.0270731	-19.0476	0.156531	0.029013	6.87859e-81	1.89324e-78	1	Hyper	ENSDART00000151490.3	shank3a
1330	chr18	7975303	7975303	0.353038	0.868715	-0.515677	0.0273188	-18.8763	0.151649	0.0244512	1.78835e-79	4.80845e-77	1	Hyper	ENSDART00000151490.3	shank3a
1331	chr18	7975328	7975328	0.35766	0.8753	-0.51764	0.0279232	-18.538	0.164463	0.0234361	1.01896e-76	2.61822e-74	1	Hyper	ENSDART00000151490.3	shank3a
1332	chr18	7975355	7975355	0.359679	0.878688	-0.519009	0.0268641	-19.3198	0.183277	0.016325	3.66196e-83	1.04506e-80	1	Hyper	ENSDART00000151490.3	shank3a
1333	chr18	7975363	7975363	0.359679	0.878688	-0.519009	0.0270971	-19.1537	0.177253	0.0152096	9.0182e-82	2.5185e-79	1	Hyper	ENSDART00000151490.3	shank3a
1334	chr18	7975370	7975370	0.357557	0.880535	-0.522978	0.0262334	-19.9356	0.180464	0.0213151	2.00058e-88	6.18817e-86	1	Hyper	ENSDART00000151490.3	shank3a
1335	chr18	7975392	7975392	0.357557	0.880535	-0.522978	0.0260877	-20.0469	0.18224	0.0203078	2.14953e-89	6.74553e-87	1	Hyper	ENSDART00000151490.3	shank3a
1336	chr18	7975403	7975403	0.357919	0.882936	-0.525017	0.0252338	-20.8061	0.190423	0.0221288	3.80792e-96	1.31387e-93	1	Hyper	ENSDART00000151490.3	shank3a
1337	chr18	7975406	7975406	0.357919	0.882936	-0.525017	0.0251256	-20.8957	0.193449	0.0235851	5.86163e-97	2.0454e-94	1	Hyper	ENSDART00000151490.3	shank3a
1338	chr18	7975488	7975488	0.366776	0.89467	-0.527894	0.0254654	-20.7298	0.202467	0.0231756	1.86483e-95	6.37579e-93	1	Hyper	ENSDART00000151490.3	shank3a
1339	chr18	7975494	7975494	0.368011	0.895215	-0.527203	0.0256436	-20.5588	0.185922	0.0153635	6.41537e-94	2.1502e-91	1	Hyper	ENSDART00000151490.3	shank3a
1340	chr18	7975499	7975499	0.368643	0.896646	-0.528003	0.0250401	-21.0863	0.190311	0.0187608	1.06195e-98	3.79834e-96	1	Hyper	ENSDART00000151490.3	shank3a
1341	chr18	7975503	7975503	0.368643	0.896646	-0.528003	0.0258893	-20.3947	0.166154	0.0156858	1.86522e-92	6.12101e-90	1	Hyper	ENSDART00000151490.3	shank3a
1342	chr18	7975506	7975506	0.368643	0.896646	-0.528003	0.0245691	-21.4905	0.205777	0.0174265	1.91101e-102	7.19813e-100	1	Hyper	ENSDART00000151490.3	shank3a
1343	chr18	7975588	7975588	0.376469	0.906225	-0.529756	0.0261897	-20.2276	0.205164	0.0208501	5.59389e-91	1.79648e-88	1	Hyper	ENSDART00000151490.3	shank3a
1344	chr18	7975619	7975619	0.380865	0.912544	-0.531679	0.0267626	-19.8665	0.159851	0.0227334	7.93784e-88	2.43296e-85	1	Hyper	ENSDART00000151490.3	shank3a
1345	chr18	7975643	7975643	0.379458	0.909302	-0.529844	0.0267275	-19.8239	0.175202	0.0283489	1.85005e-87	5.64034e-85	1	Hyper	ENSDART00000151490.3	shank3a
1346	chr18	7975680	7975680	0.381452	0.909322	-0.52787	0.0264933	-19.9247	0.193304	0.0151154	2.48732e-88	7.68224e-86	1	Hyper	ENSDART00000151490.3	shank3a
1347	chr18	7975689	7975689	0.381452	0.909322	-0.52787	0.0265418	-19.8883	0.19144	0.0197244	5.14308e-88	1.581e-85	1	Hyper	ENSDART00000151490.3	shank3a
1348	chr18	7975742	7975742	0.379375	0.905708	-0.526333	0.0258556	-20.3566	0.20385	0.0205105	4.0581e-92	1.32488e-89	1	Hyper	ENSDART00000151490.3	shank3a
1349	chr18	7975749	7975749	0.381074	0.907066	-0.525992	0.0265806	-19.7885	0.19758	0.0209334	3.73715e-87	1.13466e-84	1	Hyper	ENSDART00000151490.3	shank3a
1350	chr18	7975803	7975803	0.404013	0.901642	-0.497628	0.0275789	-18.0438	0.200293	0.0199287	8.82504e-73	2.11544e-70	1	Hyper	ENSDART00000151490.3	shank3a
1351	chr18	7975831	7975831	0.418655	0.901251	-0.482596	0.0267699	-18.0275	0.223272	0.0175029	1.18446e-72	2.83244e-70	1	Hyper	ENSDART00000151490.3	shank3a
1352	chr18	7975844	7975844	0.419506	0.899749	-0.480243	0.0279484	-17.1832	0.200534	0.0256392	3.54632e-66	7.50308e-64	1	Hyper	ENSDART00000151490.3	shank3a
1353	chr18	7975851	7975851	0.419506	0.899749	-0.480243	0.0276003	-17.3999	0.210951	0.0293302	8.25936e-68	1.80265e-65	1	Hyper	ENSDART00000151490.3	shank3a
1354	chr18	7975853	7975853	0.419506	0.899749	-0.480243	0.0276576	-17.3639	0.210951	0.0170209	1.54883e-67	3.36181e-65	1	Hyper	ENSDART00000151490.3	shank3a
1355	chr18	7975859	7975859	0.419506	0.899749	-0.480243	0.02788	-17.2254	0.203893	0.016687	1.71259e-66	3.64386e-64	1	Hyper	ENSDART00000151490.3	shank3a
1356	chr18	7975861	7975861	0.419506	0.899749	-0.480243	0.0281268	-17.0742	0.195657	0.0219909	2.30896e-65	4.81093e-63	1	Hyper	ENSDART00000151490.3	shank3a
1357	chr18	7975872	7975872	0.424885	0.899088	-0.474204	0.0298073	-15.909	0.172959	0.0197659	5.48903e-57	9.69627e-55	1	Hyper	ENSDART00000151490.3	shank3a
1358	chr18	7975897	7975897	0.479089	0.892502	-0.413414	0.0260694	-15.8582	0.232419	0.0316062	1.23414e-56	2.16387e-54	1	Hyper	ENSDART00000151490.3	shank3a
1359	chr18	7975912	7975912	0.479089	0.892502	-0.413414	0.0260935	-15.8436	0.234162	0.0186881	1.55738e-56	2.72486e-54	1	Hyper	ENSDART00000151490.3	shank3a
1360	chr18	7975922	7975922	0.479089	0.892502	-0.413414	0.0259889	-15.9073	0.238981	0.014617	5.63864e-57	9.95738e-55	1	Hyper	ENSDART00000151490.3	shank3a
1361	chr18	7975949	7975949	0.512863	0.890495	-0.377632	0.0256903	-14.6994	0.24186	0.0224879	6.50181e-49	9.60077e-47	1	Hyper	ENSDART00000151490.3	shank3a
1362	chr18	7975968	7975968	0.512863	0.890495	-0.377632	0.0264212	-14.2928	0.210793	0.0415529	2.42672e-46	3.35938e-44	1	Hyper	ENSDART00000151490.3	shank3a
1363	chr18	7975988	7975988	0.512863	0.890495	-0.377632	0.0262895	-14.3644	0.219153	0.0210483	8.65882e-47	1.21214e-44	1	Hyper	ENSDART00000151490.3	shank3a
1364	chr18	7976003	7976003	0.524494	0.88783	-0.363337	0.027052	-13.431	0.223524	0.0183888	3.978e-41	4.77267e-39	1	Hyper	ENSDART00000151490.3	shank3a
1365	chr18	7976028	7976028	0.533194	0.881361	-0.348167	0.0276143	-12.6082	0.164826	0.0205699	1.90272e-36	1.97634e-34	1	Hyper	ENSDART00000151490.3	shank3a
1366	chr18	7976056	7976056	0.539913	0.880122	-0.340208	0.0247248	-13.7598	0.268651	0.0203482	4.44687e-43	5.64139e-41	1	Hyper	ENSDART00000151490.3	shank3a
1367	chr18	7977196	7977196	0.487717	0.902042	-0.414325	0.0335073	-12.3652	0.21162	0.016505	4.03127e-35	4.00471e-33	1	Hyper	ENSDART00000151490.3	shank3a
1368	chr18	7977211	7977211	0.551018	0.897159	-0.346141	0.0277981	-12.452	0.214689	0.0254135	1.36456e-35	1.37756e-33	1	Hyper	ENSDART00000151490.3	shank3a
1369	chr18	7977219	7977219	0.551018	0.897159	-0.346141	0.0290355	-11.9213	0.186079	0.0181179	9.16664e-33	8.3903e-31	1	Hyper	ENSDART00000151490.3	shank3a
1370	chr18	7988252	7988252	0.314486	0.784436	-0.469951	0.0439653	-10.6891	0.0821363	0.0317184	1.14443e-26	8.2285e-25	1	Hyper	ENSDART00000151490.3	shank3a
1371	chr18	7988401	7988401	0.380196	0.838906	-0.458711	0.03625	-12.6541	0.0900532	0.0216196	1.06205e-36	1.11218e-34	1	Hyper	ENSDART00000151490.3	shank3a
1372	chr18	7988601	7988601	0.398134	0.848189	-0.450055	0.0408131	-11.0272	0.0577457	0.023273	2.8246e-28	2.17376e-26	1	Hyper	ENSDART00000151490.3	shank3a
1373	chr18	8001521	8001521	0.418714	0.892024	-0.473309	0.0415698	-11.3859	0.220125	0.0279807	4.91612e-30	4.06439e-28	1	Hyper	ENSDART00000151490.3	shank3a
1374	chr18	8001712	8001712	0.471126	0.913423	-0.442297	0.0385623	-11.4697	0.244054	0.0251326	1.87368e-30	1.57389e-28	1	Hyper	ENSDART00000151490.3	shank3a
1375	chr18	8004791	8004791	0.4922	0.861935	-0.369735	0.0175164	-21.108	0.188764	0.0288232	6.72057e-99	2.41027e-96	1	Hyper	ENSDART00000151490.3	shank3a
1376	chr18	8004868	8004868	0.44809	0.869323	-0.421232	0.0217732	-19.3464	0.0889622	0.0227083	2.18683e-83	6.26192e-81	1	Hyper	ENSDART00000151490.3	shank3a
1377	chr18	8004870	8004870	0.44809	0.869323	-0.421232	0.0225317	-18.6951	0.0770409	0.018092	5.42732e-78	1.42418e-75	1	Hyper	ENSDART00000151490.3	shank3a
1378	chr18	8004886	8004886	0.44809	0.869323	-0.421232	0.022321	-18.8715	0.0791303	0.0243978	1.95515e-79	5.25356e-77	1	Hyper	ENSDART00000151490.3	shank3a
1379	chr18	8004888	8004888	0.44809	0.869323	-0.421232	0.0225521	-18.6782	0.0765541	0.0198302	7.45217e-78	1.95182e-75	1	Hyper	ENSDART00000151490.3	shank3a
1380	chr18	8004908	8004908	0.445789	0.867082	-0.421294	0.02158	-19.5225	0.0744393	0.0194444	7.07605e-85	2.07477e-82	1	Hyper	ENSDART00000151490.3	shank3a
1381	chr18	8004910	8004910	0.445789	0.867082	-0.421294	0.0207358	-20.3172	0.0913373	0.015677	9.05229e-92	2.94012e-89	1	Hyper	ENSDART00000151490.3	shank3a
1382	chr18	8004919	8004919	0.447125	0.869605	-0.42248	0.0202484	-20.8649	0.082039	0.0470539	1.1173e-96	3.8829e-94	1	Hyper	ENSDART00000151490.3	shank3a
1383	chr18	8004964	8004964	0.447144	0.871576	-0.424432	0.0202647	-20.9444	0.0795001	0.0225672	2.10988e-97	7.40985e-95	1	Hyper	ENSDART00000151490.3	shank3a
1384	chr18	8004977	8004977	0.447144	0.871576	-0.424432	0.0186766	-22.7253	0.108589	0.0383008	2.51877e-114	1.1118e-111	1	Hyper	ENSDART00000151490.3	shank3a
1385	chr18	8005008	8005008	0.440903	0.867647	-0.426744	0.0194986	-21.8859	0.0869433	0.0365759	3.54222e-106	1.40185e-103	1	Hyper	ENSDART00000151490.3	shank3a
1386	chr18	8005012	8005012	0.440903	0.867647	-0.426744	0.0201297	-21.1997	0.0783817	0.0241415	9.60607e-100	3.48622e-97	1	Hyper	ENSDART00000151490.3	shank3a
1387	chr18	8005021	8005021	0.440903	0.867647	-0.426744	0.0196208	-21.7495	0.0807261	0.0515749	6.97967e-105	2.71674e-102	1	Hyper	ENSDART00000151490.3	shank3a
1388	chr18	8005057	8005057	0.429512	0.866871	-0.437359	0.0148351	-29.4813	0.208881	0.0566013	4.99845e-191	4.92252e-188	1	Hyper	ENSDART00000151490.3	shank3a
1389	chr18	8005077	8005077	0.430165	0.866916	-0.436751	0.0183317	-23.8249	0.0888856	0.0153725	1.84408e-125	9.41143e-123	1	Hyper	ENSDART00000151490.3	shank3a
1390	chr18	8005102	8005102	0.433268	0.868409	-0.435141	0.0171807	-25.3273	0.0956632	0.0232754	1.59764e-141	9.89516e-139	1	Hyper	ENSDART00000151490.3	shank3a
1391	chr18	8005139	8005139	0.433061	0.865976	-0.432915	0.0189058	-22.8986	0.08496	0.0252227	4.80208e-116	2.16702e-113	1	Hyper	ENSDART00000151490.3	shank3a
1392	chr18	8005155	8005155	0.43543	0.870286	-0.434856	0.0170596	-25.4904	0.0942445	0.0539827	2.52202e-143	1.59352e-140	1	Hyper	ENSDART00000151490.3	shank3a
1393	chr18	8005162	8005162	0.437436	0.874144	-0.436708	0.0179448	-24.3362	0.0853389	0.0456719	8.11543e-131	4.43232e-128	1	Hyper	ENSDART00000151490.3	shank3a
1394	chr18	8005170	8005170	0.436277	0.872027	-0.43575	0.018262	-23.861	0.0877396	0.0413949	7.77941e-126	3.988e-123	1	Hyper	ENSDART00000151490.3	shank3a
1395	chr18	8005246	8005246	0.444653	0.880492	-0.435838	0.0161528	-26.9823	0.115909	0.0835596	2.38724e-160	1.80066e-157	1	Hyper	ENSDART00000151490.3	shank3a
1396	chr18	8005287	8005287	0.444122	0.879297	-0.435175	0.0193812	-22.4535	0.0844184	0.0138705	1.18356e-111	5.03867e-109	1	Hyper	ENSDART00000151490.3	shank3a
1397	chr18	8005289	8005289	0.444122	0.879297	-0.435175	0.0185754	-23.4275	0.0923993	0.0454246	2.24342e-121	1.08469e-118	1	Hyper	ENSDART00000151490.3	shank3a
1398	chr18	8005326	8005326	0.447786	0.88224	-0.434454	0.0192895	-22.5228	0.0759876	0.0136896	2.48186e-112	1.06712e-109	1	Hyper	ENSDART00000151490.3	shank3a
1399	chr18	8005331	8005331	0.446655	0.881182	-0.434526	0.0181117	-23.9915	0.0931915	0.0243184	3.40938e-127	1.78096e-124	1	Hyper	ENSDART00000151490.3	shank3a
1400	chr18	8005338	8005338	0.445586	0.879802	-0.434216	0.0183695	-23.6379	0.0813812	0.0172866	1.57146e-123	7.81688e-121	1	Hyper	ENSDART00000151490.3	shank3a
1401	chr18	8005353	8005353	0.446175	0.878089	-0.431914	0.0179181	-24.1049	0.0984406	0.0185087	2.22255e-128	1.1778e-125	1	Hyper	ENSDART00000151490.3	shank3a
1402	chr18	8005390	8005390	0.449239	0.882056	-0.432817	0.0190816	-22.6825	0.0814636	0.018657	6.67549e-114	2.93078e-111	1	Hyper	ENSDART00000151490.3	shank3a
1403	chr18	8005393	8005393	0.449239	0.882056	-0.432817	0.0185205	-23.3696	0.0915041	0.0235087	8.70975e-121	4.1799e-118	1	Hyper	ENSDART00000151490.3	shank3a
1404	chr18	8005395	8005395	0.449239	0.882056	-0.432817	0.0180481	-23.9813	0.103389	0.0204108	4.36135e-127	2.2749e-124	1	Hyper	ENSDART00000151490.3	shank3a
1405	chr18	8005412	8005412	0.447965	0.880669	-0.432704	0.0189656	-22.8152	0.0899367	0.0200426	3.2371e-115	1.44461e-112	1	Hyper	ENSDART00000151490.3	shank3a
1406	chr18	8005439	8005439	0.447217	0.877233	-0.430016	0.0196355	-21.8999	0.0838411	0.0233349	2.60273e-106	1.03226e-103	1	Hyper	ENSDART00000151490.3	shank3a
1407	chr18	8005458	8005458	0.447217	0.877233	-0.430016	0.0190202	-22.6084	0.0878659	0.0591342	3.58482e-113	1.55791e-110	1	Hyper	ENSDART00000151490.3	shank3a
1408	chr18	8005464	8005464	0.447217	0.877233	-0.430016	0.018584	-23.139	0.0986498	0.0493695	1.87745e-118	8.73949e-116	1	Hyper	ENSDART00000151490.3	shank3a
1409	chr18	8005483	8005483	0.447217	0.877233	-0.430016	0.0194049	-22.1601	0.08918	0.0195285	8.33322e-109	3.41716e-106	1	Hyper	ENSDART00000151490.3	shank3a
1410	chr18	8005553	8005553	0.457386	0.883923	-0.426537	0.0204164	-20.8919	0.0830373	0.014024	6.34233e-97	2.21219e-94	1	Hyper	ENSDART00000151490.3	shank3a
1411	chr18	8005580	8005580	0.458386	0.885249	-0.426862	0.0223073	-19.1355	0.0637718	0.0182085	1.27759e-81	3.55926e-79	1	Hyper	ENSDART00000151490.3	shank3a
1412	chr18	8005582	8005582	0.457001	0.882806	-0.425805	0.0214283	-19.8712	0.0821649	0.0306534	7.2302e-88	2.21772e-85	1	Hyper	ENSDART00000151490.3	shank3a
1413	chr18	8005689	8005689	0.450876	0.859135	-0.408259	0.0249136	-16.387	0.0818636	0.0426161	2.36856e-60	4.48292e-58	1	Hyper	ENSDART00000151490.3	shank3a
1414	chr18	8005780	8005780	0.436513	0.824472	-0.387959	0.0294247	-13.1848	0.0930459	0.0254157	1.07359e-39	1.23492e-37	1	Hyper	ENSDART00000151490.3	shank3a
1415	chr18	8008674	8008674	0.31379	0.92086	-0.60707	0.058026	-10.462	0.169919	0.0164418	1.29044e-25	8.86383e-24	1	Hyper	ENSDART00000151490.3	shank3a
1416	chr18	12537876	12537876	0.311708	0.650768	-0.33906	0.0286398	-11.8388	0.254865	0.0258048	2.46057e-32	2.21815e-30	1	Hyper	ENSDART00000062343.7	hipk2
1417	chr18	12537884	12537884	0.311708	0.650768	-0.33906	0.0282319	-12.0098	0.265379	0.0313597	3.15539e-33	2.93628e-31	1	Hyper	ENSDART00000062343.7	hipk2
1418	chr18	12538002	12538002	0.2705	0.646365	-0.375865	0.0276967	-13.5708	0.194007	0.0250114	5.96999e-42	7.33717e-40	1	Hyper	ENSDART00000062343.7	hipk2
1419	chr18	12538025	12538025	0.2705	0.646365	-0.375865	0.0282253	-13.3166	0.177593	0.0277724	1.85395e-40	2.1821e-38	1	Hyper	ENSDART00000062343.7	hipk2
1420	chr18	12538049	12538049	0.269396	0.645573	-0.376177	0.026524	-14.1825	0.210817	0.0378481	1.17558e-45	1.59868e-43	1	Hyper	ENSDART00000062343.7	hipk2
1421	chr18	12538063	12538063	0.268586	0.644801	-0.376215	0.0275392	-13.661	0.181988	0.0222923	1.73466e-42	2.16508e-40	1	Hyper	ENSDART00000062343.7	hipk2
1422	chr18	12538071	12538071	0.268586	0.644801	-0.376215	0.0264165	-14.2417	0.219803	0.0193442	5.0498e-46	6.93467e-44	1	Hyper	ENSDART00000062343.7	hipk2
1423	chr18	12538079	12538079	0.268586	0.644801	-0.376215	0.0257229	-14.6257	0.227565	0.0482133	1.92714e-48	2.81165e-46	1	Hyper	ENSDART00000062343.7	hipk2
1424	chr18	12538088	12538088	0.268586	0.644801	-0.376215	0.0266339	-14.1254	0.209858	0.0253567	2.6489e-45	3.56856e-43	1	Hyper	ENSDART00000062343.7	hipk2
1425	chr18	12538095	12538095	0.268586	0.644801	-0.376215	0.026292	-14.3091	0.21528	0.0356041	1.92018e-46	2.66469e-44	1	Hyper	ENSDART00000062343.7	hipk2
1426	chr18	12538098	12538098	0.268586	0.644801	-0.376215	0.0262713	-14.3204	0.21528	0.0367817	1.63269e-46	2.26951e-44	1	Hyper	ENSDART00000062343.7	hipk2
1427	chr18	12538117	12538117	0.270202	0.649719	-0.379517	0.0261881	-14.492	0.251193	0.0236282	1.3621e-47	1.94586e-45	1	Hyper	ENSDART00000062343.7	hipk2
1428	chr18	12538123	12538123	0.270202	0.649719	-0.379517	0.0270041	-14.0541	0.217351	0.0279036	7.27488e-45	9.6913e-43	1	Hyper	ENSDART00000062343.7	hipk2
1429	chr18	12538158	12538158	0.269964	0.65116	-0.381196	0.0275237	-13.8497	0.226238	0.0276218	1.2767e-43	1.6436e-41	1	Hyper	ENSDART00000062343.7	hipk2
1430	chr18	12538169	12538169	0.269964	0.65116	-0.381196	0.0283551	-13.4436	0.192364	0.0402994	3.35503e-41	4.03389e-39	1	Hyper	ENSDART00000062343.7	hipk2
1431	chr18	12538187	12538187	0.269964	0.65116	-0.381196	0.0277838	-13.7201	0.218841	0.0231552	7.69558e-43	9.70045e-41	1	Hyper	ENSDART00000062343.7	hipk2
1432	chr18	12538200	12538200	0.269964	0.65116	-0.381196	0.0279188	-13.6537	0.209093	0.0323295	1.91762e-42	2.39052e-40	1	Hyper	ENSDART00000062343.7	hipk2
1433	chr18	12538247	12538247	0.269964	0.65116	-0.381196	0.0285405	-13.3563	0.191792	0.0306675	1.0883e-40	1.28936e-38	1	Hyper	ENSDART00000062343.7	hipk2
1434	chr18	12538251	12538251	0.269964	0.65116	-0.381196	0.0291373	-13.0828	0.180492	0.0198509	4.13164e-39	4.66966e-37	1	Hyper	ENSDART00000062343.7	hipk2
1435	chr18	12538276	12538276	0.271829	0.656824	-0.384995	0.0299591	-12.8507	0.19333	0.0341281	8.52744e-38	9.25094e-36	1	Hyper	ENSDART00000062343.7	hipk2
1436	chr18	12538308	12538308	0.270836	0.656018	-0.385182	0.0292798	-13.1552	0.238192	0.0214939	1.58817e-39	1.81737e-37	1	Hyper	ENSDART00000062343.7	hipk2
1437	chr19	31959075	31959075	0.396009	0.691801	-0.295793	0.0187277	-15.7944	0.379509	0.343741	3.39969e-56	5.90588e-54	1	Hyper	ENSDART00000088358.6	znf704
1438	chr19	32346577	32346577	0.395092	0.739934	-0.344842	0.0247954	-13.9075	0.729824	0.726086	5.70355e-44	7.41691e-42	1	Hyper	ENSDART00000167664.2	atxn1a
1439	chr19	36160368	36160368	0.526144	0.780934	-0.25479	0.0151401	-16.8288	0.989475	0.476186	1.50128e-63	3.02266e-61	1	Hyper	ENSDART00000132471.4	csmd2
1440	chr19	36275542	36275542	0.211416	0.493978	-0.282562	0.0200918	-14.0636	0.679892	0.243974	6.36007e-45	8.48522e-43	1	Hyper	ENSDART00000132471.4	csmd2
1441	chr19	36311081	36311081	0.0155555	0.267281	-0.251725	0.0170976	-14.7229	0.0399065	0.291367	4.59753e-49	6.81529e-47	1	Hyper	ENSDART00000132471.4	csmd2
1442	chr19	36489082	36489082	0.146031	0.49215	-0.346119	0.0258079	-13.4114	0.294477	0.346928	5.18679e-41	6.20167e-39	1	Hyper	ENSDART00000132471.4	csmd2
1443	chr19	36489084	36489084	0.146031	0.49215	-0.346119	0.0281864	-12.2797	0.294477	0.250863	1.16487e-34	1.13948e-32	1	Hyper	ENSDART00000132471.4	csmd2
1444	chr19	36489110	36489110	0.20483	0.53458	-0.32975	0.0262804	-12.5474	0.485436	0.24294	4.10947e-36	4.22096e-34	1	Hyper	ENSDART00000132471.4	csmd2
1445	chr19	36489139	36489139	0.234995	0.544978	-0.309983	0.0228987	-13.5371	0.541167	0.480055	9.44401e-42	1.15388e-39	1	Hyper	ENSDART00000132471.4	csmd2
1446	chr19	36556310	36556310	0.301148	0.591616	-0.290468	0.022377	-12.9806	0.989475	0.470598	1.57541e-38	1.74828e-36	1	Hyper	ENSDART00000132471.4	csmd2
1447	chr19	36625119	36625119	0.309967	0.633091	-0.323124	0.0164756	-19.6123	0.458674	0.424081	1.21488e-85	3.60515e-83	1	Hyper	ENSDART00000132471.4	csmd2
1448	chr2	5744387	5744387	0.333006	0.627776	-0.29477	0.0167401	-17.6086	0.0264262	0.0396754	2.11514e-69	4.75894e-67	1	Hyper	ENSDART00000133851.3	nyap2b
1449	chr2	5744395	5744395	0.333006	0.627776	-0.29477	0.01684	-17.5042	0.0349689	0.0344961	1.33032e-68	2.94829e-66	1	Hyper	ENSDART00000133851.3	nyap2b
1450	chr2	5744399	5744399	0.333006	0.627776	-0.29477	0.016067	-18.3463	0.038868	0.0510053	3.53394e-75	8.83437e-73	1	Hyper	ENSDART00000133851.3	nyap2b
1451	chr2	5744403	5744403	0.333006	0.627776	-0.29477	0.0153823	-19.163	0.0443879	0.0677182	7.54688e-82	2.11011e-79	1	Hyper	ENSDART00000133851.3	nyap2b
1452	chr2	5744516	5744516	0.33554	0.617544	-0.282003	0.014718	-19.1604	0.0316454	0.0328566	7.92753e-82	2.21576e-79	1	Hyper	ENSDART00000133851.3	nyap2b
1453	chr2	5744520	5744520	0.33554	0.617544	-0.282003	0.0146454	-19.2555	0.0312072	0.0344222	1.26986e-82	3.59468e-80	1	Hyper	ENSDART00000133851.3	nyap2b
1454	chr2	5744524	5744524	0.33554	0.617544	-0.282003	0.014029	-20.1014	0.0288702	0.0549202	7.17032e-90	2.26607e-87	1	Hyper	ENSDART00000133851.3	nyap2b
1455	chr2	5744528	5744528	0.33554	0.617544	-0.282003	0.0148598	-18.9776	0.0295791	0.0290342	2.6139e-80	7.12667e-78	1	Hyper	ENSDART00000133851.3	nyap2b
1456	chr2	5744532	5744532	0.33554	0.617544	-0.282003	0.0146376	-19.2657	0.026295	0.0366063	1.04158e-82	2.95219e-80	1	Hyper	ENSDART00000133851.3	nyap2b
1457	chr2	5744536	5744536	0.33554	0.617544	-0.282003	0.0144065	-19.5747	0.0292546	0.0422938	2.54176e-85	7.50419e-83	1	Hyper	ENSDART00000133851.3	nyap2b
1458	chr2	5744540	5744540	0.33554	0.617544	-0.282003	0.01459	-19.3285	0.0321531	0.0356063	3.09004e-83	8.82867e-81	1	Hyper	ENSDART00000133851.3	nyap2b
1459	chr2	5744544	5744544	0.33554	0.617544	-0.282003	0.0144298	-19.5431	0.0305328	0.0410218	4.72336e-85	1.38872e-82	1	Hyper	ENSDART00000133851.3	nyap2b
1460	chr2	5744548	5744548	0.33554	0.617544	-0.282003	0.0144996	-19.449	0.0269252	0.0404442	2.9698e-84	8.62486e-82	1	Hyper	ENSDART00000133851.3	nyap2b
1461	chr2	5744552	5744552	0.33554	0.617544	-0.282003	0.0149999	-18.8004	0.028821	0.0253825	7.50072e-79	1.99682e-76	1	Hyper	ENSDART00000133851.3	nyap2b
1462	chr2	5744556	5744556	0.33554	0.617544	-0.282003	0.0135367	-20.8325	0.0389604	0.0676342	2.19859e-96	7.60941e-94	1	Hyper	ENSDART00000133851.3	nyap2b
1463	chr2	5744560	5744560	0.33554	0.617544	-0.282003	0.014282	-19.7454	0.0290823	0.0462721	8.79284e-87	2.65446e-84	1	Hyper	ENSDART00000133851.3	nyap2b
1464	chr2	5744564	5744564	0.33554	0.617544	-0.282003	0.0147024	-19.1808	0.0274002	0.0343186	5.35798e-82	1.50148e-79	1	Hyper	ENSDART00000133851.3	nyap2b
1465	chr2	5744568	5744568	0.33554	0.617544	-0.282003	0.0144598	-19.5026	0.0291909	0.0407035	1.04315e-84	3.04995e-82	1	Hyper	ENSDART00000133851.3	nyap2b
1466	chr2	5744661	5744661	0.339704	0.623583	-0.283878	0.0150184	-18.902	0.0315066	0.0336575	1.0978e-79	2.96164e-77	1	Hyper	ENSDART00000133851.3	nyap2b
1467	chr2	5744665	5744665	0.339704	0.623583	-0.283878	0.0152647	-18.5971	0.0309268	0.0273541	3.39245e-77	8.78967e-75	1	Hyper	ENSDART00000133851.3	nyap2b
1468	chr2	5744669	5744669	0.339704	0.623583	-0.283878	0.0151943	-18.6832	0.043799	0.0242	6.78625e-78	1.77839e-75	1	Hyper	ENSDART00000133851.3	nyap2b
1469	chr2	5744673	5744673	0.339704	0.623583	-0.283878	0.0148491	-19.1176	0.0457012	0.0328886	1.80316e-81	5.01054e-79	1	Hyper	ENSDART00000133851.3	nyap2b
1470	chr2	5744677	5744677	0.339704	0.623583	-0.283878	0.015453	-18.3705	0.0303982	0.022766	2.26479e-75	5.68216e-73	1	Hyper	ENSDART00000133851.3	nyap2b
1471	chr2	5744681	5744681	0.339704	0.623583	-0.283878	0.015004	-18.9201	0.0361253	0.0325184	7.78353e-80	2.10554e-77	1	Hyper	ENSDART00000133851.3	nyap2b
1472	chr2	5744685	5744685	0.339704	0.623583	-0.283878	0.014838	-19.1318	0.0395081	0.0356741	1.3718e-81	3.81979e-79	1	Hyper	ENSDART00000133851.3	nyap2b
1473	chr2	5744689	5744689	0.339704	0.623583	-0.283878	0.0146893	-19.3256	0.0445876	0.0375203	3.27259e-83	9.3471e-81	1	Hyper	ENSDART00000133851.3	nyap2b
1474	chr2	5744693	5744693	0.338871	0.621649	-0.282779	0.0142582	-19.8326	0.0316596	0.0502494	1.55642e-87	4.75054e-85	1	Hyper	ENSDART00000133851.3	nyap2b
1475	chr2	5744697	5744697	0.338546	0.622132	-0.283586	0.0140553	-20.1764	0.0347626	0.0465907	1.57747e-90	5.03054e-88	1	Hyper	ENSDART00000133851.3	nyap2b
1476	chr2	5744834	5744834	0.365215	0.653409	-0.288194	0.0135188	-21.3181	0.0408761	0.0422796	7.71552e-101	2.84171e-98	1	Hyper	ENSDART00000133851.3	nyap2b
1477	chr2	5744838	5744838	0.366355	0.654295	-0.28794	0.0137454	-20.9481	0.0318382	0.0320631	1.95257e-97	6.86113e-95	1	Hyper	ENSDART00000133851.3	nyap2b
1478	chr2	5744943	5744943	0.377193	0.670582	-0.293389	0.0138645	-21.1612	0.0294575	0.042836	2.176e-99	7.85729e-97	1	Hyper	ENSDART00000133851.3	nyap2b
1479	chr2	5744947	5744947	0.37913	0.673005	-0.293875	0.0143118	-20.5338	0.0325389	0.0334039	1.07469e-93	3.59071e-91	1	Hyper	ENSDART00000133851.3	nyap2b
1480	chr2	5744951	5744951	0.381122	0.677456	-0.296334	0.0148215	-19.9935	0.0344578	0.0230737	6.27168e-89	1.95414e-86	1	Hyper	ENSDART00000133851.3	nyap2b
1481	chr2	5744955	5744955	0.381122	0.677456	-0.296334	0.014314	-20.7024	0.0321373	0.0397022	3.29735e-95	1.1233e-92	1	Hyper	ENSDART00000133851.3	nyap2b
1482	chr2	5744959	5744959	0.381122	0.677456	-0.296334	0.0143156	-20.7	0.0278736	0.0414192	3.46219e-95	1.17921e-92	1	Hyper	ENSDART00000133851.3	nyap2b
1483	chr2	5744963	5744963	0.381122	0.677456	-0.296334	0.0142837	-20.7462	0.0394154	0.0376343	1.32611e-95	4.54333e-93	1	Hyper	ENSDART00000133851.3	nyap2b
1484	chr2	5744967	5744967	0.381122	0.677456	-0.296334	0.0137119	-21.6114	0.0327695	0.0622165	1.40363e-103	5.37109e-101	1	Hyper	ENSDART00000133851.3	nyap2b
1485	chr2	5744971	5744971	0.381122	0.677456	-0.296334	0.014176	-20.9039	0.0354778	0.0430262	4.93837e-97	1.72503e-94	1	Hyper	ENSDART00000133851.3	nyap2b
1486	chr2	5744975	5744975	0.381122	0.677456	-0.296334	0.0137727	-21.516	0.038249	0.0562942	1.10196e-102	4.16502e-100	1	Hyper	ENSDART00000133851.3	nyap2b
1487	chr2	5744979	5744979	0.381122	0.677456	-0.296334	0.0139471	-21.2469	0.035755	0.0517311	3.51877e-100	1.28419e-97	1	Hyper	ENSDART00000133851.3	nyap2b
1488	chr2	5744983	5744983	0.381122	0.677456	-0.296334	0.0135321	-21.8986	0.0415088	0.0648634	2.67676e-106	1.06142e-103	1	Hyper	ENSDART00000133851.3	nyap2b
1489	chr2	5744987	5744987	0.381122	0.677456	-0.296334	0.0140796	-21.047	0.0386054	0.0451036	2.4372e-98	8.67294e-96	1	Hyper	ENSDART00000133851.3	nyap2b
1490	chr2	5744991	5744991	0.381122	0.677456	-0.296334	0.0140977	-21.02	0.0446471	0.0413006	4.30222e-98	1.52579e-95	1	Hyper	ENSDART00000133851.3	nyap2b
1491	chr2	5744995	5744995	0.381919	0.676047	-0.294128	0.0139841	-21.033	0.0339884	0.0431519	3.27548e-98	1.16358e-95	1	Hyper	ENSDART00000133851.3	nyap2b
1492	chr2	5744999	5744999	0.384768	0.677507	-0.292739	0.0135372	-21.6248	0.0390247	0.0505259	1.04974e-103	4.02368e-101	1	Hyper	ENSDART00000133851.3	nyap2b
1493	chr2	5745003	5745003	0.384768	0.677507	-0.292739	0.0138489	-21.1381	0.0368156	0.0405437	3.55387e-99	1.27944e-96	1	Hyper	ENSDART00000133851.3	nyap2b
1494	chr2	5745007	5745007	0.384768	0.677507	-0.292739	0.0144444	-20.2666	0.0355999	0.0234575	2.53728e-91	8.18981e-89	1	Hyper	ENSDART00000133851.3	nyap2b
1495	chr2	5745076	5745076	0.384768	0.677507	-0.292739	0.0141181	-20.7351	0.0417702	0.0316507	1.67143e-95	5.71868e-93	1	Hyper	ENSDART00000133851.3	nyap2b
1496	chr2	5745080	5745080	0.384768	0.677507	-0.292739	0.0140966	-20.7667	0.0395403	0.033843	8.66659e-96	2.97638e-93	1	Hyper	ENSDART00000133851.3	nyap2b
1497	chr2	5745084	5745084	0.384768	0.677507	-0.292739	0.0142378	-20.5608	0.0391363	0.029659	6.16372e-94	2.06635e-91	1	Hyper	ENSDART00000133851.3	nyap2b
1498	chr2	5745088	5745088	0.386594	0.680908	-0.294314	0.014249	-20.6551	0.0419373	0.0330767	8.78973e-95	2.97945e-92	1	Hyper	ENSDART00000133851.3	nyap2b
1499	chr2	5745092	5745092	0.387482	0.682099	-0.294617	0.0146309	-20.1366	0.0337543	0.0328141	3.52959e-90	1.1204e-87	1	Hyper	ENSDART00000133851.3	nyap2b
1500	chr2	5745096	5745096	0.387482	0.682099	-0.294617	0.0139427	-21.1305	0.0360814	0.0551302	4.16683e-99	1.4985e-96	1	Hyper	ENSDART00000133851.3	nyap2b
1501	chr2	5745100	5745100	0.387482	0.682099	-0.294617	0.0143994	-20.4604	0.0274885	0.0430013	4.85653e-93	1.60767e-90	1	Hyper	ENSDART00000133851.3	nyap2b
1502	chr2	5745104	5745104	0.387482	0.682099	-0.294617	0.0143176	-20.5773	0.0448327	0.0371173	4.38442e-94	1.47265e-91	1	Hyper	ENSDART00000133851.3	nyap2b
1503	chr2	5745108	5745108	0.387482	0.682099	-0.294617	0.014307	-20.5925	0.0432477	0.0382603	3.20522e-94	1.07861e-91	1	Hyper	ENSDART00000133851.3	nyap2b
1504	chr2	5745112	5745112	0.387482	0.682099	-0.294617	0.0142389	-20.691	0.0397171	0.0423246	4.17239e-95	1.41976e-92	1	Hyper	ENSDART00000133851.3	nyap2b
1505	chr2	5745116	5745116	0.387482	0.682099	-0.294617	0.0145984	-20.1815	0.0404645	0.0306928	1.42299e-90	4.54069e-88	1	Hyper	ENSDART00000133851.3	nyap2b
1506	chr2	5745120	5745120	0.387482	0.682099	-0.294617	0.0145396	-20.2631	0.0388877	0.0332129	2.72343e-91	8.78721e-89	1	Hyper	ENSDART00000133851.3	nyap2b
1507	chr2	5745245	5745245	0.391161	0.671054	-0.279893	0.0183869	-15.2224	0.0290418	0.0375895	2.51151e-52	4.01777e-50	1	Hyper	ENSDART00000133851.3	nyap2b
1508	chr2	5745249	5745249	0.389548	0.668467	-0.278919	0.0180302	-15.4695	0.0338786	0.0565445	5.57334e-54	9.2379e-52	1	Hyper	ENSDART00000133851.3	nyap2b
1509	chr2	9072274	9072274	0.225204	0.590131	-0.364927	0.0298672	-12.2183	0.141481	0.194041	2.48162e-34	2.39979e-32	1	Hyper	ENSDART00000028906.9	pigk
1510	chr2	9072310	9072310	0.200276	0.569297	-0.369021	0.0295606	-12.4835	0.102282	0.168123	9.18164e-36	9.32408e-34	1	Hyper	ENSDART00000028906.9	pigk
1511	chr2	9072322	9072322	0.196644	0.563042	-0.366398	0.0275725	-13.2885	0.067534	0.213946	2.69822e-40	3.16044e-38	1	Hyper	ENSDART00000028906.9	pigk
1512	chr2	9072344	9072344	0.193016	0.558149	-0.365133	0.0296215	-12.3266	0.0609021	0.152014	6.51144e-35	6.42417e-33	1	Hyper	ENSDART00000028906.9	pigk
1513	chr2	9072372	9072372	0.184276	0.548786	-0.36451	0.0272974	-13.3533	0.0538997	0.187848	1.13348e-40	1.34218e-38	1	Hyper	ENSDART00000028906.9	pigk
1514	chr2	9072382	9072382	0.184276	0.548786	-0.36451	0.0272688	-13.3673	0.0614558	0.186685	9.39259e-41	1.11468e-38	1	Hyper	ENSDART00000028906.9	pigk
1515	chr2	9072440	9072440	0.162023	0.51843	-0.356407	0.0255542	-13.9471	0.0422763	0.233779	3.27622e-44	4.28822e-42	1	Hyper	ENSDART00000028906.9	pigk
1516	chr2	9072452	9072452	0.160827	0.517594	-0.356767	0.0255225	-13.9785	0.0353704	0.232954	2.10824e-44	2.77367e-42	1	Hyper	ENSDART00000028906.9	pigk
1517	chr2	9072477	9072477	0.147591	0.487515	-0.339924	0.0274168	-12.3984	0.0379875	0.205497	2.66672e-35	2.66615e-33	1	Hyper	ENSDART00000028906.9	pigk
1518	chr2	9072513	9072513	0.142033	0.470167	-0.328134	0.0254054	-12.9159	0.029072	0.289522	3.66054e-38	4.01696e-36	1	Hyper	ENSDART00000028906.9	pigk
1519	chr2	9072560	9072560	0.136312	0.453734	-0.317422	0.0249401	-12.7274	0.028319	0.28143	4.16579e-37	4.41951e-35	1	Hyper	ENSDART00000028906.9	pigk
1520	chr2	9072615	9072615	0.138127	0.459527	-0.3214	0.0255579	-12.5754	0.0288664	0.252675	2.88403e-36	2.97735e-34	1	Hyper	ENSDART00000028906.9	pigk
1521	chr2	9072620	9072620	0.138127	0.459527	-0.3214	0.0251386	-12.7851	0.0273387	0.272832	1.98561e-37	2.12878e-35	1	Hyper	ENSDART00000028906.9	pigk
1522	chr2	9072665	9072665	0.13875	0.462703	-0.323952	0.0267071	-12.1298	0.0275479	0.211042	7.34207e-34	6.98637e-32	1	Hyper	ENSDART00000028906.9	pigk
1523	chr2	9072682	9072682	0.13885	0.460168	-0.321317	0.0247523	-12.9813	0.0308287	0.270813	1.56197e-38	1.73364e-36	1	Hyper	ENSDART00000028906.9	pigk
1524	chr2	9072695	9072695	0.139369	0.461314	-0.321946	0.0243588	-13.2168	0.0305414	0.272217	7.02009e-40	8.12084e-38	1	Hyper	ENSDART00000028906.9	pigk
1525	chr2	9072707	9072707	0.140116	0.463503	-0.323387	0.0253126	-12.7757	0.0287832	0.201304	2.24129e-37	2.39905e-35	1	Hyper	ENSDART00000028906.9	pigk
1526	chr2	9072724	9072724	0.140184	0.464162	-0.323978	0.026719	-12.1254	0.0257588	0.152556	7.75011e-34	7.36846e-32	1	Hyper	ENSDART00000028906.9	pigk
1527	chr2	9072737	9072737	0.141126	0.465765	-0.32464	0.0254049	-12.7786	0.0255597	0.184157	2.15798e-37	2.31078e-35	1	Hyper	ENSDART00000028906.9	pigk
1528	chr2	9072778	9072778	0.141413	0.466235	-0.324822	0.0232365	-13.9789	0.0284139	0.273149	2.09564e-44	2.75734e-42	1	Hyper	ENSDART00000028906.9	pigk
1529	chr2	9072785	9072785	0.141435	0.466215	-0.32478	0.0252337	-12.8709	0.0252811	0.192013	6.56471e-38	7.14698e-36	1	Hyper	ENSDART00000028906.9	pigk
1530	chr2	9072787	9072787	0.141435	0.466215	-0.32478	0.0250159	-12.9829	0.0269237	0.199736	1.52959e-38	1.69812e-36	1	Hyper	ENSDART00000028906.9	pigk
1531	chr2	9072791	9072791	0.141435	0.466075	-0.32464	0.0232394	-13.9694	0.0261116	0.271726	2.39617e-44	3.14762e-42	1	Hyper	ENSDART00000028906.9	pigk
1532	chr2	9072801	9072801	0.141791	0.465873	-0.324083	0.0253378	-12.7905	0.0263546	0.184858	1.85377e-37	1.98926e-35	1	Hyper	ENSDART00000028906.9	pigk
1533	chr2	9072809	9072809	0.141791	0.465873	-0.324083	0.0261348	-12.4004	0.0319692	0.16002	2.59927e-35	2.59978e-33	1	Hyper	ENSDART00000028906.9	pigk
1534	chr2	9072821	9072821	0.141761	0.466644	-0.324883	0.0243609	-13.3363	0.0261167	0.217099	1.42441e-40	1.68185e-38	1	Hyper	ENSDART00000028906.9	pigk
1535	chr2	9072838	9072838	0.142055	0.466603	-0.324549	0.0248797	-13.0447	0.0254617	0.187455	6.81172e-39	7.64829e-37	1	Hyper	ENSDART00000028906.9	pigk
1536	chr2	9072840	9072840	0.142116	0.466832	-0.324716	0.0245396	-13.2323	0.026125	0.211837	5.70896e-40	6.62225e-38	1	Hyper	ENSDART00000028906.9	pigk
1537	chr2	9072851	9072851	0.142037	0.467125	-0.325087	0.0245546	-13.2394	0.0269467	0.195725	5.19886e-40	6.03808e-38	1	Hyper	ENSDART00000028906.9	pigk
1538	chr2	9072861	9072861	0.141916	0.467952	-0.326036	0.0244144	-13.3543	0.0263493	0.207754	1.1187e-40	1.32489e-38	1	Hyper	ENSDART00000028906.9	pigk
1539	chr2	9072898	9072898	0.141903	0.466896	-0.324994	0.0231081	-14.064	0.0261128	0.224078	6.31797e-45	8.42985e-43	1	Hyper	ENSDART00000028906.9	pigk
1540	chr2	9072902	9072902	0.142	0.466196	-0.324196	0.022932	-14.1373	0.0276484	0.225825	2.23756e-45	3.02005e-43	1	Hyper	ENSDART00000028906.9	pigk
1541	chr2	9072906	9072906	0.142	0.466196	-0.324196	0.0232319	-13.9548	0.0298784	0.211524	2.94284e-44	3.85662e-42	1	Hyper	ENSDART00000028906.9	pigk
1542	chr2	9072928	9072928	0.141655	0.465711	-0.324057	0.0255253	-12.6955	0.0254255	0.132914	6.26158e-37	6.60739e-35	1	Hyper	ENSDART00000028906.9	pigk
1543	chr2	9072940	9072940	0.14194	0.46594	-0.323999	0.0242603	-13.3552	0.025585	0.175151	1.10527e-40	1.30914e-38	1	Hyper	ENSDART00000028906.9	pigk
1544	chr2	9072943	9072943	0.14194	0.46594	-0.323999	0.0232615	-13.9286	0.0250744	0.214647	4.24764e-44	5.54254e-42	1	Hyper	ENSDART00000028906.9	pigk
1545	chr2	9072949	9072949	0.142963	0.466201	-0.323238	0.0236846	-13.6476	0.0244742	0.18747	2.08592e-42	2.5978e-40	1	Hyper	ENSDART00000028906.9	pigk
1546	chr2	9072955	9072955	0.142963	0.466201	-0.323238	0.0241619	-13.378	0.0262922	0.170207	8.12539e-41	9.66006e-39	1	Hyper	ENSDART00000028906.9	pigk
1547	chr2	9072957	9072957	0.142963	0.466201	-0.323238	0.0237176	-13.6286	0.0250908	0.186163	2.70567e-42	3.35892e-40	1	Hyper	ENSDART00000028906.9	pigk
1548	chr2	9072966	9072966	0.143461	0.4664	-0.322939	0.0233546	-13.8276	0.0269989	0.20807	1.73612e-43	2.22751e-41	1	Hyper	ENSDART00000028906.9	pigk
1549	chr2	9072975	9072975	0.143374	0.46689	-0.323516	0.0252074	-12.8342	0.0250977	0.15428	1.05539e-37	1.1415e-35	1	Hyper	ENSDART00000028906.9	pigk
1550	chr2	9072978	9072978	0.143374	0.46689	-0.323516	0.0227387	-14.2276	0.0250977	0.254479	6.17879e-46	8.46659e-44	1	Hyper	ENSDART00000028906.9	pigk
1551	chr2	9072994	9072994	0.144311	0.467881	-0.32357	0.0232766	-13.9011	0.0245128	0.209842	6.23862e-44	8.10466e-42	1	Hyper	ENSDART00000028906.9	pigk
1552	chr2	9073012	9073012	0.144723	0.467637	-0.322914	0.0249827	-12.9255	0.0244109	0.141284	3.23104e-38	3.55147e-36	1	Hyper	ENSDART00000028906.9	pigk
1553	chr2	9073040	9073040	0.144337	0.464564	-0.320226	0.0234774	-13.6398	0.024664	0.187986	2.32246e-42	2.88853e-40	1	Hyper	ENSDART00000028906.9	pigk
1554	chr2	9073049	9073049	0.143764	0.463766	-0.320002	0.0236463	-13.5329	0.0261435	0.17377	1.00044e-41	1.22139e-39	1	Hyper	ENSDART00000028906.9	pigk
1555	chr2	9073067	9073067	0.144828	0.46418	-0.319352	0.0227191	-14.0566	0.0277041	0.225111	7.02094e-45	9.35606e-43	1	Hyper	ENSDART00000028906.9	pigk
1556	chr2	9073069	9073069	0.144828	0.46418	-0.319352	0.0245577	-13.0042	0.0272043	0.153963	1.15833e-38	1.29093e-36	1	Hyper	ENSDART00000028906.9	pigk
1557	chr2	9073075	9073075	0.144743	0.463673	-0.31893	0.0236918	-13.4616	0.0261648	0.188246	2.6315e-41	3.1736e-39	1	Hyper	ENSDART00000028906.9	pigk
1558	chr2	9073097	9073097	0.144936	0.463585	-0.318649	0.0244524	-13.0314	0.0291995	0.164667	8.11112e-39	9.08489e-37	1	Hyper	ENSDART00000028906.9	pigk
1559	chr2	9073100	9073100	0.144936	0.463585	-0.318649	0.0223135	-14.2805	0.0289201	0.258625	2.89438e-46	3.99912e-44	1	Hyper	ENSDART00000028906.9	pigk
1560	chr2	9073108	9073108	0.145155	0.463507	-0.318351	0.0229343	-13.881	0.0251977	0.234247	8.25478e-44	1.06863e-41	1	Hyper	ENSDART00000028906.9	pigk
1561	chr2	9073114	9073114	0.144951	0.463998	-0.319047	0.0255262	-12.4988	0.024642	0.138825	7.58006e-36	7.72204e-34	1	Hyper	ENSDART00000028906.9	pigk
1562	chr2	9073118	9073118	0.144953	0.464197	-0.319244	0.0242086	-13.1872	0.0251985	0.176089	1.03971e-39	1.19648e-37	1	Hyper	ENSDART00000028906.9	pigk
1563	chr2	9073127	9073127	0.145195	0.464302	-0.319106	0.0256587	-12.4366	0.0257629	0.126302	1.65473e-35	1.66563e-33	1	Hyper	ENSDART00000028906.9	pigk
1564	chr2	9073139	9073139	0.145118	0.464831	-0.319713	0.0223506	-14.3044	0.0251683	0.243117	2.05275e-46	2.84693e-44	1	Hyper	ENSDART00000028906.9	pigk
1565	chr2	9073150	9073150	0.145966	0.465339	-0.319374	0.023076	-13.8401	0.0274494	0.203524	1.46048e-43	1.87709e-41	1	Hyper	ENSDART00000028906.9	pigk
1566	chr2	9073162	9073162	0.146425	0.46483	-0.318406	0.023485	-13.5578	0.0252134	0.196289	7.1233e-42	8.73272e-40	1	Hyper	ENSDART00000028906.9	pigk
1567	chr2	9073175	9073175	0.146767	0.464491	-0.317724	0.0241335	-13.1653	0.0304258	0.165684	1.39033e-39	1.59385e-37	1	Hyper	ENSDART00000028906.9	pigk
1568	chr2	9073185	9073185	0.147103	0.466365	-0.319262	0.0233298	-13.6848	0.0292184	0.205426	1.25218e-42	1.5692e-40	1	Hyper	ENSDART00000028906.9	pigk
1569	chr2	9073195	9073195	0.147433	0.466341	-0.318908	0.0235562	-13.5382	0.0264959	0.193009	9.30412e-42	1.13701e-39	1	Hyper	ENSDART00000028906.9	pigk
1570	chr2	9073199	9073199	0.147721	0.466283	-0.318562	0.0228361	-13.95	0.0274596	0.218414	3.14794e-44	4.12236e-42	1	Hyper	ENSDART00000028906.9	pigk
1571	chr2	9073231	9073231	0.149565	0.46164	-0.312075	0.0230003	-13.5683	0.0263187	0.226682	6.17069e-42	7.58027e-40	1	Hyper	ENSDART00000028906.9	pigk
1572	chr2	9073233	9073233	0.149934	0.460976	-0.311042	0.0235105	-13.2299	0.0257517	0.19275	5.89708e-40	6.83773e-38	1	Hyper	ENSDART00000028906.9	pigk
1573	chr2	9073237	9073237	0.149934	0.460976	-0.311042	0.0221593	-14.0367	0.0263391	0.26052	9.30044e-45	1.23514e-42	1	Hyper	ENSDART00000028906.9	pigk
1574	chr2	9073242	9073242	0.149934	0.460976	-0.311042	0.0239903	-12.9653	0.0257517	0.174353	1.92461e-38	2.13025e-36	1	Hyper	ENSDART00000028906.9	pigk
1575	chr2	9073259	9073259	0.150727	0.460871	-0.310144	0.0242751	-12.7762	0.0257658	0.163565	2.22668e-37	2.38359e-35	1	Hyper	ENSDART00000028906.9	pigk
1576	chr2	9073276	9073276	0.150905	0.460865	-0.30996	0.0232751	-13.3172	0.0268017	0.21677	1.83769e-40	2.16317e-38	1	Hyper	ENSDART00000028906.9	pigk
1577	chr2	9073285	9073285	0.151151	0.460086	-0.308935	0.0250207	-12.3472	0.0376238	0.144967	5.04453e-35	4.99529e-33	1	Hyper	ENSDART00000028906.9	pigk
1578	chr2	9073295	9073295	0.151359	0.460075	-0.308716	0.0246657	-12.516	0.0347556	0.162169	6.10397e-36	6.23689e-34	1	Hyper	ENSDART00000028906.9	pigk
1579	chr2	9073309	9073309	0.151394	0.460036	-0.308642	0.0237739	-12.9824	0.0292812	0.199413	1.53971e-38	1.7092e-36	1	Hyper	ENSDART00000028906.9	pigk
1580	chr2	9073359	9073359	0.154196	0.45743	-0.303234	0.0243648	-12.4456	0.0313842	0.193175	1.47815e-35	1.49043e-33	1	Hyper	ENSDART00000028906.9	pigk
1581	chr2	9073366	9073366	0.155237	0.458062	-0.302825	0.0227328	-13.3211	0.0298967	0.287701	1.74551e-40	2.05596e-38	1	Hyper	ENSDART00000028906.9	pigk
1582	chr2	9073385	9073385	0.155946	0.457833	-0.301887	0.0233369	-12.936	0.0277761	0.274975	2.81785e-38	3.10331e-36	1	Hyper	ENSDART00000028906.9	pigk
1583	chr2	9073394	9073394	0.156684	0.45757	-0.300886	0.0241346	-12.467	0.0255331	0.229411	1.12994e-35	1.14402e-33	1	Hyper	ENSDART00000028906.9	pigk
1584	chr2	9073397	9073397	0.156684	0.45757	-0.300886	0.023316	-12.9047	0.0259644	0.274369	4.23648e-38	4.64007e-36	1	Hyper	ENSDART00000028906.9	pigk
1585	chr2	9073426	9073426	0.158731	0.459406	-0.300675	0.0241145	-12.4686	0.0252674	0.237303	1.10686e-35	1.12097e-33	1	Hyper	ENSDART00000028906.9	pigk
1586	chr2	9073439	9073439	0.159609	0.459491	-0.299882	0.0239885	-12.501	0.0250424	0.242558	7.36721e-36	7.50861e-34	1	Hyper	ENSDART00000028906.9	pigk
1587	chr2	9078246	9078246	0.0997919	0.479748	-0.379956	0.0323397	-11.7489	0.138761	0.421193	7.15277e-32	6.33986e-30	1	Hyper	ENSDART00000028906.9	pigk
1588	chr2	9078256	9078256	0.0997919	0.479748	-0.379956	0.0323292	-11.7527	0.138761	0.421787	6.8381e-32	6.06547e-30	1	Hyper	ENSDART00000028906.9	pigk
1589	chr2	9078284	9078284	0.105427	0.483933	-0.378506	0.0326901	-11.5786	0.145928	0.425498	5.28988e-31	4.53907e-29	1	Hyper	ENSDART00000028906.9	pigk
1590	chr2	9078306	9078306	0.11643	0.499675	-0.383246	0.031644	-12.1112	0.18961	0.426649	9.21736e-34	8.74078e-32	1	Hyper	ENSDART00000028906.9	pigk
1591	chr2	9078318	9078318	0.134414	0.523672	-0.389257	0.0330287	-11.7854	0.37625	0.332732	4.63992e-32	4.14086e-30	1	Hyper	ENSDART00000028906.9	pigk
1592	chr2	9078343	9078343	0.186187	0.577045	-0.390858	0.0320628	-12.1904	0.435149	0.397004	3.49797e-34	3.36581e-32	1	Hyper	ENSDART00000028906.9	pigk
1593	chr2	9078355	9078355	0.241965	0.615257	-0.373291	0.0323249	-11.5481	0.535908	0.409559	7.54728e-31	6.43863e-29	1	Hyper	ENSDART00000028906.9	pigk
1594	chr2	9078362	9078362	0.241965	0.615257	-0.373291	0.0318686	-11.7135	0.535908	0.439527	1.08743e-31	9.57344e-30	1	Hyper	ENSDART00000028906.9	pigk
1595	chr2	9120465	9120465	0.0622597	0.552568	-0.490308	0.0380384	-12.8898	0.257472	0.374199	5.13748e-38	5.61221e-36	1	Hyper	ENSDART00000028906.9	pigk
1596	chr2	9120493	9120493	0.198558	0.636319	-0.437761	0.0357313	-12.2515	0.59622	0.430957	1.64978e-34	1.60492e-32	1	Hyper	ENSDART00000028906.9	pigk
1597	chr2	9120499	9120499	0.198558	0.636319	-0.437761	0.0357313	-12.2515	0.59622	0.430957	1.64978e-34	1.60492e-32	1	Hyper	ENSDART00000028906.9	pigk
1598	chr2	9120508	9120508	0.192555	0.625281	-0.432725	0.0371337	-11.6532	0.523749	0.398169	2.21029e-31	1.92371e-29	1	Hyper	ENSDART00000028906.9	pigk
1599	chr2	9120514	9120514	0.192555	0.625281	-0.432725	0.0374784	-11.546	0.523749	0.378405	7.73435e-31	6.59574e-29	1	Hyper	ENSDART00000028906.9	pigk
1600	chr2	9120519	9120519	0.278103	0.66581	-0.387706	0.0337718	-11.4802	0.982664	0.370905	1.65948e-30	1.39697e-28	1	Hyper	ENSDART00000028906.9	pigk
1601	chr2	9340201	9340201	0.24245	0.938836	-0.696385	0.0632113	-11.0168	0.0358932	0.0186888	3.17204e-28	2.43582e-26	1	Hyper	ENSDART00000146715.3	st6galnac3
1602	chr2	9340263	9340263	0.22085	0.940382	-0.719531	0.0411399	-17.4899	0.0358932	0.0193441	1.71137e-68	3.78529e-66	1	Hyper	ENSDART00000146715.3	st6galnac3
1603	chr2	9340273	9340273	0.22085	0.940382	-0.719531	0.0411281	-17.4949	0.0358932	0.0255187	1.56692e-68	3.46819e-66	1	Hyper	ENSDART00000146715.3	st6galnac3
1604	chr2	9340278	9340278	0.22085	0.940382	-0.719531	0.0411281	-17.4949	0.0358932	0.0255187	1.56692e-68	3.46819e-66	1	Hyper	ENSDART00000146715.3	st6galnac3
1605	chr2	9340280	9340280	0.22085	0.940382	-0.719531	0.0411368	-17.4912	0.0358932	0.0226727	1.67196e-68	3.69901e-66	1	Hyper	ENSDART00000146715.3	st6galnac3
1606	chr2	9340288	9340288	0.22085	0.940382	-0.719531	0.0411404	-17.4897	0.0358932	0.0213749	1.71745e-68	3.79861e-66	1	Hyper	ENSDART00000146715.3	st6galnac3
1607	chr2	9340290	9340290	0.22085	0.940382	-0.719531	0.0411302	-17.494	0.0358932	0.0248361	1.59251e-68	3.52449e-66	1	Hyper	ENSDART00000146715.3	st6galnac3
1608	chr2	9340296	9340296	0.22085	0.940382	-0.719531	0.0411469	-17.4869	0.0358932	0.018648	1.80311e-68	3.98618e-66	1	Hyper	ENSDART00000146715.3	st6galnac3
1609	chr2	9340301	9340301	0.216813	0.940481	-0.723668	0.0399379	-18.1198	0.0358932	0.0198814	2.22258e-73	5.38671e-71	1	Hyper	ENSDART00000146715.3	st6galnac3
1610	chr2	9340310	9340310	0.216813	0.940481	-0.723668	0.0399389	-18.1194	0.0358932	0.0194488	2.24063e-73	5.42991e-71	1	Hyper	ENSDART00000146715.3	st6galnac3
1611	chr2	9340351	9340351	0.206826	0.939738	-0.732912	0.0368491	-19.8896	0.0358932	0.0253144	5.00988e-88	1.54051e-85	1	Hyper	ENSDART00000146715.3	st6galnac3
1612	chr2	9340361	9340361	0.206826	0.939738	-0.732912	0.0368046	-19.9136	0.0358932	0.0383271	3.10171e-88	9.5643e-86	1	Hyper	ENSDART00000146715.3	st6galnac3
1613	chr2	9340370	9340370	0.206826	0.939738	-0.732912	0.0368188	-19.9059	0.0358932	0.0352541	3.61718e-88	1.11434e-85	1	Hyper	ENSDART00000146715.3	st6galnac3
1614	chr2	9340380	9340380	0.206826	0.939738	-0.732912	0.0368141	-19.9085	0.0358932	0.0365672	3.43697e-88	1.05915e-85	1	Hyper	ENSDART00000146715.3	st6galnac3
1615	chr2	9340461	9340461	0.140881	0.928531	-0.78765	0.0317249	-24.8275	0.0358932	0.0283374	4.52499e-136	2.63072e-133	1	Hyper	ENSDART00000146715.3	st6galnac3
1616	chr2	9340474	9340474	0.140881	0.925197	-0.784316	0.0311572	-25.1729	0.0358932	0.0227007	7.93908e-140	4.82509e-137	1	Hyper	ENSDART00000146715.3	st6galnac3
1617	chr2	9340501	9340501	0.140881	0.923387	-0.782506	0.0305539	-25.6107	0.0358932	0.0334757	1.15927e-144	7.43392e-142	1	Hyper	ENSDART00000146715.3	st6galnac3
1618	chr2	9340509	9340509	0.140881	0.92343	-0.782549	0.0300545	-26.0377	0.0358932	0.020355	1.85617e-149	1.25417e-146	1	Hyper	ENSDART00000146715.3	st6galnac3
1619	chr2	9340551	9340551	0.140881	0.916346	-0.775465	0.0331578	-23.3871	0.0358932	0.0243495	5.78385e-121	2.78145e-118	1	Hyper	ENSDART00000146715.3	st6galnac3
1620	chr2	9340569	9340569	0.140881	0.915431	-0.77455	0.0337561	-22.9455	0.0358932	0.0529333	1.63476e-116	7.42431e-114	1	Hyper	ENSDART00000146715.3	st6galnac3
1621	chr2	9340582	9340582	0.140881	0.915431	-0.77455	0.0339274	-22.8296	0.0358932	0.0212065	2.32821e-115	1.04117e-112	1	Hyper	ENSDART00000146715.3	st6galnac3
1622	chr2	9340584	9340584	0.140881	0.915431	-0.77455	0.0339036	-22.8456	0.0358932	0.0261874	1.61508e-115	7.23971e-113	1	Hyper	ENSDART00000146715.3	st6galnac3
1623	chr2	9340667	9340667	0.140881	0.918975	-0.778094	0.034689	-22.4306	0.0358932	0.0208773	1.9815e-111	8.41187e-109	1	Hyper	ENSDART00000146715.3	st6galnac3
1624	chr2	9340703	9340703	0.140881	0.918975	-0.778094	0.0345609	-22.5137	0.0358932	0.046913	3.04726e-112	1.30876e-109	1	Hyper	ENSDART00000146715.3	st6galnac3
1625	chr2	9340705	9340705	0.140881	0.918975	-0.778094	0.0346936	-22.4276	0.0358932	0.0237356	2.11721e-111	8.9835e-109	1	Hyper	ENSDART00000146715.3	st6galnac3
1626	chr2	9340722	9340722	0.140881	0.916741	-0.77586	0.0355819	-21.8049	0.0358932	0.0233567	2.08436e-105	8.16666e-103	1	Hyper	ENSDART00000146715.3	st6galnac3
1627	chr2	9340731	9340731	0.140881	0.914674	-0.773793	0.0365523	-21.1695	0.0358932	0.0179753	1.82606e-99	6.60024e-97	1	Hyper	ENSDART00000146715.3	st6galnac3
1628	chr2	9340757	9340757	0.140881	0.91444	-0.773559	0.0375337	-20.6097	0.0358932	0.0217553	2.24433e-94	7.56814e-92	1	Hyper	ENSDART00000146715.3	st6galnac3
1629	chr2	9340760	9340760	0.140881	0.9122	-0.771319	0.0386377	-19.9628	0.0358932	0.0226276	1.15949e-88	3.59835e-86	1	Hyper	ENSDART00000146715.3	st6galnac3
1630	chr2	9340765	9340765	0.140881	0.9122	-0.771319	0.0386664	-19.948	0.0358932	0.0173082	1.55865e-88	4.82828e-86	1	Hyper	ENSDART00000146715.3	st6galnac3
1631	chr2	9340806	9340806	0.140881	0.910105	-0.769224	0.0397797	-19.3371	0.0358932	0.0272495	2.61791e-83	7.48783e-81	1	Hyper	ENSDART00000146715.3	st6galnac3
1632	chr2	9340881	9340881	0.140881	0.904425	-0.763544	0.0439615	-17.3685	0.0358932	0.0444609	1.43e-67	3.1059e-65	1	Hyper	ENSDART00000146715.3	st6galnac3
1633	chr2	9340896	9340896	0.140881	0.904425	-0.763544	0.0440521	-17.3328	0.0358932	0.0334784	2.66245e-67	5.75237e-65	1	Hyper	ENSDART00000146715.3	st6galnac3
1634	chr2	9340903	9340903	0.140881	0.904425	-0.763544	0.0439853	-17.3591	0.0358932	0.0410285	1.68427e-67	3.65309e-65	1	Hyper	ENSDART00000146715.3	st6galnac3
1635	chr2	9341447	9341447	0.371826	0.90172	-0.529894	0.0434772	-12.1879	0.0358932	0.0208317	3.60714e-34	3.46928e-32	1	Hyper	ENSDART00000146715.3	st6galnac3
1636	chr2	9341457	9341457	0.371826	0.90172	-0.529894	0.0434688	-12.1902	0.0358932	0.0204631	3.50417e-34	3.37171e-32	1	Hyper	ENSDART00000146715.3	st6galnac3
1637	chr2	9341475	9341475	0.371826	0.90172	-0.529894	0.0434252	-12.2025	0.0358932	0.0258481	3.01591e-34	2.90817e-32	1	Hyper	ENSDART00000146715.3	st6galnac3
1638	chr2	9341480	9341480	0.371826	0.90172	-0.529894	0.0434202	-12.2039	0.0358932	0.026582	2.964e-34	2.85883e-32	1	Hyper	ENSDART00000146715.3	st6galnac3
1639	chr2	9341490	9341490	0.371826	0.90172	-0.529894	0.0434218	-12.2034	0.0358932	0.0263535	2.98017e-34	2.8742e-32	1	Hyper	ENSDART00000146715.3	st6galnac3
1640	chr2	9341511	9341511	0.371826	0.90172	-0.529894	0.0434405	-12.1982	0.0358932	0.0253044	3.17873e-34	3.06289e-32	1	Hyper	ENSDART00000146715.3	st6galnac3
1641	chr2	9341522	9341522	0.419311	0.883954	-0.464642	0.0360716	-12.8811	0.0358932	0.019694	5.74984e-38	6.27153e-36	1	Hyper	ENSDART00000146715.3	st6galnac3
1642	chr2	9341527	9341527	0.419311	0.883954	-0.464642	0.0360317	-12.8954	0.0358932	0.0245623	4.77884e-38	5.22546e-36	1	Hyper	ENSDART00000146715.3	st6galnac3
1643	chr2	9341541	9341541	0.419311	0.883954	-0.464642	0.0360506	-12.8886	0.0358932	0.0224244	5.21585e-38	5.69661e-36	1	Hyper	ENSDART00000146715.3	st6galnac3
1644	chr2	9341548	9341548	0.419311	0.883954	-0.464642	0.0357892	-12.9828	0.0358932	0.0479025	1.53273e-38	1.70153e-36	1	Hyper	ENSDART00000146715.3	st6galnac3
1645	chr2	9341553	9341553	0.419311	0.883954	-0.464642	0.0360294	-12.8962	0.0358932	0.0248114	4.728e-38	5.17072e-36	1	Hyper	ENSDART00000146715.3	st6galnac3
1646	chr2	9341558	9341558	0.419311	0.883954	-0.464642	0.0360213	-12.8991	0.0358932	0.0256742	4.55295e-38	4.98181e-36	1	Hyper	ENSDART00000146715.3	st6galnac3
1647	chr2	9349327	9349327	0.250997	0.664536	-0.413539	0.0366998	-11.2682	0.989475	0.421925	1.88476e-29	1.52252e-27	1	Hyper	ENSDART00000146715.3	st6galnac3
1648	chr2	9349338	9349338	0.217596	0.649879	-0.432283	0.036135	-11.963	0.982084	0.393582	5.5519e-33	5.12163e-31	1	Hyper	ENSDART00000146715.3	st6galnac3
1649	chr2	9349351	9349351	0.217596	0.649879	-0.432283	0.0330325	-13.0866	0.982084	0.564715	3.92848e-39	4.4429e-37	1	Hyper	ENSDART00000146715.3	st6galnac3
1650	chr2	9349366	9349366	0.217596	0.649879	-0.432283	0.0345928	-12.4963	0.982084	0.466882	7.8192e-36	7.96174e-34	1	Hyper	ENSDART00000146715.3	st6galnac3
1651	chr2	9349398	9349398	0.120093	0.592238	-0.472145	0.0370719	-12.7359	0.579591	0.377732	3.73455e-37	3.9686e-35	1	Hyper	ENSDART00000146715.3	st6galnac3
1652	chr2	9349424	9349424	0.110552	0.586162	-0.475609	0.0360768	-13.1832	0.541319	0.40427	1.09607e-39	1.26038e-37	1	Hyper	ENSDART00000146715.3	st6galnac3
1653	chr2	9356335	9356335	0.227166	0.641557	-0.414391	0.0311848	-13.2882	0.989475	0.412545	2.70879e-40	3.17264e-38	1	Hyper	ENSDART00000146715.3	st6galnac3
1654	chr2	9356356	9356356	0.387862	0.749738	-0.361876	0.0246494	-14.681	0.989475	0.438761	8.53597e-49	1.25654e-46	1	Hyper	ENSDART00000146715.3	st6galnac3
1655	chr2	9356368	9356368	0.387862	0.749738	-0.361876	0.0246185	-14.6994	0.989475	0.441178	6.5056e-49	9.6063e-47	1	Hyper	ENSDART00000146715.3	st6galnac3
1656	chr2	9358685	9358685	0.0815136	0.44163	-0.360117	0.030603	-11.7674	0.0754088	0.340548	5.74971e-32	5.11393e-30	1	Hyper	ENSDART00000146715.3	st6galnac3
1657	chr2	9361298	9361298	0.028782	0.428638	-0.399856	0.0355944	-11.2337	0.0824631	0.316821	2.78658e-29	2.23571e-27	1	Hyper	ENSDART00000146715.3	st6galnac3
1658	chr2	9361300	9361300	0.028782	0.428638	-0.399856	0.0352414	-11.3462	0.0824631	0.330909	7.7462e-30	6.35374e-28	1	Hyper	ENSDART00000146715.3	st6galnac3
1659	chr2	9361323	9361323	0.0296297	0.429271	-0.399641	0.0355738	-11.2341	0.0848133	0.332344	2.77171e-29	2.22402e-27	1	Hyper	ENSDART00000146715.3	st6galnac3
1660	chr2	9361334	9361334	0.0309672	0.439492	-0.408524	0.035705	-11.4417	0.0878227	0.370221	2.58862e-30	2.16314e-28	1	Hyper	ENSDART00000146715.3	st6galnac3
1661	chr2	9361347	9361347	0.0309672	0.439492	-0.408524	0.0366178	-11.1564	0.0878227	0.331194	6.66041e-29	5.26027e-27	1	Hyper	ENSDART00000146715.3	st6galnac3
1662	chr2	9361359	9361359	0.0324591	0.440355	-0.407896	0.0362412	-11.255	0.0911597	0.36665	2.18712e-29	1.76225e-27	1	Hyper	ENSDART00000146715.3	st6galnac3
1663	chr2	9361368	9361368	0.0324591	0.440355	-0.407896	0.0369546	-11.0378	0.0911597	0.33676	2.51193e-28	1.93711e-26	1	Hyper	ENSDART00000146715.3	st6galnac3
1664	chr2	9361409	9361409	0.0587692	0.484104	-0.425335	0.0373728	-11.3808	0.161037	0.30337	5.20914e-30	4.30266e-28	1	Hyper	ENSDART00000146715.3	st6galnac3
1665	chr2	9361414	9361414	0.0587692	0.484104	-0.425335	0.0365812	-11.6271	0.161037	0.332427	3.00041e-31	2.59852e-29	1	Hyper	ENSDART00000146715.3	st6galnac3
1666	chr2	9361442	9361442	0.0907681	0.524603	-0.433835	0.0323289	-13.4194	0.191997	0.376881	4.6531e-41	5.57113e-39	1	Hyper	ENSDART00000146715.3	st6galnac3
1667	chr2	9363041	9363041	0.247901	0.681029	-0.433128	0.0329066	-13.1624	0.715645	0.464493	1.44498e-39	1.65562e-37	1	Hyper	ENSDART00000146715.3	st6galnac3
1668	chr2	9363052	9363052	0.21329	0.663765	-0.450475	0.0349867	-12.8756	0.533467	0.436891	6.17585e-38	6.72852e-36	1	Hyper	ENSDART00000146715.3	st6galnac3
1669	chr2	9414062	9414062	0.37012	0.786853	-0.416733	0.0226259	-18.4184	0.465151	0.06962	9.35649e-76	2.36333e-73	1	Hyper	ENSDART00000146715.3	st6galnac3
1670	chr2	9414126	9414126	0.221223	0.723289	-0.502066	0.0236769	-21.2048	0.262672	0.0457523	8.61566e-100	3.1285e-97	1	Hyper	ENSDART00000146715.3	st6galnac3
1671	chr2	9414187	9414187	0.139887	0.670737	-0.53085	0.0209976	-25.2814	0.655924	0.118359	5.11349e-141	3.15061e-138	1	Hyper	ENSDART00000146715.3	st6galnac3
1672	chr2	9414206	9414206	0.0908056	0.649304	-0.558498	0.0272216	-20.5167	0.528255	0.0436237	1.52668e-93	5.08871e-91	1	Hyper	ENSDART00000146715.3	st6galnac3
1673	chr2	9414229	9414229	0.0908056	0.649304	-0.558498	0.0222446	-25.1071	0.0663257	0.173355	4.15652e-139	2.50526e-136	1	Hyper	ENSDART00000146715.3	st6galnac3
1674	chr2	9414243	9414243	0.0908056	0.649304	-0.558498	0.0212569	-26.2738	0.0663257	0.220366	3.82706e-152	2.6612e-149	1	Hyper	ENSDART00000146715.3	st6galnac3
1675	chr2	9414259	9414259	0.0894755	0.645681	-0.556205	0.0215147	-25.8523	0.0641214	0.194367	2.29197e-147	1.51457e-144	1	Hyper	ENSDART00000146715.3	st6galnac3
1676	chr2	9414265	9414265	0.0894755	0.645681	-0.556205	0.0206423	-26.9449	0.140381	0.223369	6.5382e-160	4.91283e-157	1	Hyper	ENSDART00000146715.3	st6galnac3
1677	chr2	9414275	9414275	0.0894755	0.645681	-0.556205	0.0218577	-25.4467	0.0888556	0.17473	7.6842e-143	4.82816e-140	1	Hyper	ENSDART00000146715.3	st6galnac3
1678	chr2	9414288	9414288	0.088181	0.641814	-0.553633	0.02117	-26.1518	0.0877464	0.187952	9.40469e-151	6.44272e-148	1	Hyper	ENSDART00000146715.3	st6galnac3
1679	chr2	9414299	9414299	0.088181	0.641814	-0.553633	0.0211134	-26.2218	0.085422	0.191271	1.49896e-151	1.0359e-148	1	Hyper	ENSDART00000146715.3	st6galnac3
1680	chr2	9414302	9414302	0.088181	0.641814	-0.553633	0.0216354	-25.5892	0.0621452	0.172118	2.01096e-144	1.28581e-141	1	Hyper	ENSDART00000146715.3	st6galnac3
1681	chr2	9414311	9414311	0.088181	0.641814	-0.553633	0.0225051	-24.6003	0.064071	0.140905	1.25268e-133	7.07686e-131	1	Hyper	ENSDART00000146715.3	st6galnac3
1682	chr2	9414315	9414315	0.0784071	0.624687	-0.54628	0.0212499	-25.7074	0.0480825	0.223791	9.65261e-146	6.26037e-143	1	Hyper	ENSDART00000146715.3	st6galnac3
1683	chr2	9414318	9414318	0.0784071	0.624687	-0.54628	0.0238664	-22.8891	0.0480825	0.12351	5.96632e-116	2.68889e-113	1	Hyper	ENSDART00000146715.3	st6galnac3
1684	chr2	9414324	9414324	0.0784071	0.624687	-0.54628	0.0220043	-24.8261	0.0480825	0.189739	4.68661e-136	2.72395e-133	1	Hyper	ENSDART00000146715.3	st6galnac3
1685	chr2	9414329	9414329	0.0784071	0.624687	-0.54628	0.0247225	-22.0964	0.0480825	0.104126	3.42021e-108	1.39083e-105	1	Hyper	ENSDART00000146715.3	st6galnac3
1686	chr2	9414334	9414334	0.0776753	0.623336	-0.545661	0.0229762	-23.749	0.0674079	0.138996	1.12513e-124	5.68211e-122	1	Hyper	ENSDART00000146715.3	st6galnac3
1687	chr2	9414340	9414340	0.0776753	0.623336	-0.545661	0.0215002	-25.3794	0.0474951	0.196488	4.26065e-142	2.65449e-139	1	Hyper	ENSDART00000146715.3	st6galnac3
1688	chr2	9414352	9414352	0.0764138	0.622475	-0.546061	0.0231607	-23.5771	0.0468695	0.127995	6.62058e-123	3.26636e-120	1	Hyper	ENSDART00000146715.3	st6galnac3
1689	chr2	9414368	9414368	0.0764138	0.622475	-0.546061	0.0226929	-24.0631	0.0468695	0.142388	6.09525e-128	3.21383e-125	1	Hyper	ENSDART00000146715.3	st6galnac3
1690	chr2	9414379	9414379	0.0650635	0.603171	-0.538107	0.0243994	-22.0541	0.0412488	0.125613	8.72519e-108	3.52881e-105	1	Hyper	ENSDART00000146715.3	st6galnac3
1691	chr2	9414403	9414403	0.0649685	0.600869	-0.535901	0.0256926	-20.8582	0.0427637	0.0901439	1.28536e-96	4.46406e-94	1	Hyper	ENSDART00000146715.3	st6galnac3
1692	chr2	9414419	9414419	0.0649685	0.600869	-0.535901	0.0229346	-23.3665	0.0409623	0.160276	9.36581e-121	4.49321e-118	1	Hyper	ENSDART00000146715.3	st6galnac3
1693	chr2	9414425	9414425	0.0649685	0.600869	-0.535901	0.0233326	-22.9679	0.0427637	0.147329	9.75668e-117	4.4423e-114	1	Hyper	ENSDART00000146715.3	st6galnac3
1694	chr2	9414441	9414441	0.0582472	0.588246	-0.529999	0.0250868	-21.1266	0.0397858	0.112228	4.52649e-99	1.62696e-96	1	Hyper	ENSDART00000146715.3	st6galnac3
1695	chr2	9414509	9414509	0.0535475	0.568894	-0.515346	0.0247254	-20.8428	0.0387477	0.140821	1.77227e-96	6.14259e-94	1	Hyper	ENSDART00000146715.3	st6galnac3
1696	chr2	9414526	9414526	0.0570129	0.568569	-0.511556	0.025411	-20.1313	0.0309209	0.127494	3.92916e-90	1.24644e-87	1	Hyper	ENSDART00000146715.3	st6galnac3
1697	chr2	9414581	9414581	0.062429	0.571727	-0.509298	0.0260375	-19.5602	0.0312959	0.142577	3.37626e-85	9.94882e-83	1	Hyper	ENSDART00000146715.3	st6galnac3
1698	chr2	9414591	9414591	0.0643465	0.573059	-0.508713	0.0246909	-20.6033	0.0356887	0.197994	2.56469e-94	8.64071e-92	1	Hyper	ENSDART00000146715.3	st6galnac3
1699	chr2	9414648	9414648	0.0652561	0.567034	-0.501778	0.0272422	-18.4192	0.0400693	0.16286	9.22119e-76	2.32948e-73	1	Hyper	ENSDART00000146715.3	st6galnac3
1700	chr2	9414749	9414749	0.0645959	0.561283	-0.496687	0.0295927	-16.7841	0.0342936	0.163549	3.18782e-63	6.37768e-61	1	Hyper	ENSDART00000146715.3	st6galnac3
1701	chr2	9414752	9414752	0.0645959	0.561283	-0.496687	0.0311528	-15.9436	0.0342936	0.133593	3.15831e-57	5.6079e-55	1	Hyper	ENSDART00000146715.3	st6galnac3
1702	chr2	9414765	9414765	0.0645885	0.561317	-0.496728	0.0292087	-17.0062	0.0342919	0.181032	7.38826e-65	1.52535e-62	1	Hyper	ENSDART00000146715.3	st6galnac3
1703	chr2	9414799	9414799	0.0645887	0.561334	-0.496745	0.0333648	-14.8883	0.0342919	0.119756	3.92584e-50	5.97068e-48	1	Hyper	ENSDART00000146715.3	st6galnac3
1704	chr2	9414805	9414805	0.0645887	0.561334	-0.496745	0.0337602	-14.7139	0.0342919	0.114047	5.24768e-49	7.76716e-47	1	Hyper	ENSDART00000146715.3	st6galnac3
1705	chr2	9414842	9414842	0.0658244	0.554838	-0.489014	0.0336628	-14.5268	0.0315292	0.140139	8.19457e-48	1.17718e-45	1	Hyper	ENSDART00000146715.3	st6galnac3
1706	chr2	9414884	9414884	0.0665759	0.553827	-0.487251	0.0289364	-16.8387	0.0315812	0.222856	1.26992e-63	2.56027e-61	1	Hyper	ENSDART00000146715.3	st6galnac3
1707	chr2	9414949	9414949	0.0663416	0.541805	-0.475464	0.0314973	-15.0954	0.036173	0.133771	1.73647e-51	2.72435e-49	1	Hyper	ENSDART00000146715.3	st6galnac3
1708	chr2	9414978	9414978	0.0653023	0.542139	-0.476837	0.0301762	-15.8018	0.0314958	0.147105	3.02519e-56	5.26075e-54	1	Hyper	ENSDART00000146715.3	st6galnac3
1709	chr2	9415009	9415009	0.0597014	0.529176	-0.469475	0.0274881	-17.0792	0.0311208	0.18386	2.12086e-65	4.42125e-63	1	Hyper	ENSDART00000146715.3	st6galnac3
1710	chr2	9415024	9415024	0.0581182	0.524728	-0.46661	0.02606	-17.9052	0.0310253	0.223491	1.07318e-71	2.52184e-69	1	Hyper	ENSDART00000146715.3	st6galnac3
1711	chr2	9415076	9415076	0.0523062	0.513643	-0.461337	0.0245882	-18.7625	0.0306895	0.222872	1.52907e-78	4.04917e-76	1	Hyper	ENSDART00000146715.3	st6galnac3
1712	chr2	9415111	9415111	0.0519123	0.514079	-0.462167	0.0276455	-16.7176	0.0341648	0.155447	9.75732e-63	1.93446e-60	1	Hyper	ENSDART00000146715.3	st6galnac3
1713	chr2	9415142	9415142	0.051381	0.513501	-0.46212	0.0283006	-16.329	0.0306265	0.147765	6.14169e-60	1.15297e-57	1	Hyper	ENSDART00000146715.3	st6galnac3
1714	chr2	9415165	9415165	0.051381	0.513501	-0.46212	0.0299069	-15.4519	0.0393868	0.114046	7.32297e-54	1.21099e-51	1	Hyper	ENSDART00000146715.3	st6galnac3
1715	chr2	9415203	9415203	0.0521939	0.509653	-0.457459	0.0275584	-16.5996	0.0349169	0.18742	7.01295e-62	1.3675e-59	1	Hyper	ENSDART00000146715.3	st6galnac3
1716	chr2	9415233	9415233	0.0516204	0.507167	-0.455547	0.0295041	-15.4401	0.0336701	0.156113	8.79076e-54	1.45123e-51	1	Hyper	ENSDART00000146715.3	st6galnac3
1717	chr2	9415242	9415242	0.0516204	0.507167	-0.455547	0.031055	-14.6691	0.0393873	0.123323	1.01752e-48	1.49469e-46	1	Hyper	ENSDART00000146715.3	st6galnac3
1718	chr2	9415251	9415251	0.0516204	0.507167	-0.455547	0.0298853	-15.2432	0.0394765	0.147139	1.82687e-52	2.93139e-50	1	Hyper	ENSDART00000146715.3	st6galnac3
1719	chr2	9415265	9415265	0.0509782	0.505379	-0.454401	0.0298924	-15.2012	0.0348357	0.159655	3.47215e-52	5.53691e-50	1	Hyper	ENSDART00000146715.3	st6galnac3
1720	chr2	9415283	9415283	0.0502558	0.504361	-0.454105	0.0306522	-14.8147	0.0334962	0.151591	1.17635e-49	1.76954e-47	1	Hyper	ENSDART00000146715.3	st6galnac3
1721	chr2	9415295	9415295	0.0502558	0.504361	-0.454105	0.0329851	-13.767	0.0347897	0.108769	4.02831e-43	5.11665e-41	1	Hyper	ENSDART00000146715.3	st6galnac3
1722	chr2	9415297	9415297	0.0502558	0.504361	-0.454105	0.0349468	-12.9942	0.0347897	0.0819007	1.32011e-38	1.46858e-36	1	Hyper	ENSDART00000146715.3	st6galnac3
1723	chr2	9415307	9415307	0.0660526	0.555817	-0.489764	0.0263784	-18.5669	0.0446173	0.164555	5.95867e-77	1.53722e-74	1	Hyper	ENSDART00000146715.3	st6galnac3
1724	chr2	9415309	9415309	0.0660526	0.555817	-0.489764	0.0267148	-18.3331	0.0475983	0.155103	4.50832e-75	1.12482e-72	1	Hyper	ENSDART00000146715.3	st6galnac3
1725	chr2	9415314	9415314	0.0845563	0.588906	-0.504349	0.0199644	-25.2625	0.0931688	0.375696	8.26105e-141	5.07601e-138	1	Hyper	ENSDART00000146715.3	st6galnac3
1726	chr2	9415330	9415330	0.085948	0.591242	-0.505294	0.0224074	-22.5503	0.0668791	0.229826	1.33308e-112	5.75135e-110	1	Hyper	ENSDART00000146715.3	st6galnac3
1727	chr2	9415333	9415333	0.085948	0.591242	-0.505294	0.0214552	-23.5511	0.119645	0.268105	1.22188e-122	6.00789e-120	1	Hyper	ENSDART00000146715.3	st6galnac3
1728	chr2	9415349	9415349	0.085948	0.591242	-0.505294	0.0202141	-24.9971	0.0668791	0.376493	6.57838e-138	3.90914e-135	1	Hyper	ENSDART00000146715.3	st6galnac3
1729	chr2	9415556	9415556	0.297663	0.739277	-0.441614	0.0350373	-12.6041	0.332849	0.0236065	2.0048e-36	2.08085e-34	1	Hyper	ENSDART00000146715.3	st6galnac3
1730	chr2	9427674	9427674	0.369052	0.713049	-0.343997	0.0270287	-12.7271	0.541075	0.345921	4.18027e-37	4.43472e-35	1	Hyper	ENSDART00000146715.3	st6galnac3
1731	chr2	9431033	9431033	0.231519	0.667868	-0.436349	0.0369784	-11.8001	0.0346084	0.0648494	3.8983e-32	3.4885e-30	1	Hyper	ENSDART00000146715.3	st6galnac3
1732	chr2	9431536	9431536	0.0278903	0.57714	-0.54925	0.0506772	-10.8382	0.0371101	0.155163	2.26858e-27	1.68056e-25	1	Hyper	ENSDART00000146715.3	st6galnac3
1733	chr2	9431653	9431653	0.0310335	0.583798	-0.552765	0.0449257	-12.304	0.0368023	0.171787	8.62291e-35	8.47263e-33	1	Hyper	ENSDART00000146715.3	st6galnac3
1734	chr2	9467226	9467226	0.0301949	0.477365	-0.44717	0.0395194	-11.3152	0.0358108	0.36171	1.10367e-29	8.99657e-28	1	Hyper	ENSDART00000146715.3	st6galnac3
1735	chr2	9467338	9467338	0.0293879	0.45578	-0.426392	0.0387108	-11.0148	0.0402369	0.273008	3.24212e-28	2.48874e-26	1	Hyper	ENSDART00000146715.3	st6galnac3
1736	chr2	9467345	9467345	0.0291968	0.455679	-0.426482	0.0379212	-11.2466	0.0402131	0.274233	2.40827e-29	1.93718e-27	1	Hyper	ENSDART00000146715.3	st6galnac3
1737	chr2	9467368	9467368	0.0290013	0.452675	-0.423674	0.0372727	-11.3669	0.0317744	0.272053	6.11528e-30	5.03608e-28	1	Hyper	ENSDART00000146715.3	st6galnac3
1738	chr2	9467379	9467379	0.0288388	0.452558	-0.423719	0.0349115	-12.137	0.0356922	0.312323	6.72756e-34	6.41045e-32	1	Hyper	ENSDART00000146715.3	st6galnac3
1739	chr2	9467382	9467382	0.0288388	0.452558	-0.423719	0.0361368	-11.7254	0.0350084	0.273542	9.44089e-32	8.33066e-30	1	Hyper	ENSDART00000146715.3	st6galnac3
1740	chr2	9467395	9467395	0.0280361	0.451024	-0.422988	0.0357883	-11.8192	0.0400738	0.306862	3.10712e-32	2.79061e-30	1	Hyper	ENSDART00000146715.3	st6galnac3
1741	chr2	9467505	9467505	0.0286171	0.474592	-0.445975	0.034818	-12.8087	0.035861	0.269207	1.46483e-37	1.5773e-35	1	Hyper	ENSDART00000146715.3	st6galnac3
1742	chr2	9467509	9467509	0.0284	0.475958	-0.447558	0.0339495	-13.1831	0.031876	0.301875	1.09838e-39	1.26301e-37	1	Hyper	ENSDART00000146715.3	st6galnac3
1743	chr2	9467525	9467525	0.0284	0.475958	-0.447558	0.0347291	-12.8871	0.0402671	0.272577	5.32e-38	5.80889e-36	1	Hyper	ENSDART00000146715.3	st6galnac3
1744	chr2	9467539	9467539	0.0284	0.475958	-0.447558	0.0354148	-12.6376	0.0350577	0.249791	1.3102e-36	1.3679e-34	1	Hyper	ENSDART00000146715.3	st6galnac3
1745	chr2	9467594	9467594	0.0286798	0.479102	-0.450422	0.0341185	-13.2017	0.0352492	0.279398	8.58056e-40	9.90077e-38	1	Hyper	ENSDART00000146715.3	st6galnac3
1746	chr2	9467614	9467614	0.0286983	0.481605	-0.452906	0.0365	-12.4084	0.029693	0.212505	2.35289e-35	2.35659e-33	1	Hyper	ENSDART00000146715.3	st6galnac3
1747	chr2	9467620	9467620	0.0281317	0.482136	-0.454005	0.0368447	-12.3221	0.0352018	0.21815	6.88745e-35	6.78943e-33	1	Hyper	ENSDART00000146715.3	st6galnac3
1748	chr2	9467682	9467682	0.0275998	0.481498	-0.453898	0.0323898	-14.0136	0.0296286	0.38905	1.28694e-44	1.70271e-42	1	Hyper	ENSDART00000146715.3	st6galnac3
1749	chr2	9467686	9467686	0.0275998	0.481498	-0.453898	0.0335137	-13.5436	0.0296286	0.330621	8.6388e-42	1.05655e-39	1	Hyper	ENSDART00000146715.3	st6galnac3
1750	chr2	9467697	9467697	0.0269408	0.481527	-0.454586	0.0368619	-12.3321	0.0329189	0.227463	6.0811e-35	6.00518e-33	1	Hyper	ENSDART00000146715.3	st6galnac3
1751	chr2	9467703	9467703	0.0269408	0.481527	-0.454586	0.0369611	-12.299	0.0295892	0.224718	9.16493e-35	8.99715e-33	1	Hyper	ENSDART00000146715.3	st6galnac3
1752	chr2	9467707	9467707	0.0269408	0.481527	-0.454586	0.0341739	-13.3022	0.0295892	0.321624	2.24891e-40	2.64052e-38	1	Hyper	ENSDART00000146715.3	st6galnac3
1753	chr2	9467715	9467715	0.0262692	0.482555	-0.456286	0.0321561	-14.1897	0.0295358	0.398502	1.06087e-45	1.44451e-43	1	Hyper	ENSDART00000146715.3	st6galnac3
1754	chr2	9467717	9467717	0.0262692	0.482555	-0.456286	0.0333315	-13.6893	0.0295358	0.335196	1.17604e-42	1.47486e-40	1	Hyper	ENSDART00000146715.3	st6galnac3
1755	chr2	9467723	9467723	0.0262692	0.482555	-0.456286	0.0360595	-12.6537	0.0327563	0.232839	1.06749e-36	1.11784e-34	1	Hyper	ENSDART00000146715.3	st6galnac3
1756	chr2	9467736	9467736	0.0256428	0.483023	-0.457381	0.0347207	-13.1731	0.032693	0.257716	1.25278e-39	1.43835e-37	1	Hyper	ENSDART00000146715.3	st6galnac3
1757	chr2	9467740	9467740	0.0250589	0.482672	-0.457613	0.0342319	-13.368	0.0326344	0.250817	9.29826e-41	1.10369e-38	1	Hyper	ENSDART00000146715.3	st6galnac3
1758	chr2	9467745	9467745	0.0245132	0.48299	-0.458477	0.0328094	-13.974	0.0325801	0.28714	2.24743e-44	2.9544e-42	1	Hyper	ENSDART00000146715.3	st6galnac3
1759	chr2	9467749	9467749	0.0245132	0.48299	-0.458477	0.0347181	-13.2057	0.0325801	0.221168	8.13331e-40	9.39135e-38	1	Hyper	ENSDART00000146715.3	st6galnac3
1760	chr2	9467756	9467756	0.0244392	0.486683	-0.462244	0.0309231	-14.9482	0.0325815	0.40384	1.60035e-50	2.45659e-48	1	Hyper	ENSDART00000146715.3	st6galnac3
1761	chr2	9467794	9467794	0.0225765	0.493378	-0.470802	0.0345462	-13.6282	0.0324203	0.220165	2.72344e-42	3.38066e-40	1	Hyper	ENSDART00000146715.3	st6galnac3
1762	chr2	9467802	9467802	0.0221088	0.493873	-0.471764	0.0331789	-14.2188	0.032374	0.251291	7.00566e-46	9.58494e-44	1	Hyper	ENSDART00000146715.3	st6galnac3
1763	chr2	9467852	9467852	0.0207164	0.494131	-0.473414	0.0311077	-15.2185	0.0390882	0.304424	2.66409e-52	4.2595e-50	1	Hyper	ENSDART00000146715.3	st6galnac3
1764	chr2	9467888	9467888	0.0198452	0.498115	-0.47827	0.0348524	-13.7227	0.0389744	0.211358	7.42104e-43	9.35805e-41	1	Hyper	ENSDART00000146715.3	st6galnac3
1765	chr2	9467891	9467891	0.0198452	0.498115	-0.47827	0.0349895	-13.6689	0.0389744	0.207617	1.55639e-42	1.94541e-40	1	Hyper	ENSDART00000146715.3	st6galnac3
1766	chr2	9467964	9467964	0.0158779	0.494847	-0.478969	0.0343048	-13.9622	0.038434	0.253965	2.65266e-44	3.48066e-42	1	Hyper	ENSDART00000146715.3	st6galnac3
1767	chr2	9467977	9467977	0.0132169	0.491792	-0.478575	0.0341563	-14.0113	0.0380733	0.279624	1.3291e-44	1.75802e-42	1	Hyper	ENSDART00000146715.3	st6galnac3
1768	chr2	9467988	9467988	0.0127499	0.489957	-0.477207	0.0363463	-13.1294	0.0380017	0.231264	2.23292e-39	2.54395e-37	1	Hyper	ENSDART00000146715.3	st6galnac3
1769	chr2	9467991	9467991	0.0122344	0.488594	-0.47636	0.0351908	-13.5365	0.0379233	0.282498	9.52165e-42	1.16324e-39	1	Hyper	ENSDART00000146715.3	st6galnac3
1770	chr2	9468016	9468016	0.0103084	0.483905	-0.473597	0.0374022	-12.6623	0.0376358	0.262549	9.57018e-37	1.00372e-34	1	Hyper	ENSDART00000146715.3	st6galnac3
1771	chr2	9468035	9468035	0.0103084	0.483905	-0.473597	0.0409578	-11.563	0.0376358	0.184334	6.34236e-31	5.42553e-29	1	Hyper	ENSDART00000146715.3	st6galnac3
1772	chr2	9468039	9468039	0.0103084	0.483905	-0.473597	0.0379665	-12.4741	0.0376358	0.24779	1.03403e-35	1.04818e-33	1	Hyper	ENSDART00000146715.3	st6galnac3
1773	chr2	9468045	9468045	0.00949788	0.48335	-0.473852	0.0377508	-12.5521	0.0375173	0.284244	3.87099e-36	3.97943e-34	1	Hyper	ENSDART00000146715.3	st6galnac3
1774	chr2	9468056	9468056	0.00857375	0.482511	-0.473937	0.0411929	-11.5053	0.0373839	0.225097	1.24045e-30	1.04951e-28	1	Hyper	ENSDART00000146715.3	st6galnac3
1775	chr2	9468062	9468062	0.00857375	0.482511	-0.473937	0.0374356	-12.6601	0.0373839	0.323598	9.8387e-37	1.03147e-34	1	Hyper	ENSDART00000146715.3	st6galnac3
1776	chr2	9468086	9468086	0.00857375	0.482511	-0.473937	0.0388154	-12.21	0.0373839	0.279154	2.74732e-34	2.65282e-32	1	Hyper	ENSDART00000146715.3	st6galnac3
1777	chr2	9468176	9468176	0.0085589	0.479352	-0.470793	0.0428409	-10.9893	0.0373839	0.277647	4.30144e-28	3.2852e-26	1	Hyper	ENSDART00000146715.3	st6galnac3
1778	chr2	9482610	9482610	0.467448	0.724111	-0.256663	0.0145866	-17.5958	0.989475	0.400352	2.65154e-69	5.95471e-67	1	Hyper	ENSDART00000146715.3	st6galnac3
1779	chr2	9483601	9483601	0.0346874	0.496222	-0.461535	0.0313804	-14.7078	0.109223	0.41836	5.74814e-49	8.49895e-47	1	Hyper	ENSDART00000146715.3	st6galnac3
1780	chr2	9483618	9483618	0.0346874	0.496222	-0.461535	0.032108	-14.3744	0.109223	0.382205	7.4893e-47	1.05011e-44	1	Hyper	ENSDART00000146715.3	st6galnac3
1781	chr2	9483623	9483623	0.0367829	0.498933	-0.46215	0.0320459	-14.4215	0.115728	0.384343	3.7915e-47	5.35711e-45	1	Hyper	ENSDART00000146715.3	st6galnac3
1782	chr2	9483639	9483639	0.0391962	0.5039	-0.464704	0.0316393	-14.6876	0.123263	0.4158	7.74543e-49	1.14139e-46	1	Hyper	ENSDART00000146715.3	st6galnac3
1783	chr2	9483657	9483657	0.0391962	0.5039	-0.464704	0.0316152	-14.6987	0.123263	0.417026	6.56813e-49	9.69744e-47	1	Hyper	ENSDART00000146715.3	st6galnac3
1784	chr2	9483675	9483675	0.0420054	0.506903	-0.464898	0.0298	-15.6006	0.132047	0.519783	7.21181e-55	1.21814e-52	1	Hyper	ENSDART00000146715.3	st6galnac3
1785	chr2	9483790	9483790	0.0677709	0.534992	-0.467221	0.0348288	-13.4148	0.208525	0.312206	4.95347e-41	5.92606e-39	1	Hyper	ENSDART00000146715.3	st6galnac3
1786	chr2	9906366	9906366	0.00466571	0.378976	-0.37431	0.0226272	-16.5425	0.0383195	0.0799778	1.81391e-61	3.50893e-59	1	Hyper	ENSDART00000091644.5	abi1b
1787	chr2	9906511	9906511	0.00466575	0.386428	-0.381762	0.0253435	-15.0635	0.0383195	0.0704141	2.81372e-51	4.39524e-49	1	Hyper	ENSDART00000091644.5	abi1b
1788	chr2	9906546	9906546	0.00466575	0.386428	-0.381762	0.0256672	-14.8736	0.0383195	0.0667803	4.89356e-50	7.42632e-48	1	Hyper	ENSDART00000091644.5	abi1b
1789	chr2	9906551	9906551	0.00466575	0.386428	-0.381762	0.025937	-14.7188	0.0383195	0.0639888	4.87977e-49	7.22808e-47	1	Hyper	ENSDART00000091644.5	abi1b
1790	chr2	9906564	9906564	0.00466575	0.386428	-0.381762	0.0262064	-14.5675	0.0383195	0.060931	4.52021e-48	6.53504e-46	1	Hyper	ENSDART00000091644.5	abi1b
1791	chr2	9906569	9906569	0.00466575	0.386428	-0.381762	0.0256074	-14.9083	0.0383195	0.0670746	2.91254e-50	4.44396e-48	1	Hyper	ENSDART00000091644.5	abi1b
1792	chr2	9906607	9906607	0.00466575	0.386428	-0.381762	0.0254728	-14.987	0.0383195	0.0688639	8.92526e-51	1.37817e-48	1	Hyper	ENSDART00000091644.5	abi1b
1793	chr2	26100831	26100831	0.326974	0.696146	-0.369172	0.0144017	-25.6339	0.436231	0.38397	6.39901e-145	4.11619e-142	1	Hyper	ENSDART00000058111.6	grin3ba
1794	chr2	26100861	26100861	0.155149	0.577557	-0.422409	0.0268943	-15.7063	0.249108	0.277835	1.36976e-55	2.34933e-53	1	Hyper	ENSDART00000058111.6	grin3ba
1795	chr2	26100880	26100880	0.0963717	0.504078	-0.407707	0.0278268	-14.6516	0.0900267	0.432903	1.31647e-48	1.92848e-46	1	Hyper	ENSDART00000058111.6	grin3ba
1796	chr2	26101317	26101317	0.0981541	0.526344	-0.42819	0.0294835	-14.523	0.568574	0.413361	8.65731e-48	1.24295e-45	1	Hyper	ENSDART00000058111.6	grin3ba
1797	chr2	26101344	26101344	0.129789	0.559301	-0.429512	0.0309507	-13.8773	0.733668	0.40843	8.69673e-44	1.12507e-41	1	Hyper	ENSDART00000058111.6	grin3ba
1798	chr2	28914833	28914833	0.197232	0.731455	-0.534223	0.0246811	-21.645	0.738478	0.229204	6.76766e-104	2.6004e-101	1	Hyper	ENSDART00000078232.2	cdh10a
1799	chr2	28914851	28914851	0.151331	0.720886	-0.569554	0.0221067	-25.7639	0.618427	0.287211	2.2533e-146	1.47318e-143	1	Hyper	ENSDART00000078232.2	cdh10a
1800	chr2	28914855	28914855	0.151331	0.720886	-0.569554	0.0220865	-25.7875	0.618427	0.288335	1.22525e-146	8.03349e-144	1	Hyper	ENSDART00000078232.2	cdh10a
1801	chr2	28914884	28914884	0.135723	0.717625	-0.581902	0.0232436	-25.0349	0.570574	0.222207	2.5495e-138	1.523e-135	1	Hyper	ENSDART00000078232.2	cdh10a
1802	chr2	28914928	28914928	0.0756247	0.673917	-0.598292	0.0243856	-24.5347	0.299635	0.25129	6.30479e-133	3.52879e-130	1	Hyper	ENSDART00000078232.2	cdh10a
1803	chr2	28914930	28914930	0.0553039	0.643805	-0.588501	0.0294641	-19.9735	0.212405	0.21716	9.3738e-89	2.91274e-86	1	Hyper	ENSDART00000078232.2	cdh10a
1804	chr2	28914932	28914932	0.0553039	0.643805	-0.588501	0.0295316	-19.9278	0.212405	0.215378	2.33568e-88	7.21633e-86	1	Hyper	ENSDART00000078232.2	cdh10a
1805	chr2	28914956	28914956	0.0489109	0.639967	-0.591057	0.0278351	-21.2343	0.189475	0.25437	4.60959e-100	1.68008e-97	1	Hyper	ENSDART00000078232.2	cdh10a
1806	chr2	28915073	28915073	0.00635161	0.563473	-0.557122	0.0303595	-18.3508	0.0381693	0.303495	3.25298e-75	8.13681e-73	1	Hyper	ENSDART00000078232.2	cdh10a
1807	chr2	28915075	28915075	0.00635161	0.563473	-0.557122	0.0310249	-17.9572	0.0381693	0.278515	4.21209e-72	9.96941e-70	1	Hyper	ENSDART00000078232.2	cdh10a
1808	chr2	28915082	28915082	0.00635161	0.563473	-0.557122	0.0297891	-18.7022	0.0381693	0.327608	4.75143e-78	1.24811e-75	1	Hyper	ENSDART00000078232.2	cdh10a
1809	chr2	28915084	28915084	0.00615866	0.563279	-0.557121	0.0308555	-18.0558	0.0381693	0.308687	7.10459e-73	1.70577e-70	1	Hyper	ENSDART00000078232.2	cdh10a
1810	chr2	28915096	28915096	0.00615866	0.563279	-0.557121	0.0329666	-16.8995	0.0381693	0.238365	4.535e-64	9.22499e-62	1	Hyper	ENSDART00000078232.2	cdh10a
1811	chr2	28915113	28915113	0.00577716	0.561388	-0.55561	0.0314622	-17.6596	0.0381693	0.319894	8.58348e-70	1.94584e-67	1	Hyper	ENSDART00000078232.2	cdh10a
1812	chr2	28915141	28915141	0.00553198	0.566679	-0.561147	0.0311794	-17.9974	0.0381693	0.328011	2.04326e-72	4.86427e-70	1	Hyper	ENSDART00000078232.2	cdh10a
1813	chr2	28915145	28915145	0.00553198	0.566679	-0.561147	0.031732	-17.684	0.0381693	0.305384	5.57476e-70	1.26838e-67	1	Hyper	ENSDART00000078232.2	cdh10a
1814	chr2	28915148	28915148	0.00553198	0.566679	-0.561147	0.0326629	-17.1799	0.0381693	0.272132	3.75455e-66	7.93975e-64	1	Hyper	ENSDART00000078232.2	cdh10a
1815	chr2	28915169	28915169	0.00548706	0.566754	-0.561267	0.0332961	-16.8568	0.0381693	0.220775	9.34446e-64	1.88885e-61	1	Hyper	ENSDART00000078232.2	cdh10a
1816	chr2	28915178	28915178	0.00548706	0.566754	-0.561267	0.0342316	-16.3962	0.0381693	0.198539	2.03601e-60	3.85894e-58	1	Hyper	ENSDART00000078232.2	cdh10a
1817	chr2	28915196	28915196	0.00509016	0.576713	-0.571623	0.0340672	-16.7793	0.0381693	0.257669	3.46147e-63	6.92066e-61	1	Hyper	ENSDART00000078232.2	cdh10a
1818	chr2	28915206	28915206	0.00509016	0.576713	-0.571623	0.0328826	-17.3838	0.0381693	0.29661	1.09506e-67	2.38438e-65	1	Hyper	ENSDART00000078232.2	cdh10a
1819	chr2	28915217	28915217	0.00496319	0.573842	-0.568879	0.0334654	-16.999	0.0381693	0.267468	8.35036e-65	1.72254e-62	1	Hyper	ENSDART00000078232.2	cdh10a
1820	chr2	28915219	28915219	0.00496319	0.573842	-0.568879	0.0336436	-16.909	0.0381693	0.261903	3.86314e-64	7.86894e-62	1	Hyper	ENSDART00000078232.2	cdh10a
1821	chr2	28915231	28915231	0.00496319	0.573842	-0.568879	0.0341126	-16.6765	0.0381693	0.247747	1.94219e-62	3.82841e-60	1	Hyper	ENSDART00000078232.2	cdh10a
1822	chr2	28915244	28915244	0.00496319	0.572665	-0.567701	0.0317917	-17.8569	0.0381693	0.270556	2.55411e-71	5.96131e-69	1	Hyper	ENSDART00000078232.2	cdh10a
1823	chr2	28915287	28915287	0.00496319	0.572798	-0.567834	0.0321038	-17.6875	0.0381693	0.239618	5.23802e-70	1.19246e-67	1	Hyper	ENSDART00000078232.2	cdh10a
1824	chr2	28915292	28915292	0.00496319	0.572798	-0.567834	0.0328487	-17.2864	0.0381693	0.218686	5.96006e-67	1.27961e-64	1	Hyper	ENSDART00000078232.2	cdh10a
1825	chr2	28915323	28915323	0.00496319	0.571365	-0.566402	0.0325909	-17.3791	0.0381693	0.21469	1.18724e-67	2.58323e-65	1	Hyper	ENSDART00000078232.2	cdh10a
1826	chr2	28915373	28915373	0.00496319	0.566594	-0.561631	0.0315556	-17.7981	0.0381693	0.252326	7.30666e-71	1.69004e-68	1	Hyper	ENSDART00000078232.2	cdh10a
1827	chr2	28915375	28915375	0.00496319	0.566594	-0.561631	0.0304226	-18.461	0.0381693	0.290731	4.25503e-76	1.08109e-73	1	Hyper	ENSDART00000078232.2	cdh10a
1828	chr2	28915407	28915407	0.00496319	0.562731	-0.557768	0.0331078	-16.847	0.0381693	0.226423	1.10342e-63	2.22731e-61	1	Hyper	ENSDART00000078232.2	cdh10a
1829	chr2	28915417	28915417	0.00496319	0.563306	-0.558342	0.031199	-17.8961	0.0381693	0.251665	1.26397e-71	2.96651e-69	1	Hyper	ENSDART00000078232.2	cdh10a
1830	chr2	28915467	28915467	0.00496319	0.562544	-0.557581	0.0358914	-15.5352	0.0381693	0.190617	2.0038e-54	3.35164e-52	1	Hyper	ENSDART00000078232.2	cdh10a
1831	chr2	28915483	28915483	0.00496319	0.55949	-0.554527	0.0352107	-15.7488	0.0381693	0.226353	6.99893e-56	1.2078e-53	1	Hyper	ENSDART00000078232.2	cdh10a
1832	chr2	28915487	28915487	0.00496319	0.55949	-0.554527	0.0324447	-17.0914	0.0381693	0.300853	1.71871e-65	3.58936e-63	1	Hyper	ENSDART00000078232.2	cdh10a
1833	chr2	28915490	28915490	0.00496319	0.55949	-0.554527	0.0340577	-16.282	0.0381693	0.253902	1.32467e-59	2.47027e-57	1	Hyper	ENSDART00000078232.2	cdh10a
1834	chr2	28915509	28915509	0.00503662	0.559335	-0.554299	0.0337474	-16.425	0.0381693	0.256787	1.26776e-60	2.41175e-58	1	Hyper	ENSDART00000078232.2	cdh10a
1835	chr2	28915511	28915511	0.00516881	0.560452	-0.555283	0.0312506	-17.7687	0.0381693	0.324925	1.23427e-70	2.84264e-68	1	Hyper	ENSDART00000078232.2	cdh10a
1836	chr2	28915546	28915546	0.00572617	0.565329	-0.559603	0.0342424	-16.3424	0.0381693	0.246467	4.92685e-60	9.26846e-58	1	Hyper	ENSDART00000078232.2	cdh10a
1837	chr2	28915585	28915585	0.00611353	0.565931	-0.559817	0.0332059	-16.859	0.0381693	0.266929	9.01541e-64	1.823e-61	1	Hyper	ENSDART00000078232.2	cdh10a
1838	chr2	28915610	28915610	0.00628402	0.565476	-0.559192	0.0352086	-15.8822	0.0381693	0.208021	8.41246e-57	1.48018e-54	1	Hyper	ENSDART00000078232.2	cdh10a
1839	chr2	28915665	28915665	0.00653237	0.563155	-0.556623	0.035108	-15.8546	0.0381693	0.252737	1.30641e-56	2.28953e-54	1	Hyper	ENSDART00000078232.2	cdh10a
1840	chr2	28915667	28915667	0.00653237	0.563155	-0.556623	0.0348763	-15.9599	0.0381693	0.258603	2.43137e-57	4.32686e-55	1	Hyper	ENSDART00000078232.2	cdh10a
1841	chr2	28915722	28915722	0.00724432	0.559328	-0.552083	0.0353201	-15.6309	0.0381693	0.248426	4.48702e-55	7.61263e-53	1	Hyper	ENSDART00000078232.2	cdh10a
1842	chr2	28915748	28915748	0.0182499	0.582525	-0.564275	0.0361112	-15.626	0.0750469	0.245513	4.84022e-55	8.20672e-53	1	Hyper	ENSDART00000078232.2	cdh10a
1843	chr2	28915761	28915761	0.0328635	0.617941	-0.585078	0.02994	-19.5417	0.146414	0.320126	4.85547e-85	1.42735e-82	1	Hyper	ENSDART00000078232.2	cdh10a
1844	chr2	28915773	28915773	0.0496134	0.646499	-0.596886	0.02542	-23.481	0.251448	0.38316	6.38239e-122	3.10786e-119	1	Hyper	ENSDART00000078232.2	cdh10a
1845	chr2	28915790	28915790	0.0496134	0.646499	-0.596886	0.0271666	-21.9713	0.251448	0.299621	5.41583e-107	2.16702e-104	1	Hyper	ENSDART00000078232.2	cdh10a
1846	chr2	28915795	28915795	0.0496134	0.646499	-0.596886	0.0276462	-21.5902	0.251448	0.281219	2.22079e-103	8.47455e-101	1	Hyper	ENSDART00000078232.2	cdh10a
1847	chr2	28915811	28915811	0.053043	0.649105	-0.596062	0.0281174	-21.199	0.250975	0.274896	9.74617e-100	3.53668e-97	1	Hyper	ENSDART00000078232.2	cdh10a
1848	chr2	28915829	28915829	0.053043	0.649105	-0.596062	0.029245	-20.3817	0.250975	0.238798	2.43217e-92	7.96901e-90	1	Hyper	ENSDART00000078232.2	cdh10a
1849	chr2	28915847	28915847	0.0588951	0.652318	-0.593423	0.0280119	-21.1847	0.271455	0.293933	1.32144e-99	4.78736e-97	1	Hyper	ENSDART00000078232.2	cdh10a
1850	chr2	28915925	28915925	0.104777	0.676099	-0.571321	0.0302579	-18.8817	0.445453	0.236244	1.61266e-79	4.3394e-77	1	Hyper	ENSDART00000078232.2	cdh10a
1851	chr2	28915962	28915962	0.076932	0.657248	-0.580316	0.0290742	-19.9598	0.323771	0.21741	1.23128e-88	3.8195e-86	1	Hyper	ENSDART00000078232.2	cdh10a
1852	chr2	28915993	28915993	0.0637699	0.641363	-0.577593	0.0282902	-20.4167	0.688144	0.190844	1.18777e-92	3.91032e-90	1	Hyper	ENSDART00000078232.2	cdh10a
1853	chr2	28916006	28916006	0.0598423	0.639484	-0.579642	0.0379794	-15.262	0.495001	0.062207	1.37018e-52	2.20388e-50	1	Hyper	ENSDART00000078232.2	cdh10a
1854	chr2	28916014	28916014	0.0579142	0.639494	-0.58158	0.0387108	-15.0237	0.511123	0.0569098	5.13501e-51	7.97248e-49	1	Hyper	ENSDART00000078232.2	cdh10a
1855	chr2	28916059	28916059	0.0402464	0.621674	-0.581427	0.024899	-23.3514	0.19984	0.316033	1.33317e-120	6.38248e-118	1	Hyper	ENSDART00000078232.2	cdh10a
1856	chr2	28916107	28916107	0.0283854	0.616528	-0.588142	0.030194	-19.4788	0.494221	0.153647	1.66243e-84	4.84616e-82	1	Hyper	ENSDART00000078232.2	cdh10a
1857	chr2	28916118	28916118	0.0259334	0.613511	-0.587578	0.0277719	-21.1573	0.137346	0.223921	2.36601e-99	8.53809e-97	1	Hyper	ENSDART00000078232.2	cdh10a
1858	chr2	28916182	28916182	0.0201032	0.603714	-0.583611	0.0271818	-21.4707	0.102251	0.242399	2.9269e-102	1.09999e-99	1	Hyper	ENSDART00000078232.2	cdh10a
1859	chr2	28916199	28916199	0.0197315	0.602378	-0.582646	0.0268318	-21.7147	0.100139	0.254064	1.48937e-104	5.76949e-102	1	Hyper	ENSDART00000078232.2	cdh10a
1860	chr2	28916207	28916207	0.019041	0.600504	-0.581463	0.0267891	-21.7052	0.0962529	0.252598	1.83336e-104	7.09362e-102	1	Hyper	ENSDART00000078232.2	cdh10a
1861	chr2	28916209	28916209	0.019041	0.600504	-0.581463	0.0266182	-21.8446	0.0962529	0.262423	8.75197e-106	3.44638e-103	1	Hyper	ENSDART00000078232.2	cdh10a
1862	chr2	28916213	28916213	0.0190338	0.602925	-0.583891	0.0267584	-21.8209	0.0981594	0.273115	1.47098e-105	5.77451e-103	1	Hyper	ENSDART00000078232.2	cdh10a
1863	chr2	28916221	28916221	0.0190338	0.602925	-0.583891	0.027381	-21.3247	0.0981594	0.237618	6.69768e-101	2.46901e-98	1	Hyper	ENSDART00000078232.2	cdh10a
1864	chr2	28916226	28916226	0.0189124	0.60212	-0.583208	0.027877	-20.9208	0.0964715	0.209785	3.46434e-97	1.21269e-94	1	Hyper	ENSDART00000078232.2	cdh10a
1865	chr2	28916228	28916228	0.0189124	0.60212	-0.583208	0.0270506	-21.5599	0.0964715	0.250473	4.27917e-103	1.62709e-100	1	Hyper	ENSDART00000078232.2	cdh10a
1866	chr2	28916235	28916235	0.018797	0.601522	-0.582725	0.0267637	-21.773	0.0948701	0.262471	4.18369e-105	1.63312e-102	1	Hyper	ENSDART00000078232.2	cdh10a
1867	chr2	28916249	28916249	0.0158981	0.592497	-0.576598	0.0263795	-21.8578	0.0701999	0.285597	6.54714e-106	2.58187e-103	1	Hyper	ENSDART00000078232.2	cdh10a
1868	chr2	28916255	28916255	0.0158981	0.592497	-0.576598	0.0265225	-21.74	0.0701999	0.275694	8.58978e-105	3.33913e-102	1	Hyper	ENSDART00000078232.2	cdh10a
1869	chr2	28916259	28916259	0.0128775	0.580253	-0.567376	0.0273103	-20.7752	0.0567022	0.31176	7.26317e-96	2.49685e-93	1	Hyper	ENSDART00000078232.2	cdh10a
1870	chr2	28916272	28916272	0.00999818	0.565841	-0.555842	0.0297337	-18.694	0.0460693	0.248425	5.53689e-78	1.45276e-75	1	Hyper	ENSDART00000078232.2	cdh10a
1871	chr2	28916274	28916274	0.00999818	0.565841	-0.555842	0.0295552	-18.807	0.0460693	0.258045	6.62346e-79	1.7647e-76	1	Hyper	ENSDART00000078232.2	cdh10a
1872	chr2	28916280	28916280	0.0100863	0.564178	-0.554091	0.0304474	-18.1983	0.0459845	0.201785	5.32098e-74	1.3038e-71	1	Hyper	ENSDART00000078232.2	cdh10a
1873	chr2	28916282	28916282	0.0100863	0.564178	-0.554091	0.0305067	-18.1629	0.0459845	0.199466	1.01504e-73	2.47553e-71	1	Hyper	ENSDART00000078232.2	cdh10a
1874	chr2	28916290	28916290	0.0100863	0.564178	-0.554091	0.028698	-19.3077	0.0459845	0.292471	4.63032e-83	1.31946e-80	1	Hyper	ENSDART00000078232.2	cdh10a
1875	chr2	28916307	28916307	0.0102519	0.564119	-0.553867	0.0285635	-19.3907	0.0458243	0.275684	9.23983e-84	2.66133e-81	1	Hyper	ENSDART00000078232.2	cdh10a
1876	chr2	28916309	28916309	0.0103297	0.564096	-0.553766	0.0281317	-19.6847	0.0457484	0.292474	2.91373e-86	8.72943e-84	1	Hyper	ENSDART00000078232.2	cdh10a
1877	chr2	28916314	28916314	0.0103822	0.563911	-0.553529	0.0283799	-19.5042	0.0458295	0.276812	1.01073e-84	2.95607e-82	1	Hyper	ENSDART00000078232.2	cdh10a
1878	chr2	28916318	28916318	0.0104551	0.564301	-0.553846	0.027363	-20.2407	0.0457548	0.346228	4.28948e-91	1.38017e-88	1	Hyper	ENSDART00000078232.2	cdh10a
1879	chr2	28916325	28916325	0.0104551	0.564301	-0.553846	0.028551	-19.3985	0.0457548	0.257696	7.95187e-84	2.29291e-81	1	Hyper	ENSDART00000078232.2	cdh10a
1880	chr2	28916331	28916331	0.0104551	0.564301	-0.553846	0.0279232	-19.8346	0.0457548	0.299402	1.49686e-87	4.57004e-85	1	Hyper	ENSDART00000078232.2	cdh10a
1881	chr2	28916333	28916333	0.0104551	0.564301	-0.553846	0.0287805	-19.2438	0.0457548	0.244627	1.59091e-82	4.49542e-80	1	Hyper	ENSDART00000078232.2	cdh10a
1882	chr2	28916335	28916335	0.0104551	0.564301	-0.553846	0.0284598	-19.4606	0.0457548	0.263183	2.36893e-84	6.88974e-82	1	Hyper	ENSDART00000078232.2	cdh10a
1883	chr2	28916338	28916338	0.010377	0.564378	-0.554001	0.0276056	-20.0684	0.0456096	0.309555	1.39328e-89	4.38475e-87	1	Hyper	ENSDART00000078232.2	cdh10a
1884	chr2	28916344	28916344	0.010452	0.564123	-0.553671	0.0272764	-20.2985	0.0455415	0.320989	1.32446e-91	4.2915e-89	1	Hyper	ENSDART00000078232.2	cdh10a
1885	chr2	28916348	28916348	0.0105245	0.563993	-0.553468	0.0269794	-20.5145	0.0454756	0.331926	1.59897e-93	5.32842e-91	1	Hyper	ENSDART00000078232.2	cdh10a
1886	chr2	28916350	28916350	0.0105245	0.563993	-0.553468	0.0263253	-21.0242	0.0454756	0.401065	3.93685e-98	1.39711e-95	1	Hyper	ENSDART00000078232.2	cdh10a
1887	chr2	28916359	28916359	0.00815447	0.556733	-0.548579	0.0280427	-19.5623	0.0389885	0.265129	3.2425e-85	9.55679e-83	1	Hyper	ENSDART00000078232.2	cdh10a
1888	chr2	28916361	28916361	0.00815447	0.556733	-0.548579	0.0279328	-19.6392	0.0389885	0.272292	7.14951e-86	2.1295e-83	1	Hyper	ENSDART00000078232.2	cdh10a
1889	chr2	28916363	28916363	0.00826111	0.55718	-0.548919	0.0280975	-19.5362	0.0390271	0.25544	5.40228e-85	1.58707e-82	1	Hyper	ENSDART00000078232.2	cdh10a
1890	chr2	28916371	28916371	0.0084499	0.557709	-0.549259	0.0277331	-19.8052	0.0391166	0.278822	2.68718e-87	8.1738e-85	1	Hyper	ENSDART00000078232.2	cdh10a
1891	chr2	28916374	28916374	0.0084499	0.557709	-0.549259	0.0270379	-20.3144	0.0391166	0.335145	9.59073e-92	3.11394e-89	1	Hyper	ENSDART00000078232.2	cdh10a
1892	chr2	28916377	28916377	0.0084499	0.557709	-0.549259	0.0273102	-20.1119	0.0391166	0.311123	5.81096e-90	1.83867e-87	1	Hyper	ENSDART00000078232.2	cdh10a
1893	chr2	28916388	28916388	0.0084296	0.557817	-0.549388	0.0270787	-20.2885	0.0391021	0.324448	1.62372e-91	5.25479e-89	1	Hyper	ENSDART00000078232.2	cdh10a
1894	chr2	28916394	28916394	0.0084296	0.557817	-0.549388	0.0277471	-19.7998	0.0391021	0.272238	2.98716e-87	9.08105e-85	1	Hyper	ENSDART00000078232.2	cdh10a
1895	chr2	28916400	28916400	0.0085283	0.558283	-0.549755	0.0286914	-19.161	0.0391375	0.212217	7.83885e-82	2.19108e-79	1	Hyper	ENSDART00000078232.2	cdh10a
1896	chr2	28916406	28916406	0.00862447	0.558324	-0.549699	0.0269971	-20.3615	0.0391719	0.308818	3.67534e-92	1.20077e-89	1	Hyper	ENSDART00000078232.2	cdh10a
1897	chr2	28916412	28916412	0.00871825	0.558735	-0.550017	0.0279184	-19.7008	0.0392054	0.236183	2.121e-86	6.36672e-84	1	Hyper	ENSDART00000078232.2	cdh10a
1898	chr2	28916419	28916419	0.00879147	0.557424	-0.548633	0.0272054	-20.1663	0.0392228	0.251525	1.93567e-90	6.16631e-88	1	Hyper	ENSDART00000078232.2	cdh10a
1899	chr2	28916424	28916424	0.00879147	0.557424	-0.548633	0.026934	-20.3695	0.0392228	0.269701	3.11654e-92	1.01932e-89	1	Hyper	ENSDART00000078232.2	cdh10a
1900	chr2	28916430	28916430	0.00879147	0.557424	-0.548633	0.0271764	-20.1879	0.0392228	0.253381	1.25129e-90	3.99624e-88	1	Hyper	ENSDART00000078232.2	cdh10a
1901	chr2	28916443	28916443	0.00895474	0.557588	-0.548633	0.0272146	-20.1595	0.0392847	0.230187	2.21947e-90	7.06471e-88	1	Hyper	ENSDART00000078232.2	cdh10a
1902	chr2	28916450	28916450	0.00904503	0.557866	-0.548821	0.025268	-21.72	0.0393302	0.401331	1.32904e-104	5.15245e-102	1	Hyper	ENSDART00000078232.2	cdh10a
1903	chr2	28916457	28916457	0.00904503	0.557866	-0.548821	0.027277	-20.1203	0.0393302	0.227086	4.89968e-90	1.55231e-87	1	Hyper	ENSDART00000078232.2	cdh10a
1904	chr2	28916473	28916473	0.00907414	0.557633	-0.548559	0.0271672	-20.192	0.0337889	0.264411	1.15136e-90	3.67926e-88	1	Hyper	ENSDART00000078232.2	cdh10a
1905	chr2	28916482	28916482	0.00909034	0.558817	-0.549727	0.0273777	-20.0794	0.0338152	0.27376	1.11824e-89	3.52386e-87	1	Hyper	ENSDART00000078232.2	cdh10a
1906	chr2	28916487	28916487	0.00909961	0.55871	-0.549611	0.0277008	-19.841	0.033829	0.260689	1.31892e-87	4.02972e-85	1	Hyper	ENSDART00000078232.2	cdh10a
1907	chr2	28916490	28916490	0.00909961	0.55871	-0.549611	0.0280774	-19.5748	0.033829	0.238287	2.53452e-85	7.48311e-83	1	Hyper	ENSDART00000078232.2	cdh10a
1908	chr2	28916493	28916493	0.00909961	0.55871	-0.549611	0.0277467	-19.8082	0.033829	0.257796	2.53078e-87	7.70073e-85	1	Hyper	ENSDART00000078232.2	cdh10a
1909	chr2	28916498	28916498	0.00909961	0.55871	-0.549611	0.0274395	-20.0299	0.033829	0.278151	3.02192e-89	9.46085e-87	1	Hyper	ENSDART00000078232.2	cdh10a
1910	chr2	28916512	28916512	0.00919584	0.556665	-0.547469	0.0274269	-19.9611	0.0338513	0.273779	1.20152e-88	3.72762e-86	1	Hyper	ENSDART00000078232.2	cdh10a
1911	chr2	28916530	28916530	0.0093103	0.557312	-0.548002	0.0291641	-18.7903	0.0338817	0.196624	9.07355e-79	2.41195e-76	1	Hyper	ENSDART00000078232.2	cdh10a
1912	chr2	28916547	28916547	0.00949607	0.5597	-0.550203	0.0286931	-19.1755	0.0339311	0.246947	5.93013e-82	1.66074e-79	1	Hyper	ENSDART00000078232.2	cdh10a
1913	chr2	28916553	28916553	0.00949607	0.5597	-0.550203	0.0286124	-19.2295	0.0339311	0.251387	2.09543e-82	5.90897e-80	1	Hyper	ENSDART00000078232.2	cdh10a
1914	chr2	28916558	28916558	0.00956228	0.559838	-0.550276	0.0287041	-19.1706	0.0339487	0.25152	6.51322e-82	1.82275e-79	1	Hyper	ENSDART00000078232.2	cdh10a
1915	chr2	28916561	28916561	0.00963079	0.55964	-0.550009	0.0284056	-19.3627	0.0339669	0.273134	1.5921e-83	4.56909e-81	1	Hyper	ENSDART00000078232.2	cdh10a
1916	chr2	28916565	28916565	0.00970148	0.559489	-0.549787	0.0284439	-19.3288	0.0339857	0.276325	3.0744e-83	8.78463e-81	1	Hyper	ENSDART00000078232.2	cdh10a
1917	chr2	28916587	28916587	0.0129651	0.568026	-0.555061	0.0291845	-19.0191	0.0495304	0.237762	1.18559e-80	3.25049e-78	1	Hyper	ENSDART00000078232.2	cdh10a
1918	chr2	28916592	28916592	0.0131061	0.567713	-0.554607	0.0291956	-18.9963	0.0410179	0.240355	1.83126e-80	5.00493e-78	1	Hyper	ENSDART00000078232.2	cdh10a
1919	chr2	28916595	28916595	0.0132526	0.56717	-0.553917	0.0291345	-19.0124	0.0412073	0.245528	1.3454e-80	3.68501e-78	1	Hyper	ENSDART00000078232.2	cdh10a
1920	chr2	28916603	28916603	0.0135635	0.566399	-0.552836	0.0283457	-19.5033	0.0416136	0.287434	1.02837e-84	3.00704e-82	1	Hyper	ENSDART00000078232.2	cdh10a
1921	chr2	28916608	28916608	0.0135635	0.566399	-0.552836	0.0289096	-19.1229	0.0506692	0.2559	1.62782e-81	4.52739e-79	1	Hyper	ENSDART00000078232.2	cdh10a
1922	chr2	28916613	28916613	0.0139414	0.566157	-0.552216	0.028315	-19.5026	0.0420611	0.30453	1.04401e-84	3.05239e-82	1	Hyper	ENSDART00000078232.2	cdh10a
1923	chr2	28916617	28916617	0.0141431	0.566131	-0.551988	0.028621	-19.2861	0.0423024	0.295313	7.02433e-83	1.99609e-80	1	Hyper	ENSDART00000078232.2	cdh10a
1924	chr2	28916621	28916621	0.0141431	0.566131	-0.551988	0.0293661	-18.7968	0.0423024	0.254895	8.0248e-79	2.13534e-76	1	Hyper	ENSDART00000078232.2	cdh10a
1925	chr2	28916637	28916637	0.018708	0.58536	-0.566652	0.0259062	-21.8732	0.070237	0.313798	4.67241e-106	1.846e-103	1	Hyper	ENSDART00000078232.2	cdh10a
1926	chr2	28916645	28916645	0.0194021	0.585441	-0.566039	0.0262998	-21.5225	0.0562026	0.292944	9.57529e-103	3.62217e-100	1	Hyper	ENSDART00000078232.2	cdh10a
1927	chr2	28916653	28916653	0.0197762	0.586922	-0.567146	0.0273465	-20.7392	0.0570354	0.247508	1.53322e-95	5.24843e-93	1	Hyper	ENSDART00000078232.2	cdh10a
1928	chr2	28916659	28916659	0.02017	0.586947	-0.566777	0.0268176	-21.1345	0.0579258	0.276296	3.8314e-99	1.37865e-96	1	Hyper	ENSDART00000078232.2	cdh10a
1929	chr2	28916666	28916666	0.0205853	0.590055	-0.569469	0.0283699	-20.073	0.0765546	0.212222	1.27115e-89	4.00267e-87	1	Hyper	ENSDART00000078232.2	cdh10a
1930	chr2	28916668	28916668	0.0205853	0.590055	-0.569469	0.0285365	-19.9558	0.0588794	0.206488	1.33405e-88	4.13618e-86	1	Hyper	ENSDART00000078232.2	cdh10a
1931	chr2	28916681	28916681	0.0219799	0.59201	-0.57003	0.027238	-20.9277	0.0621914	0.282211	2.99366e-97	1.04893e-94	1	Hyper	ENSDART00000078232.2	cdh10a
1932	chr2	28916685	28916685	0.0219799	0.59201	-0.57003	0.028888	-19.7324	0.0815392	0.209224	1.13608e-86	3.42384e-84	1	Hyper	ENSDART00000078232.2	cdh10a
1933	chr2	28916687	28916687	0.0219799	0.59201	-0.57003	0.028008	-20.3524	0.0621914	0.244513	4.42204e-92	1.44296e-89	1	Hyper	ENSDART00000078232.2	cdh10a
1934	chr2	28916695	28916695	0.0225017	0.593498	-0.570996	0.0275916	-20.6946	0.0634717	0.273956	3.87732e-95	1.3198e-92	1	Hyper	ENSDART00000078232.2	cdh10a
1935	chr2	28916751	28916751	0.0261955	0.601671	-0.575475	0.0314285	-18.3106	0.119711	0.173342	6.80916e-75	1.69405e-72	1	Hyper	ENSDART00000078232.2	cdh10a
1936	chr2	28916824	28916824	0.0439282	0.6366	-0.592672	0.030667	-19.3261	0.488093	0.175692	3.2431e-83	9.26331e-81	1	Hyper	ENSDART00000078232.2	cdh10a
1937	chr2	28916880	28916880	0.0698869	0.654397	-0.58451	0.0458232	-12.7558	0.417096	0.0290841	2.8955e-37	3.08822e-35	1	Hyper	ENSDART00000078232.2	cdh10a
1938	chr2	28917963	28917963	0.0682558	0.560167	-0.491912	0.0250922	-19.6042	0.0815961	0.226116	1.42406e-85	4.22027e-83	1	Hyper	ENSDART00000078232.2	cdh10a
1939	chr2	28917966	28917966	0.0671022	0.56136	-0.494258	0.0251802	-19.6288	0.0803342	0.210249	8.76938e-86	2.60803e-83	1	Hyper	ENSDART00000078232.2	cdh10a
1940	chr2	28917968	28917968	0.0671022	0.56136	-0.494258	0.0256903	-19.2391	0.0810422	0.1958	1.74143e-82	4.91735e-80	1	Hyper	ENSDART00000078232.2	cdh10a
1941	chr2	28917991	28917991	0.0464745	0.569896	-0.523422	0.0272505	-19.2078	0.0364865	0.219841	3.18783e-82	8.96576e-80	1	Hyper	ENSDART00000078232.2	cdh10a
1942	chr2	28918007	28918007	0.0466592	0.575143	-0.528484	0.0273921	-19.2933	0.0364426	0.197314	6.11081e-83	1.73822e-80	1	Hyper	ENSDART00000078232.2	cdh10a
1943	chr2	28918018	28918018	0.0463207	0.576675	-0.530354	0.027883	-19.0207	0.0362923	0.179146	1.14887e-80	3.15042e-78	1	Hyper	ENSDART00000078232.2	cdh10a
1944	chr2	28918032	28918032	0.0264749	0.574118	-0.547643	0.0324322	-16.8858	0.0302317	0.17603	5.72271e-64	1.16176e-61	1	Hyper	ENSDART00000078232.2	cdh10a
1945	chr2	28918065	28918065	0.0322614	0.582165	-0.549904	0.0274252	-20.051	0.0315201	0.227654	1.97775e-89	6.2099e-87	1	Hyper	ENSDART00000078232.2	cdh10a
1946	chr2	28918101	28918101	0.0341816	0.588582	-0.554401	0.0267718	-20.7084	0.0398106	0.219514	2.91103e-95	9.92577e-93	1	Hyper	ENSDART00000078232.2	cdh10a
1947	chr2	28918103	28918103	0.0341816	0.588582	-0.554401	0.0263733	-21.0213	0.0398106	0.234014	4.18754e-98	1.48537e-95	1	Hyper	ENSDART00000078232.2	cdh10a
1948	chr2	28918113	28918113	0.0343122	0.588365	-0.554053	0.026564	-20.8573	0.0398785	0.217377	1.30935e-96	4.54698e-94	1	Hyper	ENSDART00000078232.2	cdh10a
1949	chr2	28918119	28918119	0.0343122	0.588365	-0.554053	0.0274682	-20.1707	0.0329417	0.188706	1.76974e-90	5.64042e-88	1	Hyper	ENSDART00000078232.2	cdh10a
1950	chr2	28918135	28918135	0.0343122	0.588365	-0.554053	0.0271314	-20.4211	0.0329417	0.19888	1.0857e-92	3.57612e-90	1	Hyper	ENSDART00000078232.2	cdh10a
1951	chr2	28918156	28918156	0.0347274	0.585542	-0.550815	0.0255821	-21.5312	0.032223	0.237703	7.93788e-103	3.00606e-100	1	Hyper	ENSDART00000078232.2	cdh10a
1952	chr2	28918163	28918163	0.0347274	0.585542	-0.550815	0.0273505	-20.1391	0.0330092	0.17813	3.35575e-90	1.06547e-87	1	Hyper	ENSDART00000078232.2	cdh10a
1953	chr2	28918179	28918179	0.0347274	0.585542	-0.550815	0.025378	-21.7044	0.0330092	0.246237	1.86481e-104	7.21459e-102	1	Hyper	ENSDART00000078232.2	cdh10a
1954	chr2	28918215	28918215	0.035759	0.585989	-0.550229	0.027439	-20.0528	0.0316573	0.161781	1.90766e-89	5.9914e-87	1	Hyper	ENSDART00000078232.2	cdh10a
1955	chr2	28918248	28918248	0.0375894	0.587253	-0.549663	0.0267703	-20.5326	0.0318181	0.198492	1.10177e-93	3.68055e-91	1	Hyper	ENSDART00000078232.2	cdh10a
1956	chr2	28918250	28918250	0.0378957	0.587673	-0.549777	0.025675	-21.4129	0.0318394	0.223599	1.01238e-101	3.77653e-99	1	Hyper	ENSDART00000078232.2	cdh10a
1957	chr2	28918264	28918264	0.0383573	0.58825	-0.549893	0.0259311	-21.206	0.0315496	0.226302	8.41453e-100	3.05593e-97	1	Hyper	ENSDART00000078232.2	cdh10a
1958	chr2	28918282	28918282	0.0391234	0.589238	-0.550114	0.0250583	-21.9534	0.0390519	0.255687	8.0347e-107	3.20757e-104	1	Hyper	ENSDART00000078232.2	cdh10a
1959	chr2	28918284	28918284	0.0396768	0.594752	-0.555075	0.0255186	-21.7518	0.0319696	0.252854	6.64246e-105	2.58624e-102	1	Hyper	ENSDART00000078232.2	cdh10a
1960	chr2	28918287	28918287	0.0396768	0.594752	-0.555075	0.0256686	-21.6247	0.0319696	0.246373	1.05264e-103	4.03476e-101	1	Hyper	ENSDART00000078232.2	cdh10a
1961	chr2	28918290	28918290	0.0396768	0.594752	-0.555075	0.0269876	-20.5678	0.0319696	0.198217	5.33645e-94	1.79048e-91	1	Hyper	ENSDART00000078232.2	cdh10a
1962	chr2	28918292	28918292	0.0396768	0.594752	-0.555075	0.0275041	-20.1816	0.0319696	0.182972	1.42177e-90	4.53693e-88	1	Hyper	ENSDART00000078232.2	cdh10a
1963	chr2	28918303	28918303	0.0399293	0.595644	-0.555715	0.0276435	-20.1029	0.0319897	0.16882	6.95777e-90	2.19943e-87	1	Hyper	ENSDART00000078232.2	cdh10a
1964	chr2	28918308	28918308	0.0399293	0.595644	-0.555715	0.0265002	-20.9702	0.0319897	0.202063	1.22824e-97	4.32896e-95	1	Hyper	ENSDART00000078232.2	cdh10a
1965	chr2	28918314	28918314	0.0399293	0.595644	-0.555715	0.0261193	-21.276	0.0319897	0.215069	1.89248e-100	6.93114e-98	1	Hyper	ENSDART00000078232.2	cdh10a
1966	chr2	28918320	28918320	0.0404975	0.596746	-0.556248	0.0255033	-21.8108	0.0301521	0.247603	1.83082e-105	7.17833e-103	1	Hyper	ENSDART00000078232.2	cdh10a
1967	chr2	28918328	28918328	0.0404975	0.596746	-0.556248	0.0265342	-20.9635	0.0301521	0.208491	1.41436e-97	4.98057e-95	1	Hyper	ENSDART00000078232.2	cdh10a
1968	chr2	28918332	28918332	0.0404975	0.596746	-0.556248	0.0262007	-21.2302	0.0320331	0.220197	5.02053e-100	1.82907e-97	1	Hyper	ENSDART00000078232.2	cdh10a
1969	chr2	28918336	28918336	0.0404975	0.596746	-0.556248	0.0256961	-21.6472	0.0320331	0.239594	6.45941e-104	2.4826e-101	1	Hyper	ENSDART00000078232.2	cdh10a
1970	chr2	28918339	28918339	0.0404975	0.596746	-0.556248	0.0252491	-22.0304	0.0320331	0.258955	1.47282e-107	5.9395e-105	1	Hyper	ENSDART00000078232.2	cdh10a
1971	chr2	28918359	28918359	0.0420899	0.597739	-0.555649	0.0275115	-20.197	0.0304116	0.192552	1.0402e-90	3.3261e-88	1	Hyper	ENSDART00000078232.2	cdh10a
1972	chr2	28918391	28918391	0.0434775	0.599091	-0.555614	0.0298025	-18.6432	0.032318	0.14787	1.43467e-77	3.73873e-75	1	Hyper	ENSDART00000078232.2	cdh10a
1973	chr2	28918448	28918448	0.0453429	0.600175	-0.554832	0.0275876	-20.1117	0.0326578	0.166866	5.83278e-90	1.8455e-87	1	Hyper	ENSDART00000078232.2	cdh10a
1974	chr2	28918455	28918455	0.0453429	0.600175	-0.554832	0.0264036	-21.0135	0.0324801	0.198733	4.93817e-98	1.74982e-95	1	Hyper	ENSDART00000078232.2	cdh10a
1975	chr2	28918467	28918467	0.0452452	0.600858	-0.555613	0.0262854	-21.1377	0.0324693	0.216548	3.57966e-99	1.28868e-96	1	Hyper	ENSDART00000078232.2	cdh10a
1976	chr2	28918499	28918499	0.0453445	0.600477	-0.555132	0.027157	-20.4416	0.0324801	0.185447	7.13424e-93	2.3561e-90	1	Hyper	ENSDART00000078232.2	cdh10a
1977	chr2	28918524	28918524	0.0454303	0.598884	-0.553454	0.0291689	-18.9741	0.0324912	0.149022	2.79174e-80	7.60734e-78	1	Hyper	ENSDART00000078232.2	cdh10a
1978	chr2	28918545	28918545	0.0451344	0.596792	-0.551658	0.0279967	-19.7044	0.0324665	0.200259	1.97823e-86	5.94057e-84	1	Hyper	ENSDART00000078232.2	cdh10a
1979	chr2	28918635	28918635	0.0454492	0.587988	-0.542538	0.0330496	-16.4159	0.0310682	0.154613	1.47169e-60	2.79624e-58	1	Hyper	ENSDART00000078232.2	cdh10a
1980	chr2	28918671	28918671	0.0454029	0.595393	-0.54999	0.0316359	-17.385	0.0400819	0.168701	1.07258e-67	2.33585e-65	1	Hyper	ENSDART00000078232.2	cdh10a
1981	chr2	28918682	28918682	0.0454029	0.595393	-0.54999	0.0320714	-17.1489	0.0325068	0.161476	6.40616e-66	1.34859e-63	1	Hyper	ENSDART00000078232.2	cdh10a
1982	chr2	28918685	28918685	0.0454029	0.595393	-0.54999	0.0311685	-17.6457	0.0325068	0.17747	1.09858e-69	2.48539e-67	1	Hyper	ENSDART00000078232.2	cdh10a
1983	chr2	28918687	28918687	0.0454029	0.595393	-0.54999	0.0290834	-18.9108	0.0325068	0.22266	9.29885e-80	2.51211e-77	1	Hyper	ENSDART00000078232.2	cdh10a
1984	chr2	28918722	28918722	0.0452172	0.584244	-0.539027	0.0268264	-20.0931	0.0324445	0.256277	8.47332e-90	2.67513e-87	1	Hyper	ENSDART00000078232.2	cdh10a
1985	chr2	28918730	28918730	0.0451317	0.582049	-0.536917	0.0259541	-20.6872	0.0324103	0.2653	4.51617e-95	1.53605e-92	1	Hyper	ENSDART00000078232.2	cdh10a
1986	chr2	28918817	28918817	0.0443995	0.580577	-0.536177	0.0311932	-17.1889	0.0304744	0.177055	3.21614e-66	6.81068e-64	1	Hyper	ENSDART00000078232.2	cdh10a
1987	chr2	28918834	28918834	0.0570854	0.614826	-0.55774	0.0259976	-21.4535	0.0424602	0.208991	4.23202e-102	1.58665e-99	1	Hyper	ENSDART00000078232.2	cdh10a
1988	chr2	28918897	28918897	0.0755406	0.635297	-0.559757	0.0252215	-22.1936	0.065168	0.183227	3.95767e-109	1.63018e-106	1	Hyper	ENSDART00000078232.2	cdh10a
1989	chr2	28918906	28918906	0.0755406	0.635297	-0.559757	0.0251439	-22.2621	0.065168	0.185279	8.60916e-110	3.57641e-107	1	Hyper	ENSDART00000078232.2	cdh10a
1990	chr2	28918945	28918945	0.0902318	0.644687	-0.554455	0.0285177	-19.4425	0.0872678	0.15542	3.37188e-84	9.7854e-82	1	Hyper	ENSDART00000078232.2	cdh10a
1991	chr2	28918953	28918953	0.0902318	0.644687	-0.554455	0.0294173	-18.8479	0.0937531	0.137182	3.05634e-79	8.18616e-77	1	Hyper	ENSDART00000078232.2	cdh10a
1992	chr2	28918957	28918957	0.114976	0.665517	-0.55054	0.0271362	-20.288	0.149141	0.154178	1.64058e-91	5.30884e-89	1	Hyper	ENSDART00000078232.2	cdh10a
1993	chr2	28918974	28918974	0.123846	0.667934	-0.544088	0.0264669	-20.5573	0.199098	0.169908	6.62494e-94	2.22004e-91	1	Hyper	ENSDART00000078232.2	cdh10a
1994	chr2	28918984	28918984	0.135438	0.670216	-0.534777	0.0264669	-20.2055	0.184161	0.19405	8.75346e-91	2.80172e-88	1	Hyper	ENSDART00000078232.2	cdh10a
1995	chr2	28919078	28919078	0.153677	0.675506	-0.521829	0.0372193	-14.0204	0.378017	0.0377641	1.16939e-44	1.54874e-42	1	Hyper	ENSDART00000078232.2	cdh10a
1996	chr2	28919086	28919086	0.172762	0.680501	-0.507739	0.0377069	-13.4654	0.254101	0.0490065	2.49863e-41	3.01523e-39	1	Hyper	ENSDART00000078232.2	cdh10a
1997	chr2	28932563	28932563	0.535387	0.789088	-0.253701	0.0157005	-16.1588	0.725358	0.309875	9.84309e-59	1.80245e-56	1	Hyper	ENSDART00000078232.2	cdh10a
1998	chr2	28932668	28932668	0.25246	0.706481	-0.454021	0.0178858	-25.3844	0.816293	0.280574	3.74639e-142	2.3366e-139	1	Hyper	ENSDART00000078232.2	cdh10a
1999	chr2	28932770	28932770	0.137251	0.625183	-0.487931	0.0271403	-17.9781	0.175167	0.350311	2.89156e-72	6.86445e-70	1	Hyper	ENSDART00000078232.2	cdh10a
[truncated: 21,705 more rows]

## Sheet: Fig5c'_mean_methyl
	gene_name	n.significant.DMC	mean_meth	mean_gexp	anno.type	corrl.
3	faim2a	19	0.367532	-0.951848	proximal promoter	neg
4	gopc	16	0.447193	-0.595627	proximal promoter	neg
11	abi1b	20	0.36444	-1.17906	intron1	neg
12	adarb1b	17	0.273074	-1.28212	intron1	neg
13	aifm3	58	0.0739685	-0.71739	intron1	neg
14	akt3a	10	0.274841	-0.836635	intron1	neg
16	ano8b	14	0.532509	-0.95137	intron1	neg
17	asic1c	135	0.107642	-1.06959	intron1	neg
19	b3galt1a	261	0.413228	-0.823142	intron1	neg
20	bcl2a	17	0.114869	-0.653763	intron1	neg
21	bmpr2b	189	0.300594	-1.22964	intron1	neg
22	cabp1b	60	0.287613	-0.706277	intron1	neg
24	chp1	90	0.506573	-1.02198	intron1	neg
25	cntnap5a	16	0.259788	-0.64337	intron1	neg
26	cpne9	16	0.462827	-1.17941	intron1	neg
27	crim1	47	0.281758	-0.942372	intron1	neg
28	ddr2l	29	0.352352	-1.30523	intron1	neg
30	dhrs11a	18	0.281995	-0.845091	intron1	neg
31	dnajb2	57	0.263497	-0.737116	intron1	neg
33	faim2a	38	0.367532	-0.951848	intron1	neg
36	gbe1b	146	0.450072	-0.638243	intron1	neg
39	gopc	58	0.589334	-0.595627	intron1	neg
41	hipk2	35	0.339197	-1.31411	intron1	neg
43	igf2bp2a	308	0.285358	-0.634559	intron1	neg
44	kcnc3b	104	0.0368169	-1.22914	intron1	neg
45	lifra	66	0.313971	-1.18639	intron1	neg
46	lrch3	200	0.468816	-0.963487	intron1	neg
49	mgat4c	10	0.256212	-1.13261	intron1	neg
51	myo10l3	53	0.285796	-1.20622	intron1	neg
54	nrbp2b	90	0.528451	-0.838693	intron1	neg
55	ntm	1428	0.0592667	-0.693462	intron1	neg
56	otud7b	60	0.436012	-1.8677	intron1	neg
58	pde4cb	122	0.403918	-1.10525	intron1	neg
59	pde4d	46	0.354732	-1.16532	intron1	neg
65	rab3ab	24	0.478765	-1.07771	intron1	neg
66	ranbp3a	78	0.551421	-1.01764	intron1	neg
68	retreg1	38	0.35238	-0.910781	intron1	neg
71	sema4ga	580	0.314749	-0.591599	intron1	neg
73	setbp1	59	0.333482	-0.873946	intron1	neg
74	shank3a	333	0.00744338	-1.22869	intron1	neg
75	si:ch211-1e14.1	13	0.316681	-0.905712	intron1	neg
76	slc23a2	60	0.470465	-1.02477	intron1	neg
77	slc35f1	286	0.511165	-0.820277	intron1	neg
78	srgap3	90	0.249645	-0.785278	intron1	neg
84	ydjc	19	0.343279	-0.895162	intron1	neg
86	znf362b	149	0.318091	-0.702336	intron1	neg
1	aifm3	11	-0.429245	-0.71739	proximal promoter	pos
2	ccnt1	10	-0.300527	-0.789388	proximal promoter	pos
5	ntm	36	-0.314449	-0.693462	proximal promoter	pos
6	sema5ba	20	-0.391059	-0.791638	proximal promoter	pos
7	si:ch211-132g1.3	34	-0.29633	-0.859026	proximal promoter	pos
8	slc4a7	7	-0.296955	-1.45546	proximal promoter	pos
9	ydjc	14	-0.292587	-0.895162	proximal promoter	pos
10	abcg4a	46	-0.266629	-0.888299	intron1	pos
15	ammecr1	37	-0.265424	-0.842445	intron1	pos
18	atp1a1a.1	153	-0.334811	-0.633662	intron1	pos
23	chn2	128	-0.35877	-0.665362	intron1	pos
29	dgcr2	96	0.294835	0.883941	intron1	pos
32	emilin1b	337	-0.330406	-0.831638	intron1	pos
34	fbxo41	230	-0.460802	-1.09167	intron1	pos
35	fmnl2a	63	-0.365289	-0.854128	intron1	pos
37	gipc1	19	-0.259177	-1.40262	intron1	pos
38	glg1b	27	-0.371075	-1.2806	intron1	pos
40	gphna	2392	0.326019	0.740358	intron1	pos
42	hipk3b	51	-0.271776	-1.07771	intron1	pos
47	map2k7	68	-0.266347	-1.00694	intron1	pos
48	mapk8ip2	48	-0.444361	-0.888584	intron1	pos
50	mical1	72	-0.259583	-0.699848	intron1	pos
52	nos1	11	-0.0972856	-0.958153	intron1	pos
53	nr3c2	199	-0.255512	-0.950648	intron1	pos
57	pacsin1a	43	-0.318243	-0.647793	intron1	pos
60	plxna1a	367	-0.0226706	-0.883032	intron1	pos
61	plxnb2b	40	-0.278865	-0.762091	intron1	pos
62	plxnb3	28	-0.283953	-1.35664	intron1	pos
63	ppm1e	155	-0.30892	-0.875836	intron1	pos
64	rab11fip3	95	-0.458037	-0.79127	intron1	pos
67	rasgrf2b	116	-0.290165	-1.3022	intron1	pos
69	rnf24	130	-0.404237	-0.715922	intron1	pos
70	rnf34b	103	-0.267813	-1.38196	intron1	pos
72	sema5ba	134	-0.380682	-0.791638	intron1	pos
79	tp53i11a	154	-0.295761	-0.624426	intron1	pos
80	tp53i11b	47	-0.334559	-0.615391	intron1	pos
81	tspan17	38	-0.259174	-0.588121	intron1	pos
82	ttll11	32	-0.276436	-1.1636	intron1	pos
83	unc5a	93	-0.345408	-1.72989	intron1	pos
85	zgc:113278	14	-0.408603	-1.1286	intron1	pos
87	exoc8	7	-0.300277	-0.745508	exon1	pos

## Sheet: Fig5c_tx_all
	seqnames.dmc	start.dmc	meth.diff	DMC_type	seqnames	start	end	width	strand	gene_id	tx_id	logFC(gene)	anno_type
1	chr5	12687657	-0.338222	hypo_in_bPAC+	chr5	12687158	12688157	1000	-	aifm3	ENSDART00000193206.1	-0.71739	proximal_promoter
2	chr5	12687734	-0.418425	hypo_in_bPAC+	chr5	12687158	12688157	1000	-	aifm3	ENSDART00000193206.1	-0.71739	proximal_promoter
3	chr5	12687842	-0.424906	hypo_in_bPAC+	chr5	12687158	12688157	1000	-	aifm3	ENSDART00000193206.1	-0.71739	proximal_promoter
4	chr5	12687873	-0.424906	hypo_in_bPAC+	chr5	12687158	12688157	1000	-	aifm3	ENSDART00000193206.1	-0.71739	proximal_promoter
5	chr5	12687875	-0.424906	hypo_in_bPAC+	chr5	12687158	12688157	1000	-	aifm3	ENSDART00000193206.1	-0.71739	proximal_promoter
6	chr5	12687885	-0.424906	hypo_in_bPAC+	chr5	12687158	12688157	1000	-	aifm3	ENSDART00000193206.1	-0.71739	proximal_promoter
7	chr5	12687931	-0.436031	hypo_in_bPAC+	chr5	12687158	12688157	1000	-	aifm3	ENSDART00000193206.1	-0.71739	proximal_promoter
8	chr5	12687979	-0.453767	hypo_in_bPAC+	chr5	12687158	12688157	1000	-	aifm3	ENSDART00000193206.1	-0.71739	proximal_promoter
9	chr5	12687981	-0.457482	hypo_in_bPAC+	chr5	12687158	12688157	1000	-	aifm3	ENSDART00000193206.1	-0.71739	proximal_promoter
10	chr5	12687984	-0.457482	hypo_in_bPAC+	chr5	12687158	12688157	1000	-	aifm3	ENSDART00000193206.1	-0.71739	proximal_promoter
11	chr5	12688045	-0.460661	hypo_in_bPAC+	chr5	12687158	12688157	1000	-	aifm3	ENSDART00000193206.1	-0.71739	proximal_promoter
12	chr23	35650085	-0.295504	hypo_in_bPAC+	chr23	35649970	35650969	1000	+	ccnt1	ENSDART00000005158.8	-0.789388	proximal_promoter
13	chr23	35650094	-0.295504	hypo_in_bPAC+	chr23	35649970	35650969	1000	+	ccnt1	ENSDART00000005158.8	-0.789388	proximal_promoter
14	chr23	35650089	-0.295504	hypo_in_bPAC+	chr23	35649970	35650969	1000	+	ccnt1	ENSDART00000005158.8	-0.789388	proximal_promoter
15	chr23	35650016	-0.297542	hypo_in_bPAC+	chr23	35649970	35650969	1000	+	ccnt1	ENSDART00000005158.8	-0.789388	proximal_promoter
16	chr23	35650141	-0.318579	hypo_in_bPAC+	chr23	35649970	35650969	1000	+	ccnt1	ENSDART00000005158.8	-0.789388	proximal_promoter
17	chr23	35650085	-0.295504	hypo_in_bPAC+	chr23	35650006	35651005	1000	+	ccnt1	ENSDART00000132609.2	-0.789388	proximal_promoter
18	chr23	35650094	-0.295504	hypo_in_bPAC+	chr23	35650006	35651005	1000	+	ccnt1	ENSDART00000132609.2	-0.789388	proximal_promoter
19	chr23	35650089	-0.295504	hypo_in_bPAC+	chr23	35650006	35651005	1000	+	ccnt1	ENSDART00000132609.2	-0.789388	proximal_promoter
20	chr23	35650016	-0.297542	hypo_in_bPAC+	chr23	35650006	35651005	1000	+	ccnt1	ENSDART00000132609.2	-0.789388	proximal_promoter
21	chr23	35650141	-0.318579	hypo_in_bPAC+	chr23	35650006	35651005	1000	+	ccnt1	ENSDART00000132609.2	-0.789388	proximal_promoter
22	chr2	32501586	0.380208	hyper_in_bPAC+	chr2	32501302	32502301	1000	-	faim2a	ENSDART00000181309.1	-0.951848	proximal_promoter
23	chr2	32501605	0.392884	hyper_in_bPAC+	chr2	32501302	32502301	1000	-	faim2a	ENSDART00000181309.1	-0.951848	proximal_promoter
24	chr2	32501634	0.439722	hyper_in_bPAC+	chr2	32501302	32502301	1000	-	faim2a	ENSDART00000181309.1	-0.951848	proximal_promoter
25	chr2	32501775	0.347969	hyper_in_bPAC+	chr2	32501302	32502301	1000	-	faim2a	ENSDART00000181309.1	-0.951848	proximal_promoter
26	chr2	32502111	0.388466	hyper_in_bPAC+	chr2	32501302	32502301	1000	-	faim2a	ENSDART00000181309.1	-0.951848	proximal_promoter
27	chr2	32501919	0.350994	hyper_in_bPAC+	chr2	32501302	32502301	1000	-	faim2a	ENSDART00000181309.1	-0.951848	proximal_promoter
28	chr2	32501838	0.349129	hyper_in_bPAC+	chr2	32501302	32502301	1000	-	faim2a	ENSDART00000181309.1	-0.951848	proximal_promoter
29	chr2	32501897	0.349424	hyper_in_bPAC+	chr2	32501302	32502301	1000	-	faim2a	ENSDART00000181309.1	-0.951848	proximal_promoter
30	chr2	32502003	0.378166	hyper_in_bPAC+	chr2	32501302	32502301	1000	-	faim2a	ENSDART00000181309.1	-0.951848	proximal_promoter
31	chr2	32501868	0.351876	hyper_in_bPAC+	chr2	32501302	32502301	1000	-	faim2a	ENSDART00000181309.1	-0.951848	proximal_promoter
32	chr2	32501903	0.349424	hyper_in_bPAC+	chr2	32501302	32502301	1000	-	faim2a	ENSDART00000181309.1	-0.951848	proximal_promoter
33	chr2	32502093	0.388466	hyper_in_bPAC+	chr2	32501302	32502301	1000	-	faim2a	ENSDART00000181309.1	-0.951848	proximal_promoter
34	chr2	32501830	0.347969	hyper_in_bPAC+	chr2	32501302	32502301	1000	-	faim2a	ENSDART00000181309.1	-0.951848	proximal_promoter
35	chr2	32502122	0.389566	hyper_in_bPAC+	chr2	32501302	32502301	1000	-	faim2a	ENSDART00000181309.1	-0.951848	proximal_promoter
36	chr2	32501817	0.347969	hyper_in_bPAC+	chr2	32501302	32502301	1000	-	faim2a	ENSDART00000181309.1	-0.951848	proximal_promoter
37	chr2	32501943	0.357949	hyper_in_bPAC+	chr2	32501302	32502301	1000	-	faim2a	ENSDART00000181309.1	-0.951848	proximal_promoter
38	chr2	32501676	0.351867	hyper_in_bPAC+	chr2	32501302	32502301	1000	-	faim2a	ENSDART00000181309.1	-0.951848	proximal_promoter
39	chr2	32501659	0.348609	hyper_in_bPAC+	chr2	32501302	32502301	1000	-	faim2a	ENSDART00000181309.1	-0.951848	proximal_promoter
40	chr2	32502210	0.372455	hyper_in_bPAC+	chr2	32501302	32502301	1000	-	faim2a	ENSDART00000181309.1	-0.951848	proximal_promoter
41	chr20	42246252	0.418626	hyper_in_bPAC+	chr20	42246147	42247146	1000	+	gopc	ENSDART00000061135.7	-0.595627	proximal_promoter
42	chr20	42246275	0.418626	hyper_in_bPAC+	chr20	42246147	42247146	1000	+	gopc	ENSDART00000061135.7	-0.595627	proximal_promoter
43	chr20	42246281	0.418626	hyper_in_bPAC+	chr20	42246147	42247146	1000	+	gopc	ENSDART00000061135.7	-0.595627	proximal_promoter
44	chr20	42246295	0.440933	hyper_in_bPAC+	chr20	42246147	42247146	1000	+	gopc	ENSDART00000061135.7	-0.595627	proximal_promoter
45	chr20	42246318	0.450146	hyper_in_bPAC+	chr20	42246147	42247146	1000	+	gopc	ENSDART00000061135.7	-0.595627	proximal_promoter
46	chr20	42246326	0.450146	hyper_in_bPAC+	chr20	42246147	42247146	1000	+	gopc	ENSDART00000061135.7	-0.595627	proximal_promoter
47	chr20	42246333	0.450146	hyper_in_bPAC+	chr20	42246147	42247146	1000	+	gopc	ENSDART00000061135.7	-0.595627	proximal_promoter
48	chr20	42246387	0.456969	hyper_in_bPAC+	chr20	42246147	42247146	1000	+	gopc	ENSDART00000061135.7	-0.595627	proximal_promoter
49	chr20	42246400	0.456969	hyper_in_bPAC+	chr20	42246147	42247146	1000	+	gopc	ENSDART00000061135.7	-0.595627	proximal_promoter
50	chr20	42246409	0.456969	hyper_in_bPAC+	chr20	42246147	42247146	1000	+	gopc	ENSDART00000061135.7	-0.595627	proximal_promoter
51	chr20	42246436	0.456969	hyper_in_bPAC+	chr20	42246147	42247146	1000	+	gopc	ENSDART00000061135.7	-0.595627	proximal_promoter
52	chr20	42246468	0.453197	hyper_in_bPAC+	chr20	42246147	42247146	1000	+	gopc	ENSDART00000061135.7	-0.595627	proximal_promoter
53	chr20	42246539	0.441478	hyper_in_bPAC+	chr20	42246147	42247146	1000	+	gopc	ENSDART00000061135.7	-0.595627	proximal_promoter
54	chr20	42246544	0.441478	hyper_in_bPAC+	chr20	42246147	42247146	1000	+	gopc	ENSDART00000061135.7	-0.595627	proximal_promoter
55	chr20	42246564	0.460109	hyper_in_bPAC+	chr20	42246147	42247146	1000	+	gopc	ENSDART00000061135.7	-0.595627	proximal_promoter
56	chr20	42246610	0.483705	hyper_in_bPAC+	chr20	42246147	42247146	1000	+	gopc	ENSDART00000061135.7	-0.595627	proximal_promoter
57	chr10	29962734	-0.351172	hypo_in_bPAC+	chr10	29962717	29963716	1000	+	ntm	ENSDART00000011317.11	-0.693462	proximal_promoter
58	chr10	29962739	-0.347752	hypo_in_bPAC+	chr10	29962717	29963716	1000	+	ntm	ENSDART00000011317.11	-0.693462	proximal_promoter
59	chr10	29962755	-0.346874	hypo_in_bPAC+	chr10	29962717	29963716	1000	+	ntm	ENSDART00000011317.11	-0.693462	proximal_promoter
60	chr10	29962753	-0.347952	hypo_in_bPAC+	chr10	29962717	29963716	1000	+	ntm	ENSDART00000011317.11	-0.693462	proximal_promoter
61	chr10	29962824	-0.343823	hypo_in_bPAC+	chr10	29962717	29963716	1000	+	ntm	ENSDART00000011317.11	-0.693462	proximal_promoter
62	chr10	29962847	-0.343823	hypo_in_bPAC+	chr10	29962717	29963716	1000	+	ntm	ENSDART00000011317.11	-0.693462	proximal_promoter
63	chr10	29962788	-0.344454	hypo_in_bPAC+	chr10	29962717	29963716	1000	+	ntm	ENSDART00000011317.11	-0.693462	proximal_promoter
64	chr10	29962868	-0.34382	hypo_in_bPAC+	chr10	29962717	29963716	1000	+	ntm	ENSDART00000011317.11	-0.693462	proximal_promoter
65	chr10	29962719	-0.35755	hypo_in_bPAC+	chr10	29962717	29963716	1000	+	ntm	ENSDART00000011317.11	-0.693462	proximal_promoter
66	chr10	29962884	-0.34382	hypo_in_bPAC+	chr10	29962717	29963716	1000	+	ntm	ENSDART00000011317.11	-0.693462	proximal_promoter
67	chr10	29962840	-0.343823	hypo_in_bPAC+	chr10	29962717	29963716	1000	+	ntm	ENSDART00000011317.11	-0.693462	proximal_promoter
68	chr10	29962900	-0.309383	hypo_in_bPAC+	chr10	29962717	29963716	1000	+	ntm	ENSDART00000011317.11	-0.693462	proximal_promoter
69	chr10	29962902	-0.309383	hypo_in_bPAC+	chr10	29962717	29963716	1000	+	ntm	ENSDART00000011317.11	-0.693462	proximal_promoter
70	chr10	29962938	-0.290818	hypo_in_bPAC+	chr10	29962717	29963716	1000	+	ntm	ENSDART00000011317.11	-0.693462	proximal_promoter
71	chr10	29962971	-0.270235	hypo_in_bPAC+	chr10	29962717	29963716	1000	+	ntm	ENSDART00000011317.11	-0.693462	proximal_promoter
72	chr10	29962985	-0.266733	hypo_in_bPAC+	chr10	29962717	29963716	1000	+	ntm	ENSDART00000011317.11	-0.693462	proximal_promoter
73	chr10	29962824	-0.343823	hypo_in_bPAC+	chr10	29962815	29963814	1000	+	ntm	ENSDART00000099964.6	-0.693462	proximal_promoter
74	chr10	29962847	-0.343823	hypo_in_bPAC+	chr10	29962815	29963814	1000	+	ntm	ENSDART00000099964.6	-0.693462	proximal_promoter
75	chr10	29962868	-0.34382	hypo_in_bPAC+	chr10	29962815	29963814	1000	+	ntm	ENSDART00000099964.6	-0.693462	proximal_promoter
76	chr10	29962884	-0.34382	hypo_in_bPAC+	chr10	29962815	29963814	1000	+	ntm	ENSDART00000099964.6	-0.693462	proximal_promoter
77	chr10	29962840	-0.343823	hypo_in_bPAC+	chr10	29962815	29963814	1000	+	ntm	ENSDART00000099964.6	-0.693462	proximal_promoter
78	chr10	29962900	-0.309383	hypo_in_bPAC+	chr10	29962815	29963814	1000	+	ntm	ENSDART00000099964.6	-0.693462	proximal_promoter
79	chr10	29962902	-0.309383	hypo_in_bPAC+	chr10	29962815	29963814	1000	+	ntm	ENSDART00000099964.6	-0.693462	proximal_promoter
80	chr10	29962938	-0.290818	hypo_in_bPAC+	chr10	29962815	29963814	1000	+	ntm	ENSDART00000099964.6	-0.693462	proximal_promoter
81	chr10	29962971	-0.270235	hypo_in_bPAC+	chr10	29962815	29963814	1000	+	ntm	ENSDART00000099964.6	-0.693462	proximal_promoter
82	chr10	29962985	-0.266733	hypo_in_bPAC+	chr10	29962815	29963814	1000	+	ntm	ENSDART00000099964.6	-0.693462	proximal_promoter
83	chr10	29962900	-0.309383	hypo_in_bPAC+	chr10	29962885	29963884	1000	+	ntm	ENSDART00000113912.4	-0.693462	proximal_promoter
84	chr10	29962900	-0.309383	hypo_in_bPAC+	chr10	29962885	29963884	1000	+	ntm	ENSDART00000182990.1	-0.693462	proximal_promoter
85	chr10	29962902	-0.309383	hypo_in_bPAC+	chr10	29962885	29963884	1000	+	ntm	ENSDART00000113912.4	-0.693462	proximal_promoter
86	chr10	29962902	-0.309383	hypo_in_bPAC+	chr10	29962885	29963884	1000	+	ntm	ENSDART00000182990.1	-0.693462	proximal_promoter
87	chr10	29962938	-0.290818	hypo_in_bPAC+	chr10	29962885	29963884	1000	+	ntm	ENSDART00000113912.4	-0.693462	proximal_promoter
88	chr10	29962938	-0.290818	hypo_in_bPAC+	chr10	29962885	29963884	1000	+	ntm	ENSDART00000182990.1	-0.693462	proximal_promoter
89	chr10	29962971	-0.270235	hypo_in_bPAC+	chr10	29962885	29963884	1000	+	ntm	ENSDART00000113912.4	-0.693462	proximal_promoter
90	chr10	29962971	-0.270235	hypo_in_bPAC+	chr10	29962885	29963884	1000	+	ntm	ENSDART00000182990.1	-0.693462	proximal_promoter
91	chr10	29962985	-0.266733	hypo_in_bPAC+	chr10	29962885	29963884	1000	+	ntm	ENSDART00000113912.4	-0.693462	proximal_promoter
92	chr10	29962985	-0.266733	hypo_in_bPAC+	chr10	29962885	29963884	1000	+	ntm	ENSDART00000182990.1	-0.693462	proximal_promoter
93	chr9	37637543	-0.418672	hypo_in_bPAC+	chr9	37636980	37637979	1000	-	sema5ba	ENSDART00000188143.1	-0.791638	proximal_promoter
94	chr9	37637592	-0.420335	hypo_in_bPAC+	chr9	37636980	37637979	1000	-	sema5ba	ENSDART00000188143.1	-0.791638	proximal_promoter
95	chr9	37637594	-0.420335	hypo_in_bPAC+	chr9	37636980	37637979	1000	-	sema5ba	ENSDART00000188143.1	-0.791638	proximal_promoter
96	chr9	37637598	-0.420335	hypo_in_bPAC+	chr9	37636980	37637979	1000	-	sema5ba	ENSDART00000188143.1	-0.791638	proximal_promoter
97	chr9	37637630	-0.422153	hypo_in_bPAC+	chr9	37636980	37637979	1000	-	sema5ba	ENSDART00000188143.1	-0.791638	proximal_promoter
98	chr9	37637577	-0.420335	hypo_in_bPAC+	chr9	37636980	37637979	1000	-	sema5ba	ENSDART00000188143.1	-0.791638	proximal_promoter
99	chr9	37637579	-0.420335	hypo_in_bPAC+	chr9	37636980	37637979	1000	-	sema5ba	ENSDART00000188143.1	-0.791638	proximal_promoter
100	chr9	37637649	-0.426044	hypo_in_bPAC+	chr9	37636980	37637979	1000	-	sema5ba	ENSDART00000188143.1	-0.791638	proximal_promoter
101	chr9	37637665	-0.424271	hypo_in_bPAC+	chr9	37636980	37637979	1000	-	sema5ba	ENSDART00000188143.1	-0.791638	proximal_promoter
102	chr9	37637570	-0.418672	hypo_in_bPAC+	chr9	37636980	37637979	1000	-	sema5ba	ENSDART00000188143.1	-0.791638	proximal_promoter
103	chr9	37637657	-0.424271	hypo_in_bPAC+	chr9	37636980	37637979	1000	-	sema5ba	ENSDART00000188143.1	-0.791638	proximal_promoter
104	chr9	37637452	-0.378295	hypo_in_bPAC+	chr9	37636980	37637979	1000	-	sema5ba	ENSDART00000188143.1	-0.791638	proximal_promoter
105	chr9	37637739	-0.421326	hypo_in_bPAC+	chr9	37636980	37637979	1000	-	sema5ba	ENSDART00000188143.1	-0.791638	proximal_promoter
106	chr9	37637431	-0.350375	hypo_in_bPAC+	chr9	37636980	37637979	1000	-	sema5ba	ENSDART00000188143.1	-0.791638	proximal_promoter
107	chr9	37637436	-0.350375	hypo_in_bPAC+	chr9	37636980	37637979	1000	-	sema5ba	ENSDART00000188143.1	-0.791638	proximal_promoter
108	chr9	37637825	-0.423463	hypo_in_bPAC+	chr9	37636980	37637979	1000	-	sema5ba	ENSDART00000188143.1	-0.791638	proximal_promoter
109	chr9	37637406	-0.319912	hypo_in_bPAC+	chr9	37636980	37637979	1000	-	sema5ba	ENSDART00000188143.1	-0.791638	proximal_promoter
110	chr9	37637396	-0.314914	hypo_in_bPAC+	chr9	37636980	37637979	1000	-	sema5ba	ENSDART00000188143.1	-0.791638	proximal_promoter
111	chr9	37637388	-0.314914	hypo_in_bPAC+	chr9	37636980	37637979	1000	-	sema5ba	ENSDART00000188143.1	-0.791638	proximal_promoter
112	chr9	37637360	-0.311841	hypo_in_bPAC+	chr9	37636980	37637979	1000	-	sema5ba	ENSDART00000188143.1	-0.791638	proximal_promoter
113	chr1	1898866	-0.28327	hypo_in_bPAC+	chr1	1898208	1899207	1000	-	si:ch211-132g1.3	ENSDART00000136696.2	-0.859026	proximal_promoter
114	chr1	1898886	-0.28327	hypo_in_bPAC+	chr1	1898208	1899207	1000	-	si:ch211-132g1.3	ENSDART00000136696.2	-0.859026	proximal_promoter
115	chr1	1898874	-0.28327	hypo_in_bPAC+	chr1	1898208	1899207	1000	-	si:ch211-132g1.3	ENSDART00000136696.2	-0.859026	proximal_promoter
116	chr1	1898863	-0.28327	hypo_in_bPAC+	chr1	1898208	1899207	1000	-	si:ch211-132g1.3	ENSDART00000136696.2	-0.859026	proximal_promoter
117	chr1	1898858	-0.28327	hypo_in_bPAC+	chr1	1898208	1899207	1000	-	si:ch211-132g1.3	ENSDART00000136696.2	-0.859026	proximal_promoter
118	chr1	1898871	-0.28327	hypo_in_bPAC+	chr1	1898208	1899207	1000	-	si:ch211-132g1.3	ENSDART00000136696.2	-0.859026	proximal_promoter
119	chr1	1899015	-0.28327	hypo_in_bPAC+	chr1	1898208	1899207	1000	-	si:ch211-132g1.3	ENSDART00000136696.2	-0.859026	proximal_promoter
120	chr1	1898830	-0.305472	hypo_in_bPAC+	chr1	1898208	1899207	1000	-	si:ch211-132g1.3	ENSDART00000136696.2	-0.859026	proximal_promoter
121	chr1	1898790	-0.305472	hypo_in_bPAC+	chr1	1898208	1899207	1000	-	si:ch211-132g1.3	ENSDART00000136696.2	-0.859026	proximal_promoter
122	chr1	1898882	-0.28327	hypo_in_bPAC+	chr1	1898208	1899207	1000	-	si:ch211-132g1.3	ENSDART00000136696.2	-0.859026	proximal_promoter
123	chr1	1898826	-0.305472	hypo_in_bPAC+	chr1	1898208	1899207	1000	-	si:ch211-132g1.3	ENSDART00000136696.2	-0.859026	proximal_promoter
124	chr1	1898902	-0.28327	hypo_in_bPAC+	chr1	1898208	1899207	1000	-	si:ch211-132g1.3	ENSDART00000136696.2	-0.859026	proximal_promoter
125	chr1	1898834	-0.305472	hypo_in_bPAC+	chr1	1898208	1899207	1000	-	si:ch211-132g1.3	ENSDART00000136696.2	-0.859026	proximal_promoter
126	chr1	1898878	-0.28327	hypo_in_bPAC+	chr1	1898208	1899207	1000	-	si:ch211-132g1.3	ENSDART00000136696.2	-0.859026	proximal_promoter
127	chr1	1898806	-0.305472	hypo_in_bPAC+	chr1	1898208	1899207	1000	-	si:ch211-132g1.3	ENSDART00000136696.2	-0.859026	proximal_promoter
128	chr1	1898842	-0.305472	hypo_in_bPAC+	chr1	1898208	1899207	1000	-	si:ch211-132g1.3	ENSDART00000136696.2	-0.859026	proximal_promoter
129	chr1	1898794	-0.305472	hypo_in_bPAC+	chr1	1898208	1899207	1000	-	si:ch211-132g1.3	ENSDART00000136696.2	-0.859026	proximal_promoter
130	chr1	1898838	-0.305472	hypo_in_bPAC+	chr1	1898208	1899207	1000	-	si:ch211-132g1.3	ENSDART00000136696.2	-0.859026	proximal_promoter
131	chr1	1898798	-0.305472	hypo_in_bPAC+	chr1	1898208	1899207	1000	-	si:ch211-132g1.3	ENSDART00000136696.2	-0.859026	proximal_promoter
132	chr1	1898802	-0.305472	hypo_in_bPAC+	chr1	1898208	1899207	1000	-	si:ch211-132g1.3	ENSDART00000136696.2	-0.859026	proximal_promoter
133	chr1	1898810	-0.305472	hypo_in_bPAC+	chr1	1898208	1899207	1000	-	si:ch211-132g1.3	ENSDART00000136696.2	-0.859026	proximal_promoter
134	chr1	1898894	-0.28327	hypo_in_bPAC+	chr1	1898208	1899207	1000	-	si:ch211-132g1.3	ENSDART00000136696.2	-0.859026	proximal_promoter
135	chr1	1898846	-0.305472	hypo_in_bPAC+	chr1	1898208	1899207	1000	-	si:ch211-132g1.3	ENSDART00000136696.2	-0.859026	proximal_promoter
136	chr1	1898786	-0.305472	hypo_in_bPAC+	chr1	1898208	1899207	1000	-	si:ch211-132g1.3	ENSDART00000136696.2	-0.859026	proximal_promoter
137	chr1	1898850	-0.305472	hypo_in_bPAC+	chr1	1898208	1899207	1000	-	si:ch211-132g1.3	ENSDART00000136696.2	-0.859026	proximal_promoter
138	chr1	1898855	-0.305472	hypo_in_bPAC+	chr1	1898208	1899207	1000	-	si:ch211-132g1.3	ENSDART00000136696.2	-0.859026	proximal_promoter
139	chr1	1898782	-0.305472	hypo_in_bPAC+	chr1	1898208	1899207	1000	-	si:ch211-132g1.3	ENSDART00000136696.2	-0.859026	proximal_promoter
140	chr1	1898822	-0.305472	hypo_in_bPAC+	chr1	1898208	1899207	1000	-	si:ch211-132g1.3	ENSDART00000136696.2	-0.859026	proximal_promoter
141	chr1	1898814	-0.305472	hypo_in_bPAC+	chr1	1898208	1899207	1000	-	si:ch211-132g1.3	ENSDART00000136696.2	-0.859026	proximal_promoter
142	chr1	1898778	-0.305472	hypo_in_bPAC+	chr1	1898208	1899207	1000	-	si:ch211-132g1.3	ENSDART00000136696.2	-0.859026	proximal_promoter
143	chr1	1898890	-0.28327	hypo_in_bPAC+	chr1	1898208	1899207	1000	-	si:ch211-132g1.3	ENSDART00000136696.2	-0.859026	proximal_promoter
144	chr1	1898818	-0.305472	hypo_in_bPAC+	chr1	1898208	1899207	1000	-	si:ch211-132g1.3	ENSDART00000136696.2	-0.859026	proximal_promoter
145	chr1	1899018	-0.28327	hypo_in_bPAC+	chr1	1898208	1899207	1000	-	si:ch211-132g1.3	ENSDART00000136696.2	-0.859026	proximal_promoter
146	chr1	1899010	-0.28327	hypo_in_bPAC+	chr1	1898208	1899207	1000	-	si:ch211-132g1.3	ENSDART00000136696.2	-0.859026	proximal_promoter
147	chr16	42770767	-0.290102	hypo_in_bPAC+	chr16	42769865	42770864	1000	-	slc4a7	ENSDART00000112879.4	-1.45546	proximal_promoter
148	chr16	42770773	-0.286725	hypo_in_bPAC+	chr16	42769865	42770864	1000	-	slc4a7	ENSDART00000112879.4	-1.45546	proximal_promoter
149	chr16	42770836	-0.30591	hypo_in_bPAC+	chr16	42769865	42770864	1000	-	slc4a7	ENSDART00000112879.4	-1.45546	proximal_promoter
150	chr16	42770749	-0.298988	hypo_in_bPAC+	chr16	42769865	42770864	1000	-	slc4a7	ENSDART00000112879.4	-1.45546	proximal_promoter
151	chr16	42770722	-0.298988	hypo_in_bPAC+	chr16	42769865	42770864	1000	-	slc4a7	ENSDART00000112879.4	-1.45546	proximal_promoter
152	chr16	42770753	-0.298988	hypo_in_bPAC+	chr16	42769865	42770864	1000	-	slc4a7	ENSDART00000112879.4	-1.45546	proximal_promoter
153	chr16	42770730	-0.298988	hypo_in_bPAC+	chr16	42769865	42770864	1000	-	slc4a7	ENSDART00000112879.4	-1.45546	proximal_promoter
154	chr5	13307523	-0.304557	hypo_in_bPAC+	chr5	13307338	13308337	1000	+	ydjc	ENSDART00000182189.1	-0.895162	proximal_promoter
155	chr5	13307602	-0.283621	hypo_in_bPAC+	chr5	13307338	13308337	1000	+	ydjc	ENSDART00000182189.1	-0.895162	proximal_promoter
156	chr5	13307474	-0.313519	hypo_in_bPAC+	chr5	13307338	13308337	1000	+	ydjc	ENSDART00000182189.1	-0.895162	proximal_promoter
157	chr5	13307570	-0.304726	hypo_in_bPAC+	chr5	13307338	13308337	1000	+	ydjc	ENSDART00000182189.1	-0.895162	proximal_promoter
158	chr5	13307441	-0.307762	hypo_in_bPAC+	chr5	13307338	13308337	1000	+	ydjc	ENSDART00000182189.1	-0.895162	proximal_promoter
159	chr5	13307410	-0.283412	hypo_in_bPAC+	chr5	13307338	13308337	1000	+	ydjc	ENSDART00000182189.1	-0.895162	proximal_promoter
160	chr5	13307427	-0.300574	hypo_in_bPAC+	chr5	13307338	13308337	1000	+	ydjc	ENSDART00000182189.1	-0.895162	proximal_promoter
161	chr5	13307430	-0.300574	hypo_in_bPAC+	chr5	13307338	13308337	1000	+	ydjc	ENSDART00000182189.1	-0.895162	proximal_promoter
162	chr5	13307423	-0.283412	hypo_in_bPAC+	chr5	13307338	13308337	1000	+	ydjc	ENSDART00000182189.1	-0.895162	proximal_promoter
163	chr5	13307369	-0.276815	hypo_in_bPAC+	chr5	13307338	13308337	1000	+	ydjc	ENSDART00000182189.1	-0.895162	proximal_promoter
164	chr5	13307381	-0.276815	hypo_in_bPAC+	chr5	13307338	13308337	1000	+	ydjc	ENSDART00000182189.1	-0.895162	proximal_promoter
165	chr5	13307357	-0.276815	hypo_in_bPAC+	chr5	13307338	13308337	1000	+	ydjc	ENSDART00000182189.1	-0.895162	proximal_promoter
166	chr5	13307433	-0.306798	hypo_in_bPAC+	chr5	13307338	13308337	1000	+	ydjc	ENSDART00000182189.1	-0.895162	proximal_promoter
167	chr5	13307353	-0.276815	hypo_in_bPAC+	chr5	13307338	13308337	1000	+	ydjc	ENSDART00000182189.1	-0.895162	proximal_promoter
168	chr5	30627373	-0.275187	hypo_in_bPAC+	chr5	30624671	30635299	10629	+	abcg4a	ENSDART00000141444.2	-0.888299	intron1
169	chr5	30627381	-0.275187	hypo_in_bPAC+	chr5	30624671	30635299	10629	+	abcg4a	ENSDART00000141444.2	-0.888299	intron1
170	chr5	30627331	-0.276107	hypo_in_bPAC+	chr5	30624671	30635299	10629	+	abcg4a	ENSDART00000141444.2	-0.888299	intron1
171	chr5	30627433	-0.2757	hypo_in_bPAC+	chr5	30624671	30635299	10629	+	abcg4a	ENSDART00000141444.2	-0.888299	intron1
172	chr5	30627758	-0.269892	hypo_in_bPAC+	chr5	30624671	30635299	10629	+	abcg4a	ENSDART00000141444.2	-0.888299	intron1
173	chr5	30627439	-0.275124	hypo_in_bPAC+	chr5	30624671	30635299	10629	+	abcg4a	ENSDART00000141444.2	-0.888299	intron1
174	chr5	30627623	-0.27031	hypo_in_bPAC+	chr5	30624671	30635299	10629	+	abcg4a	ENSDART00000141444.2	-0.888299	intron1
175	chr5	30627447	-0.276764	hypo_in_bPAC+	chr5	30624671	30635299	10629	+	abcg4a	ENSDART00000141444.2	-0.888299	intron1
176	chr5	30627766	-0.268922	hypo_in_bPAC+	chr5	30624671	30635299	10629	+	abcg4a	ENSDART00000141444.2	-0.888299	intron1
177	chr5	30627579	-0.269647	hypo_in_bPAC+	chr5	30624671	30635299	10629	+	abcg4a	ENSDART00000141444.2	-0.888299	intron1
178	chr5	30627593	-0.27031	hypo_in_bPAC+	chr5	30624671	30635299	10629	+	abcg4a	ENSDART00000141444.2	-0.888299	intron1
179	chr5	30627571	-0.269918	hypo_in_bPAC+	chr5	30624671	30635299	10629	+	abcg4a	ENSDART00000141444.2	-0.888299	intron1
180	chr5	30627524	-0.270383	hypo_in_bPAC+	chr5	30624671	30635299	10629	+	abcg4a	ENSDART00000141444.2	-0.888299	intron1
181	chr5	30627637	-0.271295	hypo_in_bPAC+	chr5	30624671	30635299	10629	+	abcg4a	ENSDART00000141444.2	-0.888299	intron1
182	chr5	30627517	-0.270383	hypo_in_bPAC+	chr5	30624671	30635299	10629	+	abcg4a	ENSDART00000141444.2	-0.888299	intron1
183	chr5	30627563	-0.270383	hypo_in_bPAC+	chr5	30624671	30635299	10629	+	abcg4a	ENSDART00000141444.2	-0.888299	intron1
184	chr5	30627535	-0.270383	hypo_in_bPAC+	chr5	30624671	30635299	10629	+	abcg4a	ENSDART00000141444.2	-0.888299	intron1
185	chr5	30627513	-0.272132	hypo_in_bPAC+	chr5	30624671	30635299	10629	+	abcg4a	ENSDART00000141444.2	-0.888299	intron1
186	chr5	30627208	-0.266638	hypo_in_bPAC+	chr5	30624671	30635299	10629	+	abcg4a	ENSDART00000141444.2	-0.888299	intron1
187	chr5	30627252	-0.270069	hypo_in_bPAC+	chr5	30624671	30635299	10629	+	abcg4a	ENSDART00000141444.2	-0.888299	intron1
188	chr5	30627238	-0.270069	hypo_in_bPAC+	chr5	30624671	30635299	10629	+	abcg4a	ENSDART00000141444.2	-0.888299	intron1
189	chr5	30627716	-0.268669	hypo_in_bPAC+	chr5	30624671	30635299	10629	+	abcg4a	ENSDART00000141444.2	-0.888299	intron1
190	chr5	30627132	-0.263541	hypo_in_bPAC+	chr5	30624671	30635299	10629	+	abcg4a	ENSDART00000141444.2	-0.888299	intron1
191	chr5	30626976	-0.259973	hypo_in_bPAC+	chr5	30624671	30635299	10629	+	abcg4a	ENSDART00000141444.2	-0.888299	intron1
192	chr5	30627818	-0.265731	hypo_in_bPAC+	chr5	30624671	30635299	10629	+	abcg4a	ENSDART00000141444.2	-0.888299	intron1
193	chr5	30627194	-0.266396	hypo_in_bPAC+	chr5	30624671	30635299	10629	+	abcg4a	ENSDART00000141444.2	-0.888299	intron1
194	chr5	30627140	-0.263541	hypo_in_bPAC+	chr5	30624671	30635299	10629	+	abcg4a	ENSDART00000141444.2	-0.888299	intron1
195	chr5	30627186	-0.265963	hypo_in_bPAC+	chr5	30624671	30635299	10629	+	abcg4a	ENSDART00000141444.2	-0.888299	intron1
196	chr5	30626898	-0.253241	hypo_in_bPAC+	chr5	30624671	30635299	10629	+	abcg4a	ENSDART00000141444.2	-0.888299	intron1
197	chr5	30627824	-0.263771	hypo_in_bPAC+	chr5	30624671	30635299	10629	+	abcg4a	ENSDART00000141444.2	-0.888299	intron1
198	chr5	30627025	-0.267102	hypo_in_bPAC+	chr5	30624671	30635299	10629	+	abcg4a	ENSDART00000141444.2	-0.888299	intron1
199	chr5	30627066	-0.266287	hypo_in_bPAC+	chr5	30624671	30635299	10629	+	abcg4a	ENSDART00000141444.2	-0.888299	intron1
200	chr5	30627050	-0.266287	hypo_in_bPAC+	chr5	30624671	30635299	10629	+	abcg4a	ENSDART00000141444.2	-0.888299	intron1
201	chr5	30627832	-0.263171	hypo_in_bPAC+	chr5	30624671	30635299	10629	+	abcg4a	ENSDART00000141444.2	-0.888299	intron1
202	chr5	30627956	-0.261286	hypo_in_bPAC+	chr5	30624671	30635299	10629	+	abcg4a	ENSDART00000141444.2	-0.888299	intron1
203	chr5	30627178	-0.264949	hypo_in_bPAC+	chr5	30624671	30635299	10629	+	abcg4a	ENSDART00000141444.2	-0.888299	intron1
204	chr5	30627920	-0.261286	hypo_in_bPAC+	chr5	30624671	30635299	10629	+	abcg4a	ENSDART00000141444.2	-0.888299	intron1
205	chr5	30626924	-0.25102	hypo_in_bPAC+	chr5	30624671	30635299	10629	+	abcg4a	ENSDART00000141444.2	-0.888299	intron1
206	chr5	30627948	-0.261286	hypo_in_bPAC+	chr5	30624671	30635299	10629	+	abcg4a	ENSDART00000141444.2	-0.888299	intron1
207	chr5	30628030	-0.263652	hypo_in_bPAC+	chr5	30624671	30635299	10629	+	abcg4a	ENSDART00000141444.2	-0.888299	intron1
208	chr5	30627898	-0.259574	hypo_in_bPAC+	chr5	30624671	30635299	10629	+	abcg4a	ENSDART00000141444.2	-0.888299	intron1
209	chr5	30627909	-0.259574	hypo_in_bPAC+	chr5	30624671	30635299	10629	+	abcg4a	ENSDART00000141444.2	-0.888299	intron1
210	chr5	30628007	-0.262025	hypo_in_bPAC+	chr5	30624671	30635299	10629	+	abcg4a	ENSDART00000141444.2	-0.888299	intron1
211	chr5	30627978	-0.262025	hypo_in_bPAC+	chr5	30624671	30635299	10629	+	abcg4a	ENSDART00000141444.2	-0.888299	intron1
212	chr5	30628137	-0.262769	hypo_in_bPAC+	chr5	30624671	30635299	10629	+	abcg4a	ENSDART00000141444.2	-0.888299	intron1
213	chr5	30628164	-0.25699	hypo_in_bPAC+	chr5	30624671	30635299	10629	+	abcg4a	ENSDART00000141444.2	-0.888299	intron1
214	chr2	9906366	0.37431	hyper_in_bPAC+	chr2	9902413	9915608	13196	-	abi1b	ENSDART00000091644.5	-1.17906	intron1
215	chr2	9906366	0.37431	hyper_in_bPAC+	chr2	9902413	9915608	13196	-	abi1b	ENSDART00000177556.2	-1.17906	intron1
216	chr2	9906511	0.381762	hyper_in_bPAC+	chr2	9902413	9915608	13196	-	abi1b	ENSDART00000091644.5	-1.17906	intron1
217	chr2	9906511	0.381762	hyper_in_bPAC+	chr2	9902413	9915608	13196	-	abi1b	ENSDART00000177556.2	-1.17906	intron1
218	chr2	9906546	0.381762	hyper_in_bPAC+	chr2	9902413	9915608	13196	-	abi1b	ENSDART00000091644.5	-1.17906	intron1
219	chr2	9906546	0.381762	hyper_in_bPAC+	chr2	9902413	9915608	13196	-	abi1b	ENSDART00000177556.2	-1.17906	intron1
220	chr2	9906551	0.381762	hyper_in_bPAC+	chr2	9902413	9915608	13196	-	abi1b	ENSDART00000091644.5	-1.17906	intron1
221	chr2	9906551	0.381762	hyper_in_bPAC+	chr2	9902413	9915608	13196	-	abi1b	ENSDART00000177556.2	-1.17906	intron1
222	chr2	9906564	0.381762	hyper_in_bPAC+	chr2	9902413	9915608	13196	-	abi1b	ENSDART00000091644.5	-1.17906	intron1
223	chr2	9906564	0.381762	hyper_in_bPAC+	chr2	9902413	9915608	13196	-	abi1b	ENSDART00000177556.2	-1.17906	intron1
224	chr2	9906569	0.381762	hyper_in_bPAC+	chr2	9902413	9915608	13196	-	abi1b	ENSDART00000091644.5	-1.17906	intron1
225	chr2	9906569	0.381762	hyper_in_bPAC+	chr2	9902413	9915608	13196	-	abi1b	ENSDART00000177556.2	-1.17906	intron1
226	chr2	9906607	0.381762	hyper_in_bPAC+	chr2	9902413	9915608	13196	-	abi1b	ENSDART00000091644.5	-1.17906	intron1
227	chr2	9906607	0.381762	hyper_in_bPAC+	chr2	9902413	9915608	13196	-	abi1b	ENSDART00000177556.2	-1.17906	intron1
228	chr2	9910079	0.351329	hyper_in_bPAC+	chr2	9902413	9915608	13196	-	abi1b	ENSDART00000091644.5	-1.17906	intron1
229	chr2	9910079	0.351329	hyper_in_bPAC+	chr2	9902413	9915608	13196	-	abi1b	ENSDART00000177556.2	-1.17906	intron1
230	chr2	9906233	0.366285	hyper_in_bPAC+	chr2	9902413	9915608	13196	-	abi1b	ENSDART00000091644.5	-1.17906	intron1
231	chr2	9906233	0.366285	hyper_in_bPAC+	chr2	9902413	9915608	13196	-	abi1b	ENSDART00000177556.2	-1.17906	intron1
232	chr2	9910153	0.261903	hyper_in_bPAC+	chr2	9902413	9915608	13196	-	abi1b	ENSDART00000091644.5	-1.17906	intron1
233	chr2	9910153	0.261903	hyper_in_bPAC+	chr2	9902413	9915608	13196	-	abi1b	ENSDART00000177556.2	-1.17906	intron1
234	chr9	45475140	0.306584	hyper_in_bPAC+	chr9	45428089	45493290	65202	+	adarb1b	ENSDART00000193087.1	-1.28212	intron1
235	chr9	45475128	0.306584	hyper_in_bPAC+	chr9	45428089	45493290	65202	+	adarb1b	ENSDART00000193087.1	-1.28212	intron1
236	chr9	45475132	0.306584	hyper_in_bPAC+	chr9	45428089	45493290	65202	+	adarb1b	ENSDART00000193087.1	-1.28212	intron1
237	chr9	45494886	0.299111	hyper_in_bPAC+	chr9	45493368	45503989	10622	+	adarb1b	ENSDART00000145616.2	-1.28212	intron1
238	chr9	45494920	0.255472	hyper_in_bPAC+	chr9	45493368	45503989	10622	+	adarb1b	ENSDART00000145616.2	-1.28212	intron1
239	chr9	45494781	0.269126	hyper_in_bPAC+	chr9	45493368	45503989	10622	+	adarb1b	ENSDART00000145616.2	-1.28212	intron1
240	chr9	45498792	0.267441	hyper_in_bPAC+	chr9	45493368	45503989	10622	+	adarb1b	ENSDART00000145616.2	-1.28212	intron1
241	chr9	45498561	0.256301	hyper_in_bPAC+	chr9	45493368	45503989	10622	+	adarb1b	ENSDART00000145616.2	-1.28212	intron1
242	chr9	45494735	0.250318	hyper_in_bPAC+	chr9	45493368	45503989	10622	+	adarb1b	ENSDART00000145616.2	-1.28212	intron1
243	chr9	45494744	0.250318	hyper_in_bPAC+	chr9	45493368	45503989	10622	+	adarb1b	ENSDART00000145616.2	-1.28212	intron1
244	chr9	45498725	0.265168	hyper_in_bPAC+	chr9	45493368	45503989	10622	+	adarb1b	ENSDART00000145616.2	-1.28212	intron1
245	chr9	45498590	0.278917	hyper_in_bPAC+	chr9	45493368	45503989	10622	+	adarb1b	ENSDART00000145616.2	-1.28212	intron1
246	chr9	45498645	0.278917	hyper_in_bPAC+	chr9	45493368	45503989	10622	+	adarb1b	ENSDART00000145616.2	-1.28212	intron1
247	chr9	45498610	0.278917	hyper_in_bPAC+	chr9	45493368	45503989	10622	+	adarb1b	ENSDART00000145616.2	-1.28212	intron1
248	chr9	45498517	0.251875	hyper_in_bPAC+	chr9	45493368	45503989	10622	+	adarb1b	ENSDART00000145616.2	-1.28212	intron1
249	chr9	45498822	0.270263	hyper_in_bPAC+	chr9	45493368	45503989	10622	+	adarb1b	ENSDART00000145616.2	-1.28212	intron1
250	chr9	45498435	0.250369	hyper_in_bPAC+	chr9	45493368	45503989	10622	+	adarb1b	ENSDART00000145616.2	-1.28212	intron1
251	chr5	12678883	-0.346122	hypo_in_bPAC+	chr5	12673755	12701050	27296	-	aifm3	ENSDART00000091124.5	-0.71739	intron1
252	chr5	12678883	-0.346122	hypo_in_bPAC+	chr5	12673755	12686959	13205	-	aifm3	ENSDART00000193206.1	-0.71739	intron1
253	chr5	12678888	-0.381851	hypo_in_bPAC+	chr5	12673755	12701050	27296	-	aifm3	ENSDART00000091124.5	-0.71739	intron1
254	chr5	12678888	-0.381851	hypo_in_bPAC+	chr5	12673755	12686959	13205	-	aifm3	ENSDART00000193206.1	-0.71739	intron1
255	chr5	12678903	-0.381851	hypo_in_bPAC+	chr5	12673755	12701050	27296	-	aifm3	ENSDART00000091124.5	-0.71739	intron1
256	chr5	12678903	-0.381851	hypo_in_bPAC+	chr5	12673755	12686959	13205	-	aifm3	ENSDART00000193206.1	-0.71739	intron1
257	chr5	12678912	-0.381851	hypo_in_bPAC+	chr5	12673755	12701050	27296	-	aifm3	ENSDART00000091124.5	-0.71739	intron1
258	chr5	12678912	-0.381851	hypo_in_bPAC+	chr5	12673755	12686959	13205	-	aifm3	ENSDART00000193206.1	-0.71739	intron1
259	chr5	12678922	-0.381851	hypo_in_bPAC+	chr5	12673755	12701050	27296	-	aifm3	ENSDART00000091124.5	-0.71739	intron1
260	chr5	12678922	-0.381851	hypo_in_bPAC+	chr5	12673755	12686959	13205	-	aifm3	ENSDART00000193206.1	-0.71739	intron1
261	chr5	12678927	-0.381851	hypo_in_bPAC+	chr5	12673755	12701050	27296	-	aifm3	ENSDART00000091124.5	-0.71739	intron1
262	chr5	12678927	-0.381851	hypo_in_bPAC+	chr5	12673755	12686959	13205	-	aifm3	ENSDART00000193206.1	-0.71739	intron1
263	chr5	12687657	-0.338222	hypo_in_bPAC+	chr5	12673755	12701050	27296	-	aifm3	ENSDART00000091124.5	-0.71739	intron1
264	chr5	12687734	-0.418425	hypo_in_bPAC+	chr5	12673755	12701050	27296	-	aifm3	ENSDART00000091124.5	-0.71739	intron1
265	chr5	12687842	-0.424906	hypo_in_bPAC+	chr5	12673755	12701050	27296	-	aifm3	ENSDART00000091124.5	-0.71739	intron1
266	chr5	12687873	-0.424906	hypo_in_bPAC+	chr5	12673755	12701050	27296	-	aifm3	ENSDART00000091124.5	-0.71739	intron1
267	chr5	12687875	-0.424906	hypo_in_bPAC+	chr5	12673755	12701050	27296	-	aifm3	ENSDART00000091124.5	-0.71739	intron1
268	chr5	12687885	-0.424906	hypo_in_bPAC+	chr5	12673755	12701050	27296	-	aifm3	ENSDART00000091124.5	-0.71739	intron1
269	chr5	12687931	-0.436031	hypo_in_bPAC+	chr5	12673755	12701050	27296	-	aifm3	ENSDART00000091124.5	-0.71739	intron1
270	chr5	12687979	-0.453767	hypo_in_bPAC+	chr5	12673755	12701050	27296	-	aifm3	ENSDART00000091124.5	-0.71739	intron1
271	chr5	12687981	-0.457482	hypo_in_bPAC+	chr5	12673755	12701050	27296	-	aifm3	ENSDART00000091124.5	-0.71739	intron1
272	chr5	12687984	-0.457482	hypo_in_bPAC+	chr5	12673755	12701050	27296	-	aifm3	ENSDART00000091124.5	-0.71739	intron1
273	chr5	12688045	-0.460661	hypo_in_bPAC+	chr5	12673755	12701050	27296	-	aifm3	ENSDART00000091124.5	-0.71739	intron1
274	chr5	12688184	-0.290174	hypo_in_bPAC+	chr5	12673755	12701050	27296	-	aifm3	ENSDART00000091124.5	-0.71739	intron1
275	chr5	12688200	-0.282383	hypo_in_bPAC+	chr5	12673755	12701050	27296	-	aifm3	ENSDART00000091124.5	-0.71739	intron1
276	chr5	12688223	-0.282383	hypo_in_bPAC+	chr5	12673755	12701050	27296	-	aifm3	ENSDART00000091124.5	-0.71739	intron1
277	chr5	12688230	-0.267534	hypo_in_bPAC+	chr5	12673755	12701050	27296	-	aifm3	ENSDART00000091124.5	-0.71739	intron1
278	chr5	12689952	0.37877	hyper_in_bPAC+	chr5	12673755	12701050	27296	-	aifm3	ENSDART00000091124.5	-0.71739	intron1
279	chr5	12690015	0.476513	hyper_in_bPAC+	chr5	12673755	12701050	27296	-	aifm3	ENSDART00000091124.5	-0.71739	intron1
280	chr5	12690114	0.461846	hyper_in_bPAC+	chr5	12673755	12701050	27296	-	aifm3	ENSDART00000091124.5	-0.71739	intron1
281	chr5	12690116	0.461846	hyper_in_bPAC+	chr5	12673755	12701050	27296	-	aifm3	ENSDART00000091124.5	-0.71739	intron1
282	chr5	12690165	0.451687	hyper_in_bPAC+	chr5	12673755	12701050	27296	-	aifm3	ENSDART00000091124.5	-0.71739	intron1
283	chr5	12690180	0.447506	hyper_in_bPAC+	chr5	12673755	12701050	27296	-	aifm3	ENSDART00000091124.5	-0.71739	intron1
284	chr5	12690280	0.439385	hyper_in_bPAC+	chr5	12673755	12701050	27296	-	aifm3	ENSDART00000091124.5	-0.71739	intron1
285	chr5	12690409	0.438938	hyper_in_bPAC+	chr5	12673755	12701050	27296	-	aifm3	ENSDART00000091124.5	-0.71739	intron1
286	chr5	12690428	0.432886	hyper_in_bPAC+	chr5	12673755	12701050	27296	-	aifm3	ENSDART00000091124.5	-0.71739	intron1
287	chr5	12690441	0.408467	hyper_in_bPAC+	chr5	12673755	12701050	27296	-	aifm3	ENSDART00000091124.5	-0.71739	intron1
288	chr5	12690463	0.408467	hyper_in_bPAC+	chr5	12673755	12701050	27296	-	aifm3	ENSDART00000091124.5	-0.71739	intron1
289	chr5	12690859	0.476537	hyper_in_bPAC+	chr5	12673755	12701050	27296	-	aifm3	ENSDART00000091124.5	-0.71739	intron1
290	chr5	12690969	0.473991	hyper_in_bPAC+	chr5	12673755	12701050	27296	-	aifm3	ENSDART00000091124.5	-0.71739	intron1
291	chr5	12691165	0.478417	hyper_in_bPAC+	chr5	12673755	12701050	27296	-	aifm3	ENSDART00000091124.5	-0.71739	intron1
292	chr5	12691254	0.489556	hyper_in_bPAC+	chr5	12673755	12701050	27296	-	aifm3	ENSDART00000091124.5	-0.71739	intron1
293	chr5	12691270	0.492885	hyper_in_bPAC+	chr5	12673755	12701050	27296	-	aifm3	ENSDART00000091124.5	-0.71739	intron1
294	chr5	12691275	0.492885	hyper_in_bPAC+	chr5	12673755	12701050	27296	-	aifm3	ENSDART00000091124.5	-0.71739	intron1
295	chr5	12691286	0.492885	hyper_in_bPAC+	chr5	12673755	12701050	27296	-	aifm3	ENSDART00000091124.5	-0.71739	intron1
296	chr5	12691290	0.492885	hyper_in_bPAC+	chr5	12673755	12701050	27296	-	aifm3	ENSDART00000091124.5	-0.71739	intron1
297	chr5	12691320	0.491158	hyper_in_bPAC+	chr5	12673755	12701050	27296	-	aifm3	ENSDART00000091124.5	-0.71739	intron1
298	chr5	12691353	0.491158	hyper_in_bPAC+	chr5	12673755	12701050	27296	-	aifm3	ENSDART00000091124.5	-0.71739	intron1
299	chr5	12691355	0.491158	hyper_in_bPAC+	chr5	12673755	12701050	27296	-	aifm3	ENSDART00000091124.5	-0.71739	intron1
300	chr5	12691364	0.491158	hyper_in_bPAC+	chr5	12673755	12701050	27296	-	aifm3	ENSDART00000091124.5	-0.71739	intron1
301	chr5	12691414	0.491158	hyper_in_bPAC+	chr5	12673755	12701050	27296	-	aifm3	ENSDART00000091124.5	-0.71739	intron1
302	chr5	12691435	0.494211	hyper_in_bPAC+	chr5	12673755	12701050	27296	-	aifm3	ENSDART00000091124.5	-0.71739	intron1
303	chr5	12691443	0.494211	hyper_in_bPAC+	chr5	12673755	12701050	27296	-	aifm3	ENSDART00000091124.5	-0.71739	intron1
304	chr5	12691492	0.494211	hyper_in_bPAC+	chr5	12673755	12701050	27296	-	aifm3	ENSDART00000091124.5	-0.71739	intron1
305	chr5	12691505	0.495902	hyper_in_bPAC+	chr5	12673755	12701050	27296	-	aifm3	ENSDART00000091124.5	-0.71739	intron1
306	chr5	12691566	0.502677	hyper_in_bPAC+	chr5	12673755	12701050	27296	-	aifm3	ENSDART00000091124.5	-0.71739	intron1
307	chr5	12691665	0.50587	hyper_in_bPAC+	chr5	12673755	12701050	27296	-	aifm3	ENSDART00000091124.5	-0.71739	intron1
308	chr5	12691679	0.50587	hyper_in_bPAC+	chr5	12673755	12701050	27296	-	aifm3	ENSDART00000091124.5	-0.71739	intron1
309	chr13	11362472	0.339523	hyper_in_bPAC+	chr13	11360457	11378015	17559	-	akt3a	ENSDART00000158632.2	-0.836635	intron1
310	chr13	11362348	0.289529	hyper_in_bPAC+	chr13	11360457	11378015	17559	-	akt3a	ENSDART00000158632.2	-0.836635	intron1
311	chr13	11362413	0.295604	hyper_in_bPAC+	chr13	11360457	11378015	17559	-	akt3a	ENSDART00000158632.2	-0.836635	intron1
312	chr13	11362429	0.295604	hyper_in_bPAC+	chr13	11360457	11378015	17559	-	akt3a	ENSDART00000158632.2	-0.836635	intron1
313	chr13	11362207	0.255346	hyper_in_bPAC+	chr13	11360457	11378015	17559	-	akt3a	ENSDART00000158632.2	-0.836635	intron1
314	chr13	11362294	0.252978	hyper_in_bPAC+	chr13	11360457	11378015	17559	-	akt3a	ENSDART00000158632.2	-0.836635	intron1
315	chr13	11362162	0.256754	hyper_in_bPAC+	chr13	11360457	11378015	17559	-	akt3a	ENSDART00000158632.2	-0.836635	intron1
316	chr13	11362109	0.256754	hyper_in_bPAC+	chr13	11360457	11378015	17559	-	akt3a	ENSDART00000158632.2	-0.836635	intron1
317	chr13	11362268	0.252978	hyper_in_bPAC+	chr13	11360457	11378015	17559	-	akt3a	ENSDART00000158632.2	-0.836635	intron1
318	chr13	11362070	0.253336	hyper_in_bPAC+	chr13	11360457	11378015	17559	-	akt3a	ENSDART00000158632.2	-0.836635	intron1
319	chr21	44724316	-0.2554	hypo_in_bPAC+	chr21	44723562	44731416	7855	-	ammecr1	ENSDART00000013814.8	-0.842445	intron1
320	chr21	44724161	-0.272266	hypo_in_bPAC+	chr21	44723562	44731416	7855	-	ammecr1	ENSDART00000013814.8	-0.842445	intron1
321	chr21	44724274	-0.256817	hypo_in_bPAC+	chr21	44723562	44731416	7855	-	ammecr1	ENSDART00000013814.8	-0.842445	intron1
322	chr21	44724276	-0.256817	hypo_in_bPAC+	chr21	44723562	44731416	7855	-	ammecr1	ENSDART00000013814.8	-0.842445	intron1
323	chr21	44724175	-0.272266	hypo_in_bPAC+	chr21	44723562	44731416	7855	-	ammecr1	ENSDART00000013814.8	-0.842445	intron1
324	chr21	44724243	-0.256817	hypo_in_bPAC+	chr21	44723562	44731416	7855	-	ammecr1	ENSDART00000013814.8	-0.842445	intron1
325	chr21	44724436	-0.252388	hypo_in_bPAC+	chr21	44723562	44731416	7855	-	ammecr1	ENSDART00000013814.8	-0.842445	intron1
326	chr21	44724163	-0.272266	hypo_in_bPAC+	chr21	44723562	44731416	7855	-	ammecr1	ENSDART00000013814.8	-0.842445	intron1
327	chr21	44724483	-0.253224	hypo_in_bPAC+	chr21	44723562	44731416	7855	-	ammecr1	ENSDART00000013814.8	-0.842445	intron1
328	chr21	44724248	-0.256817	hypo_in_bPAC+	chr21	44723562	44731416	7855	-	ammecr1	ENSDART00000013814.8	-0.842445	intron1
329	chr21	44724265	-0.256817	hypo_in_bPAC+	chr21	44723562	44731416	7855	-	ammecr1	ENSDART00000013814.8	-0.842445	intron1
330	chr21	44724375	-0.259724	hypo_in_bPAC+	chr21	44723562	44731416	7855	-	ammecr1	ENSDART00000013814.8	-0.842445	intron1
331	chr21	44724187	-0.270927	hypo_in_bPAC+	chr21	44723562	44731416	7855	-	ammecr1	ENSDART00000013814.8	-0.842445	intron1
332	chr21	44724347	-0.255297	hypo_in_bPAC+	chr21	44723562	44731416	7855	-	ammecr1	ENSDART00000013814.8	-0.842445	intron1
333	chr21	44724407	-0.255402	hypo_in_bPAC+	chr21	44723562	44731416	7855	-	ammecr1	ENSDART00000013814.8	-0.842445	intron1
334	chr21	44724367	-0.258475	hypo_in_bPAC+	chr21	44723562	44731416	7855	-	ammecr1	ENSDART00000013814.8	-0.842445	intron1
335	chr21	44724128	-0.279444	hypo_in_bPAC+	chr21	44723562	44731416	7855	-	ammecr1	ENSDART00000013814.8	-0.842445	intron1
336	chr21	44724270	-0.256817	hypo_in_bPAC+	chr21	44723562	44731416	7855	-	ammecr1	ENSDART00000013814.8	-0.842445	intron1
337	chr21	44724106	-0.284663	hypo_in_bPAC+	chr21	44723562	44731416	7855	-	ammecr1	ENSDART00000013814.8	-0.842445	intron1
338	chr21	44724135	-0.27546	hypo_in_bPAC+	chr21	44723562	44731416	7855	-	ammecr1	ENSDART00000013814.8	-0.842445	intron1
339	chr21	44724198	-0.263854	hypo_in_bPAC+	chr21	44723562	44731416	7855	-	ammecr1	ENSDART00000013814.8	-0.842445	intron1
340	chr21	44724381	-0.255702	hypo_in_bPAC+	chr21	44723562	44731416	7855	-	ammecr1	ENSDART00000013814.8	-0.842445	intron1
341	chr21	44724222	-0.263854	hypo_in_bPAC+	chr21	44723562	44731416	7855	-	ammecr1	ENSDART00000013814.8	-0.842445	intron1
342	chr21	44724130	-0.279444	hypo_in_bPAC+	chr21	44723562	44731416	7855	-	ammecr1	ENSDART00000013814.8	-0.842445	intron1
343	chr21	44724231	-0.263854	hypo_in_bPAC+	chr21	44723562	44731416	7855	-	ammecr1	ENSDART00000013814.8	-0.842445	intron1
344	chr21	44724173	-0.272266	hypo_in_bPAC+	chr21	44723562	44731416	7855	-	ammecr1	ENSDART00000013814.8	-0.842445	intron1
345	chr21	44724113	-0.278554	hypo_in_bPAC+	chr21	44723562	44731416	7855	-	ammecr1	ENSDART00000013814.8	-0.842445	intron1
346	chr21	44724359	-0.256614	hypo_in_bPAC+	chr21	44723562	44731416	7855	-	ammecr1	ENSDART00000013814.8	-0.842445	intron1
347	chr21	44724396	-0.253425	hypo_in_bPAC+	chr21	44723562	44731416	7855	-	ammecr1	ENSDART00000013814.8	-0.842445	intron1
348	chr21	44724217	-0.263854	hypo_in_bPAC+	chr21	44723562	44731416	7855	-	ammecr1	ENSDART00000013814.8	-0.842445	intron1
349	chr21	44724357	-0.256614	hypo_in_bPAC+	chr21	44723562	44731416	7855	-	ammecr1	ENSDART00000013814.8	-0.842445	intron1
350	chr21	44724441	-0.250114	hypo_in_bPAC+	chr21	44723562	44731416	7855	-	ammecr1	ENSDART00000013814.8	-0.842445	intron1
351	chr21	44724439	-0.250114	hypo_in_bPAC+	chr21	44723562	44731416	7855	-	ammecr1	ENSDART00000013814.8	-0.842445	intron1
352	chr21	44724486	-0.253224	hypo_in_bPAC+	chr21	44723562	44731416	7855	-	ammecr1	ENSDART00000013814.8	-0.842445	intron1
353	chr21	44724192	-0.263854	hypo_in_bPAC+	chr21	44723562	44731416	7855	-	ammecr1	ENSDART00000013814.8	-0.842445	intron1
354	chr21	44724488	-0.253224	hypo_in_bPAC+	chr21	44723562	44731416	7855	-	ammecr1	ENSDART00000013814.8	-0.842445	intron1
355	chr21	44730076	-0.384037	hypo_in_bPAC+	chr21	44723562	44731416	7855	-	ammecr1	ENSDART00000013814.8	-0.842445	intron1
356	chr11	5993780	0.516439	hyper_in_bPAC+	chr11	5991165	6001481	10317	-	ano8b	ENSDART00000108628.4	-0.95137	intron1
357	chr11	5993802	0.516439	hyper_in_bPAC+	chr11	5991165	6001481	10317	-	ano8b	ENSDART00000108628.4	-0.95137	intron1
358	chr11	5993816	0.516439	hyper_in_bPAC+	chr11	5991165	6001481	10317	-	ano8b	ENSDART00000108628.4	-0.95137	intron1
359	chr11	5993851	0.530064	hyper_in_bPAC+	chr11	5991165	6001481	10317	-	ano8b	ENSDART00000108628.4	-0.95137	intron1
360	chr11	5993856	0.530064	hyper_in_bPAC+	chr11	5991165	6001481	10317	-	ano8b	ENSDART00000108628.4	-0.95137	intron1
361	chr11	5993867	0.530041	hyper_in_bPAC+	chr11	5991165	6001481	10317	-	ano8b	ENSDART00000108628.4	-0.95137	intron1
362	chr11	5993963	0.545446	hyper_in_bPAC+	chr11	5991165	6001481	10317	-	ano8b	ENSDART00000108628.4	-0.95137	intron1
363	chr11	5993999	0.545446	hyper_in_bPAC+	chr11	5991165	6001481	10317	-	ano8b	ENSDART00000108628.4	-0.95137	intron1
364	chr11	5994012	0.551518	hyper_in_bPAC+	chr11	5991165	6001481	10317	-	ano8b	ENSDART00000108628.4	-0.95137	intron1
365	chr11	5994014	0.551518	hyper_in_bPAC+	chr11	5991165	6001481	10317	-	ano8b	ENSDART00000108628.4	-0.95137	intron1
366	chr11	5994069	0.555337	hyper_in_bPAC+	chr11	5991165	6001481	10317	-	ano8b	ENSDART00000108628.4	-0.95137	intron1
367	chr11	5994077	0.555337	hyper_in_bPAC+	chr11	5991165	6001481	10317	-	ano8b	ENSDART00000108628.4	-0.95137	intron1
368	chr11	5994096	0.555337	hyper_in_bPAC+	chr11	5991165	6001481	10317	-	ano8b	ENSDART00000108628.4	-0.95137	intron1
369	chr11	5994114	0.455704	hyper_in_bPAC+	chr11	5991165	6001481	10317	-	ano8b	ENSDART00000108628.4	-0.95137	intron1
370	chr24	33872552	0.365758	hyper_in_bPAC+	chr24	33870823	33873299	2477	-	asic1c	ENSDART00000159840.2	-1.06959	intron1
371	chr24	33890649	0.423667	hyper_in_bPAC+	chr24	33880329	34034355	154027	-	asic1c	ENSDART00000169227.2	-1.06959	intron1
372	chr24	33890724	0.433776	hyper_in_bPAC+	chr24	33880329	34034355	154027	-	asic1c	ENSDART00000169227.2	-1.06959	intron1
373	chr24	33890795	0.435793	hyper_in_bPAC+	chr24	33880329	34034355	154027	-	asic1c	ENSDART00000169227.2	-1.06959	intron1
374	chr24	33890803	0.433908	hyper_in_bPAC+	chr24	33880329	34034355	154027	-	asic1c	ENSDART00000169227.2	-1.06959	intron1
375	chr24	33890810	0.433908	hyper_in_bPAC+	chr24	33880329	34034355	154027	-	asic1c	ENSDART00000169227.2	-1.06959	intron1
376	chr24	33890847	0.431139	hyper_in_bPAC+	chr24	33880329	34034355	154027	-	asic1c	ENSDART00000169227.2	-1.06959	intron1
377	chr24	33890853	0.431139	hyper_in_bPAC+	chr24	33880329	34034355	154027	-	asic1c	ENSDART00000169227.2	-1.06959	intron1
378	chr24	33890859	0.431139	hyper_in_bPAC+	chr24	33880329	34034355	154027	-	asic1c	ENSDART00000169227.2	-1.06959	intron1
379	chr24	33890881	0.431139	hyper_in_bPAC+	chr24	33880329	34034355	154027	-	asic1c	ENSDART00000169227.2	-1.06959	intron1
380	chr24	33890889	0.429378	hyper_in_bPAC+	chr24	33880329	34034355	154027	-	asic1c	ENSDART00000169227.2	-1.06959	intron1
381	chr24	33890897	0.429378	hyper_in_bPAC+	chr24	33880329	34034355	154027	-	asic1c	ENSDART00000169227.2	-1.06959	intron1
382	chr24	33890932	0.428636	hyper_in_bPAC+	chr24	33880329	34034355	154027	-	asic1c	ENSDART00000169227.2	-1.06959	intron1
383	chr24	33890970	0.41915	hyper_in_bPAC+	chr24	33880329	34034355	154027	-	asic1c	ENSDART00000169227.2	-1.06959	intron1
384	chr24	33890976	0.418051	hyper_in_bPAC+	chr24	33880329	34034355	154027	-	asic1c	ENSDART00000169227.2	-1.06959	intron1
385	chr24	33891002	0.418051	hyper_in_bPAC+	chr24	33880329	34034355	154027	-	asic1c	ENSDART00000169227.2	-1.06959	intron1
386	chr24	33891041	0.419496	hyper_in_bPAC+	chr24	33880329	34034355	154027	-	asic1c	ENSDART00000169227.2	-1.06959	intron1
387	chr24	33891046	0.416367	hyper_in_bPAC+	chr24	33880329	34034355	154027	-	asic1c	ENSDART00000169227.2	-1.06959	intron1
388	chr24	33891075	0.40749	hyper_in_bPAC+	chr24	33880329	34034355	154027	-	asic1c	ENSDART00000169227.2	-1.06959	intron1
389	chr24	33891089	0.40749	hyper_in_bPAC+	chr24	33880329	34034355	154027	-	asic1c	ENSDART00000169227.2	-1.06959	intron1
390	chr24	33891138	0.410712	hyper_in_bPAC+	chr24	33880329	34034355	154027	-	asic1c	ENSDART00000169227.2	-1.06959	intron1
391	chr24	33891161	0.403807	hyper_in_bPAC+	chr24	33880329	34034355	154027	-	asic1c	ENSDART00000169227.2	-1.06959	intron1
392	chr24	33891195	0.396318	hyper_in_bPAC+	chr24	33880329	34034355	154027	-	asic1c	ENSDART00000169227.2	-1.06959	intron1
393	chr24	33891206	0.396318	hyper_in_bPAC+	chr24	33880329	34034355	154027	-	asic1c	ENSDART00000169227.2	-1.06959	intron1
394	chr24	33891209	0.396318	hyper_in_bPAC+	chr24	33880329	34034355	154027	-	asic1c	ENSDART00000169227.2	-1.06959	intron1
395	chr24	33891212	0.396318	hyper_in_bPAC+	chr24	33880329	34034355	154027	-	asic1c	ENSDART00000169227.2	-1.06959	intron1
396	chr24	33891285	0.380824	hyper_in_bPAC+	chr24	33880329	34034355	154027	-	asic1c	ENSDART00000169227.2	-1.06959	intron1
397	chr24	33891314	0.368025	hyper_in_bPAC+	chr24	33880329	34034355	154027	-	asic1c	ENSDART00000169227.2	-1.06959	intron1
398	chr24	33947187	-0.467804	hypo_in_bPAC+	chr24	33880329	34034355	154027	-	asic1c	ENSDART00000169227.2	-1.06959	intron1
399	chr24	33947267	-0.467804	hypo_in_bPAC+	chr24	33880329	34034355	154027	-	asic1c	ENSDART00000169227.2	-1.06959	intron1
400	chr24	33950843	0.51895	hyper_in_bPAC+	chr24	33880329	34034355	154027	-	asic1c	ENSDART00000169227.2	-1.06959	intron1
401	chr24	33951001	0.493777	hyper_in_bPAC+	chr24	33880329	34034355	154027	-	asic1c	ENSDART00000169227.2	-1.06959	intron1
402	chr24	33953602	0.358822	hyper_in_bPAC+	chr24	33880329	34034355	154027	-	asic1c	ENSDART00000169227.2	-1.06959	intron1
403	chr24	33953641	0.358822	hyper_in_bPAC+	chr24	33880329	34034355	154027	-	asic1c	ENSDART00000169227.2	-1.06959	intron1
404	chr24	33953647	0.358191	hyper_in_bPAC+	chr24	33880329	34034355	154027	-	asic1c	ENSDART00000169227.2	-1.06959	intron1
405	chr24	33953742	0.366435	hyper_in_bPAC+	chr24	33880329	34034355	154027	-	asic1c	ENSDART00000169227.2	-1.06959	intron1
406	chr24	33953759	0.362589	hyper_in_bPAC+	chr24	33880329	34034355	154027	-	asic1c	ENSDART00000169227.2	-1.06959	intron1
407	chr24	33953777	0.358931	hyper_in_bPAC+	chr24	33880329	34034355	154027	-	asic1c	ENSDART00000169227.2	-1.06959	intron1
408	chr24	33953787	0.358931	hyper_in_bPAC+	chr24	33880329	34034355	154027	-	asic1c	ENSDART00000169227.2	-1.06959	intron1
409	chr24	34025538	-0.354596	hypo_in_bPAC+	chr24	33880329	34034355	154027	-	asic1c	ENSDART00000169227.2	-1.06959	intron1
410	chr24	34025556	-0.382866	hypo_in_bPAC+	chr24	33880329	34034355	154027	-	asic1c	ENSDART00000169227.2	-1.06959	intron1
411	chr24	34025580	-0.394534	hypo_in_bPAC+	chr24	33880329	34034355	154027	-	asic1c	ENSDART00000169227.2	-1.06959	intron1
412	chr24	34025594	-0.394534	hypo_in_bPAC+	chr24	33880329	34034355	154027	-	asic1c	ENSDART00000169227.2	-1.06959	intron1
413	chr24	34025707	-0.445031	hypo_in_bPAC+	chr24	33880329	34034355	154027	-	asic1c	ENSDART00000169227.2	-1.06959	intron1
414	chr24	34025821	-0.396993	hypo_in_bPAC+	chr24	33880329	34034355	154027	-	asic1c	ENSDART00000169227.2	-1.06959	intron1
415	chr24	33953591	0.353862	hyper_in_bPAC+	chr24	33880329	34034355	154027	-	asic1c	ENSDART00000169227.2	-1.06959	intron1
416	chr24	33953654	0.358191	hyper_in_bPAC+	chr24	33880329	34034355	154027	-	asic1c	ENSDART00000169227.2	-1.06959	intron1
417	chr24	33953796	0.344887	hyper_in_bPAC+	chr24	33880329	34034355	154027	-	asic1c	ENSDART00000169227.2	-1.06959	intron1
418	chr24	33953798	0.344887	hyper_in_bPAC+	chr24	33880329	34034355	154027	-	asic1c	ENSDART00000169227.2	-1.06959	intron1
419	chr24	33953722	0.368382	hyper_in_bPAC+	chr24	33880329	34034355	154027	-	asic1c	ENSDART00000169227.2	-1.06959	intron1
420	chr24	33953614	0.358822	hyper_in_bPAC+	chr24	33880329	34034355	154027	-	asic1c	ENSDART00000169227.2	-1.06959	intron1
421	chr24	33953782	0.358931	hyper_in_bPAC+	chr24	33880329	34034355	154027	-	asic1c	ENSDART00000169227.2	-1.06959	intron1
422	chr24	33953753	0.365922	hyper_in_bPAC+	chr24	33880329	34034355	154027	-	asic1c	ENSDART00000169227.2	-1.06959	intron1
423	chr24	33953736	0.365396	hyper_in_bPAC+	chr24	33880329	34034355	154027	-	asic1c	ENSDART00000169227.2	-1.06959	intron1
424	chr24	33953695	0.368382	hyper_in_bPAC+	chr24	33880329	34034355	154027	-	asic1c	ENSDART00000169227.2	-1.06959	intron1
425	chr24	33953661	0.360173	hyper_in_bPAC+	chr24	33880329	34034355	154027	-	asic1c	ENSDART00000169227.2	-1.06959	intron1
426	chr24	34025725	-0.434206	hypo_in_bPAC+	chr24	33880329	34034355	154027	-	asic1c	ENSDART00000169227.2	-1.06959	intron1
427	chr24	33953750	0.366435	hyper_in_bPAC+	chr24	33880329	34034355	154027	-	asic1c	ENSDART00000169227.2	-1.06959	intron1
428	chr24	33953690	0.368382	hyper_in_bPAC+	chr24	33880329	34034355	154027	-	asic1c	ENSDART00000169227.2	-1.06959	intron1
429	chr24	33953684	0.368382	hyper_in_bPAC+	chr24	33880329	34034355	154027	-	asic1c	ENSDART00000169227.2	-1.06959	intron1
430	chr24	33947205	-0.467804	hypo_in_bPAC+	chr24	33880329	34034355	154027	-	asic1c	ENSDART00000169227.2	-1.06959	intron1
431	chr24	33953728	0.365396	hyper_in_bPAC+	chr24	33880329	34034355	154027	-	asic1c	ENSDART00000169227.2	-1.06959	intron1
432	chr24	33953621	0.358822	hyper_in_bPAC+	chr24	33880329	34034355	154027	-	asic1c	ENSDART00000169227.2	-1.06959	intron1
433	chr24	33953748	0.366435	hyper_in_bPAC+	chr24	33880329	34034355	154027	-	asic1c	ENSDART00000169227.2	-1.06959	intron1
434	chr24	33953704	0.368382	hyper_in_bPAC+	chr24	33880329	34034355	154027	-	asic1c	ENSDART00000169227.2	-1.06959	intron1
435	chr24	33953733	0.365396	hyper_in_bPAC+	chr24	33880329	34034355	154027	-	asic1c	ENSDART00000169227.2	-1.06959	intron1
436	chr24	33953718	0.368382	hyper_in_bPAC+	chr24	33880329	34034355	154027	-	asic1c	ENSDART00000169227.2	-1.06959	intron1
437	chr24	34025456	-0.264003	hypo_in_bPAC+	chr24	33880329	34034355	154027	-	asic1c	ENSDART00000169227.2	-1.06959	intron1
438	chr24	34025737	-0.432933	hypo_in_bPAC+	chr24	33880329	34034355	154027	-	asic1c	ENSDART00000169227.2	-1.06959	intron1
439	chr24	33890570	0.31705	hyper_in_bPAC+	chr24	33880329	34034355	154027	-	asic1c	ENSDART00000169227.2	-1.06959	intron1
440	chr24	33953715	0.368382	hyper_in_bPAC+	chr24	33880329	34034355	154027	-	asic1c	ENSDART00000169227.2	-1.06959	intron1
441	chr24	33947198	-0.467804	hypo_in_bPAC+	chr24	33880329	34034355	154027	-	asic1c	ENSDART00000169227.2	-1.06959	intron1
442	chr24	33921545	-0.446614	hypo_in_bPAC+	chr24	33880329	34034355	154027	-	asic1c	ENSDART00000169227.2	-1.06959	intron1
443	chr24	34025476	-0.329493	hypo_in_bPAC+	chr24	33880329	34034355	154027	-	asic1c	ENSDART00000169227.2	-1.06959	intron1
444	chr24	33946209	-0.433295	hypo_in_bPAC+	chr24	33880329	34034355	154027	-	asic1c	ENSDART00000169227.2	-1.06959	intron1
445	chr24	33921550	-0.43923	hypo_in_bPAC+	chr24	33880329	34034355	154027	-	asic1c	ENSDART00000169227.2	-1.06959	intron1
446	chr24	33921601	-0.43923	hypo_in_bPAC+	chr24	33880329	34034355	154027	-	asic1c	ENSDART00000169227.2	-1.06959	intron1
447	chr24	33921299	-0.437749	hypo_in_bPAC+	chr24	33880329	34034355	154027	-	asic1c	ENSDART00000169227.2	-1.06959	intron1
448	chr24	34025804	-0.418721	hypo_in_bPAC+	chr24	33880329	34034355	154027	-	asic1c	ENSDART00000169227.2	-1.06959	intron1
449	chr24	33992654	0.252677	hyper_in_bPAC+	chr24	33880329	34034355	154027	-	asic1c	ENSDART00000169227.2	-1.06959	intron1
450	chr24	33921256	-0.434341	hypo_in_bPAC+	chr24	33880329	34034355	154027	-	asic1c	ENSDART00000169227.2	-1.06959	intron1
451	chr24	33992667	0.25603	hyper_in_bPAC+	chr24	33880329	34034355	154027	-	asic1c	ENSDART00000169227.2	-1.06959	intron1
452	chr24	33921294	-0.434341	hypo_in_bPAC+	chr24	33880329	34034355	154027	-	asic1c	ENSDART00000169227.2	-1.06959	intron1
453	chr24	33992702	0.252932	hyper_in_bPAC+	chr24	33880329	34034355	154027	-	asic1c	ENSDART00000169227.2	-1.06959	intron1
454	chr24	33927570	0.520637	hyper_in_bPAC+	chr24	33880329	34034355	154027	-	asic1c	ENSDART00000169227.2	-1.06959	intron1
455	chr24	33992994	0.255097	hyper_in_bPAC+	chr24	33880329	34034355	154027	-	asic1c	ENSDART00000169227.2	-1.06959	intron1
456	chr24	33992694	0.251759	hyper_in_bPAC+	chr24	33880329	34034355	154027	-	asic1c	ENSDART00000169227.2	-1.06959	intron1
457	chr24	33992948	0.250769	hyper_in_bPAC+	chr24	33880329	34034355	154027	-	asic1c	ENSDART00000169227.2	-1.06959	intron1
458	chr24	34025452	-0.264003	hypo_in_bPAC+	chr24	33880329	34034355	154027	-	asic1c	ENSDART00000169227.2	-1.06959	intron1
459	chr24	33992991	0.255097	hyper_in_bPAC+	chr24	33880329	34034355	154027	-	asic1c	ENSDART00000169227.2	-1.06959	intron1
460	chr24	33945823	-0.327422	hypo_in_bPAC+	chr24	33880329	34034355	154027	-	asic1c	ENSDART00000169227.2	-1.06959	intron1
461	chr24	33945947	-0.290499	hypo_in_bPAC+	chr24	33880329	34034355	154027	-	asic1c	ENSDART00000169227.2	-1.06959	intron1
462	chr24	33945844	-0.327422	hypo_in_bPAC+	chr24	33880329	34034355	154027	-	asic1c	ENSDART00000169227.2	-1.06959	intron1
463	chr24	34025458	-0.267347	hypo_in_bPAC+	chr24	33880329	34034355	154027	-	asic1c	ENSDART00000169227.2	-1.06959	intron1
464	chr24	33945885	-0.327422	hypo_in_bPAC+	chr24	33880329	34034355	154027	-	asic1c	ENSDART00000169227.2	-1.06959	intron1
465	chr24	33992758	0.250055	hyper_in_bPAC+	chr24	33880329	34034355	154027	-	asic1c	ENSDART00000169227.2	-1.06959	intron1
466	chr24	33921081	-0.375488	hypo_in_bPAC+	chr24	33880329	34034355	154027	-	asic1c	ENSDART00000169227.2	-1.06959	intron1
467	chr24	33992771	0.250055	hyper_in_bPAC+	chr24	33880329	34034355	154027	-	asic1c	ENSDART00000169227.2	-1.06959	intron1
468	chr24	33992919	0.251249	hyper_in_bPAC+	chr24	33880329	34034355	154027	-	asic1c	ENSDART00000169227.2	-1.06959	intron1
469	chr24	33993083	0.25076	hyper_in_bPAC+	chr24	33880329	34034355	154027	-	asic1c	ENSDART00000169227.2	-1.06959	intron1
470	chr24	33950557	-0.333645	hypo_in_bPAC+	chr24	33880329	34034355	154027	-	asic1c	ENSDART00000169227.2	-1.06959	intron1
471	chr24	33992945	0.250769	hyper_in_bPAC+	chr24	33880329	34034355	154027	-	asic1c	ENSDART00000169227.2	-1.06959	intron1
472	chr24	33992953	0.254175	hyper_in_bPAC+	chr24	33880329	34034355	154027	-	asic1c	ENSDART00000169227.2	-1.06959	intron1
473	chr24	33992908	0.25179	hyper_in_bPAC+	chr24	33880329	34034355	154027	-	asic1c	ENSDART00000169227.2	-1.06959	intron1
474	chr24	33950407	-0.333645	hypo_in_bPAC+	chr24	33880329	34034355	154027	-	asic1c	ENSDART00000169227.2	-1.06959	intron1
475	chr24	33993001	0.255097	hyper_in_bPAC+	chr24	33880329	34034355	154027	-	asic1c	ENSDART00000169227.2	-1.06959	intron1
476	chr24	33992910	0.25179	hyper_in_bPAC+	chr24	33880329	34034355	154027	-	asic1c	ENSDART00000169227.2	-1.06959	intron1
477	chr24	33921979	-0.463936	hypo_in_bPAC+	chr24	33880329	34034355	154027	-	asic1c	ENSDART00000169227.2	-1.06959	intron1
478	chr24	33992893	0.253243	hyper_in_bPAC+	chr24	33880329	34034355	154027	-	asic1c	ENSDART00000169227.2	-1.06959	intron1
479	chr24	33921985	-0.425106	hypo_in_bPAC+	chr24	33880329	34034355	154027	-	asic1c	ENSDART00000169227.2	-1.06959	intron1
480	chr24	34027671	-0.268017	hypo_in_bPAC+	chr24	33880329	34034355	154027	-	asic1c	ENSDART00000169227.2	-1.06959	intron1
481	chr24	33992855	0.250237	hyper_in_bPAC+	chr24	33880329	34034355	154027	-	asic1c	ENSDART00000169227.2	-1.06959	intron1
482	chr24	33993061	0.25076	hyper_in_bPAC+	chr24	33880329	34034355	154027	-	asic1c	ENSDART00000169227.2	-1.06959	intron1
483	chr24	33945690	-0.367434	hypo_in_bPAC+	chr24	33880329	34034355	154027	-	asic1c	ENSDART00000169227.2	-1.06959	intron1
484	chr24	33992891	0.253243	hyper_in_bPAC+	chr24	33880329	34034355	154027	-	asic1c	ENSDART00000169227.2	-1.06959	intron1
485	chr24	33992773	0.250055	hyper_in_bPAC+	chr24	33880329	34034355	154027	-	asic1c	ENSDART00000169227.2	-1.06959	intron1
486	chr24	33993140	0.256009	hyper_in_bPAC+	chr24	33880329	34034355	154027	-	asic1c	ENSDART00000169227.2	-1.06959	intron1
487	chr24	34027680	-0.271193	hypo_in_bPAC+	chr24	33880329	34034355	154027	-	asic1c	ENSDART00000169227.2	-1.06959	intron1
488	chr24	33993092	0.25076	hyper_in_bPAC+	chr24	33880329	34034355	154027	-	asic1c	ENSDART00000169227.2	-1.06959	intron1
489	chr24	33993076	0.25076	hyper_in_bPAC+	chr24	33880329	34034355	154027	-	asic1c	ENSDART00000169227.2	-1.06959	intron1
490	chr24	33922014	-0.35716	hypo_in_bPAC+	chr24	33880329	34034355	154027	-	asic1c	ENSDART00000169227.2	-1.06959	intron1
491	chr24	33993147	0.256713	hyper_in_bPAC+	chr24	33880329	34034355	154027	-	asic1c	ENSDART00000169227.2	-1.06959	intron1
492	chr24	33945957	-0.290499	hypo_in_bPAC+	chr24	33880329	34034355	154027	-	asic1c	ENSDART00000169227.2	-1.06959	intron1
493	chr24	33884598	-0.370501	hypo_in_bPAC+	chr24	33880329	34034355	154027	-	asic1c	ENSDART00000169227.2	-1.06959	intron1
494	chr24	33993233	0.263393	hyper_in_bPAC+	chr24	33880329	34034355	154027	-	asic1c	ENSDART00000169227.2	-1.06959	intron1
495	chr24	33993734	0.254689	hyper_in_bPAC+	chr24	33880329	34034355	154027	-	asic1c	ENSDART00000169227.2	-1.06959	intron1
496	chr24	34017060	0.321224	hyper_in_bPAC+	chr24	33880329	34034355	154027	-	asic1c	ENSDART00000169227.2	-1.06959	intron1
497	chr24	33884593	-0.347668	hypo_in_bPAC+	chr24	33880329	34034355	154027	-	asic1c	ENSDART00000169227.2	-1.06959	intron1
498	chr24	33993729	0.254689	hyper_in_bPAC+	chr24	33880329	34034355	154027	-	asic1c	ENSDART00000169227.2	-1.06959	intron1
499	chr24	33950444	-0.333645	hypo_in_bPAC+	chr24	33880329	34034355	154027	-	asic1c	ENSDART00000169227.2	-1.06959	intron1
500	chr24	34017083	0.321224	hyper_in_bPAC+	chr24	33880329	34034355	154027	-	asic1c	ENSDART00000169227.2	-1.06959	intron1
501	chr24	33987195	-0.264052	hypo_in_bPAC+	chr24	33880329	34034355	154027	-	asic1c	ENSDART00000169227.2	-1.06959	intron1
502	chr24	33983178	-0.370977	hypo_in_bPAC+	chr24	33880329	34034355	154027	-	asic1c	ENSDART00000169227.2	-1.06959	intron1
503	chr24	33950431	-0.333645	hypo_in_bPAC+	chr24	33880329	34034355	154027	-	asic1c	ENSDART00000169227.2	-1.06959	intron1
504	chr24	33946027	-0.279608	hypo_in_bPAC+	chr24	33880329	34034355	154027	-	asic1c	ENSDART00000169227.2	-1.06959	intron1
505	chr1	1775035	-0.278894	hypo_in_bPAC+	chr1	1718881	1793329	74449	+	atp1a1a.1	ENSDART00000147682.2	-0.633662	intron1
506	chr1	1775045	-0.267987	hypo_in_bPAC+	chr1	1718881	1793329	74449	+	atp1a1a.1	ENSDART00000147682.2	-0.633662	intron1
507	chr1	1750264	-0.330426	hypo_in_bPAC+	chr1	1718881	1793329	74449	+	atp1a1a.1	ENSDART00000147682.2	-0.633662	intron1
508	chr1	1750311	-0.333503	hypo_in_bPAC+	chr1	1718881	1793329	74449	+	atp1a1a.1	ENSDART00000147682.2	-0.633662	intron1
509	chr1	1750293	-0.333503	hypo_in_bPAC+	chr1	1718881	1793329	74449	+	atp1a1a.1	ENSDART00000147682.2	-0.633662	intron1
510	chr1	1745364	-0.300484	hypo_in_bPAC+	chr1	1718881	1793329	74449	+	atp1a1a.1	ENSDART00000147682.2	-0.633662	intron1
511	chr1	1750340	-0.333503	hypo_in_bPAC+	chr1	1718881	1793329	74449	+	atp1a1a.1	ENSDART00000147682.2	-0.633662	intron1
512	chr1	1725145	-0.355967	hypo_in_bPAC+	chr1	1718881	1793329	74449	+	atp1a1a.1	ENSDART00000147682.2	-0.633662	intron1
513	chr1	1725152	-0.355967	hypo_in_bPAC+	chr1	1718881	1793329	74449	+	atp1a1a.1	ENSDART00000147682.2	-0.633662	intron1
514	chr1	1750322	-0.333503	hypo_in_bPAC+	chr1	1718881	1793329	74449	+	atp1a1a.1	ENSDART00000147682.2	-0.633662	intron1
515	chr1	1775053	-0.261192	hypo_in_bPAC+	chr1	1718881	1793329	74449	+	atp1a1a.1	ENSDART00000147682.2	-0.633662	intron1
516	chr1	1745374	-0.300484	hypo_in_bPAC+	chr1	1718881	1793329	74449	+	atp1a1a.1	ENSDART00000147682.2	-0.633662	intron1
517	chr1	1745398	-0.297335	hypo_in_bPAC+	chr1	1718881	1793329	74449	+	atp1a1a.1	ENSDART00000147682.2	-0.633662	intron1
518	chr1	1750281	-0.330426	hypo_in_bPAC+	chr1	1718881	1793329	74449	+	atp1a1a.1	ENSDART00000147682.2	-0.633662	intron1
519	chr1	1725079	-0.353555	hypo_in_bPAC+	chr1	1718881	1793329	74449	+	atp1a1a.1	ENSDART00000147682.2	-0.633662	intron1
520	chr1	1750372	-0.33888	hypo_in_bPAC+	chr1	1718881	1793329	74449	+	atp1a1a.1	ENSDART00000147682.2	-0.633662	intron1
521	chr1	1750279	-0.330426	hypo_in_bPAC+	chr1	1718881	1793329	74449	+	atp1a1a.1	ENSDART00000147682.2	-0.633662	intron1
522	chr1	1745386	-0.297335	hypo_in_bPAC+	chr1	1718881	1793329	74449	+	atp1a1a.1	ENSDART00000147682.2	-0.633662	intron1
523	chr1	1750272	-0.330426	hypo_in_bPAC+	chr1	1718881	1793329	74449	+	atp1a1a.1	ENSDART00000147682.2	-0.633662	intron1
524	chr1	1745378	-0.297335	hypo_in_bPAC+	chr1	1718881	1793329	74449	+	atp1a1a.1	ENSDART00000147682.2	-0.633662	intron1
525	chr1	1725077	-0.353555	hypo_in_bPAC+	chr1	1718881	1793329	74449	+	atp1a1a.1	ENSDART00000147682.2	-0.633662	intron1
526	chr1	1745420	-0.287896	hypo_in_bPAC+	chr1	1718881	1793329	74449	+	atp1a1a.1	ENSDART00000147682.2	-0.633662	intron1
527	chr1	1725117	-0.355062	hypo_in_bPAC+	chr1	1718881	1793329	74449	+	atp1a1a.1	ENSDART00000147682.2	-0.633662	intron1
528	chr1	1725100	-0.353555	hypo_in_bPAC+	chr1	1718881	1793329	74449	+	atp1a1a.1	ENSDART00000147682.2	-0.633662	intron1
529	chr1	1725086	-0.353555	hypo_in_bPAC+	chr1	1718881	1793329	74449	+	atp1a1a.1	ENSDART00000147682.2	-0.633662	intron1
530	chr1	1725174	-0.355401	hypo_in_bPAC+	chr1	1718881	1793329	74449	+	atp1a1a.1	ENSDART00000147682.2	-0.633662	intron1
531	chr1	1725149	-0.355967	hypo_in_bPAC+	chr1	1718881	1793329	74449	+	atp1a1a.1	ENSDART00000147682.2	-0.633662	intron1
532	chr1	1750389	-0.334485	hypo_in_bPAC+	chr1	1718881	1793329	74449	+	atp1a1a.1	ENSDART00000147682.2	-0.633662	intron1
533	chr1	1774899	-0.376128	hypo_in_bPAC+	chr1	1718881	1793329	74449	+	atp1a1a.1	ENSDART00000147682.2	-0.633662	intron1
534	chr1	1750346	-0.33888	hypo_in_bPAC+	chr1	1718881	1793329	74449	+	atp1a1a.1	ENSDART00000147682.2	-0.633662	intron1
535	chr1	1775004	-0.308473	hypo_in_bPAC+	chr1	1718881	1793329	74449	+	atp1a1a.1	ENSDART00000147682.2	-0.633662	intron1
536	chr1	1774848	-0.376128	hypo_in_bPAC+	chr1	1718881	1793329	74449	+	atp1a1a.1	ENSDART00000147682.2	-0.633662	intron1
537	chr1	1774988	-0.312466	hypo_in_bPAC+	chr1	1718881	1793329	74449	+	atp1a1a.1	ENSDART00000147682.2	-0.633662	intron1
538	chr1	1745231	-0.340223	hypo_in_bPAC+	chr1	1718881	1793329	74449	+	atp1a1a.1	ENSDART00000147682.2	-0.633662	intron1
539	chr1	1745414	-0.287896	hypo_in_bPAC+	chr1	1718881	1793329	74449	+	atp1a1a.1	ENSDART00000147682.2	-0.633662	intron1
540	chr1	1745304	-0.334179	hypo_in_bPAC+	chr1	1718881	1793329	74449	+	atp1a1a.1	ENSDART00000147682.2	-0.633662	intron1
541	chr1	1774863	-0.376128	hypo_in_bPAC+	chr1	1718881	1793329	74449	+	atp1a1a.1	ENSDART00000147682.2	-0.633662	intron1
542	chr1	1745201	-0.346626	hypo_in_bPAC+	chr1	1718881	1793329	74449	+	atp1a1a.1	ENSDART00000147682.2	-0.633662	intron1
543	chr1	1745193	-0.346124	hypo_in_bPAC+	chr1	1718881	1793329	74449	+	atp1a1a.1	ENSDART00000147682.2	-0.633662	intron1
544	chr1	1774812	-0.37616	hypo_in_bPAC+	chr1	1718881	1793329	74449	+	atp1a1a.1	ENSDART00000147682.2	-0.633662	intron1
545	chr1	1725419	-0.346199	hypo_in_bPAC+	chr1	1718881	1793329	74449	+	atp1a1a.1	ENSDART00000147682.2	-0.633662	intron1
546	chr1	1745195	-0.346124	hypo_in_bPAC+	chr1	1718881	1793329	74449	+	atp1a1a.1	ENSDART00000147682.2	-0.633662	intron1
547	chr1	1744226	-0.375182	hypo_in_bPAC+	chr1	1718881	1793329	74449	+	atp1a1a.1	ENSDART00000147682.2	-0.633662	intron1
548	chr1	1745182	-0.345656	hypo_in_bPAC+	chr1	1718881	1793329	74449	+	atp1a1a.1	ENSDART00000147682.2	-0.633662	intron1
549	chr1	1745124	-0.352714	hypo_in_bPAC+	chr1	1718881	1793329	74449	+	atp1a1a.1	ENSDART00000147682.2	-0.633662	intron1
550	chr1	1745430	-0.265683	hypo_in_bPAC+	chr1	1718881	1793329	74449	+	atp1a1a.1	ENSDART00000147682.2	-0.633662	intron1
551	chr1	1774800	-0.377225	hypo_in_bPAC+	chr1	1718881	1793329	74449	+	atp1a1a.1	ENSDART00000147682.2	-0.633662	intron1
552	chr1	1725393	-0.344934	hypo_in_bPAC+	chr1	1718881	1793329	74449	+	atp1a1a.1	ENSDART00000147682.2	-0.633662	intron1
553	chr1	1745155	-0.345988	hypo_in_bPAC+	chr1	1718881	1793329	74449	+	atp1a1a.1	ENSDART00000147682.2	-0.633662	intron1
554	chr1	1745153	-0.345988	hypo_in_bPAC+	chr1	1718881	1793329	74449	+	atp1a1a.1	ENSDART00000147682.2	-0.633662	intron1
555	chr1	1745327	-0.328548	hypo_in_bPAC+	chr1	1718881	1793329	74449	+	atp1a1a.1	ENSDART00000147682.2	-0.633662	intron1
556	chr1	1745100	-0.356108	hypo_in_bPAC+	chr1	1718881	1793329	74449	+	atp1a1a.1	ENSDART00000147682.2	-0.633662	intron1
557	chr1	1725224	-0.344827	hypo_in_bPAC+	chr1	1718881	1793329	74449	+	atp1a1a.1	ENSDART00000147682.2	-0.633662	intron1
558	chr1	1724997	-0.301889	hypo_in_bPAC+	chr1	1718881	1793329	74449	+	atp1a1a.1	ENSDART00000147682.2	-0.633662	intron1
559	chr1	1745150	-0.345988	hypo_in_bPAC+	chr1	1718881	1793329	74449	+	atp1a1a.1	ENSDART00000147682.2	-0.633662	intron1
560	chr1	1725201	-0.344827	hypo_in_bPAC+	chr1	1718881	1793329	74449	+	atp1a1a.1	ENSDART00000147682.2	-0.633662	intron1
561	chr1	1725485	-0.342116	hypo_in_bPAC+	chr1	1718881	1793329	74449	+	atp1a1a.1	ENSDART00000147682.2	-0.633662	intron1
562	chr1	1745442	-0.261194	hypo_in_bPAC+	chr1	1718881	1793329	74449	+	atp1a1a.1	ENSDART00000147682.2	-0.633662	intron1
563	chr1	1725391	-0.344934	hypo_in_bPAC+	chr1	1718881	1793329	74449	+	atp1a1a.1	ENSDART00000147682.2	-0.633662	intron1
564	chr1	1745004	-0.357592	hypo_in_bPAC+	chr1	1718881	1793329	74449	+	atp1a1a.1	ENSDART00000147682.2	-0.633662	intron1
565	chr1	1745346	-0.325444	hypo_in_bPAC+	chr1	1718881	1793329	74449	+	atp1a1a.1	ENSDART00000147682.2	-0.633662	intron1
566	chr1	1725222	-0.344827	hypo_in_bPAC+	chr1	1718881	1793329	74449	+	atp1a1a.1	ENSDART00000147682.2	-0.633662	intron1
567	chr1	1745102	-0.356108	hypo_in_bPAC+	chr1	1718881	1793329	74449	+	atp1a1a.1	ENSDART00000147682.2	-0.633662	intron1
568	chr1	1725265	-0.342521	hypo_in_bPAC+	chr1	1718881	1793329	74449	+	atp1a1a.1	ENSDART00000147682.2	-0.633662	intron1
569	chr1	1745342	-0.325444	hypo_in_bPAC+	chr1	1718881	1793329	74449	+	atp1a1a.1	ENSDART00000147682.2	-0.633662	intron1
570	chr1	1725183	-0.344274	hypo_in_bPAC+	chr1	1718881	1793329	74449	+	atp1a1a.1	ENSDART00000147682.2	-0.633662	intron1
571	chr1	1745031	-0.357592	hypo_in_bPAC+	chr1	1718881	1793329	74449	+	atp1a1a.1	ENSDART00000147682.2	-0.633662	intron1
572	chr1	1725236	-0.344275	hypo_in_bPAC+	chr1	1718881	1793329	74449	+	atp1a1a.1	ENSDART00000147682.2	-0.633662	intron1
573	chr1	1774785	-0.375142	hypo_in_bPAC+	chr1	1718881	1793329	74449	+	atp1a1a.1	ENSDART00000147682.2	-0.633662	intron1
574	chr1	1745084	-0.355949	hypo_in_bPAC+	chr1	1718881	1793329	74449	+	atp1a1a.1	ENSDART00000147682.2	-0.633662	intron1
575	chr1	1750465	-0.348937	hypo_in_bPAC+	chr1	1718881	1793329	74449	+	atp1a1a.1	ENSDART00000147682.2	-0.633662	intron1
576	chr1	1725435	-0.343766	hypo_in_bPAC+	chr1	1718881	1793329	74449	+	atp1a1a.1	ENSDART00000147682.2	-0.633662	intron1
577	chr1	1745082	-0.355949	hypo_in_bPAC+	chr1	1718881	1793329	74449	+	atp1a1a.1	ENSDART00000147682.2	-0.633662	intron1
578	chr1	1745049	-0.357364	hypo_in_bPAC+	chr1	1718881	1793329	74449	+	atp1a1a.1	ENSDART00000147682.2	-0.633662	intron1
579	chr1	1725305	-0.340839	hypo_in_bPAC+	chr1	1718881	1793329	74449	+	atp1a1a.1	ENSDART00000147682.2	-0.633662	intron1
580	chr1	1774766	-0.374764	hypo_in_bPAC+	chr1	1718881	1793329	74449	+	atp1a1a.1	ENSDART00000147682.2	-0.633662	intron1
581	chr1	1725795	-0.35438	hypo_in_bPAC+	chr1	1718881	1793329	74449	+	atp1a1a.1	ENSDART00000147682.2	-0.633662	intron1
582	chr1	1725508	-0.342662	hypo_in_bPAC+	chr1	1718881	1793329	74449	+	atp1a1a.1	ENSDART00000147682.2	-0.633662	intron1
583	chr1	1745018	-0.357592	hypo_in_bPAC+	chr1	1718881	1793329	74449	+	atp1a1a.1	ENSDART00000147682.2	-0.633662	intron1
584	chr1	1745111	-0.356108	hypo_in_bPAC+	chr1	1718881	1793329	74449	+	atp1a1a.1	ENSDART00000147682.2	-0.633662	intron1
585	chr1	1745446	-0.256279	hypo_in_bPAC+	chr1	1718881	1793329	74449	+	atp1a1a.1	ENSDART00000147682.2	-0.633662	intron1
586	chr1	1725783	-0.35438	hypo_in_bPAC+	chr1	1718881	1793329	74449	+	atp1a1a.1	ENSDART00000147682.2	-0.633662	intron1
587	chr1	1725310	-0.340839	hypo_in_bPAC+	chr1	1718881	1793329	74449	+	atp1a1a.1	ENSDART00000147682.2	-0.633662	intron1
588	chr1	1725249	-0.343081	hypo_in_bPAC+	chr1	1718881	1793329	74449	+	atp1a1a.1	ENSDART00000147682.2	-0.633662	intron1
589	chr1	1725505	-0.342662	hypo_in_bPAC+	chr1	1718881	1793329	74449	+	atp1a1a.1	ENSDART00000147682.2	-0.633662	intron1
590	chr1	1725425	-0.345586	hypo_in_bPAC+	chr1	1718881	1793329	74449	+	atp1a1a.1	ENSDART00000147682.2	-0.633662	intron1
591	chr1	1725812	-0.35438	hypo_in_bPAC+	chr1	1718881	1793329	74449	+	atp1a1a.1	ENSDART00000147682.2	-0.633662	intron1
592	chr1	1745076	-0.357918	hypo_in_bPAC+	chr1	1718881	1793329	74449	+	atp1a1a.1	ENSDART00000147682.2	-0.633662	intron1
593	chr1	1744412	-0.357673	hypo_in_bPAC+	chr1	1718881	1793329	74449	+	atp1a1a.1	ENSDART00000147682.2	-0.633662	intron1
594	chr1	1774793	-0.375142	hypo_in_bPAC+	chr1	1718881	1793329	74449	+	atp1a1a.1	ENSDART00000147682.2	-0.633662	intron1
595	chr1	1725623	-0.34811	hypo_in_bPAC+	chr1	1718881	1793329	74449	+	atp1a1a.1	ENSDART00000147682.2	-0.633662	intron1
596	chr1	1745022	-0.357592	hypo_in_bPAC+	chr1	1718881	1793329	74449	+	atp1a1a.1	ENSDART00000147682.2	-0.633662	intron1
597	chr1	1745045	-0.357364	hypo_in_bPAC+	chr1	1718881	1793329	74449	+	atp1a1a.1	ENSDART00000147682.2	-0.633662	intron1
598	chr1	1745020	-0.357592	hypo_in_bPAC+	chr1	1718881	1793329	74449	+	atp1a1a.1	ENSDART00000147682.2	-0.633662	intron1
599	chr1	1725529	-0.3409	hypo_in_bPAC+	chr1	1718881	1793329	74449	+	atp1a1a.1	ENSDART00000147682.2	-0.633662	intron1
600	chr1	1774748	-0.375932	hypo_in_bPAC+	chr1	1718881	1793329	74449	+	atp1a1a.1	ENSDART00000147682.2	-0.633662	intron1
601	chr1	1744142	-0.328852	hypo_in_bPAC+	chr1	1718881	1793329	74449	+	atp1a1a.1	ENSDART00000147682.2	-0.633662	intron1
602	chr1	1744982	-0.357592	hypo_in_bPAC+	chr1	1718881	1793329	74449	+	atp1a1a.1	ENSDART00000147682.2	-0.633662	intron1
603	chr1	1725628	-0.34811	hypo_in_bPAC+	chr1	1718881	1793329	74449	+	atp1a1a.1	ENSDART00000147682.2	-0.633662	intron1
604	chr1	1744980	-0.358749	hypo_in_bPAC+	chr1	1718881	1793329	74449	+	atp1a1a.1	ENSDART00000147682.2	-0.633662	intron1
605	chr1	1744987	-0.357592	hypo_in_bPAC+	chr1	1718881	1793329	74449	+	atp1a1a.1	ENSDART00000147682.2	-0.633662	intron1
606	chr1	1744998	-0.357592	hypo_in_bPAC+	chr1	1718881	1793329	74449	+	atp1a1a.1	ENSDART00000147682.2	-0.633662	intron1
607	chr1	1750677	-0.290085	hypo_in_bPAC+	chr1	1718881	1793329	74449	+	atp1a1a.1	ENSDART00000147682.2	-0.633662	intron1
608	chr1	1745074	-0.357918	hypo_in_bPAC+	chr1	1718881	1793329	74449	+	atp1a1a.1	ENSDART00000147682.2	-0.633662	intron1
609	chr1	1725843	-0.352763	hypo_in_bPAC+	chr1	1718881	1793329	74449	+	atp1a1a.1	ENSDART00000147682.2	-0.633662	intron1
610	chr1	1745070	-0.357918	hypo_in_bPAC+	chr1	1718881	1793329	74449	+	atp1a1a.1	ENSDART00000147682.2	-0.633662	intron1
611	chr1	1750675	-0.290085	hypo_in_bPAC+	chr1	1718881	1793329	74449	+	atp1a1a.1	ENSDART00000147682.2	-0.633662	intron1
612	chr1	1745047	-0.357364	hypo_in_bPAC+	chr1	1718881	1793329	74449	+	atp1a1a.1	ENSDART00000147682.2	-0.633662	intron1
613	chr1	1774737	-0.374967	hypo_in_bPAC+	chr1	1718881	1793329	74449	+	atp1a1a.1	ENSDART00000147682.2	-0.633662	intron1
614	chr1	1750732	-0.290456	hypo_in_bPAC+	chr1	1718881	1793329	74449	+	atp1a1a.1	ENSDART00000147682.2	-0.633662	intron1
615	chr1	1744281	-0.369006	hypo_in_bPAC+	chr1	1718881	1793329	74449	+	atp1a1a.1	ENSDART00000147682.2	-0.633662	intron1
616	chr1	1745043	-0.357592	hypo_in_bPAC+	chr1	1718881	1793329	74449	+	atp1a1a.1	ENSDART00000147682.2	-0.633662	intron1
617	chr1	1744794	-0.36137	hypo_in_bPAC+	chr1	1718881	1793329	74449	+	atp1a1a.1	ENSDART00000147682.2	-0.633662	intron1
618	chr1	1725637	-0.34811	hypo_in_bPAC+	chr1	1718881	1793329	74449	+	atp1a1a.1	ENSDART00000147682.2	-0.633662	intron1
619	chr1	1744269	-0.369006	hypo_in_bPAC+	chr1	1718881	1793329	74449	+	atp1a1a.1	ENSDART00000147682.2	-0.633662	intron1
620	chr1	1725564	-0.346735	hypo_in_bPAC+	chr1	1718881	1793329	74449	+	atp1a1a.1	ENSDART00000147682.2	-0.633662	intron1
621	chr1	1750632	-0.291665	hypo_in_bPAC+	chr1	1718881	1793329	74449	+	atp1a1a.1	ENSDART00000147682.2	-0.633662	intron1
622	chr1	1744890	-0.367544	hypo_in_bPAC+	chr1	1718881	1793329	74449	+	atp1a1a.1	ENSDART00000147682.2	-0.633662	intron1
623	chr1	1725510	-0.342662	hypo_in_bPAC+	chr1	1718881	1793329	74449	+	atp1a1a.1	ENSDART00000147682.2	-0.633662	intron1
624	chr1	1724924	-0.286768	hypo_in_bPAC+	chr1	1718881	1793329	74449	+	atp1a1a.1	ENSDART00000147682.2	-0.633662	intron1
625	chr1	1725687	-0.347523	hypo_in_bPAC+	chr1	1718881	1793329	74449	+	atp1a1a.1	ENSDART00000147682.2	-0.633662	intron1
626	chr1	1724926	-0.286768	hypo_in_bPAC+	chr1	1718881	1793329	74449	+	atp1a1a.1	ENSDART00000147682.2	-0.633662	intron1
627	chr1	1750706	-0.290085	hypo_in_bPAC+	chr1	1718881	1793329	74449	+	atp1a1a.1	ENSDART00000147682.2	-0.633662	intron1
628	chr1	1724928	-0.286768	hypo_in_bPAC+	chr1	1718881	1793329	74449	+	atp1a1a.1	ENSDART00000147682.2	-0.633662	intron1
629	chr1	1725689	-0.347523	hypo_in_bPAC+	chr1	1718881	1793329	74449	+	atp1a1a.1	ENSDART00000147682.2	-0.633662	intron1
630	chr1	1744049	-0.321501	hypo_in_bPAC+	chr1	1718881	1793329	74449	+	atp1a1a.1	ENSDART00000147682.2	-0.633662	intron1
631	chr1	1725770	-0.3507	hypo_in_bPAC+	chr1	1718881	1793329	74449	+	atp1a1a.1	ENSDART00000147682.2	-0.633662	intron1
632	chr1	1725817	-0.352763	hypo_in_bPAC+	chr1	1718881	1793329	74449	+	atp1a1a.1	ENSDART00000147682.2	-0.633662	intron1
633	chr1	1750730	-0.290456	hypo_in_bPAC+	chr1	1718881	1793329	74449	+	atp1a1a.1	ENSDART00000147682.2	-0.633662	intron1
634	chr1	1744311	-0.355983	hypo_in_bPAC+	chr1	1718881	1793329	74449	+	atp1a1a.1	ENSDART00000147682.2	-0.633662	intron1
635	chr1	1725851	-0.352763	hypo_in_bPAC+	chr1	1718881	1793329	74449	+	atp1a1a.1	ENSDART00000147682.2	-0.633662	intron1
636	chr1	1750539	-0.318763	hypo_in_bPAC+	chr1	1718881	1793329	74449	+	atp1a1a.1	ENSDART00000147682.2	-0.633662	intron1
637	chr1	1750788	-0.290456	hypo_in_bPAC+	chr1	1718881	1793329	74449	+	atp1a1a.1	ENSDART00000147682.2	-0.633662	intron1
638	chr1	1744655	-0.369985	hypo_in_bPAC+	chr1	1718881	1793329	74449	+	atp1a1a.1	ENSDART00000147682.2	-0.633662	intron1
639	chr1	1750761	-0.290456	hypo_in_bPAC+	chr1	1718881	1793329	74449	+	atp1a1a.1	ENSDART00000147682.2	-0.633662	intron1
640	chr1	1743915	-0.309624	hypo_in_bPAC+	chr1	1718881	1793329	74449	+	atp1a1a.1	ENSDART00000147682.2	-0.633662	intron1
641	chr1	1750769	-0.290456	hypo_in_bPAC+	chr1	1718881	1793329	74449	+	atp1a1a.1	ENSDART00000147682.2	-0.633662	intron1
642	chr1	1743906	-0.309624	hypo_in_bPAC+	chr1	1718881	1793329	74449	+	atp1a1a.1	ENSDART00000147682.2	-0.633662	intron1
643	chr1	1744443	-0.357673	hypo_in_bPAC+	chr1	1718881	1793329	74449	+	atp1a1a.1	ENSDART00000147682.2	-0.633662	intron1
644	chr1	1743955	-0.309624	hypo_in_bPAC+	chr1	1718881	1793329	74449	+	atp1a1a.1	ENSDART00000147682.2	-0.633662	intron1
645	chr1	1743997	-0.312246	hypo_in_bPAC+	chr1	1718881	1793329	74449	+	atp1a1a.1	ENSDART00000147682.2	-0.633662	intron1
646	chr1	1750745	-0.290456	hypo_in_bPAC+	chr1	1718881	1793329	74449	+	atp1a1a.1	ENSDART00000147682.2	-0.633662	intron1
647	chr1	1743943	-0.309624	hypo_in_bPAC+	chr1	1718881	1793329	74449	+	atp1a1a.1	ENSDART00000147682.2	-0.633662	intron1
648	chr1	1743966	-0.309624	hypo_in_bPAC+	chr1	1718881	1793329	74449	+	atp1a1a.1	ENSDART00000147682.2	-0.633662	intron1
649	chr1	1743935	-0.309624	hypo_in_bPAC+	chr1	1718881	1793329	74449	+	atp1a1a.1	ENSDART00000147682.2	-0.633662	intron1
650	chr1	1744307	-0.355983	hypo_in_bPAC+	chr1	1718881	1793329	74449	+	atp1a1a.1	ENSDART00000147682.2	-0.633662	intron1
651	chr1	1744615	-0.363922	hypo_in_bPAC+	chr1	1718881	1793329	74449	+	atp1a1a.1	ENSDART00000147682.2	-0.633662	intron1
652	chr1	1788515	-0.307517	hypo_in_bPAC+	chr1	1718881	1793329	74449	+	atp1a1a.1	ENSDART00000147682.2	-0.633662	intron1
653	chr1	1788523	-0.307517	hypo_in_bPAC+	chr1	1718881	1793329	74449	+	atp1a1a.1	ENSDART00000147682.2	-0.633662	intron1
654	chr1	1750747	-0.290456	hypo_in_bPAC+	chr1	1718881	1793329	74449	+	atp1a1a.1	ENSDART00000147682.2	-0.633662	intron1
655	chr1	1788978	-0.291749	hypo_in_bPAC+	chr1	1718881	1793329	74449	+	atp1a1a.1	ENSDART00000147682.2	-0.633662	intron1
656	chr1	1788747	-0.294286	hypo_in_bPAC+	chr1	1718881	1793329	74449	+	atp1a1a.1	ENSDART00000147682.2	-0.633662	intron1
657	chr1	1787639	-0.260045	hypo_in_bPAC+	chr1	1718881	1793329	74449	+	atp1a1a.1	ENSDART00000147682.2	-0.633662	intron1
658	chr19	32346577	0.344842	hyper_in_bPAC+	chr19	32257707	32401908	144202	+	atxn1a	ENSDART00000186471.1	-0.870557	intron1
659	chr19	32334829	0.262544	hyper_in_bPAC+	chr19	32257707	32401908	144202	+	atxn1a	ENSDART00000186471.1	-0.870557	intron1
660	chr19	32334835	0.262544	hyper_in_bPAC+	chr19	32257707	32401908	144202	+	atxn1a	ENSDART00000186471.1	-0.870557	intron1
661	chr19	32334810	0.262544	hyper_in_bPAC+	chr19	32257707	32401908	144202	+	atxn1a	ENSDART00000186471.1	-0.870557	intron1
662	chr19	32334839	0.262557	hyper_in_bPAC+	chr19	32257707	32401908	144202	+	atxn1a	ENSDART00000186471.1	-0.870557	intron1
663	chr19	32316601	0.290224	hyper_in_bPAC+	chr19	32257707	32401908	144202	+	atxn1a	ENSDART00000186471.1	-0.870557	intron1
664	chr19	32346577	0.344842	hyper_in_bPAC+	chr19	32321986	32401908	79923	+	atxn1a	ENSDART00000167664.2	-0.870557	intron1
665	chr19	32334829	0.262544	hyper_in_bPAC+	chr19	32321986	32401908	79923	+	atxn1a	ENSDART00000167664.2	-0.870557	intron1
666	chr19	32334835	0.262544	hyper_in_bPAC+	chr19	32321986	32401908	79923	+	atxn1a	ENSDART00000167664.2	-0.870557	intron1
667	chr19	32334810	0.262544	hyper_in_bPAC+	chr19	32321986	32401908	79923	+	atxn1a	ENSDART00000167664.2	-0.870557	intron1
668	chr19	32334839	0.262557	hyper_in_bPAC+	chr19	32321986	32401908	79923	+	atxn1a	ENSDART00000167664.2	-0.870557	intron1
669	chr6	10149410	0.365454	hyper_in_bPAC+	chr6	10142871	10168725	25855	-	b3galt1a	ENSDART00000151016.2	-0.823142	intron1
670	chr6	10149421	0.368186	hyper_in_bPAC+	chr6	10142871	10168725	25855	-	b3galt1a	ENSDART00000151016.2	-0.823142	intron1
671	chr6	10149433	0.368186	hyper_in_bPAC+	chr6	10142871	10168725	25855	-	b3galt1a	ENSDART00000151016.2	-0.823142	intron1
672	chr6	10149438	0.371027	hyper_in_bPAC+	chr6	10142871	10168725	25855	-	b3galt1a	ENSDART00000151016.2	-0.823142	intron1
673	chr6	10149450	0.371027	hyper_in_bPAC+	chr6	10142871	10168725	25855	-	b3galt1a	ENSDART00000151016.2	-0.823142	intron1
674	chr6	10149522	0.411874	hyper_in_bPAC+	chr6	10142871	10168725	25855	-	b3galt1a	ENSDART00000151016.2	-0.823142	intron1
675	chr6	10149547	0.415573	hyper_in_bPAC+	chr6	10142871	10168725	25855	-	b3galt1a	ENSDART00000151016.2	-0.823142	intron1
676	chr6	10149571	0.418421	hyper_in_bPAC+	chr6	10142871	10168725	25855	-	b3galt1a	ENSDART00000151016.2	-0.823142	intron1
677	chr6	10149610	0.418628	hyper_in_bPAC+	chr6	10142871	10168725	25855	-	b3galt1a	ENSDART00000151016.2	-0.823142	intron1
678	chr6	10149619	0.420699	hyper_in_bPAC+	chr6	10142871	10168725	25855	-	b3galt1a	ENSDART00000151016.2	-0.823142	intron1
679	chr6	10149622	0.420699	hyper_in_bPAC+	chr6	10142871	10168725	25855	-	b3galt1a	ENSDART00000151016.2	-0.823142	intron1
680	chr6	10149639	0.420699	hyper_in_bPAC+	chr6	10142871	10168725	25855	-	b3galt1a	ENSDART00000151016.2	-0.823142	intron1
681	chr6	10149662	0.421175	hyper_in_bPAC+	chr6	10142871	10168725	25855	-	b3galt1a	ENSDART00000151016.2	-0.823142	intron1
682	chr6	10149665	0.421175	hyper_in_bPAC+	chr6	10142871	10168725	25855	-	b3galt1a	ENSDART00000151016.2	-0.823142	intron1
683	chr6	10149687	0.422212	hyper_in_bPAC+	chr6	10142871	10168725	25855	-	b3galt1a	ENSDART00000151016.2	-0.823142	intron1
684	chr6	10149766	0.425884	hyper_in_bPAC+	chr6	10142871	10168725	25855	-	b3galt1a	ENSDART00000151016.2	-0.823142	intron1
685	chr6	10149769	0.429131	hyper_in_bPAC+	chr6	10142871	10168725	25855	-	b3galt1a	ENSDART00000151016.2	-0.823142	intron1
686	chr6	10149772	0.429131	hyper_in_bPAC+	chr6	10142871	10168725	25855	-	b3galt1a	ENSDART00000151016.2	-0.823142	intron1
687	chr6	10149778	0.430809	hyper_in_bPAC+	chr6	10142871	10168725	25855	-	b3galt1a	ENSDART00000151016.2	-0.823142	intron1
688	chr6	10149790	0.430809	hyper_in_bPAC+	chr6	10142871	10168725	25855	-	b3galt1a	ENSDART00000151016.2	-0.823142	intron1
689	chr6	10149795	0.430809	hyper_in_bPAC+	chr6	10142871	10168725	25855	-	b3galt1a	ENSDART00000151016.2	-0.823142	intron1
690	chr6	10149806	0.431422	hyper_in_bPAC+	chr6	10142871	10168725	25855	-	b3galt1a	ENSDART00000151016.2	-0.823142	intron1
691	chr6	10149827	0.433775	hyper_in_bPAC+	chr6	10142871	10168725	25855	-	b3galt1a	ENSDART00000151016.2	-0.823142	intron1
692	chr6	10149849	0.43315	hyper_in_bPAC+	chr6	10142871	10168725	25855	-	b3galt1a	ENSDART00000151016.2	-0.823142	intron1
693	chr6	10149853	0.43315	hyper_in_bPAC+	chr6	10142871	10168725	25855	-	b3galt1a	ENSDART00000151016.2	-0.823142	intron1
694	chr6	10149866	0.432142	hyper_in_bPAC+	chr6	10142871	10168725	25855	-	b3galt1a	ENSDART00000151016.2	-0.823142	intron1
695	chr6	10149869	0.432142	hyper_in_bPAC+	chr6	10142871	10168725	25855	-	b3galt1a	ENSDART00000151016.2	-0.823142	intron1
696	chr6	10149892	0.432828	hyper_in_bPAC+	chr6	10142871	10168725	25855	-	b3galt1a	ENSDART00000151016.2	-0.823142	intron1
697	chr6	10149898	0.432828	hyper_in_bPAC+	chr6	10142871	10168725	25855	-	b3galt1a	ENSDART00000151016.2	-0.823142	intron1
698	chr6	10149962	0.439422	hyper_in_bPAC+	chr6	10142871	10168725	25855	-	b3galt1a	ENSDART00000151016.2	-0.823142	intron1
699	chr6	10149983	0.439422	hyper_in_bPAC+	chr6	10142871	10168725	25855	-	b3galt1a	ENSDART00000151016.2	-0.823142	intron1
700	chr6	10149988	0.439422	hyper_in_bPAC+	chr6	10142871	10168725	25855	-	b3galt1a	ENSDART00000151016.2	-0.823142	intron1
701	chr6	10149993	0.439422	hyper_in_bPAC+	chr6	10142871	10168725	25855	-	b3galt1a	ENSDART00000151016.2	-0.823142	intron1
702	chr6	10150017	0.44077	hyper_in_bPAC+	chr6	10142871	10168725	25855	-	b3galt1a	ENSDART00000151016.2	-0.823142	intron1
703	chr6	10150024	0.441338	hyper_in_bPAC+	chr6	10142871	10168725	25855	-	b3galt1a	ENSDART00000151016.2	-0.823142	intron1
704	chr6	10150048	0.445313	hyper_in_bPAC+	chr6	10142871	10168725	25855	-	b3galt1a	ENSDART00000151016.2	-0.823142	intron1
705	chr6	10150051	0.445313	hyper_in_bPAC+	chr6	10142871	10168725	25855	-	b3galt1a	ENSDART00000151016.2	-0.823142	intron1
706	chr6	10150070	0.444838	hyper_in_bPAC+	chr6	10142871	10168725	25855	-	b3galt1a	ENSDART00000151016.2	-0.823142	intron1
707	chr6	10150072	0.444838	hyper_in_bPAC+	chr6	10142871	10168725	25855	-	b3galt1a	ENSDART00000151016.2	-0.823142	intron1
708	chr6	10150082	0.44536	hyper_in_bPAC+	chr6	10142871	10168725	25855	-	b3galt1a	ENSDART00000151016.2	-0.823142	intron1
709	chr6	10150087	0.44536	hyper_in_bPAC+	chr6	10142871	10168725	25855	-	b3galt1a	ENSDART00000151016.2	-0.823142	intron1
710	chr6	10150093	0.44536	hyper_in_bPAC+	chr6	10142871	10168725	25855	-	b3galt1a	ENSDART00000151016.2	-0.823142	intron1
711	chr6	10150120	0.448649	hyper_in_bPAC+	chr6	10142871	10168725	25855	-	b3galt1a	ENSDART00000151016.2	-0.823142	intron1
712	chr6	10150132	0.448649	hyper_in_bPAC+	chr6	10142871	10168725	25855	-	b3galt1a	ENSDART00000151016.2	-0.823142	intron1
713	chr6	10150142	0.448649	hyper_in_bPAC+	chr6	10142871	10168725	25855	-	b3galt1a	ENSDART00000151016.2	-0.823142	intron1
714	chr6	10150160	0.449727	hyper_in_bPAC+	chr6	10142871	10168725	25855	-	b3galt1a	ENSDART00000151016.2	-0.823142	intron1
715	chr6	10150178	0.449727	hyper_in_bPAC+	chr6	10142871	10168725	25855	-	b3galt1a	ENSDART00000151016.2	-0.823142	intron1
716	chr6	10150180	0.449727	hyper_in_bPAC+	chr6	10142871	10168725	25855	-	b3galt1a	ENSDART00000151016.2	-0.823142	intron1
717	chr6	10150244	0.447699	hyper_in_bPAC+	chr6	10142871	10168725	25855	-	b3galt1a	ENSDART00000151016.2	-0.823142	intron1
718	chr6	10150292	0.4408	hyper_in_bPAC+	chr6	10142871	10168725	25855	-	b3galt1a	ENSDART00000151016.2	-0.823142	intron1
719	chr6	10150393	0.44057	hyper_in_bPAC+	chr6	10142871	10168725	25855	-	b3galt1a	ENSDART00000151016.2	-0.823142	intron1
720	chr6	10150405	0.44057	hyper_in_bPAC+	chr6	10142871	10168725	25855	-	b3galt1a	ENSDART00000151016.2	-0.823142	intron1
721	chr6	10150470	0.436139	hyper_in_bPAC+	chr6	10142871	10168725	25855	-	b3galt1a	ENSDART00000151016.2	-0.823142	intron1
[truncated: 10,615 more rows]
