# Supplementary material for: Exposure to elevated glucocorticoid during development primes altered transcriptional responses to acute stress in adulthood
Source: iScience. 2024 May 31;27(7):110160. doi: 10.1016/j.isci.2024.110160 (PMC11233911; doi:10.1016/j.isci.2024.110160)
Supplement: Data S2. Tables S1–S11 [file mmc3.zip › Table S9. List of epigenetic modifiers in LD-DEGs.csv]

	logFC	logCPM	F	PValue	FDR	id	ensembl_gene_id	zfin_id_symbol	description	mean.cpm.sub	mean.cpm.cont	t.test	source	epi
ENSDARG00000005394|dnmt3aa	-1.1248559736692	4.93654312510825	10.6950771280787	0.00213001423846336	0.00867319523243577	ENSDARG00000005394|dnmt3aa	ENSDARG00000005394	dnmt3aa	DNA (cytosine-5-)-methyltransferase 3 alpha a [Source:ZFIN;Acc:ZDB-GENE-050314-5]	7.43689980168982	16.2925555383932	0.0513913552778007	d6pn	DNA_modi
ENSDARG00000036593|kdm2ba	-0.817572585461801	6.40657831049334	18.7714752694935	0.0000879120108702617	0.000672220715215379	ENSDARG00000036593|kdm2ba	ENSDARG00000036593	kdm2ba	lysine (K)-specific demethylase 2Ba [Source:ZFIN;Acc:ZDB-GENE-040426-2195]	54.9091804802138	96.7862335550941	0.0293588835963329	d6pn	hist_modi
ENSDARG00000062765|nsd3	-0.978528757425884	6.16306591158922	15.9000175918308	0.000256981457800774	0.00158357515538954	ENSDARG00000062765|nsd3	ENSDARG00000062765	nsd3	nuclear receptor binding SET domain protein 3 [Source:HGNC Symbol;Acc:HGNC:12767]	38.4281545828202	75.7670336827023	0.0284828036345497	d6pn	hist_modi
ENSDARG00000076451|prdm2b	-0.968435289942513	5.96179991191921	18.3786375913643	0.000101457771503807	0.000756078847450622	ENSDARG00000076451|prdm2b	ENSDARG00000076451	prdm2b	PR/SET domain 2 [Source:HGNC Symbol;Acc:HGNC:9347]	33.4848141074279	65.5309307013933	0.0697991234973334	d6pn	hist_modi
ENSDARG00000075139|hdac5	-0.901890567136202	5.34430548015376	14.6395713080791	0.000419657492897716	0.0023564363954509	ENSDARG00000075139|hdac5	ENSDARG00000075139	hdac5	histone deacetylase 5 [Source:HGNC Symbol;Acc:HGNC:14068]	22.1966364076657	41.5161356108111	0.0248238364591658	d6pn	hist_modi
ENSDARG00000054903|mta3	-0.826227737933608	5.28784662686321	33.356923202601	0.000000795122319436587	0.0000186792764865734	ENSDARG00000054903|mta3	ENSDARG00000054903	mta3	metastasis associated 1 family, member 3 [Source:ZFIN;Acc:ZDB-GENE-030131-6485]	20.4075033833282	36.2071645748401	0.00935578933260308	d6pn	hist_modi
ENSDARG00000104567|kdm5a	-0.834987714458759	5.02378776660202	40.5721996716642	0.000000109567532759081	0.00000455830203064489	ENSDARG00000104567|kdm5a	ENSDARG00000104567	kdm5a	lysine demethylase 5A [Source:HGNC Symbol;Acc:HGNC:9886]	21.9721709071566	39.2178150945189	0.000405226755407625	d6pn	hist_modi
ENSDARG00000061992|dot1l	-0.949162488207118	4.16778313382592	8.88973971358641	0.00472413780933953	0.0167652398474425	ENSDARG00000061992|dot1l	ENSDARG00000061992	dot1l	DOT1 like histone lysine methyltransferase [Source:HGNC Symbol;Acc:HGNC:24948]	9.63126910670086	18.6493968106024	0.0092426478651926	d6pn	hist_modi
ENSDARG00000078767|yeats2	-0.586483256866218	4.14050446787912	11.0289925450146	0.00184555684596804	0.00772702899891189	ENSDARG00000078767|yeats2	ENSDARG00000078767	yeats2	YEATS domain containing 2 [Source:HGNC Symbol;Acc:HGNC:25489]	11.2820245581883	16.9150868894935	0.0733447305492092	d6pn	hist_modi
ENSDARG00000020178|nova1	-0.729553493712493	6.60672869072825	8.66675380210904	0.00522667348769107	0.0181784652216694	ENSDARG00000020178|nova1	ENSDARG00000020178	nova1	NOVA alternative splicing regulator 1 [Source:ZFIN;Acc:ZDB-GENE-060526-113]	82.3494991346717	136.560139299104	0.0277913748329555	d6pn	RNA_proc
ENSDARG00000055930|zc3h7bb	-0.641349864897601	5.97579216945524	11.000856881572	0.0018678989423731	0.00779699190015706	ENSDARG00000055930|zc3h7bb	ENSDARG00000055930	zc3h7bb	zinc finger CCCH-type containing 7B [Source:HGNC Symbol;Acc:HGNC:30869]	41.9285391329402	65.398543680279	0.0408267309035062	d6pn	RNA_proc
ENSDARG00000101411|wbp11	-0.853422250268375	4.57978648599784	29.5486183461583	0.00000245611618552043	0.0000434479855754617	ENSDARG00000101411|wbp11	ENSDARG00000101411	wbp11		11.8409313391796	21.401967221323	0.000281125677076121	d6pn	RNA_proc
ENSDARG00000061040|pum2	-1.20328522361428	4.40794640076715	13.2361290450072	0.000735826776655366	0.00369544604479075	ENSDARG00000061040|pum2	ENSDARG00000061040	pum2	pumilio RNA-binding family member 2 [Source:NCBI gene (formerly Entrezgene);Acc:567494]	9.92484929823519	22.9022994806146	0.0414176569134938	d6pn	RNA_proc
ENSDARG00000071375|celf5a	-0.999463220162156	4.35503848775443	13.5893315803776	0.000637825031226377	0.00329080740748682	ENSDARG00000071375|celf5a	ENSDARG00000071375	celf5a	cugbp, Elav-like family member 5a [Source:ZFIN;Acc:ZDB-GENE-050208-746]	10.2262125603799	20.4845992597258	0.0532779980588255	d6pn	RNA_proc
ENSDARG00000044380|rbmx2	0.622444454229374	3.88004066954987	29.7860622048252	0.00000228514396865405	0.0000410272245669012	ENSDARG00000044380|rbmx2	ENSDARG00000044380	rbmx2	RNA binding motif protein X-linked 2 [Source:ZFIN;Acc:ZDB-GENE-050626-88]	19.9113061123425	12.9327147697952	0.000162691435248418	d6pn	RNA_proc
ENSDARG00000002026|qkib	-0.639567986297141	3.72261546456256	6.29605850309846	0.0159816584305512	0.045312899738211	ENSDARG00000002026|qkib	ENSDARG00000002026	qkib	QKI, KH domain containing RNA binding [Source:HGNC Symbol;Acc:HGNC:21100]	9.73903251434495	15.2008788141667	0.0390237029676926	d6pn	RNA_proc
ENSDARG00000112654|si:dkey-23f9.8	0.73670862634814	3.65929268458699	11.0082720678166	0.00186198304933701	0.00778011696671332	ENSDARG00000112654|si:dkey-23f9.8	ENSDARG00000112654	si:dkey-23f9.8		8.84597769954062	5.29862713687936	0.0345345322257107	d6pn	RNA_proc
ENSDARG00000090727|celf5b	-0.871537784748715	3.36872809511846	8.51133694389598	0.00561032892003804	0.0192867149520414	ENSDARG00000090727|celf5b	ENSDARG00000090727	celf5b		6.50033789066061	11.933982471785	0.0313043504395007	d6pn	RNA_proc
ENSDARG00000043666|abt1	0.671378900113672	3.36045228440321	19.0016185564853	0.0000808716940827642	0.000627240154541701	ENSDARG00000043666|abt1	ENSDARG00000043666	abt1	activator of basal transcription 1 [Source:ZFIN;Acc:ZDB-GENE-050522-127]	13.4589728085828	8.45788507325505	0.0016189906491149	d6pn	RNA_proc
ENSDARG00000005394|dnmt3aa1	-1.59169961156109	4.93654312510825	19.0781244303433	0.0000786646257479404	0.0015067813017976	ENSDARG00000005394|dnmt3aa	ENSDARG00000005394	dnmt3aa	DNA (cytosine-5-)-methyltransferase 3 alpha a [Source:ZFIN;Acc:ZDB-GENE-050314-5]	12.1285853334982	36.657025379312	0.000811400607352727	LDpn	DNA_modi
ENSDARG00000036791|dnmt3bb.1	-0.76770845910452	3.98874091434403	22.9802146898373	0.0000201403709770488	0.000604696439455489	ENSDARG00000036791|dnmt3bb.1	ENSDARG00000036791	dnmt3bb.1	DNA (cytosine-5-)-methyltransferase 3 beta, duplicate b.1 [Source:ZFIN;Acc:ZDB-GENE-050314-1]	5.91485850949817	10.0888402701455	0.00810943910641186	LDpn	DNA_modi
ENSDARG00000075230|tet1	-0.93792854015243	3.85556341642085	14.7982029260014	0.00039426101068341	0.00460018481856609	ENSDARG00000075230|tet1	ENSDARG00000075230	tet1	tet methylcytosine dioxygenase 1 [Source:HGNC Symbol;Acc:HGNC:29484]	9.60576550286538	18.4133319295627	0.00570384029638272	LDpn	DNA_modi
ENSDARG00000078767|yeats22	-0.76128399818846	4.14050446787912	18.1269567567225	0.000111275494544499	0.00613492328329405	ENSDARG00000078767|yeats2	ENSDARG00000078767	yeats2	YEATS domain containing 2 [Source:HGNC Symbol;Acc:HGNC:25489]	12.2670901449868	20.8020937271961	0.00286663741031209	d120pn	hist_modi
ENSDARG00000036593|kdm2ba1	-0.655907127972102	6.40657831049334	10.6491547501676	0.00217262350099031	0.0152727158377091	ENSDARG00000036593|kdm2ba	ENSDARG00000036593	kdm2ba	lysine (K)-specific demethylase 2Ba [Source:ZFIN;Acc:ZDB-GENE-040426-2195]	49.4342361282219	77.903325093954	0.00113623722880524	LDpn	hist_modi
ENSDARG00000062765|nsd31	-0.823073212948896	6.16306591158922	9.86323117344356	0.00306023748061501	0.0192675891907342	ENSDARG00000062765|nsd3	ENSDARG00000062765	nsd3	nuclear receptor binding SET domain protein 3 [Source:HGNC Symbol;Acc:HGNC:12767]	34.1078729078757	60.3697414214309	0.000601550122699154	LDpn	hist_modi
ENSDARG00000004587|kat5a	0.624022405359982	6.07257078601952	65.1642829104696	0.000000000397060109560595	0.000000235588998339286	ENSDARG00000004587|kat5a	ENSDARG00000004587	kat5a	K(lysine) acetyltransferase 5a [Source:ZFIN;Acc:ZDB-GENE-040718-57]	80.3782729516027	52.1496601904984	0.000574164829874449	LDpn	hist_modi
ENSDARG00000093799|setbp1	-0.873945867422719	5.58008634700253	12.3069463420552	0.00107751520975297	0.00922093173309544	ENSDARG00000093799|setbp1	ENSDARG00000093799	setbp1	SET binding protein 1 [Source:HGNC Symbol;Acc:HGNC:15573]	26.5584245678216	48.70393282891	0.00763425430654347	LDpn	hist_modi
ENSDARG00000075139|hdac51	-0.913854916044973	5.34430548015376	13.1458039707732	0.000763356521530063	0.00725271562791261	ENSDARG00000075139|hdac5	ENSDARG00000075139	hdac5	histone deacetylase 5 [Source:HGNC Symbol;Acc:HGNC:14068]	21.1084224678961	39.7931098834674	0.000918865808271807	LDpn	hist_modi
ENSDARG00000054903|mta31	-0.645365963817065	5.28784662686321	18.0010973428901	0.000116555011500041	0.00199907933267902	ENSDARG00000054903|mta3	ENSDARG00000054903	mta3	metastasis associated 1 family, member 3 [Source:ZFIN;Acc:ZDB-GENE-030131-6485]	22.2759591548715	34.8608908751372	0.00371696336255039	LDpn	hist_modi
ENSDARG00000056683|cdk5	-0.596445273918393	5.17291846428023	14.9446082235623	0.000372255884097404	0.00444385571697046	ENSDARG00000056683|cdk5	ENSDARG00000056683	cdk5	cyclin-dependent kinase 5 [Source:ZFIN;Acc:ZDB-GENE-010131-2]	25.2374377745801	38.1792784113976	0.00777930818682311	LDpn	hist_modi
ENSDARG00000105159|hdac8	-0.885008335025191	4.92867937669047	7.64875067448172	0.0083614244757585	0.0393664647526737	ENSDARG00000105159|hdac8	ENSDARG00000105159	hdac8	phosphorylase kinase regulatory subunit alpha 1 [Source:HGNC Symbol;Acc:HGNC:8925]	13.8616912500514	25.5765650659371	0.038918728127018	LDpn	hist_modi
ENSDARG00000044167|padi2	-0.698559399605905	4.6644809775023	9.25790254534311	0.00400337931506834	0.0231848042136888	ENSDARG00000044167|padi2	ENSDARG00000044167	padi2	peptidyl arginine deiminase, type II [Source:ZFIN;Acc:ZDB-GENE-031116-67]	8.18495860683922	13.2833920653175	0.00070963689897444	LDpn	hist_modi
ENSDARG00000061992|dot1l1	-1.25008720333599	4.16778313382592	13.3274270334941	0.000709061981128893	0.0068834532799891	ENSDARG00000061992|dot1l	ENSDARG00000061992	dot1l	DOT1 like histone lysine methyltransferase [Source:HGNC Symbol;Acc:HGNC:24948]	8.82257956987195	21.0492905346635	0.00369915109343576	LDpn	hist_modi
ENSDARG00000078767|yeats21	-0.636682836762944	4.14050446787912	11.3331203036462	0.0016213080265773	0.0123569557167992	ENSDARG00000078767|yeats2	ENSDARG00000078767	yeats2	YEATS domain containing 2 [Source:HGNC Symbol;Acc:HGNC:25489]	9.40159013755696	14.6287731946871	0.00861644130331774	LDpn	hist_modi
ENSDARG00000004502|rcor3	-0.692336661920005	3.87160959547499	13.9885001338523	0.000543401223966743	0.00575257370486458	ENSDARG00000004502|rcor3	ENSDARG00000004502	rcor3	REST corepressor 3 [Source:ZFIN;Acc:ZDB-GENE-050208-371]	6.70322918761921	10.8456439855674	0.00623866789608938	LDpn	hist_modi
ENSDARG00000104734|kat2a	-0.788383293284678	3.64862351337305	16.8465747139567	0.000179254390038081	0.00265262434664429	ENSDARG00000104734|kat2a	ENSDARG00000104734	kat2a	K(lysine) acetyltransferase 2A [Source:ZFIN;Acc:ZDB-GENE-080403-11]	9.50956829874507	16.4373813716387	0.00501380767950579	LDpn	hist_modi
ENSDARG00000025808|taf5l	-0.650495903377658	3.13104958868955	9.41448911454195	0.00373306562450473	0.0221021609319691	ENSDARG00000025808|taf5l	ENSDARG00000025808	taf5l	TAF5-like RNA polymerase II, p300/CBP-associated factor (PCAF)-associated factor [Source:ZFIN;Acc:ZDB-GENE-030131-5987]	6.00011165879252	9.42774998017529	0.0040391021997935	LDpn	hist_modi
ENSDARG00000091253|smyd1b	0.845089147670963	3.12691622486438	16.1323517366514	0.00023508930600776	0.00322245627376974	ENSDARG00000091253|smyd1b	ENSDARG00000091253	smyd1b	SET and MYND domain containing 1b [Source:ZFIN;Acc:ZDB-GENE-060522-1]	17.460573400185	9.71839320292748	0.00299212580251509	LDpn	hist_modi
ENSDARG00000055838|mettl16	0.604657476143656	3.69594654134274	27.8307315096813	0.00000417155463165416	0.00019809913287378	ENSDARG00000055838|mettl16	ENSDARG00000055838	mettl16	methyltransferase 16, N6-methyladenosin [Source:ZFIN;Acc:ZDB-GENE-040801-130]	16.9114468559624	11.1238633914653	0.0142636728515205	LDpn	RNA_modi
ENSDARG00000042344|trmt6	-0.725481946599427	3.19836285688179	18.220217620811	0.000107525887618365	0.00188966510539468	ENSDARG00000042344|trmt6	ENSDARG00000042344	trmt6	tRNA methyltransferase 6 non-catalytic subunit [Source:ZFIN;Acc:ZDB-GENE-051120-141]	5.68572275063945	9.4127412602612	0.0143186409032061	LDpn	RNA_modi
ENSDARG00000071823|adarb2	-1.31194063920143	2.92042110681733	13.9361874139153	0.000554888140542965	0.00583698288827805	ENSDARG00000071823|adarb2	ENSDARG00000071823	adarb2	adenosine deaminase RNA specific B2 (inactive) [Source:HGNC Symbol;Acc:HGNC:227]	2.01960691879964	5.04170190139782	0.00597353402684281	LDpn	RNA_modi
ENSDARG00000044380|rbmx22	0.714650576447238	3.88004066954987	40.1517454732393	0.000000122364567306949	0.000105149138527212	ENSDARG00000044380|rbmx2	ENSDARG00000044380	rbmx2	RNA binding motif protein X-linked 2 [Source:ZFIN;Acc:ZDB-GENE-050626-88]	16.2323975847055	9.88762880295749	0.014126583614669	d120pn	RNA_proc
ENSDARG00000002026|qkib2	-0.939985742010481	3.72261546456256	13.043650197088	0.000795805145287735	0.0203817720663621	ENSDARG00000002026|qkib	ENSDARG00000002026	qkib	QKI, KH domain containing RNA binding [Source:HGNC Symbol;Acc:HGNC:21100]	9.25244787115973	17.7422892410717	0.000560263976331374	d120pn	RNA_proc
ENSDARG00000098574|srsf11	0.652233642305268	8.97043650419194	49.2914064406974	0.0000000125292857029273	0.00000321886391460771	ENSDARG00000098574|srsf11	ENSDARG00000098574	srsf11	serine and arginine rich splicing factor 11 [Source:ZFIN;Acc:ZDB-GENE-030131-605]	709.34532304554	451.343850910989	0.00797176570818697	LDpn	RNA_proc
ENSDARG00000045639|elavl4	-1.90489813599793	8.93032111230479	29.9067653300548	0.00000220306079129797	0.000121460785219348	ENSDARG00000045639|elavl4	ENSDARG00000045639	elavl4	ELAV like neuron-specific RNA binding protein 4 [Source:ZFIN;Acc:ZDB-GENE-990415-246]	151.981679288896	569.212417360159	0.00578389828872118	LDpn	RNA_proc
ENSDARG00000098280|rbm5	0.743984005590498	8.80412279544679	83.7070614847766	0.0000000000128972602636632	0.000000024723055828499	ENSDARG00000098280|rbm5	ENSDARG00000098280	rbm5	RNA binding motif protein 5 [Source:ZFIN;Acc:ZDB-GENE-030131-3022]	697.700531356977	416.583111343853	0.00213056016832899	LDpn	RNA_proc
ENSDARG00000001244|srrm1	0.656877921921281	8.54267026522528	56.4802833938315	0.00000000244613431072347	0.000000909815925719835	ENSDARG00000001244|srrm1	ENSDARG00000001244	srrm1	serine/arginine repetitive matrix 1 [Source:ZFIN;Acc:ZDB-GENE-040426-2789]	619.829595364217	393.121332363484	0.000874831254353956	LDpn	RNA_proc
ENSDARG00000061490|u2surp	0.664693974213078	8.15287340626031	82.3906882410023	0.0000000000161651161262748	0.000000025177168366673	ENSDARG00000061490|u2surp	ENSDARG00000061490	u2surp	U2 snRNP-associated SURP domain containing [Source:ZFIN;Acc:ZDB-GENE-070912-400]	417.783537231654	263.538860917619	0.0000489257227705935	LDpn	RNA_proc
ENSDARG00000015851|pnn	0.668622500152627	7.39337531599803	71.9858178973334	0.000000000105425901786258	0.0000000938290525897699	ENSDARG00000015851|pnn	ENSDARG00000015851	pnn	pinin, desmosome associated protein [Source:ZFIN;Acc:ZDB-GENE-060519-3]	253.014147417045	159.160637904074	0.000785289597674121	LDpn	RNA_proc
ENSDARG00000055903|luc7l	0.704373549207947	7.37903219764048	82.8414208643703	0.0000000000149581404725795	0.0000000248504573717788	ENSDARG00000055903|luc7l	ENSDARG00000055903	luc7l	LUC7-like (S. cerevisiae) [Source:ZFIN;Acc:ZDB-GENE-040625-111]	254.292208295215	156.055494679416	0.0000269816340292091	LDpn	RNA_proc
ENSDARG00000037919|rbbp6	0.62010675522706	7.23292523158915	79.3767963716529	0.0000000000273622913075259	0.0000000322509962926881	ENSDARG00000037919|rbbp6	ENSDARG00000037919	rbbp6	retinoblastoma binding protein 6 [Source:ZFIN;Acc:ZDB-GENE-040930-5]	194.569592832099	126.585519187936	0.00323989113341729	LDpn	RNA_proc
ENSDARG00000002131|celf2	-0.756897569357333	7.12485893170607	9.20768948331272	0.00409439688953388	0.0235260250143381	ENSDARG00000002131|celf2	ENSDARG00000002131	celf2	cugbp, Elav-like family member 2 [Source:ZFIN;Acc:ZDB-GENE-030826-35]	83.0208944052023	140.323175176965	0.00156332425272586	LDpn	RNA_proc
ENSDARG00000035023|khdc4	0.640362388285066	7.02448811171606	46.9860061313698	0.0000000217579934350699	0.00000463426663591403	ENSDARG00000035023|khdc4	ENSDARG00000035023	khdc4	KH domain containing 4, pre-mRNA splicing factor [Source:ZFIN;Acc:ZDB-GENE-030131-405]	179.214785247366	114.972515763999	0.00112863515760834	LDpn	RNA_proc
ENSDARG00000039266|rbm25a	0.762935632246135	6.8626171777821	62.865456726641	0.00000000063293920038531	0.00000033559244411919	ENSDARG00000039266|rbm25a	ENSDARG00000039266	rbm25a		231.822117453266	136.601159642572	0.0037838287792919	LDpn	RNA_proc
ENSDARG00000078911|zgc:163098	0.724500394293078	6.64876101710549	87.0042961753739	0.00000000000740135960793006	0.0000000167674437663288	ENSDARG00000078911|zgc:163098	ENSDARG00000078911	zgc:163098	zgc:163098 [Source:ZFIN;Acc:ZDB-GENE-070410-141]	160.394334373207	97.0635415148626	0.0018288504371982	LDpn	RNA_proc
ENSDARG00000020178|nova11	-1.02903326538356	6.60672869072825	14.8385255948602	0.000388066997105729	0.0045551245369382	ENSDARG00000020178|nova1	ENSDARG00000020178	nova1	NOVA alternative splicing regulator 1 [Source:ZFIN;Acc:ZDB-GENE-060526-113]	35.3439176672537	72.1733690104045	0.0023475842045429	LDpn	RNA_proc
ENSDARG00000017762|srrt	0.757204305135158	6.58590948070304	68.7283674750993	0.000000000196544856076145	0.000000144055818041692	ENSDARG00000017762|srrt	ENSDARG00000017762	srrt	serrate RNA effector molecule homolog (Arabidopsis) [Source:NCBI gene (formerly Entrezgene);Acc:192311]	200.411547519216	118.562379530955	0.000680028303466809	LDpn	RNA_proc
ENSDARG00000099742|heatr1	0.587838727330791	6.31850366581281	56.2507205752271	0.00000000257220292287157	0.000000942636718205289	ENSDARG00000099742|heatr1	ENSDARG00000099742	heatr1	HEAT repeat containing 1 [Source:ZFIN;Acc:ZDB-GENE-030131-6378]	139.757672093182	92.9770919105315	0.00117430355880458	LDpn	RNA_proc
ENSDARG00000011247|rnpc3	0.626594831726356	6.22161455644204	49.7259489733358	0.0000000113095019791536	0.00000309706361890668	ENSDARG00000011247|rnpc3	ENSDARG00000011247	rnpc3	RNA-binding region (RNP1, RRM) containing 3 [Source:NCBI gene (formerly Entrezgene);Acc:565672]	113.214951065633	73.3269999081996	0.00069679194064108	LDpn	RNA_proc
ENSDARG00000006395|rbm25b	0.751002826190554	6.17080645048097	53.5866718438137	0.00000000465007648999193	0.00000154245910991385	ENSDARG00000006395|rbm25b	ENSDARG00000006395	rbm25b	RNA binding motif protein 25b [Source:ZFIN;Acc:ZDB-GENE-030131-5547]	124.353065739606	73.8807069195556	0.00140735228152704	LDpn	RNA_proc
ENSDARG00000055930|zc3h7bb1	-0.807470230112264	5.97579216945524	15.2496581011402	0.000330456157480937	0.00410926519182881	ENSDARG00000055930|zc3h7bb	ENSDARG00000055930	zc3h7bb	zinc finger CCCH-type containing 7B [Source:HGNC Symbol;Acc:HGNC:30869]	32.4775879022744	56.8626753905136	0.00306455772738679	LDpn	RNA_proc
ENSDARG00000110460|zgc:174357	0.889106328745467	4.86386755523203	9.44318659866414	0.00368565942167616	0.0219313941103039	ENSDARG00000110460|zgc:174357	ENSDARG00000110460	zgc:174357	zgc:174357 [Source:NCBI gene (formerly Entrezgene);Acc:100004662]	63.9369800806772	34.5299271569886	0.00204906001469912	LDpn	RNA_proc
ENSDARG00000061040|pum21	-1.02865778110337	4.40794640076715	8.27851468496328	0.00624208294700495	0.031875554721181	ENSDARG00000061040|pum2	ENSDARG00000061040	pum2	pumilio RNA-binding family member 2 [Source:NCBI gene (formerly Entrezgene);Acc:567494]	7.82001238722204	15.9935394085127	0.00446114519481207	LDpn	RNA_proc
ENSDARG00000076718|prkra	-0.797780255698746	4.38806826614738	21.4716300399923	0.0000337336185215734	0.000858673926003687	ENSDARG00000076718|prkra	ENSDARG00000076718	prkra	protein kinase, interferon-inducible double stranded RNA dependent activator [Source:NCBI gene (formerly Entrezgene);Acc:557370]	13.0245688599944	22.6549736458847	0.00223748335736563	LDpn	RNA_proc
ENSDARG00000071375|celf5a1	-0.929575237296699	4.35503848775443	10.3246018470119	0.00250069436704611	0.0168470677552823	ENSDARG00000071375|celf5a	ENSDARG00000071375	celf5a	cugbp, Elav-like family member 5a [Source:ZFIN;Acc:ZDB-GENE-050208-746]	11.1140839474077	21.1881295988023	0.000585752003665934	LDpn	RNA_proc
ENSDARG00000043757|ptbp3	-0.885711384142944	4.02198726928917	13.0627633250263	0.000789625119942328	0.00741426450224672	ENSDARG00000043757|ptbp3	ENSDARG00000043757	ptbp3	polypyrimidine tract binding protein 3 [Source:HGNC Symbol;Acc:HGNC:10253]	6.67765423786889	12.3749594581351	0.010396620330314	LDpn	RNA_proc
ENSDARG00000044380|rbmx21	0.720005875006797	3.88004066954987	36.5724263785783	0.00000032112924581263	0.0000313825129633362	ENSDARG00000044380|rbmx2	ENSDARG00000044380	rbmx2	RNA binding motif protein X-linked 2 [Source:ZFIN;Acc:ZDB-GENE-050626-88]	24.7024907929004	14.9910952911168	0.00119506852329124	LDpn	RNA_proc
ENSDARG00000002026|qkib1	-1.06646154288927	3.72261546456256	14.7281160398412	0.000405276158837433	0.00468462744429026	ENSDARG00000002026|qkib	ENSDARG00000002026	qkib	QKI, KH domain containing RNA binding [Source:HGNC Symbol;Acc:HGNC:21100]	5.58163285618195	11.7226152852783	0.00469366741087281	LDpn	RNA_proc
ENSDARG00000055838|mettl161	0.604657476143656	3.69594654134274	27.8307315096813	0.00000417155463165416	0.00019809913287378	ENSDARG00000055838|mettl16	ENSDARG00000055838	mettl16	methyltransferase 16, N6-methyladenosin [Source:ZFIN;Acc:ZDB-GENE-040801-130]	16.9114468559624	11.1238633914653	0.0142636728515205	LDpn	RNA_proc
ENSDARG00000090727|celf5b1	-1.06264539633291	3.36872809511846	10.6369423749359	0.00218410589928683	0.0153447755878849	ENSDARG00000090727|celf5b	ENSDARG00000090727	celf5b		4.27140618144744	8.93381384249513	0.00533058494172686	LDpn	RNA_proc
ENSDARG00000042344|trmt61	-0.725481946599427	3.19836285688179	18.220217620811	0.000107525887618365	0.00188966510539468	ENSDARG00000042344|trmt6	ENSDARG00000042344	trmt6	tRNA methyltransferase 6 non-catalytic subunit [Source:ZFIN;Acc:ZDB-GENE-051120-141]	5.68572275063945	9.4127412602612	0.0143186409032061	LDpn	RNA_proc
ENSDARG00000114254|zgc:91850	0.856207939583233	2.95261782248841	9.08381803079489	0.00432844635251691	0.0244425295954501	ENSDARG00000114254|zgc:91850	ENSDARG00000114254	zgc:91850		18.2182191179596	10.064170057877	0.000612728871773033	LDpn	RNA_proc
ENSDARG00000071823|adarb21	-1.31194063920143	2.92042110681733	13.9361874139153	0.000554888140542965	0.00583698288827805	ENSDARG00000071823|adarb2	ENSDARG00000071823	adarb2	adenosine deaminase RNA specific B2 (inactive) [Source:HGNC Symbol;Acc:HGNC:227]	2.01960691879964	5.04170190139782	0.00597353402684281	LDpn	RNA_proc
