# Supplementary material for: Exposure to elevated glucocorticoid during development primes altered transcriptional responses to acute stress in adulthood
Source: iScience. 2024 May 31;27(7):110160. doi: 10.1016/j.isci.2024.110160 (PMC11233911; doi:10.1016/j.isci.2024.110160)
Supplement: Data S2. Tables S1–S11 [file mmc3.zip › Table S10. List of significant alternative_splicing_variants_rev.csv]

iso_ref	gene_ref	isoform_id	gene_id	condition_1	condition_2	gene_name	gene_overall_mean	gene_value_1	gene_value_2	gene_stderr_1	gene_stderr_2	gene_log2_fold_change	iso_overall_mean	iso_value_1	iso_value_2	iso_stderr_1	iso_stderr_2	iso_log2_fold_change	IF_overall	IF1	IF2	dIF	isoform_switch_q_value	gene_switch_q_value	PTC	codingPotentialValue	codingPotential	domain_identified	signal_peptide_identified	idr_identified	IR	ensembl_gene_id	external_transcript_name	transcript_biotype	description	transcript_is_canonical	strand	chromosome_name	transcript_start	transcript_end	transcription_start_site	transcript_length
isoComp_00001249	geneComp_00000361	ENSDART00000133099	ENSDARG00000003127	neg	pos	zgc:123105	94.10196131	146.4287531	41.77516949	1.559391963	0.302696404	-1.809234502	38.47759886	39.80818107	37.14701664	0.374211912	0.25075603	-0.099792648	0.58068	0.27208	0.88928	0.6172	1.21E-12	1.11E-16	FALSE	0.999946	TRUE	yes	no	yes	0	ENSDARG00000003127	zgc:123105-202	protein_coding	Danio rerio zgc:123105 (zgc:123105), transcript variant 2, mRNA. [Source:RefSeq mRNA;Acc:NM_001365567]	NA	-1	21	32457466	32467799	32467799	2493
isoComp_00001250	geneComp_00000361	ENSDART00000147318	ENSDARG00000003127	neg	pos	zgc:123105	94.10196131	146.4287531	41.77516949	1.559391963	0.302696404	-1.809234502	53.69712957	106.4549991	0.939260068	1.859818819	0.234815188	-6.809360104	0.37459	0.72682	0.02236	-0.70446	1.11E-16	1.11E-16	FALSE	0.996839	TRUE	yes	no	yes	0	ENSDARG00000003127	zgc:123105-203	protein_coding	Danio rerio zgc:123105 (zgc:123105), transcript variant 2, mRNA. [Source:RefSeq mRNA;Acc:NM_001365567]	NA	-1	21	32458224	32462856	32462856	1139
isoComp_00004099	geneComp_00001209	ENSDART00000066903	ENSDARG00000007523	neg	pos	kmt2e	65.14717493	78.30506864	51.98928122	1.498587263	5.773943834	-0.590798243	29.5701557	58.57969782	0.560613575	1.150945665	0.140176255	-6.681989131	0.38023	0.74826	0.0122	-0.73606	2.63E-05	2.63E-05	FALSE	0.999999	TRUE	yes	no	yes	0	ENSDARG00000007523	kmt2e-201	protein_coding	lysine (K)-specific methyltransferase 2E [Source:ZFIN;Acc:ZDB-GENE-030131-4120]	NA	-1	4	22424451	22472653	22472653	2704
isoComp_00004101	geneComp_00001209	ENSDART00000130072	ENSDARG00000007523	neg	pos	kmt2e	65.14717493	78.30506864	51.98928122	1.498587263	5.773943834	-0.590798243	14.7520631	0	29.5041262	0	5.608462382	11.52718991	0.27354	0	0.54708	0.54708	0.003228224	2.63E-05	FALSE	1	TRUE	yes	no	yes	0	ENSDARG00000007523	kmt2e-203	protein_coding	lysine (K)-specific methyltransferase 2E [Source:ZFIN;Acc:ZDB-GENE-030131-4120]	NA	-1	4	22424453	22472653	22472653	2593
isoComp_00017079	geneComp_00005128	ENSDART00000174455	ENSDARG00000031494	neg	pos	prrc2a	31.70931076	40.48298355	22.93563798	4.539200969	0.517622347	-0.819452026	13.46494727	7.49444882	19.43544571	1.193369359	0.337250485	1.373614284	0.52303	0.1977	0.84836	0.65066	0.008653281	0.008653281	FALSE	NA	NA	no	no	yes	0	ENSDARG00000031494	prrc2a-204	protein_coding	proline-rich coiled-coil 2A [Source:ZFIN;Acc:ZDB-GENE-010501-4]	NA	-1	19	26739813	26770083	26770083	9242
isoComp_00017080	geneComp_00005128	ENSDART00000193811	ENSDARG00000031494	neg	pos	prrc2a	31.70931076	40.48298355	22.93563798	4.539200969	0.517622347	-0.819452026	16.48542452	30.93291525	2.037933777	5.275274748	0.435022739	-3.917368156	0.4165	0.74462	0.08838	-0.65624	0.082948943	0.008653281	FALSE	NA	NA	no	no	yes	0	ENSDARG00000031494	prrc2a-205	protein_coding	proline-rich coiled-coil 2A [Source:ZFIN;Acc:ZDB-GENE-010501-4]	1	-1	19	26739813	26770083	26770083	9335
isoComp_00021475	geneComp_00006500	ENSDART00000112579	ENSDARG00000038574	neg	pos	scg2b	225.5687338	297.3446652	153.7928024	3.67849197	1.252308403	-0.95110292	127.6989118	102.1215081	153.2763154	0.899063675	1.239947254	0.585800893	0.67008	0.34352	0.99664	0.65312	1.07E-145	1.07E-145	FALSE	1	TRUE	yes	yes	yes	0	ENSDARG00000038574	scg2b-201	protein_coding	secretogranin II (chromogranin C), b [Source:ZFIN;Acc:ZDB-GENE-061103-160]	1	1	2	47581997	47585197	47581997	2627
isoComp_00021477	geneComp_00006500	ENSDART00000187579	ENSDARG00000038574	neg	pos	scg2b	225.5687338	297.3446652	153.7928024	3.67849197	1.252308403	-0.95110292	97.58057009	194.9301319	0.23100825	2.898296014	0.014778455	-9.659732881	0.3285	0.6555	0.0015	-0.654	1.07E-145	1.07E-145	FALSE	1	TRUE	yes	yes	yes	0	ENSDARG00000038574	scg2b-203	protein_coding	secretogranin II (chromogranin C), b [Source:ZFIN;Acc:ZDB-GENE-061103-160]	NA	1	2	47582681	47584449	47582681	1769
isoComp_00040056	geneComp_00012289	ENSDART00000056432	ENSDARG00000069397	neg	pos	zswim8	32.97145401	50.18791209	15.75499592	6.539998643	0.244099667	-1.670902562	7.789633032	4.753916022	10.82535004	0.29410051	0.386191113	1.185525874	0.39364	0.1001	0.68718	0.58708	2.65E-06	1.50E-20	FALSE	1	TRUE	no	no	yes	0	ENSDARG00000069397	zswim8-201	protein_coding	zinc finger, SWIM-type containing 8 [Source:ZFIN;Acc:ZDB-GENE-050320-59]	1	1	13	21826096	21885562	21826096	7250
isoComp_00040057	geneComp_00012289	ENSDART00000100965	ENSDARG00000069397	neg	pos	zswim8	32.97145401	50.18791209	15.75499592	6.539998643	0.244099667	-1.670902562	17.63108025	35.15120619	0.110954302	6.000222001	0.037107903	-8.18337867	0.34815	0.6892	0.0071	-0.6821	1.50E-20	1.50E-20	FALSE	0.641398	TRUE	no	no	no	0	ENSDARG00000069397	zswim8-202	processed_transcript	zinc finger, SWIM-type containing 8 [Source:ZFIN;Acc:ZDB-GENE-050320-59]	NA	1	13	21874110	21885557	21874110	1928
isoComp_00041240	geneComp_00012696	ENSDART00000103652	ENSDARG00000070543	neg	pos	grin2ab	16.10185228	17.00035418	15.20335037	0.429781597	0.096173063	-0.161075274	9.782573643	5.887034725	13.67811256	0.348214964	0.110743123	1.214861934	0.62267	0.34572	0.89962	0.5539	4.79E-32	3.24E-65	FALSE	1	TRUE	yes	yes	yes	0	ENSDARG00000070543	grin2ab-201	protein_coding	glutamate receptor, ionotropic, N-methyl D-aspartate 2A, b [Source:ZFIN;Acc:ZDB-GENE-070424-223]	1	-1	1	8763429	8928841	8928841	7364
isoComp_00041241	geneComp_00012696	ENSDART00000137900	ENSDARG00000070543	neg	pos	grin2ab	16.10185228	17.00035418	15.20335037	0.429781597	0.096173063	-0.161075274	5.86306374	10.76257725	0.963550229	0.285179985	0.009163781	-3.467964219	0.34842	0.63346	0.06338	-0.57008	3.24E-65	3.24E-65	FALSE	1	TRUE	yes	yes	yes	0	ENSDARG00000070543	grin2ab-202	protein_coding	glutamate receptor, ionotropic, N-methyl D-aspartate 2A, b [Source:ZFIN;Acc:ZDB-GENE-070424-223]	NA	-1	1	8765624	8917902	8917902	5416
