# Supplementary material for: Exposure to elevated glucocorticoid during development primes altered transcriptional responses to acute stress in adulthood
Source: iScience. 2024 May 31;27(7):110160. doi: 10.1016/j.isci.2024.110160 (PMC11233911; doi:10.1016/j.isci.2024.110160)
Supplement: Data S2. Tables S1–S11 [file mmc3.zip › Table S11. List of primers information for real-time qPCRs.csv]

gene	forward (5'-3')	reverse (5'-3')	reference
18s	TCGCTAGTTGGCATCGTTTATG	CGGAGGTTCGAAGACGATCA
Figure S3.
fkbp5	GGCAGGACGATACAACTA	CTTGTTGCAGTTCTCCAC
hsd11b2	CAGGCCTTGCTGCTTTATAAGC	CCTCCAGAAGCTGTTTGTACAGAA
hsd17b12a	CGTGCCTTATCATGATAAACGG	ACACTCAAATCAGACCTTCAGT
kri1	CAAATCAGAAGATACCGCACAG	AGTTCCTCTTTCTGGCGATATT
lrrcc1	GAAAGAGCAGAAAACACGACTT	GCAGGTTCAGTCGTTTATCATC
msh4	GAGATTGGGATGGCCAGTATTA	GTTTGGTTCCCTGTCCTTTTAC
oaz2b	CAATTTATGTGTGCCGTTGTTG	TTCAATTTCCAGTAGGCCTAGG
pcdh1a	AGTGTTGTTGAAGTTGTCGAAG	GACTTTTATGACCAGTCGATGC
prodha	GATGAATCTCTCTCCCACTGAG	GTACGGCACATATTTGTACACC
ptpra	CACCAACAAAACTGGAGATCAC	TCATCTTGCTCTTCACCTTCTG
ralgapa1	ATCTGAACGTGTACATCTCTCG	TTCTTCTGCTTCTGCTCACTAA
slc12a2	TACACACACCAACACCTACTAC	GGGTGGGTCTAATGAGTTTCTC
trhde.2	CCCTGCAGATGATCTCCTATTT	GTTCCACTTGTCTTAGGACGTA
nlk2	TGCTGTCAGCTCTGGATA	CTCAGAGGTTGTGGAGAT
dmrta2	GCATGTCGTCTCCAGATA	GGAACTCACGATAGACTCTC
en2b	AGCAACAGAGATGTGGAG	GTTGGTGATTCTGTGAGG
Figure S10.
adarb2(adar3)	GCCAGCTCGCTGTACTTCT	CAGGCACTCTTCAACTTCAGG	Shamay-Ramot, 2015
dnmt3aa	CACCAAGAGTACCAGGAC	GTTATCCAGCAGGACACA
pum2	TTGGCAAAAGATGGACGTAAAG	CTGAGGACATACTCCACCATAC
nsd3	GACAAGTCGGCATCAATAAGAC	TTCTCGCTGTGCTTTTAATTCC
celf5b	AGTTCGCTGACACTGATAAAGA	CAACACTAGGCGCTAAATAACC
Figure 5i.
grin2ab_3'end	GCTCTAGCACACATCGAC	AACAGATGTTCTGCCACC	ENSDART00000103652
